# Supplementary material for: Potential effective diagnostic biomarker in patients with primary and metastatic small intestinal neuroendocrine tumors
Source: Front Genet. 2023 Apr 7;14:1110396. doi: 10.3389/fgene.2023.1110396 (PMC10119396; doi:10.3389/fgene.2023.1110396)
Supplement: Supplementary file 3 [file DataSheet1.ZIP]

Archive with 41 entries (29 files):
- Rawdata/
- Rawdata/Figure 1/
- Rawdata/Figure 1/Figure 1.tif
- Rawdata/Figure 2/
- Rawdata/Figure 2/Figure 2A/
- Rawdata/Figure 2/Figure 2A/lncRNA.xlsx
- Rawdata/Figure 2/Figure 2A/mRNA.xlsx
- Rawdata/Figure 2/Figure 2B.xlsx
- Rawdata/Figure 2/Figure 2C.xlsx
- Rawdata/Figure 3/
- Rawdata/Figure 3/Figure 3A.xlsx
- Rawdata/Figure 3/Figure 3B.xlsx
- Rawdata/Figure 3/Figure 3C/
- Rawdata/Figure 3/Figure 3C/GO_CYTOKINESIS.xlsx
- Rawdata/Figure 3/Figure 3C/GO_IRON_ION_HOMEOSTASIS.xlsx
- Rawdata/Figure 3/Figure 3C/GO_MUCOPOLYSACCHARIDE_METABOLIC_PROCESS.xlsx
- Rawdata/Figure 3/Figure 3C/GO_PLATELET_DEGRANULATION.xlsx
- Rawdata/Figure 3/Figure 3C/GO_TRIGLYCERIDE_METABOLIC_PROCESS.xlsx
- Rawdata/Figure 3/Figure 3D.xlsx
- Rawdata/Figure 3/Figure 3E.xlsx
- Rawdata/Figure 3/Figure 3F.xlsx
- Rawdata/Figure 4/
- Rawdata/Figure 4/Figure 4.tif
- Rawdata/Figure 4/Figure 4A.xlsx
- Rawdata/Figure 4/Figure 4B.xlsx
- Rawdata/Figure 4/Figure 4D.xlsx
- Rawdata/Figure 5/
- Rawdata/Figure 5/Figure 5A.xlsx
- Rawdata/Figure 5/Figure 5B/
- Rawdata/Figure 5/Figure 5B/Dysregulated genes.xlsx
- Rawdata/Figure 5/Figure 5B/HubGene.xlsx
- Rawdata/Figure 5/Figure 5C/
- Rawdata/Figure 5/Figure 5C/GSE65286.xlsx
- Rawdata/Figure 5/Figure 5C/GSE98894.xlsx
- Rawdata/Figure 5/Figure 5C/HubGene.xlsx
- Rawdata/Figure S1/
- Rawdata/Figure S1/Figure S1A.xlsx
- Rawdata/Figure S1/Figure S1B.xlsx
- Rawdata/Figure S2/
- Rawdata/Figure S2/Figure S2A.xlsx
- Rawdata/Figure S2/Figure S2B.xlsx
