# Supplementary material for: Potential effective diagnostic biomarker in patients with primary and metastatic small intestinal neuroendocrine tumors
Source: Front Genet. 2023 Apr 7;14:1110396. doi: 10.3389/fgene.2023.1110396 (PMC10119396; doi:10.3389/fgene.2023.1110396)
Supplement: Supplementary file 3 [file DataSheet1.ZIP › Rawdata/Figure 2/Figure 2A/mRNA.xlsx]

## Sheet: mRNA
Symbol	logFC	AveExpr	t	P.Value	adj.P.Val	B
HP	8.65613	10.9492	8.40745	1.28928e-09	1.01033e-06	11.9008
HRG	7.30078	7.40873	5.27897	8.75817e-06	0.00141765	3.55735
FGG	7.00153	6.9604	5.44039	5.47048e-06	0.00100034	4.00451
HPR	6.78519	6.90663	5.13809	1.32053e-05	0.00181105	3.16733
AHSG	6.62018	7.15174	4.92433	2.46015e-05	0.00287488	2.57676
FGB	6.57109	6.2843	5.40498	6.06528e-06	0.0010822	3.90643
FGL1	6.53821	7.20544	5.39676	6.21238e-06	0.00108574	3.88366
APOA2	6.39864	6.26136	4.49029	8.63899e-05	0.00702104	1.38688
GC	5.87225	7.435	5.47718	4.91402e-06	0.000915537	4.10646
C4BPA	5.68592	6.60963	4.71898	4.46415e-05	0.0045918	2.01182
RBP4	5.58742	7.85569	4.39787	0.000112655	0.00876413	1.13597
LAMC3	5.52729	8.52343	11.872	2.79625e-13	1.84077e-09	19.621
SERPINC1	5.38623	6.55469	4.15461	0.000225493	0.0145531	0.481341
ARG1	5.03947	5.0311	3.74335	0.000713941	0.0298721	-0.600427
MMP7	4.9912	6.02057	3.96583	0.000384155	0.0200176	-0.0196923
IGFBP1	4.90356	5.19985	3.63111	0.000972258	0.0361603	-0.888791
ALB	4.8504	6.67979	5.44438	5.40719e-06	0.000998006	4.01557
COLEC11	4.7889	9.92369	10.6985	4.099e-12	1.34919e-08	17.2053
LOC388503	4.74639	6.0514	3.98041	0.000368744	0.0194675	0.0187591
ITIH2	4.66178	5.17313	3.98299	0.000366081	0.0194348	0.0255654
PLG	4.57758	5.95702	4.12881	0.000242604	0.0152101	0.412468
GLYATL1	4.5758	5.70693	4.05997	0.000294735	0.0170054	0.229311
F9	4.55382	4.83535	3.52006	0.00131586	0.0429536	-1.17061
APOC1	4.40259	10.0656	5.37067	6.70346e-06	0.00115119	3.81137
SERPINA5	4.39862	5.83085	4.53769	7.53682e-05	0.00641572	1.51597
PAH	4.36389	4.83236	3.70496	0.000793727	0.0318604	-0.699432
CFHR2	4.36118	4.60306	3.59381	0.00107665	0.0384498	-0.983854
ORM2	4.35164	7.50527	4.0545	0.000299326	0.0170659	0.214775
AQP9	4.3445	5.37256	3.89137	0.000473205	0.0228492	-0.215326
ADH4	4.28235	5.52232	3.60407	0.00104688	0.0377959	-0.957725
C9	4.15895	4.46573	3.36091	0.00201927	0.0577114	-1.56794
FGA	4.01174	5.06643	3.74107	0.000718464	0.0299978	-0.606332
LOC729170	3.93315	4.85932	3.2377	0.00279937	0.0699808	-1.86971
SLC13A5	3.87213	4.68845	3.1838	0.00322476	0.0759069	-1.99999
CYP8B1	3.82992	4.18747	3.19763	0.0031101	0.0740909	-1.96667
APOC2	3.81655	5.83853	2.99212	0.00529224	0.1023	-2.45409
ACSM2B	3.81052	6.41352	3.31762	0.00226603	0.0609699	-1.67459
SAA1	3.67897	5.85747	3.13299	0.00368169	0.0813309	-2.1218
ONECUT1	3.61731	4.52495	3.86211	0.000513465	0.0239075	-0.291873
APOC4	3.59163	5.90241	3.21643	0.00296041	0.0721326	-1.92125
BHMT	3.57565	4.95802	3.32842	0.0022019	0.0603125	-1.64805
CYP2E1	3.55275	6.58804	3.75701	0.000687493	0.029354	-0.56513
HGFAC	3.52075	4.28202	3.57095	0.00114589	0.0398418	-1.04191
SPP2	3.50302	4.9766	3.00949	0.0050625	0.0999793	-2.41355
DBH	3.4604	4.89405	4.57559	6.75665e-05	0.00606532	1.61936
SAA4	3.40529	4.71953	3.06731	0.0043641	0.0916879	-2.27775
KNG1	3.40341	4.38063	3.8642	0.000510472	0.0239075	-0.286395
COL4A4	3.39914	4.44147	7.43865	1.7953e-08	9.09111e-06	9.42721
LIPC	3.38344	5.27415	4.12696	0.000243882	0.0152272	0.407523
BAAT	3.34384	4.56292	3.2154	0.00296843	0.0721326	-1.92374
SERPINA3	3.31026	7.49292	3.63665	0.000957601	0.0358176	-0.874625
SEC14L4	3.3101	5.40004	3.91711	0.000440352	0.0220604	-0.147835
SERPIND1	3.30429	4.57082	3.25302	0.0026886	0.0678991	-1.83247
CFHR1	3.30226	3.82764	3.10256	0.0039842	0.0860875	-2.19427
MPPED1	3.28305	7.58306	2.48836	0.0182138	0.20645	-3.56803
KCNK17	3.25758	6.2076	5.23963	9.82247e-06	0.00152743	3.44841
AKR1C4	3.2289	5.48692	7.01013	5.95553e-08	2.64045e-05	8.2945
PTH1R	3.22447	6.91185	5.72741	2.3709e-06	0.000532078	4.79912
FCN2	3.21028	4.24329	4.03565	0.000315663	0.0175113	0.164808
LRG1	3.15269	5.3194	3.16093	0.00342333	0.0780272	-2.05495
LECT2	3.13484	4.25486	2.6106	0.013626	0.177095	-3.30946
DPYS	3.12772	3.96903	3.04162	0.00466234	0.09562	-2.33826
HAO1	3.12059	4.38523	2.93439	0.00612853	0.112588	-2.58786
PNMT	3.10893	7.03184	2.79838	0.00861653	0.13914	-2.89712
HPX	3.09693	6.14751	3.12359	0.00377269	0.0824192	-2.14422
IL1B	3.05391	6.0325	3.75612	0.000689179	0.029354	-0.567421
LOC55908	3.05269	6.52034	3.84876	0.000532914	0.0245327	-0.326714
ORM1	3.05095	9.37992	3.48268	0.00145597	0.046031	-1.26465
PPAPDC1A	3.04736	4.89988	4.09033	0.000270513	0.0160914	0.309983
AMBP	3.02585	9.56222	3.48249	0.00145675	0.046031	-1.26515
LHX2	3.01952	4.36438	5.19115	1.13136e-05	0.00167994	3.31417
APCS	3.01572	4.83272	3.06052	0.00444107	0.0925847	-2.29376
ONECUT2	3.0103	6.72691	3.18202	0.00323978	0.076079	-2.00427
GCGR	2.96008	6.07648	3.2366	0.00280753	0.0700198	-1.87239
LPA	2.94654	5.31682	3.567	0.00115829	0.0399422	-1.05193
C6	2.93002	4.35681	2.93366	0.00613985	0.112691	-2.58955
SPP1	2.91987	7.62315	3.28448	0.00247414	0.0645466	-1.75576
AGXT	2.90007	3.79085	3.62915	0.000977483	0.0362628	-0.893788
MAT1A	2.89888	8.73	2.8906	0.00684435	0.12015	-2.68835
LOC553137	2.88208	6.04338	2.32347	0.0266477	0.249619	-3.90356
CYP2A7	2.88178	5.86718	2.74802	0.00975719	0.149605	-3.00941
AFM	2.86494	3.74031	2.84643	0.00764546	0.128876	-2.78883
UPB1	2.83137	6.92941	4.94346	2.32705e-05	0.00276593	2.62953
ITIH3	2.80917	9.56694	2.88902	0.0068715	0.120413	-2.69195
APOH	2.7819	9.10425	2.1867	0.0361689	0.285949	-4.1695
PROZ	2.77954	3.889	2.73793	0.0100022	0.151482	-3.03177
SERPINA4	2.7567	3.99498	3.59045	0.00108656	0.038503	-0.992388
CHI3L1	2.74904	3.81867	3.32246	0.00223704	0.0607694	-1.66269
FETUB	2.74624	3.6559	2.50617	0.0174669	0.201054	-3.53086
TF	2.71292	5.42011	4.58309	6.61204e-05	0.00596261	1.63984
F2	2.70077	8.44136	3.15262	0.00349825	0.0792282	-2.07485
SLC25A18	2.69676	3.55731	2.93598	0.00610391	0.11224	-2.5842
HPD	2.69079	4.14327	2.58672	0.0144281	0.182537	-3.36059
APOA5	2.68286	4.7291	3.01111	0.00504169	0.0997678	-2.40979
ASGR2	2.67692	10.248	3.71145	0.000779653	0.0316168	-0.682718
CFHR4	2.6581	3.74773	2.53945	0.0161462	0.192884	-3.46093
ACSM2A	2.60852	4.68923	3.15922	0.00343864	0.0781898	-2.05905
KCTD19	2.57517	5.4948	5.27619	8.82935e-06	0.00141765	3.54966
SLCO1B1	2.57328	4.00486	2.40964	0.0218774	0.228239	-3.73018
PCDH20	2.57064	7.90544	2.88653	0.00691466	0.12059	-2.69764
ITIH1	2.56673	9.53265	3.33454	0.00216629	0.0597515	-1.63297
CYP2A6	2.54247	5.45027	2.54061	0.0161022	0.192666	-3.4585
NGFR	2.53272	6.86364	4.81725	3.35757e-05	0.00366346	2.28181
HSD11B1	2.52587	7.48904	2.66114	0.0120621	0.165693	-3.20022
SERPINA11	2.5128	3.89707	3.32848	0.00220151	0.0603125	-1.64788
MGC16121	2.50113	8.59549	4.77766	3.7661e-05	0.00396574	2.17296
ASPG	2.50065	5.3127	3.23088	0.00285005	0.0707996	-1.88624
PLA2G5	2.50049	8.21035	3.95338	0.000397804	0.0205124	-0.0524726
STAB2	2.48518	5.28139	3.67921	0.000852022	0.0334555	-0.765617
DEFB1	2.48445	8.68062	2.9457	0.00595548	0.110748	-2.56178
GLDC	2.48365	4.86327	2.86528	0.00729334	0.124923	-2.74606
TSP50	2.48052	7.25673	4.04661	0.000306058	0.0172203	0.193862
ART4	2.45782	5.75804	5.03506	1.78264e-05	0.00218667	2.88245
MYBPH	2.44618	4.92669	2.55217	0.0156664	0.190125	-3.43406
CCL3	2.43535	7.77587	2.76126	0.00944429	0.146632	-2.98
LRRC36	2.42831	5.84931	4.93407	2.39144e-05	0.00281122	2.60364
PALM3	2.37644	5.95932	2.76559	0.00934412	0.145649	-2.97037
BEAN	2.36979	6.81787	2.98136	0.00543945	0.104295	-2.47913
EDNRB	2.36511	5.66905	5.36528	6.80968e-06	0.00115514	3.79643
VTCN1	2.36479	3.5248	2.80594	0.00845636	0.137679	-2.88014
NR1I3	2.34363	5.818	2.53259	0.0164109	0.19524	-3.47541
FOSB	2.33905	8.41943	2.46109	0.0194138	0.2123	-3.62459
SNAI1	2.3387	7.69006	4.67975	5.00086e-05	0.00503888	1.90427
SRD5A2	2.30814	5.47693	2.69689	0.0110583	0.158571	-3.12216
NPTX2	2.29707	6.34257	2.32975	0.0262701	0.248259	-3.89106
APOM	2.29647	9.29031	4.27895	0.000158305	0.0111259	0.814805
LINCR	2.29609	6.50074	3.42791	0.00168758	0.0509602	-1.40168
AMDHD1	2.29368	5.13794	2.74059	0.0099369	0.151006	-3.02587
C4BPB	2.28347	4.70389	2.15665	0.0386303	0.294787	-4.22636
RTP3	2.27467	3.28353	2.66105	0.0120647	0.165693	-3.20041
CBS	2.26699	7.35788	3.3528	0.00206343	0.058634	-1.58796
MEX3A	2.25783	6.77765	4.20434	0.000195794	0.0132878	0.614395
CLDN10	2.25053	3.87145	2.38426	0.0231945	0.234911	-3.78169
CCDC102B	2.24334	6.4111	5.07926	1.56737e-05	0.00199703	3.00462
ANGPTL3	2.20296	4.81056	2.91207	0.00648406	0.116201	-2.63919
SLC10A1	2.20108	4.93394	2.55229	0.0156621	0.190125	-3.43382
TMEM27	2.19834	5.4009	4.12497	0.000245257	0.0152314	0.402228
CCL16	2.19023	3.26165	3.05304	0.00452742	0.0936251	-2.31139
KRT7	2.18468	3.58801	2.80183	0.00854301	0.138633	-2.88937
HAMP	2.17842	6.69927	2.55549	0.0155432	0.189592	-3.42702
CD5L	2.17696	3.34317	3.2698	0.00257209	0.0662271	-1.7916
SLC22A1	2.17368	5.58495	3.31294	0.00229436	0.0615671	-1.68607
DAO	2.16742	3.82426	2.52628	0.0166575	0.196635	-3.48868
MASP2	2.16712	5.3821	3.48985	0.00142805	0.0455614	-1.24666
CSMD3	2.16182	4.8829	2.30386	0.0278568	0.254949	-3.94239
SEMA5B	2.15527	7.73206	4.19786	0.000199432	0.0134423	0.597043
CCR7	2.15088	6.79373	2.72738	0.0102644	0.15299	-3.0551
PGLYRP2	2.14795	4.07156	2.14331	0.0397696	0.29819	-4.25141
APOC3	2.14377	9.48793	2.0721	0.0463731	0.32165	-4.3832
CYP2A13	2.14152	6.05081	2.93957	0.00604862	0.111654	-2.57591
DNASE1L3	2.11903	8.69062	3.75107	0.000698873	0.0295547	-0.580482
CYP2B7P1	2.10639	5.68473	2.16644	0.0378126	0.291356	-4.2079
F12	2.09776	10.6397	2.61357	0.013529	0.176322	-3.30307
PAQR9	2.09147	3.33174	2.84965	0.00758419	0.128677	-2.78153
FCN3	2.08664	6.8896	4.40099	0.00011165	0.0087499	1.14444
SCGB3A1	2.08431	5.21638	4.14168	0.000233919	0.0149022	0.446792
NPPA	2.08006	5.39268	2.85921	0.00740512	0.126181	-2.75986
APC2	2.07329	7.3419	4.18729	0.000205515	0.0137145	0.568733
THRSP	2.06082	5.66724	4.66943	5.15248e-05	0.00509917	1.87598
C14orf68	2.05555	7.15474	2.8405	0.00775955	0.130088	-2.80226
CXCL2	2.05103	7.64176	2.47557	0.018768	0.209644	-3.59462
CA5A	2.03561	5.64871	3.06486	0.00439171	0.091877	-2.28353
GCKR	2.03282	4.09894	2.28392	0.0291369	0.259785	-3.98164
ANXA8L2	2.03089	4.28931	2.96032	0.00573848	0.108657	-2.52795
SLC13A3	2.02762	6.48259	3.16721	0.00336769	0.0776968	-2.03988
CYP2C8	2.01856	5.29995	2.4916	0.0180758	0.205515	-3.56129
KREMEN2	2.00799	4.10815	2.97449	0.00553541	0.105622	-2.49509
ABCG5	1.99507	8.48888	2.59721	0.0140704	0.17946	-3.33816
AGXT2L1	1.99192	3.87815	2.6298	0.0130109	0.172606	-3.26811
LBP	1.98407	3.39335	2.62503	0.0131612	0.173628	-3.27839
ALDH8A1	1.97838	4.85976	3.14669	0.00355274	0.0799125	-2.08905
ANGPTL6	1.96946	6.29257	4.85041	3.04943e-05	0.00338332	2.37309
LRRIQ1	1.96857	5.5782	4.12618	0.000244418	0.0152272	0.405455
LOC100129857	1.96368	3.05705	2.37848	0.0235045	0.236229	-3.79337
C1orf168	1.96247	4.91579	3.25056	0.00270609	0.0681666	-1.83846
CDH2	1.95726	5.52319	2.28986	0.0287502	0.257851	-3.96997
WNT3	1.94663	6.00019	3.25349	0.00268528	0.0678991	-1.83134
SHBG	1.94544	4.37838	2.72385	0.0103534	0.153736	-3.06287
RHBG	1.94379	5.53221	2.30018	0.0280889	0.255635	-3.94964
CLDN14	1.94003	5.88541	2.53848	0.0161836	0.192884	-3.46299
AGT	1.93416	10.659	2.7474	0.00977217	0.149605	-3.01079
PHLDA1	1.93092	6.28227	4.18722	0.000205554	0.0137145	0.568554
ALPK2	1.93085	4.06068	3.03368	0.00475834	0.0963637	-2.35691
TPPP2	1.9276	4.94554	3.49977	0.00139024	0.0447164	-1.22172
TCAP	1.90558	9.75463	4.35943	0.000125773	0.00944442	1.03194
AGXT2	1.90152	3.46254	2.14893	0.039286	0.296923	-4.24087
LAMP3	1.8999	5.11094	3.49689	0.0014011	0.0448465	-1.22895
UBD	1.89655	9.24956	2.16255	0.0381353	0.292509	-4.21524
GLYAT	1.89413	3.22495	2.82117	0.00814239	0.133776	-2.84589
LOC100129488	1.89364	2.86583	2.55983	0.0153839	0.188589	-3.41784
ALLC	1.89267	3.68616	3.68123	0.000847319	0.0334006	-0.76045
RDH16	1.88987	5.12716	3.28151	0.00249373	0.0648861	-1.76304
KCNJ15	1.8891	3.51459	2.51523	0.0170981	0.199216	-3.5119
RPGRIP1	1.88554	5.80052	3.78583	0.000634748	0.0276229	-0.490455
F11	1.88223	4.23196	3.15543	0.00347279	0.0788323	-2.06813
HAO2	1.87723	3.40518	2.42467	0.02113	0.222698	-3.6995
LOC728763	1.8663	4.52619	3.522	0.00130897	0.0428705	-1.16573
PLK5P	1.86596	6.93788	2.61623	0.013443	0.175585	-3.29736
CA2	1.85747	7.56385	3.81559	0.000584432	0.026113	-0.413148
ANXA10	1.85604	4.44207	2.06256	0.047327	0.32476	-4.40059
FLJ34651	1.84873	4.87224	3.17013	0.00334204	0.0773762	-2.03285
C10orf65	1.84069	3.65333	3.29369	0.00241453	0.0636064	-1.73324
MARCO	1.83903	5.0003	2.11958	0.0418715	0.306154	-4.29571
ACCN1	1.8353	6.8571	3.36558	0.00199427	0.057496	-1.55641
CYP26A1	1.82747	3.18811	2.73065	0.0101823	0.152457	-3.04786
CETP	1.82508	4.20154	4.35952	0.00012574	0.00944442	1.03218
CCL3L3	1.82298	6.22564	2.7669	0.00931388	0.145306	-2.96745
PIK3C2G	1.81978	3.57694	2.5777	0.0147423	0.184269	-3.37983
CTAG1A	1.81886	4.27551	2.05625	0.0479685	0.327569	-4.41208
BAMBI	1.81621	10.2199	2.37227	0.0238414	0.236453	-3.80589
FAM150B	1.80956	3.62992	2.46268	0.0193418	0.2123	-3.6213
IGFALS	1.80314	8.98832	4.15816	0.000223235	0.0145531	0.490817
POTED	1.79901	5.70769	2.16226	0.0381595	0.292509	-4.21578
HFE2	1.7833	2.73445	2.49288	0.0180213	0.205368	-3.55861
CYP4X1	1.78223	6.27713	3.6645	0.00088717	0.0343428	-0.803351
VWCE	1.77179	8.60635	2.66476	0.0119567	0.16515	-3.19234
FAM38B	1.76982	6.06759	3.65758	0.0009042	0.0347414	-0.821095
CXCL6	1.76667	3.42667	2.29415	0.028474	0.256617	-3.96154
BCHE	1.76287	8.49122	2.3728	0.0238129	0.236381	-3.80484
DMGDH	1.76271	5.08742	2.33035	0.0262344	0.248172	-3.88986
GABRP	1.76125	5.518	2.82884	0.00798839	0.131798	-2.8286
LOC645277	1.74479	6.85481	2.44778	0.0200255	0.216111	-3.65205
LGR6	1.74288	6.19923	3.90395	0.000456859	0.022333	-0.182358
SLC17A2	1.74092	2.70316	2.69358	0.0111479	0.159126	-3.12941
IL8	1.71781	3.03714	2.4833	0.0184311	0.207713	-3.57856
GAGE7	1.71758	5.14542	3.4919	0.00142016	0.0453829	-1.24151
AMH	1.71631	7.41828	3.57787	0.00112448	0.0393748	-1.02434
ITIH4	1.71542	11.924	2.59273	0.0142222	0.180278	-3.34775
HABP2	1.71034	3.56037	2.17749	0.0369081	0.288993	-4.18699
ID3	1.70562	9.07633	4.36782	0.000122785	0.00929075	1.05464
APOF	1.70212	4.23557	2.12036	0.0418003	0.30586	-4.29424
PCDH12	1.70112	5.97246	3.56456	0.00116601	0.0400072	-1.05811
APOE	1.67743	12.5379	3.98551	0.000363496	0.0193933	0.032223
GRB14	1.66323	8.27914	2.89474	0.00677343	0.11965	-2.67889
CYP2B6	1.66057	8.05417	2.77189	0.00919992	0.144529	-2.95633
CDYL2	1.65898	4.07605	2.37312	0.0237949	0.236381	-3.80418
LIN7A	1.6567	5.65489	2.83373	0.00789154	0.131408	-2.81755
OIT3	1.65443	3.15161	2.69229	0.011183	0.159346	-3.13224
FTCD	1.65395	13.2099	3.54359	0.00123445	0.0411115	-1.1112
IL23A	1.65394	6.05659	4.33183	0.000136108	0.00995558	0.957371
SALL1	1.65361	3.24031	2.95704	0.00578655	0.108897	-2.53555
CHST4	1.64498	6.24645	2.79372	0.00871667	0.140527	-2.90757
SELE	1.63381	4.06457	2.21481	0.0339944	0.278542	-4.1158
GJA4	1.62958	8.77222	3.54595	0.00122657	0.040918	-1.10524
TBX15	1.62597	3.25288	2.17793	0.0368723	0.288965	-4.18615
C8G	1.62004	7.18895	2.35819	0.0246224	0.239095	-3.83422
LOC728218	1.61787	3.70798	4.10412	0.00026017	0.0157882	0.346667
CDH19	1.61511	4.25542	4.10096	0.000262506	0.0158056	0.338257
ProSAPiP1	1.60083	8.28514	5.09974	1.47661e-05	0.00193123	3.06125
CRHBP	1.59996	3.77213	2.6475	0.0124671	0.168754	-3.22984
GATA4	1.59638	3.25073	4.6849	4.92693e-05	0.00498984	1.91838
MT1JP	1.5913	7.64921	2.53881	0.0161708	0.192884	-3.46229
DNAH2	1.58463	4.38059	4.56831	6.90009e-05	0.00608347	1.59948
NEB	1.58447	3.6671	3.65649	0.000906892	0.0347771	-0.823868
CCL20	1.57191	3.14208	2.28447	0.0291011	0.259656	-3.98057
F13B	1.56431	2.94356	2.18477	0.0363224	0.286818	-4.17316
HRC	1.56398	6.57626	3.74728	0.000706234	0.0296753	-0.590279
DKFZp313P036	1.55345	8.06546	2.68908	0.0112707	0.16019	-3.13927
EMR2	1.55201	4.06318	3.41001	0.00177067	0.052664	-1.44624
SYCE2	1.5513	4.11232	3.98079	0.000368356	0.0194675	0.0197489
VNN2	1.5474	6.6376	3.331	0.00218681	0.0601838	-1.64168
COL9A2	1.54163	5.3001	2.57203	0.0149432	0.18514	-3.39191
FAM9B	1.54024	3.26225	2.14221	0.0398648	0.298504	-4.25347
ANGPT2	1.53099	4.70314	3.81448	0.000586231	0.0261343	-0.416026
CDH16	1.52978	8.75437	2.88042	0.00702168	0.121723	-2.71159
SERPINE1	1.52218	3.95968	3.11749	0.00383293	0.0835502	-2.15876
G0S2	1.51946	9.68444	2.95526	0.00581282	0.108897	-2.53968
KCNC3	1.51918	8.68183	2.71472	0.0105874	0.155342	-3.083
SSPO	1.51903	4.70539	2.27495	0.02973	0.262018	-3.99922
LOC256021	1.51767	4.37623	2.21001	0.0343568	0.28003	-4.125
SLC9A5	1.51723	6.69143	3.56629	0.00116054	0.0399422	-1.05374
GBP7	1.51345	2.81754	2.14933	0.0392518	0.296923	-4.24012
HAL	1.50091	2.94106	2.10525	0.0431874	0.31128	-4.32226
TIMD4	1.50065	3.34404	2.49438	0.0179579	0.205001	-3.55548
AFMID	1.49672	3.72797	4.50993	8.16409e-05	0.00677211	1.44035
HBA1	1.49518	9.54706	2.6367	0.0127963	0.171331	-3.25321
ACSM5	1.48959	3.7596	2.20788	0.0345188	0.280095	-4.12907
LOC729983	1.48903	7.67911	2.55314	0.0156304	0.190125	-3.43201
AGRP	1.48742	5.20227	3.53326	0.00126959	0.0418582	-1.13731
GNMT	1.48512	5.55734	2.68767	0.0113095	0.160568	-3.14235
LTF	1.48391	4.28037	2.39983	0.0223783	0.230662	-3.75013
NOTUM	1.48179	5.69189	3.06862	0.0043493	0.0916879	-2.27464
VCX3A	1.47761	8.50459	3.11211	0.00388675	0.0845369	-2.17155
TRPV6	1.47534	3.71848	2.32797	0.0263766	0.248259	-3.8946
TBX2	1.47455	10.9059	3.06024	0.00444429	0.0925847	-2.29442
LOC100132816	1.4736	7.8792	2.91101	0.00650141	0.116368	-2.64162
CCL4	1.47304	9.00321	2.54945	0.0157679	0.190708	-3.43981
AVPR1B	1.46968	3.15827	3.34435	0.00211045	0.0590855	-1.60881
LOC646626	1.46342	9.95283	2.37056	0.0239352	0.236453	-3.80935
ALDH1L1	1.46	3.88485	2.49168	0.0180724	0.205515	-3.56112
MEGF6	1.45782	7.44774	2.37853	0.0235018	0.236229	-3.79327
C5	1.45316	7.398	2.34653	0.0252863	0.243161	-3.85758
HMGCLL1	1.45216	4.11531	2.45653	0.0196214	0.213854	-3.63401
BCO2	1.4505	5.2429	2.2953	0.0283997	0.256541	-3.95926
CYP4A11	1.44936	4.65778	2.28366	0.0291541	0.259822	-3.98216
C5orf27	1.44931	4.3589	2.39609	0.0225717	0.23193	-3.75772
ACSS3	1.44647	6.31993	2.30221	0.0279608	0.255187	-3.94565
NCRNA00158	1.44279	4.43679	3.31292	0.00229447	0.0615671	-1.68611
BIK	1.43878	5.19254	2.41008	0.0218549	0.228125	-3.72927
LOC100129447	1.43859	3.35218	2.52885	0.0165567	0.196383	-3.48328
CFHR5	1.4365	2.81422	2.66891	0.011837	0.164974	-3.18331
SLC30A2	1.43575	5.18363	2.7323	0.0101414	0.152457	-3.04423
hCG_1815491	1.43223	6.21519	2.05753	0.047837	0.327234	-4.40974
MGAT4C	1.4319	5.83542	2.06571	0.0470108	0.323963	-4.39486
LOC729683	1.42915	6.15097	3.62733	0.000982358	0.0362628	-0.898428
SLC22A7	1.42361	5.37663	2.68002	0.011522	0.162186	-3.15908
CNDP1	1.42116	3.27469	2.12383	0.0414877	0.304698	-4.28779
KCTD14	1.42029	6.36445	2.3058	0.027735	0.254433	-3.93856
PTPRT	1.42015	9.18462	2.26989	0.0300695	0.263462	-4.00912
BGN	1.4171	7.5569	2.61725	0.0134099	0.175386	-3.29516
SLC5A4	1.41102	3.25954	3.7102	0.000782353	0.0316613	-0.685948
PSD2	1.41037	3.73085	2.55895	0.0154159	0.188693	-3.41969
TERT	1.40705	9.67211	3.02798	0.00482848	0.0968537	-2.37029
TMEM105	1.40443	6.47773	4.07537	0.000282196	0.0165865	0.270205
GUCY1A2	1.39994	2.92484	3.67902	0.000852471	0.0334555	-0.766109
GPT2	1.39919	6.86943	3.34259	0.00212039	0.0590855	-1.61316
LOC642521	1.39817	7.64864	3.12974	0.00371292	0.0817666	-2.12955
INHBB	1.39568	8.91676	2.39076	0.0228505	0.233216	-3.76853
UNC5B	1.39425	9.93431	3.60785	0.00103613	0.0374772	-0.948107
SLC1A2	1.39171	3.25175	2.19014	0.0358962	0.284933	-4.16296
PTN	1.39084	8.92508	3.21527	0.00296946	0.0721326	-1.92406
HBA2	1.39038	7.38925	2.44507	0.0201522	0.217123	-3.65763
LEAP2	1.3888	8.42071	2.36688	0.0241376	0.236925	-3.81675
FOXE1	1.38784	5.85834	2.46745	0.0191276	0.211794	-3.61144
MMP9	1.38452	8.69296	2.54088	0.0160918	0.192666	-3.45793
KIF25	1.37451	3.86155	2.29401	0.0284829	0.256617	-3.96182
NEK10	1.37421	5.81104	2.88399	0.00695894	0.120873	-2.70344
GALNT9	1.36763	3.9428	2.17603	0.0370266	0.289256	-4.18976
CARD9	1.3619	6.53565	2.27757	0.0295557	0.261045	-3.99409
ZNF621	1.36022	4.39458	3.87211	0.000499341	0.0237055	-0.26573
SEPT4	1.35918	6.26046	3.17514	0.00329863	0.0767868	-2.02082
CCDC146	1.35242	8.5189	3.96223	0.000388056	0.0201677	-0.0291797
RASL11B	1.34974	5.67806	2.18688	0.0361547	0.285949	-4.16916
HBB	1.3443	11.2193	2.1802	0.0366891	0.288215	-4.18185
SYCP2	1.34005	4.29788	2.87155	0.00717957	0.123427	-2.73179
POTEE	1.33809	7.82771	2.35843	0.0246087	0.239095	-3.83373
INTS4	1.33809	8.40376	4.00758	0.000341629	0.0185162	0.0905113
FOXRED1	1.33695	6.86701	4.33505	0.000134861	0.00990099	0.966065
SYTL1	1.33519	8.60824	3.44311	0.00161995	0.0495145	-1.36373
PBX4	1.32709	6.94582	2.27851	0.0294935	0.260612	-3.99226
POTEG	1.32608	5.14245	2.20292	0.0348992	0.281891	-4.13857
CMTM2	1.32546	3.75091	2.07217	0.0463664	0.32165	-4.38307
NFATC2	1.32502	4.70667	3.69708	0.000811159	0.0323628	-0.719724
ABCB4	1.32481	6.68463	2.78159	0.00898221	0.142884	-2.93469
AQP7	1.32352	4.3071	2.8296	0.00797336	0.131709	-2.82689
TSPAN19	1.32341	4.19515	2.30501	0.0277843	0.254505	-3.94011
TMEM97	1.32122	4.98327	2.91823	0.00638405	0.115159	-2.62505
CMTM1	1.32121	6.19296	3.41335	0.00175488	0.0522731	-1.43794
MYC	1.30962	8.3172	3.14533	0.00356531	0.0800129	-2.09229
NETO2	1.30885	3.97522	2.97589	0.0055158	0.10535	-2.49185
GOLGA8E	1.30145	7.577	4.01722	0.000332488	0.0182002	0.116
C10orf110	1.29744	4.20447	3.7487	0.000703472	0.0296223	-0.586616
FLJ38773	1.29484	3.5728	3.87248	0.000498821	0.0237055	-0.264754
ZNF280B	1.29409	4.90497	4.01716	0.00033254	0.0182002	0.115853
VEPH1	1.29292	3.27268	2.10764	0.0429652	0.310912	-4.31784
SLC16A6	1.28235	5.22125	2.58353	0.0145387	0.183095	-3.36741
ANKRD6	1.2799	6.27812	3.96662	0.000383309	0.0200176	-0.0176212
CRP	1.27705	2.4718	2.23829	0.0322679	0.271624	-4.07054
FN1	1.27455	9.83237	2.46133	0.0194033	0.2123	-3.62411
GPR75	1.27342	4.5222	2.25482	0.0311003	0.267859	-4.03848
SLC7A10	1.27051	4.1592	2.45544	0.0196715	0.214059	-3.63627
HSD17B13	1.26882	3.09766	2.32371	0.0266332	0.249619	-3.90308
CPN2	1.26622	4.38636	2.87056	0.0071975	0.123603	-2.73405
HYAL1	1.26458	5.66421	5.17539	1.18452e-05	0.00169515	3.27055
VCX	1.26064	8.04593	2.61171	0.0135896	0.176799	-3.30706
WWC1	1.25651	8.70567	2.9178	0.00639093	0.115159	-2.62603
SNX32	1.24315	4.28989	2.49675	0.0178582	0.204315	-3.55054
GALNAC4S-6ST	1.2417	8.48193	2.37338	0.0237807	0.236381	-3.80365
PKLR	1.24096	4.38309	3.03997	0.00468215	0.0958215	-2.34214
LOC645332	1.24017	5.3148	2.73364	0.010108	0.152457	-3.04126
CHKA	1.23688	8.79632	3.78963	0.000628101	0.0274433	-0.480604
FGFR4	1.23646	5.70209	3.68359	0.000841837	0.0332509	-0.75439
MGC23284	1.22457	6.66689	2.83264	0.00791305	0.131437	-2.82001
CCR10	1.22364	7.00032	3.29677	0.00239495	0.0634716	-1.72572
LOC729595	1.21569	6.12366	4.03906	0.000312647	0.017442	0.173834
RAD51AP1	1.2143	3.67224	3.25994	0.00263995	0.0670874	-1.81563
GABRD	1.2106	4.34564	2.8238	0.0080893	0.13313	-2.83997
GPR137C	1.20793	3.64079	2.71548	0.0105678	0.155224	-3.08133
U2AF2	1.20626	6.15337	2.84768	0.00762169	0.128876	-2.78601
SLC27A5	1.20401	10.5787	2.25125	0.0313493	0.26903	-4.04542
LY75	1.20172	8.97255	2.0799	0.0456054	0.319776	-4.36893
CLDN1	1.20126	6.1813	2.1691	0.0375932	0.291035	-4.20288
MYOZ1	1.20091	3.98492	2.88112	0.0070093	0.12164	-2.70999
TPST2	1.19934	8.68468	2.92286	0.00630984	0.114364	-2.61441
LOC100130433	1.19758	4.98959	2.39769	0.0224886	0.23152	-3.75447
NR1H4	1.19607	7.31142	2.16702	0.0377648	0.291356	-4.20681
LOC85391	1.19597	4.45005	2.1514	0.0390756	0.296126	-4.23624
KCNE3	1.19441	5.22211	2.3357	0.0259176	0.246317	-3.87921
SYTL5	1.19351	3.41546	4.13599	0.000237721	0.0150298	0.43161
RBP1	1.19265	9.41758	2.87317	0.00715062	0.123227	-2.72812
MYO1G	1.19236	6.54865	2.91078	0.00650517	0.116368	-2.64215
A1BG	1.19019	6.61035	2.77161	0.00920644	0.144529	-2.95697
LOC100132769	1.18849	5.01726	2.8274	0.00801704	0.13205	-2.83184
GUF1	1.18813	6.7561	3.52837	0.00128654	0.042276	-1.14965
C16orf70	1.18662	6.97655	3.57886	0.00112146	0.0393387	-1.02184
ST3GAL6	1.18604	4.53859	2.2312	0.0327808	0.273737	-4.08425
ALOX15B	1.18304	5.1075	2.71655	0.0105399	0.155224	-3.07895
KCNC4	1.18106	5.86636	2.03842	0.0498196	0.332977	-4.44434
ID1	1.17886	12.7226	2.15758	0.0385519	0.294485	-4.22461
XAGE3	1.17238	5.68273	2.4131	0.0217033	0.227023	-3.72313
CUX2	1.17152	3.42308	2.15214	0.0390119	0.295757	-4.23484
CDC42BPG	1.17139	3.94858	4.10349	0.000260635	0.0157882	0.344987
NCK2	1.17017	6.70308	2.71533	0.0105715	0.155224	-3.08165
TMEM132A	1.16963	9.98349	3.35078	0.00207458	0.0587817	-1.59295
ID2	1.16893	9.46116	3.47472	0.00148763	0.0467765	-1.28463
LOC645638	1.16875	3.46278	2.37348	0.0237755	0.236381	-3.80346
PLCB2	1.16679	5.44855	2.62172	0.0132666	0.174435	-3.28553
TBX3	1.1646	4.63589	2.61047	0.0136303	0.177095	-3.30974
SPTBN2	1.16421	7.43258	4.13853	0.000236015	0.0149873	0.438392
KCNJ14	1.16413	7.60184	2.7284	0.0102387	0.15279	-3.05284
LOC283767	1.16282	10.2268	2.16561	0.0378809	0.291547	-4.20946
C1orf53	1.16153	6.14787	3.28478	0.00247218	0.0645466	-1.75503
SHD	1.15975	7.9667	2.17261	0.0373054	0.2904	-4.19624
UNQ9368	1.1581	3.5176	2.2961	0.0283488	0.25639	-3.95769
PCDH9	1.15671	3.76778	2.73075	0.0101798	0.152457	-3.04764
CYP4Z1	1.15532	3.20357	2.50624	0.017464	0.201054	-3.53071
E2F7	1.15484	3.18708	2.08201	0.0453996	0.319686	-4.36506
CTH	1.15158	7.56753	2.19524	0.0354956	0.283407	-4.15324
CYP2C19	1.15023	7.79834	2.23598	0.0324343	0.271994	-4.07501
ERC2	1.14872	4.54118	2.41058	0.0218297	0.227982	-3.72825
FJX1	1.14851	7.97323	2.26076	0.0306901	0.2663	-4.02692
LOC100128977	1.14743	10.9962	3.46395	0.00153152	0.047582	-1.31163
SRD5A1	1.14626	6.37842	2.83516	0.00786358	0.131275	-2.81433
PRO0461	1.14606	3.88474	3.2102	0.0030092	0.0725625	-1.9363
TNNT2	1.14354	4.14453	2.04865	0.0487498	0.329599	-4.42585
TTTY13	1.1413	3.60468	2.22989	0.0328761	0.273985	-4.08677
ACSL1	1.13946	11.4413	2.07903	0.0456906	0.319776	-4.37052
WDR91	1.13919	10.674	2.23787	0.032298	0.271624	-4.07136
RHOV	1.13846	4.5701	2.47152	0.0189464	0.211159	-3.60301
ZBTB37	1.13773	6.76164	2.13909	0.0401369	0.299006	-4.25932
SYT12	1.13705	3.50989	2.03934	0.0497227	0.332873	-4.44269
LOC100132409	1.13544	3.8579	3.54027	0.00124563	0.0412752	-1.11959
DUSP2	1.1328	5.7387	2.21823	0.0337374	0.276809	-4.10922
SPRY4	1.13138	6.56259	3.2738	0.00254507	0.0659613	-1.78185
HEYL	1.13007	11.2609	2.86105	0.0073711	0.125927	-2.75568
PLGLB1	1.12685	5.61093	2.1201	0.0418245	0.305923	-4.29474
SLC22A10	1.12376	3.64888	2.09014	0.044615	0.317057	-4.35014
LOC729915	1.12252	6.51274	2.42994	0.0208731	0.220912	-3.68869
CPNE7	1.11781	9.21341	3.04938	0.00457026	0.0943136	-2.32001
ZNF141	1.11769	5.49367	4.98019	2.09127e-05	0.00251832	2.7309
NT5DC2	1.11716	8.15512	3.61596	0.00101341	0.0370024	-0.92744
SNORD22	1.11287	6.20944	2.34768	0.0252204	0.242964	-3.85529
NUSAP1	1.10912	3.67487	2.28936	0.0287823	0.258021	-3.97095
BMP2	1.10476	6.3743	2.45425	0.019726	0.214403	-3.63872
PARD6B	1.10475	5.57172	2.31781	0.0269915	0.250965	-3.91478
PF4	1.10444	3.49245	2.14928	0.0392566	0.296923	-4.24022
CLGN	1.10385	8.18995	3.12381	0.00377053	0.0824192	-2.14369
INTS1	1.10134	4.65424	3.2846	0.00247338	0.0645466	-1.75548
ICOS	1.10026	4.4629	2.04001	0.0496521	0.332772	-4.44148
CDH26	1.10001	4.86134	4.63529	5.68683e-05	0.0054785	1.78254
TMEM145	1.09743	11.5754	2.9583	0.00576811	0.108851	-2.53264
ADAMTS18	1.09143	4.00948	2.20305	0.0348891	0.281891	-4.13832
RHOB	1.0903	6.25054	2.50341	0.0175806	0.20186	-3.53663
LOC100129946	1.08926	3.19223	3.74912	0.000702649	0.0296223	-0.585522
LDHD	1.08565	7.99145	3.14112	0.00360469	0.0803487	-2.10238
NEUROG1	1.07856	8.84635	2.19173	0.0357707	0.284291	-4.15992
CENPO	1.07368	4.92788	3.86402	0.000510737	0.0239075	-0.286882
C22orf36	1.07052	8.21986	2.43798	0.0204873	0.219178	-3.67221
FNDC4	1.07043	6.43246	2.21448	0.0340191	0.278542	-4.11643
LOC440461	1.06891	13.1821	3.60109	0.00105545	0.0378295	-0.965323
IL1RAP	1.06563	5.78664	3.48787	0.0014357	0.0455987	-1.25162
LMTK3	1.06543	7.2439	3.55144	0.00120838	0.0405166	-1.09134
PRG3	1.06478	4.17364	2.60741	0.0137306	0.17758	-3.3163
F8	1.06409	6.43299	3.89207	0.000472274	0.0228492	-0.21348
SERPINB9	1.05998	5.00983	3.37133	0.00196387	0.0567855	-1.54219
ADH6	1.05972	4.60929	2.29105	0.0286732	0.257745	-3.96763
TLR5	1.05886	5.82726	2.7496	0.00971938	0.149376	-3.00591
ST6GAL1	1.05842	9.29688	3.65291	0.000915853	0.0349173	-0.833043
SERPINA1	1.05777	12.7672	2.91414	0.00645024	0.1157	-2.63443
EBF4	1.05544	12.2247	3.3938	0.00184928	0.0542665	-1.4865
SCN4A	1.05415	3.88809	2.37656	0.0236084	0.236381	-3.79725
PHACTR1	1.05387	5.47142	2.2259	0.0331687	0.274685	-4.09446
MGC24975	1.05043	6.9481	2.87161	0.00717855	0.123427	-2.73166
GPR4	1.05026	5.84005	2.62251	0.0132413	0.174219	-3.28383
C12orf69	1.0491	4.52825	2.25224	0.0312804	0.268823	-4.04351
NDUFA4L2	1.04696	3.87362	3.34036	0.00213302	0.0590855	-1.61865
HMGB3L1	1.04658	6.614	2.757	0.00954399	0.147715	-2.98948
GPRC5C	1.04577	7.13727	3.16583	0.00337979	0.0777942	-2.04318
BUB1B	1.04464	4.10541	2.3399	0.025671	0.245114	-3.87083
C20orf59	1.04116	4.39255	2.70957	0.0107215	0.15638	-3.09433
LOC100132738	1.03994	5.43292	2.70729	0.0107814	0.157022	-3.09934
HBQ1	1.03979	5.61279	2.33955	0.0256917	0.245114	-3.87154
CHRNA10	1.03934	6.66424	4.42852	0.00010317	0.00821575	1.21907
ZBTB25	1.03782	5.53752	3.59064	0.00108599	0.038503	-0.991903
KANK4	1.0376	4.30627	2.45103	0.0198746	0.21507	-3.64535
BID	1.03648	7.31709	2.94975	0.0058946	0.109927	-2.55241
ACR	1.03446	6.24266	2.697	0.0110556	0.158571	-3.12193
TMEFF2	1.03363	9.27656	2.30946	0.0275063	0.253369	-3.93132
IL27RA	1.03248	6.67518	2.47716	0.0186981	0.209336	-3.59131
LOC400456	1.03017	5.83167	2.12965	0.0409681	0.302347	-4.27696
LOC92270	1.02993	8.97288	3.34317	0.00211711	0.0590855	-1.61173
HRSP12	1.02924	8.46855	2.44061	0.0203625	0.218435	-3.66681
FLJ32575	1.02711	2.66343	3.56091	0.00117766	0.0401247	-1.06737
VASN	1.02453	9.70622	2.32331	0.0266569	0.249619	-3.90386
ZSCAN10	1.0213	11.0846	2.46815	0.0190966	0.211794	-3.61
LOC646090	1.01997	4.09032	2.47585	0.0187555	0.209644	-3.59403
LOC644422	1.01762	6.23933	2.91793	0.00638881	0.115159	-2.62573
PCSK4	1.01599	10.395	2.69971	0.0109827	0.158436	-3.11599
HELLS	1.01423	4.23673	2.76871	0.00927243	0.145219	-2.96342
DTX1	1.01371	4.18707	2.76701	0.00931146	0.145306	-2.96721
CFP	1.01188	8.27606	2.16337	0.0380668	0.292408	-4.21369
LOC389831	1.01116	8.72963	2.05468	0.0481286	0.327982	-4.41492
IGSF6	1.00897	4.93329	2.22888	0.03295	0.273985	-4.08872
C18orf23	1.00813	8.89545	4.88546	2.75433e-05	0.00307318	2.46962
SFXN2	1.00778	4.09987	2.37997	0.0234244	0.236007	-3.79037
LOC152719	1.00775	4.73044	2.9833	0.00541266	0.103983	-2.47463
COL4A3	1.00757	3.14224	2.69869	0.0110099	0.158442	-3.11821
ADAMTS13	1.00301	7.72986	3.29107	0.00243137	0.0639375	-1.73966
DKFZp434K191	1.00299	5.07124	2.62924	0.0130286	0.172606	-3.26932
C8orf31	1.00233	4.98719	3.06488	0.00439144	0.091877	-2.28347
COLEC10	1.00142	3.6	2.50887	0.0173564	0.200532	-3.52522
KMO	0.999558	3.9695	2.92236	0.00631786	0.114364	-2.61556
GABRG1	0.999437	2.71934	4.17574	0.00021237	0.0139803	0.537819
CD302	0.996252	8.12114	3.00812	0.00508035	0.100032	-2.41677
HS3ST3B1	0.994952	2.84555	2.8515	0.00754925	0.128415	-2.77735
IL1RL2	0.99332	5.06247	2.24068	0.0320967	0.271584	-4.06592
DNASE1L2	0.99225	7.0215	2.76456	0.00936785	0.145789	-2.97266
ZNF684	0.992003	4.48849	3.1717	0.00332837	0.0771888	-2.02908
MST1	0.991885	12.3478	2.69243	0.0111793	0.159346	-3.13195
FGF17	0.990979	4.48781	2.60512	0.0138061	0.178207	-3.32121
ADAMTSL2	0.990739	9.49612	2.28586	0.0290101	0.25947	-3.97783
ADAM8	0.988602	10.5092	3.91211	0.000446556	0.0220604	-0.16096
CCDC38	0.988337	3.00291	2.15016	0.0391812	0.29673	-4.23857
MT1M	0.988065	11.6674	2.18844	0.0360306	0.285536	-4.16619
ANO3	0.987957	2.46258	2.56225	0.0152953	0.187969	-3.41269
MT1E	0.987663	10.7117	2.12315	0.041549	0.304698	-4.28906
FLJ44253	0.985516	4.87895	2.14192	0.0398901	0.298504	-4.25401
PRSS35	0.984748	3.02675	3.17522	0.00329795	0.0767868	-2.02064
MET	0.984148	7.43005	2.54049	0.0161067	0.192666	-3.45875
RFPL3S	0.98235	6.22241	2.82001	0.00816586	0.133943	-2.8485
LOC100128244	0.980937	5.80304	2.6661	0.0119179	0.16515	-3.18942
PKHD1	0.980556	2.77994	2.53352	0.0163747	0.194927	-3.47344
CDH9	0.979984	2.68971	2.08465	0.0451435	0.318862	-4.36022
CCDC78	0.976687	6.92757	2.33389	0.0260245	0.247096	-3.88282
SGPP1	0.97661	4.73445	2.71306	0.0106305	0.155512	-3.08666
LOC541473	0.97262	3.59384	4.10316	0.00026088	0.0157882	0.344103
CCDC40	0.971617	3.79933	2.78984	0.00880079	0.140963	-2.91625
C12orf33	0.969976	2.79061	2.30346	0.0278818	0.255043	-3.94317
ACSM3	0.968733	3.82101	2.30226	0.0279573	0.255187	-3.94554
CYP1A2	0.967295	7.37829	2.52491	0.0167115	0.197154	-3.49156
C11orf21	0.965611	4.43907	2.54241	0.0160337	0.192492	-3.4547
SLC45A1	0.964902	4.31072	2.04888	0.048726	0.329599	-4.42544
PLXNA3	0.964585	4.88041	2.92838	0.00622234	0.113782	-2.6017
KALRN	0.963119	4.54856	2.40786	0.0219674	0.228454	-3.7338
SERHL	0.963095	3.63544	3.11319	0.00387593	0.0843944	-2.16899
FRAS1	0.962062	4.28428	2.20402	0.0348147	0.281785	-4.13647
KIR3DL1	0.961719	4.36498	2.41348	0.0216843	0.226944	-3.72236
SGK196	0.961682	3.72694	2.99308	0.00527931	0.102217	-2.45185
CYP11A1	0.960747	4.23451	2.17606	0.0370236	0.289256	-4.18969
MSX1	0.96035	5.2484	2.0866	0.0449554	0.318216	-4.35664
CLEC4M	0.958052	3.96354	2.31783	0.0269902	0.250965	-3.91474
KISS1R	0.957423	10.8352	2.48682	0.0182797	0.206999	-3.57124
LOC643669	0.95719	8.00236	2.5143	0.0171353	0.199246	-3.51383
LOC100130938	0.956617	5.95918	2.11493	0.0422943	0.308218	-4.30433
LOC441795	0.952466	7.64709	3.02676	0.00484359	0.0970143	-2.37315
C11orf65	0.949847	5.27211	3.64668	0.000931643	0.0353148	-0.848991
CAPN12	0.949287	7.33594	2.2665	0.0302985	0.264939	-4.01574
SFTPC	0.949043	5.83767	2.991	0.00530746	0.1023	-2.45671
MGC16703	0.948754	5.13593	2.38372	0.0232236	0.23496	-3.78279
HJURP	0.948652	2.41619	2.55311	0.0156315	0.190125	-3.43207
SLC6A13	0.94831	4.78029	2.63179	0.0129486	0.172451	-3.26381
TTC9B	0.947004	6.46403	2.18454	0.036341	0.286836	-4.17361
PKD2L1	0.944662	3.15882	2.30095	0.0280405	0.255548	-3.94814
ARMETL1	0.944274	4.06086	2.67698	0.0116073	0.162808	-3.16571
C1orf58	0.944098	5.52311	2.05341	0.0482585	0.328641	-4.41722
SARDH	0.943893	5.59178	2.48334	0.0184292	0.207713	-3.57847
CCDC11	0.942187	5.62256	2.70687	0.0107924	0.157066	-3.10026
STAR	0.941846	2.55288	3.61116	0.00102681	0.037414	-0.939682
RP13-401N8.2	0.941629	5.92563	3.47005	0.00150652	0.0471508	-1.29634
TOP2A	0.941466	3.03034	2.09581	0.0440742	0.315042	-4.33969
DCXR	0.941002	10.148	3.09294	0.00408462	0.0873968	-2.2171
KCNC1	0.940078	3.79168	2.34059	0.025631	0.24489	-3.86946
HAS2	0.939922	2.51487	2.60853	0.0136937	0.177335	-3.31389
C1QTNF1	0.939691	4.07789	2.22865	0.0329666	0.273985	-4.08916
TRIM50	0.939153	5.79497	3.14206	0.00359583	0.0802418	-2.10012
MEX3B	0.938186	4.92362	2.0424	0.0494007	0.332184	-4.43715
LOC100128663	0.938052	3.01586	2.72075	0.0104324	0.154511	-3.06972
LOC81691	0.936012	4.3744	3.06762	0.00436054	0.0916879	-2.277
ELK4	0.935511	2.50879	4.83014	3.23431e-05	0.00354858	2.31727
FHIT	0.935171	8.64849	4.32375	0.000139291	0.0100945	0.935556
LOC729409	0.934141	3.42506	2.14621	0.0395197	0.297699	-4.24598
ZMYND10	0.9327	5.77609	2.45137	0.019859	0.215037	-3.64466
C19orf26	0.932375	3.62481	2.48819	0.0182208	0.20645	-3.56838
BPA-1	0.931726	3.26126	2.57139	0.0149662	0.185192	-3.39328
MIPOL1	0.927394	5.29206	3.39638	0.00183656	0.0541346	-1.4801
C1orf215	0.926871	3.32668	3.41951	0.00172607	0.0517271	-1.42259
TLK2	0.926158	7.24415	3.34225	0.00212231	0.0590855	-1.614
STATH	0.924273	2.56773	2.27933	0.0294391	0.260528	-3.99064
FGFR3	0.923826	10.39	2.67294	0.0117218	0.1636	-3.17453
LOC729602	0.923737	10.7954	2.11252	0.0425149	0.309083	-4.3088
C1orf101	0.923436	3.83614	2.32046	0.0268302	0.250327	-3.90953
D21S2091E	0.92248	2.70973	2.06473	0.0471092	0.324404	-4.39665
MATK	0.92175	3.71154	2.17524	0.0370902	0.289399	-4.19125
C3orf22	0.92165	4.70625	2.21839	0.0337259	0.276809	-4.10892
LOC400581	0.921391	2.96419	2.44633	0.0200934	0.216726	-3.65504
C11orf85	0.92029	2.98244	2.31462	0.0271872	0.25172	-3.9211
PFN3	0.919558	2.96785	2.09595	0.0440612	0.315042	-4.33944
GDF1	0.919137	6.11224	2.23751	0.0323242	0.271624	-4.07206
CCDC116	0.917041	3.87641	2.43424	0.0206661	0.220019	-3.67989
PANK1	0.915507	4.68532	2.44074	0.0203563	0.218435	-3.66654
ADAMTS2	0.913787	5.38945	2.48468	0.0183717	0.207683	-3.57569
N4BP2	0.912734	7.71428	4.25072	0.000171574	0.0118476	0.738884
C8ORFK29	0.912522	5.59923	2.72929	0.0102163	0.152619	-3.05086
MT1B	0.911507	12.7211	2.20071	0.0350698	0.282346	-4.14279
SLC6A1	0.911084	2.98818	3.13071	0.00370359	0.0817231	-2.12724
NOTCH3	0.909772	4.65847	2.15381	0.0388702	0.29559	-4.2317
COIL	0.908738	5.20279	3.00822	0.00507906	0.100032	-2.41654
NOP14	0.906404	3.98194	3.05103	0.00455088	0.0940118	-2.31612
PARP15	0.905052	3.23135	2.16803	0.0376808	0.291255	-4.20489
RP11-216L13.5	0.904366	5.0316	2.14731	0.039425	0.297631	-4.24391
SPRR3	0.902328	4.06929	2.49608	0.0178867	0.204424	-3.55195
GIT1	0.901685	5.33139	5.17877	1.17291e-05	0.00169515	3.27991
SORD	0.901391	10.3335	3.36761	0.00198347	0.0572684	-1.55138
PPP5C	0.901308	5.02686	3.38636	0.00188652	0.0551136	-1.50497
DOK3	0.900377	5.59805	2.23757	0.0323196	0.271624	-4.07194
LIMD2	0.895724	5.32061	4.04805	0.000304814	0.0172203	0.19769
CMTM7	0.895694	8.57698	2.30823	0.027583	0.25372	-3.93375
CYP4F11	0.894669	4.41345	2.5268	0.0166373	0.196635	-3.4876
SPIB	0.894028	4.50638	2.26817	0.0301855	0.264332	-4.01248
TRPC7	0.891476	3.09671	2.24763	0.0316038	0.269725	-4.05246
LY6G5B	0.891373	4.44658	3.73072	0.000739299	0.0305448	-0.633054
GRM2	0.8848	3.48175	2.14843	0.0393286	0.297086	-4.2418
KIF4A	0.884568	2.64201	2.91999	0.00635574	0.114945	-2.621
hCG_17324	0.882807	2.3823	2.35989	0.0245268	0.239095	-3.8308
EXOC3L	0.882781	6.58067	2.0394	0.049717	0.332873	-4.44259
IZUMO1	0.881433	2.77216	2.56726	0.0151141	0.186206	-3.40206
IRAK2	0.879677	3.53124	2.65558	0.0122256	0.167089	-3.2123
PLK1	0.878969	5.30865	4.15671	0.000224155	0.0145531	0.486946
GPR143	0.878333	4.8066	2.28531	0.0290458	0.259471	-3.97891
CSF3R	0.877386	3.30457	2.40213	0.0222598	0.229801	-3.74546
GSC2	0.877096	3.50861	2.04205	0.0494382	0.332184	-4.4378
MLF1IP	0.87595	5.19722	2.16315	0.0380858	0.292441	-4.21412
ERAS	0.873864	3.43448	2.44239	0.0202782	0.218063	-3.66314
WNT11	0.872192	5.50745	2.39119	0.0228281	0.233216	-3.76767
GPSM1	0.871173	7.88631	2.71692	0.0105304	0.155224	-3.07814
ENO3	0.871029	10.4965	2.59668	0.0140883	0.17946	-3.3393
DNAJC28	0.870136	4.51842	2.05092	0.0485153	0.329272	-4.42174
LOC497190	0.869227	8.02362	2.09524	0.0441283	0.315186	-4.34074
GPC2	0.868452	8.61012	3.03666	0.0047221	0.0963397	-2.34992
LOC285550	0.866327	4.37697	2.40791	0.0219651	0.228454	-3.7337
PRKCG	0.866263	5.84997	2.17975	0.0367251	0.288269	-4.1827
GAFA3	0.864359	3.05169	2.67858	0.0115622	0.162524	-3.16221
PAQR4	0.86381	3.90209	2.26267	0.0305597	0.265986	-4.02321
C1orf94	0.862043	3.39581	2.88464	0.00694765	0.120783	-2.70197
FOXJ1	0.861585	3.77348	2.83427	0.00788106	0.131344	-2.81634
TMEM217	0.86053	3.57925	2.97269	0.00556087	0.105837	-2.49927
SOD2	0.859005	6.19372	2.12362	0.0415064	0.304698	-4.28818
SEPT5	0.858066	8.51752	2.95873	0.0057618	0.108851	-2.53164
FLJ45717	0.857249	10.4539	2.11461	0.0423233	0.308244	-4.30492
WNT6	0.855163	11.176	3.06789	0.00435758	0.0916879	-2.27638
LOC100128626	0.854684	2.95099	2.25563	0.0310441	0.267572	-4.03691
CHSY1	0.853266	10.7289	2.32346	0.0266481	0.249619	-3.90357
CDT1	0.852928	7.26614	2.39997	0.0223709	0.230662	-3.74985
DEPDC1B	0.852634	2.99282	2.05184	0.0484207	0.329229	-4.42008
ACTL6B	0.851863	6.85636	2.65606	0.0122115	0.167028	-3.21126
FLJ13197	0.85182	7.87744	4.08429	0.000275177	0.0163198	0.293897
UPP2	0.849753	3.6666	2.15509	0.0387618	0.295106	-4.22929
OPN1LW	0.849358	5.26273	2.07116	0.0464666	0.32165	-4.38492
SFTPB	0.848794	3.58584	2.20204	0.0349671	0.282138	-4.14025
ALPL	0.846668	3.75657	3.42889	0.00168314	0.0509292	-1.39924
MTL5	0.846105	4.29345	2.20871	0.0344559	0.280095	-4.12749
LOC100130600	0.845761	6.42172	2.12499	0.0413835	0.304388	-4.28563
TREML1	0.845116	4.31681	2.27166	0.0299499	0.262785	-4.00565
SLC38A4	0.844912	3.98153	2.19351	0.0356307	0.283738	-4.15653
C1orf187	0.844686	5.5336	2.19459	0.0355461	0.283407	-4.15447
GRIN3A	0.843563	2.56907	2.07218	0.0463651	0.32165	-4.38305
CCDC88C	0.842963	5.41659	2.86565	0.00728661	0.124916	-2.74522
FAM113A	0.842475	6.31102	2.92627	0.00625572	0.113971	-2.60657
C3orf51	0.842267	6.83048	2.44085	0.0203509	0.218435	-3.6663
UACA	0.842168	7.19745	2.25047	0.0314036	0.26903	-4.04693
OTUD7B	0.841615	6.68195	3.03456	0.00474759	0.0963637	-2.35484
DOCK4	0.840514	4.73469	2.19794	0.0352846	0.283104	-4.14808
C14orf174	0.840094	2.70116	2.34934	0.0251246	0.242447	-3.85195
SH3TC1	0.839131	10.055	2.13984	0.0400715	0.298942	-4.25792
LECT1	0.837275	3.67859	2.43541	0.0206099	0.2196	-3.67748
CXorf18	0.836072	3.76885	2.13437	0.0405506	0.300446	-4.26815
XRRA1	0.835891	5.16031	2.10552	0.0431619	0.31128	-4.32176
TK2	0.835649	7.86799	3.66224	0.000892697	0.0343662	-0.809147
SC4MOL	0.831802	4.24785	2.45018	0.0199142	0.215263	-3.64712
LOC91431	0.830715	7.31596	3.10213	0.00398863	0.0860891	-2.19529
GATA6	0.829398	9.67601	3.914	0.000444197	0.0220604	-0.155992
KRT35	0.82825	2.80778	3.16309	0.00340405	0.0778987	-2.04975
GPR85	0.828036	2.42005	2.89074	0.00684186	0.12015	-2.68803
FLJ38576	0.824851	2.96775	2.20913	0.0344242	0.280095	-4.12669
OR6M1	0.824624	3.34863	2.1691	0.0375933	0.291035	-4.20288
HGF	0.824374	3.15405	2.59795	0.0140455	0.17946	-3.33657
LDB1	0.82286	6.44867	3.14881	0.00353316	0.0795626	-2.08397
C9orf50	0.82271	5.37691	2.23259	0.0326796	0.273123	-4.08156
LOC100128098	0.822638	2.80271	2.32354	0.0266435	0.249619	-3.90342
BCL6B	0.822131	5.27327	2.17038	0.0374873	0.290899	-4.20044
LOC100130958	0.821801	13.8582	2.48315	0.0184374	0.207713	-3.57886
GAMT	0.820481	10.2029	3.3415	0.00212656	0.0590855	-1.61585
PRKAG3	0.819092	2.9596	2.1691	0.0375927	0.291035	-4.20287
ITGA2B	0.816292	4.18454	2.8594	0.00740151	0.126181	-2.75942
IRX3	0.815825	6.1456	2.07176	0.0464071	0.32165	-4.38382
MIA2	0.815585	9.14168	2.66545	0.0119367	0.16515	-3.19084
BCL9	0.815195	6.83292	2.16872	0.0376244	0.291067	-4.20359
PCP2	0.812283	8.62834	2.35029	0.0250702	0.242447	-3.85005
FCHO1	0.811786	4.40976	2.29436	0.0284601	0.256617	-3.96112
C2orf52	0.811563	3.23742	2.37056	0.0239352	0.236453	-3.80935
MEST	0.806749	7.25767	3.46634	0.00152167	0.0474746	-1.30564
IRF5	0.806522	6.79272	2.84328	0.00770586	0.129448	-2.79597
NGF	0.80514	4.32624	2.47231	0.0189114	0.210887	-3.60136
NCR3	0.804415	3.93697	2.23402	0.0325759	0.272602	-4.0788
PSD	0.803081	5.8239	3.10476	0.00396147	0.0856902	-2.18902
SLC25A10	0.801666	5.40004	2.34706	0.0252555	0.243066	-3.85651
TFR2	0.801312	5.29113	2.33207	0.0261324	0.247643	-3.88645
AZGP1P1	0.799652	2.78773	2.18147	0.036587	0.287871	-4.17944
FLJ40852	0.797545	3.80748	2.58487	0.0144921	0.182878	-3.36454
SEPT3	0.797525	3.42127	2.84708	0.00763302	0.128876	-2.78735
C9orf82	0.797409	5.43909	2.64619	0.0125065	0.169058	-3.23268
GNPNAT1	0.796643	5.8998	2.55243	0.0156566	0.190125	-3.4335
BAGE4	0.795137	4.89283	2.61007	0.0136432	0.177146	-3.31059
CDC25A	0.793776	3.06194	3.14335	0.00358374	0.0801779	-2.09703
MTMR4	0.793333	7.83202	5.89943	1.43805e-06	0.000364103	5.27427
TFAP2E	0.790715	4.30137	2.55881	0.015421	0.188693	-3.41999
FASN	0.790272	4.005	2.12514	0.0413707	0.304388	-4.28537
RLN3	0.788414	3.46907	2.14402	0.0397088	0.29819	-4.25009
ZNF853	0.784884	6.50187	3.27312	0.00254963	0.0659931	-1.78351
RREB1	0.783133	3.9625	3.55258	0.00120465	0.0405166	-1.08846
SNHG3-RCC1	0.781442	5.6437	2.12609	0.0412853	0.304119	-4.28359
CROCC	0.780802	6.1535	3.32497	0.00222216	0.0606992	-1.65652
OCM2	0.780247	4.92909	2.246	0.0317183	0.27002	-4.05561
COX6A2	0.778711	14.3719	2.84885	0.00759939	0.128714	-2.78335
STAG3	0.778173	7.89201	2.67298	0.0117207	0.1636	-3.17444
SCNN1D	0.777339	8.30941	2.43278	0.0207363	0.220139	-3.68289
POU6F2	0.777166	2.96584	2.14342	0.0397607	0.29819	-4.25121
ZNF678	0.776025	3.92311	2.5518	0.0156803	0.190125	-3.43485
BRSK2	0.775758	6.17625	3.17562	0.00329448	0.0767868	-2.01967
FPR3	0.774113	3.57347	2.11901	0.0419233	0.306419	-4.29677
FOXD4	0.773055	4.35199	2.79614	0.00866449	0.1398	-2.90214
RBM7	0.771037	7.48369	2.25862	0.0308377	0.267111	-4.0311
RGS12	0.770933	6.52575	3.90115	0.000460448	0.0224528	-0.189696
ARL10	0.770877	3.43105	3.05883	0.0044605	0.092715	-2.29776
SCLT1	0.770645	7.91673	2.26739	0.0302382	0.264588	-4.014
PEX10	0.770529	6.66137	3.31802	0.00226359	0.0609699	-1.67359
LOC100131170	0.769692	6.38897	2.35441	0.0248356	0.241022	-3.8418
LOC100130700	0.769334	2.55202	2.06411	0.0471707	0.324477	-4.39776
DPY19L2P2	0.767372	2.96729	3.21126	0.0030009	0.0725395	-1.93376
WIT1	0.766081	2.46336	2.13281	0.0406877	0.301263	-4.27105
PTPRS	0.765995	5.52666	3.17958	0.00326057	0.076295	-2.01015
ZBTB1	0.765769	6.08539	2.6982	0.011023	0.158442	-3.11928
SIGLEC9	0.765314	2.93994	2.83101	0.00794527	0.131637	-2.82369
LENG1	0.765225	7.43936	2.3162	0.0270898	0.251172	-3.91796
PDE6B	0.764806	5.39835	2.63351	0.0128951	0.172304	-3.2601
LOC54492	0.764054	10.725	2.08044	0.0455526	0.319776	-4.36793
GP1BA	0.76403	3.6907	2.66431	0.0119699	0.165195	-3.19333
SPATA2L	0.76316	12.0914	2.46383	0.0192903	0.2123	-3.61894
SLC16A8	0.763102	7.16628	2.20319	0.0348782	0.281891	-4.13805
NPC1L1	0.762251	7.25506	2.14562	0.0395706	0.297934	-4.24709
TUBG1	0.761508	6.38464	2.31039	0.0274489	0.252958	-3.92949
C2orf72	0.760198	8.60042	2.89927	0.00669657	0.118808	-2.66852
LOC389517	0.760169	6.09715	4.39436	0.000113793	0.00876413	1.12647
NAPSA	0.759453	6.57413	2.98078	0.00544754	0.104349	-2.48049
NBPF11	0.75939	6.51637	2.43222	0.020763	0.220139	-3.68402
LOC100130691	0.75903	5.43082	3.40705	0.00178477	0.0530037	-1.4536
INE1	0.758952	8.95303	3.01714	0.00496444	0.098527	-2.39568
WASL	0.758446	4.86268	2.75799	0.00952084	0.147588	-2.98729
C2orf70	0.757707	7.06677	2.18977	0.0359253	0.285049	-4.16366
LOC100132779	0.756491	6.15311	3.18882	0.0031827	0.0754124	-1.98791
LOC440180	0.756452	5.61981	2.13485	0.0405081	0.300411	-4.26725
MLXIPL	0.755155	9.96626	2.48502	0.0183568	0.207634	-3.57497
AURKC	0.752878	3.31999	2.0857	0.0450422	0.318377	-4.35829
NOVA2	0.752501	6.36038	2.8877	0.00689441	0.12059	-2.69498
MPPED2	0.752201	3.27358	2.23472	0.032525	0.272487	-4.07744
CCDC125	0.751863	10.007	2.17069	0.0374624	0.290831	-4.19987
ZNF620	0.749562	3.78024	2.36252	0.0243795	0.238825	-3.82551
KCTD13	0.749401	4.44918	2.22324	0.0333648	0.275169	-4.09958
FAM153A	0.745773	3.47291	2.44446	0.0201811	0.217316	-3.6589
PDGFB	0.745029	5.99859	2.50084	0.0176873	0.202614	-3.542
CIB3	0.744507	4.71531	2.59671	0.0140873	0.17946	-3.33923
LOC100128343	0.743851	8.28715	2.40677	0.0220229	0.22879	-3.73602
DPP9	0.742825	4.30479	3.25953	0.00264287	0.0670874	-1.81665
GALR3	0.742673	13.602	2.58264	0.0145694	0.183152	-3.3693
RUNDC2B	0.742494	6.43196	3.694	0.000818047	0.0325063	-0.727621
DRD3	0.742083	2.9759	2.25654	0.0309813	0.267572	-4.03515
EVPL	0.741778	9.93187	2.54131	0.0160753	0.192666	-3.45701
RUNDC2C	0.74099	6.61359	2.37069	0.0239282	0.236453	-3.80909
ZBTB12	0.740736	3.33381	2.08014	0.0455818	0.319776	-4.36848
FBXL8	0.740661	5.80917	2.11023	0.0427261	0.309537	-4.31305
SIPA1L2	0.737789	7.93045	3.37328	0.00195367	0.0565734	-1.53737
C1orf223	0.736636	5.71847	2.57699	0.0147676	0.184468	-3.38136
RUFY2	0.736357	6.87924	3.32866	0.00220048	0.0603125	-1.64745
GP6	0.734906	3.06688	2.51852	0.0169657	0.198267	-3.50498
C21orf91	0.732903	4.49878	2.15011	0.0391853	0.29673	-4.23866
tcag7.1017	0.731504	5.90357	4.62511	5.85664e-05	0.0056147	1.75468
FAM129C	0.730449	3.47275	2.46054	0.0194387	0.212449	-3.62573
IPO7	0.730351	6.84869	3.44847	0.00159676	0.0491189	-1.35035
EPAS1	0.730113	9.68264	2.38188	0.0233217	0.23535	-3.7865
TRIM46	0.730045	5.70478	2.73144	0.0101628	0.152457	-3.04613
GCUD2	0.728543	3.18724	2.51825	0.0169766	0.198267	-3.50556
TRIM74	0.727283	7.66694	2.24116	0.0320626	0.271412	-4.06499
SLC43A2	0.7258	7.0665	3.0433	0.00464226	0.0954007	-2.33432
FLJ32679	0.725653	6.6503	2.19171	0.0357721	0.284291	-4.15996
LOC729497	0.719823	3.14408	2.56447	0.0152147	0.187212	-3.40797
EZH2	0.719135	8.01101	2.43643	0.0205611	0.219492	-3.67539
AKR1D1	0.718891	2.27619	2.05215	0.0483887	0.329187	-4.41952
CCDC15	0.716569	3.54799	3.28836	0.00244887	0.0642267	-1.74628
MAG	0.71555	4.40551	2.14625	0.0395159	0.297699	-4.2459
MYH10	0.712732	5.36753	2.95284	0.00584859	0.109379	-2.54527
C1orf225	0.711129	10.9297	2.07822	0.0457697	0.319966	-4.372
MYLPF	0.70955	2.98337	2.0511	0.0484968	0.329272	-4.42142
SLC22A9	0.708351	2.25953	2.34316	0.0254815	0.244407	-3.86433
FAM44C	0.707836	6.42368	2.23316	0.032638	0.272891	-4.08045
PABPC1L	0.707247	9.46688	2.66396	0.0119801	0.16522	-3.19409
GMEB2	0.704506	6.10464	2.64302	0.0126027	0.169429	-3.23955
C12orf54	0.704385	5.15809	2.16206	0.0381764	0.292509	-4.21617
RNF157	0.704231	3.44593	2.38022	0.0234107	0.236007	-3.78986
ZNF75A	0.702952	5.66418	3.14057	0.00360977	0.0803713	-2.10368
PRCC	0.700848	7.91015	2.0983	0.0438384	0.313857	-4.33509
SLC26A1	0.699854	6.78476	3.20438	0.00305556	0.0733222	-1.95038
SBK1	0.698486	3.7576	2.43006	0.0208674	0.220912	-3.68845
CLEC12B	0.698362	3.05183	2.2555	0.0310534	0.267572	-4.03717
H1FOO	0.697972	2.5294	2.58331	0.0145463	0.183095	-3.36788
FAM57B	0.697743	9.69026	2.08308	0.0452961	0.319483	-4.3631
SPTB	0.697454	6.20538	2.5116	0.017245	0.199866	-3.5195
NPCDR1	0.697418	5.58411	2.26802	0.0301957	0.264332	-4.01277
OR8U1	0.696642	3.15575	2.11125	0.0426317	0.309237	-4.31115
WBSCR19	0.695907	4.9632	3.29982	0.00237562	0.0630593	-1.71823
MT1A	0.695566	13.0984	2.08226	0.0453752	0.319686	-4.3646
NFKBID	0.69416	3.94061	2.14089	0.0399796	0.298735	-4.25594
TMEM169	0.6936	3.85549	2.84381	0.00769574	0.129448	-2.79477
UCN	0.693375	7.53367	2.67761	0.0115898	0.162677	-3.16435
CEP170	0.693362	4.06497	2.68151	0.0114803	0.16183	-3.15582
MAPK9	0.692987	6.43319	2.956	0.00580183	0.108897	-2.53796
C9orf70	0.692945	3.62262	2.30534	0.0277635	0.254433	-3.93946
ASB10	0.692921	4.05897	2.35222	0.0249604	0.241964	-3.8462
LOC221442	0.691676	6.25729	2.5083	0.0173797	0.200532	-3.52641
SERPINB3	0.689328	2.34214	2.43334	0.0207093	0.220139	-3.68174
LOC100130173	0.689006	4.76771	2.07423	0.0461626	0.321348	-4.37931
IFT52	0.687683	5.52697	3.03443	0.00474913	0.0963637	-2.35514
VBP1	0.686946	6.23058	2.76791	0.00929084	0.145277	-2.96521
PIK3R2	0.684902	6.12463	2.9986	0.00520549	0.101284	-2.439
UROC1	0.684071	2.59523	2.04466	0.0491649	0.331272	-4.43308
TOMM34	0.682975	5.0129	2.77217	0.00919359	0.144529	-2.95571
CBX4	0.682182	5.67351	2.73114	0.0101701	0.152457	-3.04678
GRINL1A	0.682176	3.93879	2.06928	0.0466533	0.322265	-4.38835
ZCCHC6	0.680875	5.40117	2.66686	0.0118962	0.16515	-3.18778
QPRT	0.680812	9.61118	2.16609	0.0378413	0.291356	-4.20856
CLEC4A	0.679166	6.71524	2.38425	0.0231953	0.234911	-3.78172
ZNF776	0.679058	5.42761	3.68445	0.000839841	0.0332385	-0.752173
MGC14425	0.678548	5.86391	2.43254	0.0207478	0.220139	-3.68337
CPOX	0.678497	5.46226	2.2047	0.0347625	0.2816	-4.13517
NEK11	0.677322	4.32852	2.14833	0.0393376	0.297086	-4.242
SLC39A9	0.67647	5.79904	2.57071	0.0149902	0.185369	-3.39471
ZNF728	0.675709	4.13678	2.27945	0.0294312	0.260528	-3.99041
CCDC99	0.675415	6.4807	3.20288	0.00306761	0.0733706	-1.95401
GCLM	0.675133	6.8584	2.05589	0.0480044	0.327701	-4.41272
LOC100129648	0.674759	3.60601	2.79973	0.00858775	0.138908	-2.89409
LACE1	0.67458	6.84445	3.07116	0.00432098	0.0915613	-2.26865
LOC440288	0.67457	5.22078	2.34909	0.0251391	0.242447	-3.85246
RAVER1	0.674294	7.24899	3.75219	0.000696715	0.0295267	-0.577591
PGF	0.67243	8.06772	2.13268	0.0406992	0.301263	-4.27129
ETS1	0.67148	4.98234	2.19877	0.0352199	0.282862	-4.14649
ZFHX2	0.670948	10.5417	2.19965	0.0351523	0.282664	-4.14483
FLJ14107	0.670654	3.98972	2.23021	0.0328526	0.273985	-4.08615
CABLES2	0.670206	6.4295	2.29381	0.0284957	0.256617	-3.96221
ZNF747	0.670185	4.43848	2.65493	0.0122448	0.167235	-3.2137
BIRC2	0.667472	9.17664	3.55055	0.00121132	0.0405464	-1.0936
POM121L4P	0.667379	6.51092	2.26224	0.0305886	0.266103	-4.02404
OR1F2P	0.667153	3.23799	2.2906	0.0287022	0.257833	-3.96851
DDX60L	0.667098	5.77502	2.89897	0.00670169	0.118808	-2.66921
RASL10B	0.666047	4.696	2.0798	0.0456147	0.319776	-4.3691
FAM65C	0.665069	3.19705	2.49086	0.0181072	0.205635	-3.56283
OTOP1	0.664906	2.49296	2.49182	0.0180665	0.205515	-3.56083
FLJ14816	0.664699	2.87947	2.107	0.0430252	0.310912	-4.31904
tcag7.1177	0.664668	6.44582	3.58906	0.00109068	0.0385327	-0.995914
MCL1	0.663616	10.0343	2.79872	0.00860912	0.139134	-2.89634
USP10	0.662447	6.18523	2.62855	0.0130501	0.172718	-3.2708
KIAA1466	0.661413	5.57692	2.47995	0.0185765	0.208329	-3.58553
MGC119295	0.661335	5.44964	3.01784	0.00495549	0.098527	-2.39403
C17orf98	0.660231	2.75317	2.0563	0.0479633	0.327569	-4.41199
AVIL	0.659959	6.84763	2.44005	0.0203889	0.21848	-3.66795
SLC5A3	0.659626	5.80341	2.27993	0.0293991	0.260528	-3.98946
DLGAP3	0.659466	13.8461	2.24539	0.0317615	0.27002	-4.05679
UPF3A	0.65866	9.29124	4.5584	7.10005e-05	0.00613804	1.57245
NPAS3	0.657728	8.20161	2.92398	0.00629198	0.114315	-2.61183
RAPSN	0.657697	3.98764	2.15345	0.0389011	0.295668	-4.23239
TXK	0.657649	2.53172	3.022	0.00490303	0.097907	-2.3843
NLRC3	0.657565	4.97106	2.34169	0.0255664	0.244627	-3.86725
MCCC2	0.657508	6.85232	2.43298	0.0207266	0.220139	-3.68247
SLC13A4	0.655685	4.276	2.35854	0.0246027	0.239095	-3.83352
COLQ	0.654579	4.60814	2.51341	0.0171714	0.199246	-3.5157
ZNF467	0.654546	8.09586	2.57979	0.014669	0.183703	-3.37538
ZRSR1	0.654225	8.01159	2.42226	0.0212479	0.223338	-3.70441
GPR150	0.651834	14.057	2.0382	0.0498427	0.332977	-4.44474
DNAJB3	0.65165	2.48617	3.39425	0.00184707	0.0542665	-1.48539
RNF144B	0.651528	8.32948	2.17901	0.0367849	0.288587	-4.1841
BAIAP2L1	0.650937	5.46331	2.19605	0.0354319	0.283407	-4.15169
CREB1	0.650829	4.42695	4.55756	7.11737e-05	0.00613804	1.57014
GHRL	0.650336	7.71799	2.62915	0.0130313	0.172606	-3.26951
PMFBP1	0.650116	4.53967	2.13953	0.0400981	0.298942	-4.25849
OTUB2	0.649302	3.65031	2.14313	0.0397859	0.29819	-4.25176
MMP21	0.649254	3.29835	2.34505	0.0253719	0.243711	-3.86055
CCDC76	0.64816	7.29556	3.34033	0.00213317	0.0590855	-1.61872
ATOH7	0.646691	3.87881	2.92713	0.00624214	0.113828	-2.60459
FGF21	0.646422	2.4686	2.13428	0.0405585	0.300446	-4.26832
ZMAT1	0.646359	9.49891	3.43091	0.001674	0.0507833	-1.39418
C1orf96	0.64461	4.85181	2.27286	0.0298697	0.262527	-4.00331
ZNF66	0.644222	7.04775	2.45163	0.0198469	0.215037	-3.64412
LONRF3	0.643623	5.505	2.15238	0.0389916	0.29574	-4.23439
FIT1	0.64321	4.49545	2.57448	0.0148563	0.184643	-3.38671
PADI1	0.64245	2.30061	2.99342	0.00527476	0.102217	-2.45107
PEAR1	0.64229	5.33794	2.06567	0.047014	0.323963	-4.39492
PHLDB3	0.642242	11.1839	2.55842	0.0154355	0.188753	-3.42082
C7orf49	0.639829	7.90784	2.25451	0.0311218	0.267927	-4.03909
CCNT1	0.639672	4.06029	2.73449	0.0100869	0.152303	-3.03938
DNAH10	0.639014	2.25718	2.78142	0.0089859	0.142884	-2.93506
MXD3	0.636731	5.10704	3.76693	0.000668868	0.0288416	-0.539442
MTHFD1	0.636397	9.50296	2.18173	0.036566	0.287871	-4.17894
ARFGAP1	0.636301	9.03174	3.01864	0.0049454	0.098527	-2.39217
COL27A1	0.63544	7.41512	2.59981	0.0139831	0.179319	-3.33259
LOC401650	0.635282	14.524	2.71656	0.0105399	0.155224	-3.07895
C14orf106	0.635083	5.922	2.07093	0.0464887	0.321691	-4.38532
RCE1	0.633932	6.5886	2.73241	0.0101385	0.152457	-3.04398
LOC100129387	0.633319	8.20519	2.3912	0.0228274	0.233216	-3.76764
ATP6V1B1	0.63328	2.79819	2.77524	0.00912422	0.144504	-2.94887
MAPK12	0.632961	6.18473	2.25598	0.0310203	0.267572	-4.03624
GNAQ	0.632391	5.39724	2.3881	0.0229908	0.234044	-3.77392
GPR68	0.632185	6.69084	2.06216	0.0473674	0.324812	-4.40132
C14orf81	0.631008	4.30089	2.281	0.029329	0.260318	-3.98737
PTPRE	0.62813	8.81169	3.34826	0.00208859	0.0590094	-1.59918
LPIN2	0.628101	5.67981	2.1849	0.0363119	0.286818	-4.17292
ZNF146	0.627668	5.5605	3.40517	0.00179377	0.0531911	-1.45826
DNHD1L	0.627638	2.08015	2.75531	0.00958381	0.147983	-2.99323
FAM105B	0.627252	4.59825	2.07237	0.0463464	0.32165	-4.3827
TESK2	0.626859	6.01547	2.20786	0.0345208	0.280095	-4.12912
USP46	0.625258	4.35369	2.5683	0.0150765	0.186201	-3.39984
CASKIN1	0.624892	12.6794	4.05785	0.00029651	0.0170226	0.223665
ZNF195	0.624618	8.1146	3.74027	0.000720059	0.0300009	-0.608405
SP4	0.624011	4.12286	2.15893	0.0384388	0.29378	-4.22208
CRYBA4	0.622548	2.51185	2.45019	0.0199136	0.215263	-3.64709
PPP1R9B	0.622237	8.43293	2.30294	0.0279146	0.255107	-3.9442
GMFB	0.621084	6.37017	3.30627	0.00233531	0.0623232	-1.70242
GTPBP5	0.620483	7.45911	2.87451	0.00712657	0.122919	-2.72506
CBFA2T2	0.618934	6.98035	3.86425	0.000510407	0.0239075	-0.286275
PXMP2	0.618203	6.23955	2.40322	0.0222038	0.229474	-3.74324
FLJ23185	0.618156	9.88049	2.16176	0.0382017	0.292509	-4.21674
B3GNTL1	0.618069	5.61443	2.13828	0.0402075	0.299132	-4.26084
LRRC16B	0.61724	7.67123	2.42801	0.0209667	0.221547	-3.69265
SLC12A7	0.613993	8.88094	2.83592	0.00784871	0.131137	-2.81262
CEACAM19	0.613841	10.0422	3.323	0.00223387	0.0607694	-1.66137
GRPEL2	0.612547	7.56801	2.73726	0.0100186	0.151614	-3.03325
TCP10L	0.612329	6.91324	2.32893	0.0263191	0.248259	-3.89269
GEMIN5	0.611769	7.73656	2.8622	0.00734982	0.125672	-2.75306
MLLT4	0.609557	7.09074	2.92325	0.00630359	0.114364	-2.6135
FSCN2	0.608813	3.99893	2.39228	0.022771	0.232886	-3.76546
ZNF354C	0.608608	2.36507	2.12128	0.0417178	0.305369	-4.29255
MAPK6	0.608139	6.68133	2.85278	0.00752513	0.128115	-2.77445
WWOX	0.606859	7.72123	2.54942	0.0157692	0.190708	-3.43989
NCRNA00052	0.606812	2.23594	2.22864	0.0329677	0.273985	-4.08919
C7orf53	0.606418	6.93973	2.36254	0.0243789	0.238825	-3.82549
SLC29A2	0.606022	5.05622	2.26015	0.030732	0.26643	-4.02811
F7	0.605508	7.00184	2.21762	0.033783	0.277068	-4.11039
SHANK3	0.604654	11.1118	2.22419	0.0332948	0.275006	-4.09776
POM121L1P	0.604147	6.33373	2.13999	0.0400582	0.298942	-4.25763
DYRK4	0.603584	10.2019	2.17153	0.0373937	0.290831	-4.19828
VSIG1	0.60324	2.60483	2.31346	0.0272585	0.251835	-3.9234
FAM133B	0.602625	8.13332	3.03153	0.0047846	0.0966165	-2.36194
ASH1L	0.601218	7.15973	3.34114	0.00212857	0.0590855	-1.61672
SH2B3	0.600939	4.51386	3.6342	0.000964067	0.0359912	-0.880901
FLJ40330	0.59866	11.5405	2.75756	0.00953088	0.147628	-2.98824
FLJ11292	0.59815	6.27977	2.13928	0.0401204	0.298996	-4.25897
C11orf54	0.597977	9.7907	2.60142	0.0139294	0.178863	-3.32915
RNF152	0.597668	3.41504	2.95811	0.00577079	0.108851	-2.53307
C20orf199	0.596952	8.68319	2.73975	0.00995759	0.151155	-3.02774
TIA1	0.594772	9.15682	4.10243	0.000261418	0.0157882	0.342164
AMZ1	0.594117	2.24904	2.47572	0.0187613	0.209644	-3.5943
ANKRD36B	0.592876	10.2723	2.78406	0.00892751	0.1423	-2.92917
DKFZP434B061	0.592662	2.29114	2.44396	0.0202044	0.217447	-3.65991
RASSF5	0.591746	4.7008	2.38493	0.0231591	0.234911	-3.78035
GPR15	0.591027	3.21075	2.20848	0.0344737	0.280095	-4.12794
LOC644456	0.590294	8.41518	2.45329	0.0197702	0.214647	-3.6407
FGGY	0.589861	8.93491	2.1048	0.0432292	0.311291	-4.32309
CTNND1	0.589544	6.26591	4.40865	0.000109226	0.00862838	1.16518
RPS6KL1	0.58867	4.58003	2.16731	0.0377404	0.291356	-4.20625
LOC100134228	0.588143	6.73668	2.50579	0.0174828	0.201087	-3.53167
TDRD1	0.588139	2.28742	2.14015	0.0400444	0.298942	-4.25734
NPFFR1	0.585704	4.2268	2.06451	0.0471304	0.324426	-4.39703
ZKSCAN3	0.5855	5.15616	2.93902	0.00605705	0.111691	-2.57718
DISC1	0.584593	3.72634	2.10083	0.0436004	0.31266	-4.33043
LOC100131206	0.584088	3.55749	2.10298	0.0433992	0.31167	-4.32646
SOCS2	0.583867	7.52031	2.13559	0.0404429	0.300237	-4.26586
ZDHHC17	0.583639	6.65449	4.34216	0.000132145	0.00977425	0.985273
SPG11	0.582565	7.64179	4.29904	0.000149482	0.0106575	0.868914
TACR1	0.581938	2.90457	2.15594	0.0386905	0.294905	-4.22771
PLEKHA6	0.580476	10.7278	3.21527	0.00296942	0.0721326	-1.92405
FAM86A	0.579979	5.44619	2.31938	0.0268957	0.250667	-3.91167
POP1	0.579227	6.26436	3.31979	0.002253	0.0608535	-1.66926
CXorf56	0.578617	4.22174	2.71854	0.0104889	0.155049	-3.07458
MPHOSPH9	0.575626	6.07251	2.23697	0.0323628	0.271624	-4.0731
ATP8B2	0.572434	7.94585	2.23915	0.0322064	0.271624	-4.06889
CCDC149	0.572326	6.38742	2.08387	0.0452191	0.319054	-4.36165
CC2D1A	0.572138	7.34394	3.21635	0.00296107	0.0721326	-1.92145
TNPO2	0.571378	6.28291	3.33934	0.00213883	0.0591594	-1.62117
BRAF	0.571001	7.76545	2.13991	0.0400651	0.298942	-4.25778
ADCYAP1R1	0.570002	4.60466	2.27301	0.0298594	0.262527	-4.00301
CHD1	0.569896	7.45703	2.93628	0.00609922	0.11224	-2.5835
ACTR3B	0.568399	6.89062	2.84685	0.00763736	0.128876	-2.78787
C15orf39	0.568185	9.13423	2.5061	0.0174696	0.201054	-3.531
TLE2	0.56799	10.1458	2.33028	0.0262385	0.248172	-3.89
NBPF10	0.567077	10.4365	2.34473	0.0253901	0.243767	-3.86118
ZNF107	0.566753	5.02153	2.55535	0.0155483	0.189592	-3.42732
AURKA	0.566087	5.77607	2.14316	0.0397825	0.29819	-4.25169
SETD6	0.565862	8.37234	2.12367	0.0415027	0.304698	-4.2881
DNAJB8	0.565565	2.44575	2.07523	0.0460635	0.320885	-4.37747
NUDT7	0.565524	8.03462	2.21942	0.0336489	0.276377	-4.10694
CWC22	0.565371	8.42539	3.19951	0.00309478	0.0739043	-1.96213
HSP90AA1	0.565365	13.5565	2.37638	0.0236178	0.236381	-3.7976
DPY19L3	0.565275	5.65139	2.26401	0.0304681	0.265775	-4.0206
HCN4	0.564974	15.4813	3.23653	0.00280803	0.0700198	-1.87255
SERPINB2	0.562231	2.80624	2.53209	0.0164303	0.195353	-3.47646
FAM35A	0.562162	6.45834	2.87579	0.00710375	0.122633	-2.72215
STX16	0.562152	8.70965	2.65707	0.0121817	0.166835	-3.20907
C21orf66	0.561861	6.39788	2.81631	0.00824137	0.134958	-2.85683
RAB11B	0.560513	6.01075	2.73156	0.0101596	0.152457	-3.04585
MTF2	0.560491	9.29122	3.29585	0.00240079	0.0634716	-1.72797
FNBP1L	0.560014	8.86206	2.96661	0.00564757	0.107141	-2.51338
ENTPD5	0.558283	4.23031	2.85971	0.00739578	0.126181	-2.75872
GSDMA	0.556953	3.12843	2.10446	0.0432614	0.311359	-4.32373
TRPV1	0.556735	8.74419	2.80359	0.0085058	0.138256	-2.88542
CDKL2	0.556201	7.46057	2.21375	0.0340742	0.278774	-4.11783
FLJ12529	0.555523	8.26385	2.99576	0.00524334	0.10182	-2.44561
DDX59	0.555378	6.66278	2.03808	0.0498563	0.332977	-4.44497
ZNF468	0.554375	4.67206	2.24459	0.0318185	0.270157	-4.05835
NBPF3	0.553357	11.3006	2.35887	0.0245841	0.239095	-3.83286
LOC100131360	0.55296	7.63078	2.39334	0.0227152	0.23265	-3.7633
AFG3L1	0.552445	10.9207	2.90303	0.00663348	0.11781	-2.65991
GRB7	0.551336	8.22839	2.46509	0.0192335	0.2123	-3.61633
PBLD	0.550871	6.75643	2.22879	0.0329567	0.273985	-4.0889
HYAL2	0.550484	10.0554	2.36214	0.0244012	0.238919	-3.8263
NRIP2	0.549639	4.56485	3.2236	0.00290521	0.0716291	-1.90391
CD276	0.547481	4.84725	2.37279	0.0238129	0.236381	-3.80484
EFNA3	0.547463	2.34649	2.10725	0.0430018	0.310912	-4.31857
GAN	0.547174	3.6323	2.10421	0.0432846	0.311389	-4.32419
DNAH1	0.547018	5.45598	2.71789	0.0105055	0.155178	-3.07601
C9orf97	0.546762	5.81063	2.91941	0.00636498	0.115006	-2.62232
USP21	0.545471	5.79869	2.27664	0.0296173	0.261472	-3.99591
SSBP2	0.540727	9.2289	2.17713	0.0369374	0.288993	-4.18768
LOC729088	0.53989	8.62538	2.43714	0.0205274	0.21937	-3.67394
SBNO2	0.539256	5.49591	2.53904	0.016162	0.192884	-3.4618
TMEM86B	0.539169	10.6417	2.38204	0.023313	0.23535	-3.78618
MYH3	0.538902	9.25487	2.51164	0.0172433	0.199866	-3.51941
SUPV3L1	0.538251	9.29267	2.34981	0.0250977	0.242447	-3.85101
KIAA1712	0.536882	5.83883	2.19945	0.0351678	0.282674	-4.14521
CTBP1	0.536652	8.80581	3.06954	0.00433902	0.0916879	-2.27247
SLC30A1	0.536627	6.68842	2.19673	0.0353791	0.283334	-4.1504
TAF6L	0.536378	5.98671	2.47853	0.0186381	0.208901	-3.58846
HNF4A	0.535424	4.76362	2.33347	0.026049	0.247209	-3.88365
C16orf81	0.535355	7.26034	2.24555	0.0317502	0.27002	-4.05648
TBC1D8	0.534066	8.37982	3.27216	0.00255615	0.0660751	-1.78586
PRPF38B	0.533127	8.39081	3.56903	0.00115189	0.0399422	-1.04677
RGS3	0.532953	5.40221	2.19356	0.0356272	0.283738	-4.15645
UBXN8	0.5319	8.71282	2.78189	0.00897563	0.142884	-2.93403
CMTM3	0.531399	8.63077	2.23741	0.0323312	0.271624	-4.07225
ZNF22	0.531098	7.56682	2.37378	0.023759	0.236381	-3.80285
C17orf80	0.531043	8.54016	2.47297	0.0188826	0.210797	-3.60001
ZNF281	0.530981	8.35966	2.7492	0.00972892	0.149391	-3.00679
CHD6	0.530518	8.01225	2.50135	0.0176664	0.202492	-3.54095
C5orf42	0.529649	8.03711	2.70995	0.0107115	0.15635	-3.09349
TANK	0.528627	7.89624	3.66284	0.000891219	0.0343662	-0.8076
CRKRS	0.528052	4.67905	2.08801	0.0448189	0.317658	-4.35404
SMG1	0.527977	7.4965	4.48739	8.71119e-05	0.00705071	1.379
RNFT1	0.527549	5.89001	2.37269	0.0238189	0.236381	-3.80506
CPSF1	0.527395	9.51889	2.29795	0.0282311	0.255996	-3.95406
ZNF117	0.527295	6.48818	2.07158	0.0464249	0.32165	-4.38415
CBX1	0.525214	11.4751	2.19536	0.035486	0.283407	-4.15301
LOC338756	0.523579	11.9622	2.4032	0.0222049	0.229474	-3.74328
ACN9	0.523011	8.49186	2.30896	0.0275373	0.253536	-3.9323
HOXB1	0.522205	2.06068	2.3891	0.0229379	0.233962	-3.7719
MDM4	0.518812	6.67177	3.4287	0.00168397	0.0509292	-1.39969
MAPK8IP3	0.518201	3.88266	2.18927	0.0359651	0.285251	-4.16461
C20orf74	0.517841	6.71184	2.03858	0.0498034	0.332977	-4.44407
C17orf28	0.512912	7.71245	2.30021	0.0280874	0.255635	-3.9496
DHX34	0.51087	3.15359	2.61975	0.0133297	0.174684	-3.28978
KHSRP	0.510452	9.97864	2.0771	0.0458794	0.320071	-4.37405
PAK1IP1	0.509801	8.96853	2.34625	0.0253024	0.243161	-3.85814
LOC728448	0.508458	11.0393	2.23926	0.0321982	0.271624	-4.06867
SLC22A25	0.505923	1.75484	2.09235	0.0444034	0.316354	-4.34606
EPGN	0.505421	1.99607	2.67503	0.0116624	0.163233	-3.16996
C14orf138	0.50444	7.20796	2.2721	0.0299209	0.262743	-4.0048
SLC2A9	0.504328	3.35371	2.05662	0.0479306	0.327537	-4.4114
ZNF235	0.503692	3.79724	2.4667	0.0191614	0.212	-3.613
LOC100132735	0.503422	1.89674	2.56153	0.0153218	0.188138	-3.41423
SLC25A13	0.503278	8.41331	2.58556	0.0144682	0.182755	-3.36307
C14orf149	0.503037	4.68303	2.0602	0.0475664	0.32595	-4.40489
RNF126	0.502036	12.1925	2.7418	0.00990756	0.150877	-3.0232
UBAP2L	0.499265	7.14475	3.16411	0.00339499	0.0778987	-2.0473
NFE2L3	0.498412	4.72321	2.38731	0.0230323	0.234225	-3.77551
C6orf192	0.498238	9.74835	2.14529	0.0395986	0.298031	-4.2477
LSM12	0.497972	9.13094	3.21066	0.00300561	0.0725625	-1.93521
ORC6L	0.497771	8.79776	3.33605	0.0021576	0.0595951	-1.62925
NEK8	0.496676	4.99035	2.22773	0.0330343	0.274111	-4.09094
LOC100132832	0.496631	6.74749	2.41566	0.0215748	0.226038	-3.71789
hCG_1993592	0.496062	4.19157	2.31341	0.0272617	0.251835	-3.9235
WDR17	0.493517	2.52989	2.04626	0.0489981	0.330486	-4.43018
CCDC88A	0.493458	9.29381	2.47002	0.019013	0.211536	-3.60611
CTTNBP2NL	0.493095	5.07443	2.37631	0.0236218	0.236381	-3.79775
CIRH1A	0.492167	7.74222	2.92772	0.00623272	0.113828	-2.60321
MBD1	0.490669	6.1121	2.04193	0.0494504	0.332184	-4.43801
LOC644613	0.490338	10.085	2.18827	0.0360444	0.285536	-4.16652
ZNF236	0.489682	6.85636	2.95771	0.00577674	0.10886	-2.534
MARVELD2	0.488657	8.85584	2.2664	0.0303052	0.264939	-4.01593
BRCC3	0.488321	8.53966	3.22892	0.00286483	0.0710773	-1.89101
CBR4	0.487453	5.98292	2.05173	0.0484319	0.329229	-4.42028
NFKBIE	0.487273	9.44803	2.05536	0.0480592	0.327768	-4.41369
PDE4C	0.485856	12.56	2.91501	0.00643611	0.1157	-2.63244
UBE2O	0.483441	8.23569	2.56135	0.0153281	0.188138	-3.4146
ZFAND5	0.482878	9.78845	2.37445	0.023723	0.236381	-3.80151
SR140	0.481779	9.24282	3.88122	0.000486808	0.0233349	-0.2419
PARP10	0.48148	10.32	2.31276	0.0273019	0.252074	-3.92479
C14orf104	0.479345	8.45823	2.27089	0.0300022	0.263105	-4.00717
MGC5370	0.479149	6.39128	2.68965	0.0112552	0.16019	-3.13803
LIPE	0.479039	10.2988	2.69742	0.0110442	0.158571	-3.12101
AGAP8	0.478784	9.08332	2.61902	0.013353	0.174873	-3.29135
AVL9	0.478698	4.9063	2.38107	0.023365	0.235666	-3.78813
PRKCSH	0.478643	7.90945	2.24379	0.0318749	0.270519	-4.05989
CRYGS	0.478212	7.76304	2.65929	0.0121164	0.166286	-3.20425
TTC9	0.477131	3.49513	3.28602	0.0024641	0.0645404	-1.752
DDX19A	0.476805	6.20003	2.22032	0.033582	0.276108	-4.10521
POMZP3	0.476784	7.40869	2.83938	0.00778126	0.130231	-2.80479
TRAPPC10	0.47658	9.64123	2.34959	0.0251106	0.242447	-3.85146
PRNT	0.476439	2.08945	2.41758	0.0214793	0.225276	-3.71397
BCOR	0.476439	5.88136	2.24962	0.0314637	0.269135	-4.0486
ZNF579	0.475521	14.8388	2.17218	0.0373399	0.290554	-4.19704
BCL2L1	0.474449	5.89907	2.12243	0.0416137	0.304946	-4.2904
LOC100190986	0.4722	6.21696	2.51053	0.0172884	0.200134	-3.52173
FCAMR	0.472126	3.69141	2.15455	0.0388074	0.295226	-4.2303
LRP6	0.470683	7.75969	2.46516	0.0192304	0.2123	-3.61619
PPP4R2	0.470147	6.05165	2.27582	0.0296721	0.261838	-3.99752
ANKRD11	0.469364	9.44717	2.57174	0.0149537	0.185154	-3.39254
BPHL	0.469197	10.1723	2.49109	0.0180974	0.205635	-3.56235
C7orf20	0.468931	10.9136	2.33707	0.0258367	0.246021	-3.87647
LARP1	0.468521	9.11895	3.28359	0.00248002	0.0646147	-1.75795
KIAA0913	0.467168	5.04225	2.76804	0.00928784	0.145277	-2.96492
HM13	0.466788	7.6449	2.06282	0.0473014	0.324698	-4.40013
C11orf9	0.465763	11.3439	2.37144	0.023887	0.236453	-3.80757
LOC402377	0.464855	2.57162	2.19225	0.03573	0.284291	-4.15894
LONRF1	0.461519	5.6385	2.04018	0.0496344	0.332772	-4.44117
TSPYL3	0.461331	2.4322	2.2371	0.0323539	0.271624	-4.07286
CCDC26	0.461296	2.48153	2.22539	0.0332064	0.274685	-4.09545
ISYNA1	0.460168	10.3927	2.42816	0.0209597	0.221547	-3.69235
PTPN6	0.459763	7.89259	2.07038	0.0465441	0.321736	-4.38634
HIVEP3	0.458867	8.03858	2.51343	0.0171705	0.199246	-3.51565
LOC100132288	0.458089	6.86754	2.1269	0.0412132	0.303702	-4.28209
EML4	0.457273	12.195	2.4622	0.0193637	0.2123	-3.6223
DUX4	0.456652	15.1352	2.34813	0.025194	0.242829	-3.85437
TAF1C	0.453644	10.0299	2.1022	0.0434721	0.311966	-4.3279
MGC16169	0.453641	7.96061	2.16179	0.0381986	0.292509	-4.21667
PRIM1	0.453176	6.6631	2.19559	0.035468	0.283407	-4.15257
HEPN1	0.452946	2.07641	2.08023	0.0455728	0.319776	-4.36831
SFRS15	0.451717	7.05165	2.28184	0.0292734	0.260185	-3.98572
CTRL	0.447652	5.99294	2.13031	0.0409095	0.302253	-4.27573
E4F1	0.447582	7.56151	2.04842	0.0487735	0.329647	-4.42627
CROCCL2	0.446421	5.88462	2.25602	0.0310172	0.267572	-4.03616
FAM100A	0.44574	9.34349	2.25362	0.0311836	0.268333	-4.04081
ZNF276	0.445726	9.0423	2.24877	0.0315231	0.269353	-4.05024
TNS3	0.443002	8.12521	2.64301	0.0126028	0.169429	-3.23955
SLC38A7	0.442214	6.07659	2.28726	0.0289188	0.25901	-3.97508
UGCG	0.442117	7.25425	2.06322	0.0472612	0.324698	-4.3994
MGC16142	0.442015	3.51569	2.54736	0.0158464	0.191242	-3.44424
CDH24	0.441718	8.06633	2.52725	0.0166196	0.196635	-3.48666
FAM44A	0.441338	7.37628	2.10334	0.043366	0.311544	-4.3258
CARD8	0.439429	6.29299	2.30383	0.0278586	0.254949	-3.94245
STK4	0.438963	5.59948	2.08636	0.0449781	0.318263	-4.35707
DUSP8	0.438571	8.59609	2.29013	0.0287324	0.257833	-3.96943
HSPD1	0.4382	10.2591	2.10534	0.0431788	0.31128	-4.32209
ANKS3	0.436924	11.5055	2.30762	0.0276212	0.253902	-3.93496
CNOT6L	0.436549	6.37998	2.74594	0.00980734	0.149911	-3.01403
FAM48A	0.436084	7.267	2.09065	0.044566	0.31689	-4.34919
ZNF295	0.435294	6.00561	2.09113	0.0445195	0.316771	-4.3483
RNF213	0.434135	6.19387	3.2944	0.00241003	0.0636064	-1.73152
ZNF708	0.432199	3.12522	2.04174	0.0494709	0.3322	-4.43836
HCN2	0.431659	16.5363	2.68671	0.0113359	0.16075	-3.14445
UNK	0.431648	11.4733	2.68414	0.011407	0.161156	-3.15007
FBXO36	0.431581	4.26196	2.32392	0.0266204	0.249619	-3.90266
SNORA70	0.431462	10.0011	2.41823	0.0214473	0.225265	-3.71266
ORMDL3	0.430952	8.93914	2.22294	0.0333874	0.275195	-4.10017
GPR135	0.430149	6.20186	2.47765	0.0186769	0.209217	-3.5903
GAA	0.429456	13.5721	2.22542	0.0332044	0.274685	-4.0954
RNPS1	0.429134	9.72748	2.04047	0.049604	0.332772	-4.44065
HMGA1	0.427658	6.93353	2.16162	0.0382132	0.292509	-4.217
DEAF1	0.427252	10.6984	2.26609	0.0303261	0.265005	-4.01653
PRO0478	0.426467	8.85955	2.52066	0.0168801	0.198178	-3.50049
ZNF100	0.426169	6.3429	2.0516	0.0484449	0.329229	-4.42051
NDRG2	0.425958	10.6426	2.27491	0.0297326	0.262018	-3.9993
MLLT1	0.425748	5.07655	2.11134	0.0426233	0.309237	-4.31098
SRP72	0.424995	9.39068	2.48326	0.0184329	0.207713	-3.57865
CCDC108	0.424734	6.76855	2.3075	0.0276285	0.253902	-3.93519
NKTR	0.423736	10.4858	2.57359	0.0148878	0.184801	-3.3886
FBXL10	0.423565	6.4925	2.11773	0.0420393	0.307153	-4.29914
TAF1A	0.423401	7.1072	2.39423	0.0226689	0.232565	-3.7615
WDR36	0.421405	6.13232	2.09821	0.0438468	0.313857	-4.33526
MUTYH	0.421319	7.57597	2.6438	0.0125789	0.169429	-3.23785
FAM65A	0.421267	7.12291	2.18758	0.0360989	0.285739	-4.16783
C16orf87	0.42093	7.45316	2.11244	0.0425226	0.309083	-4.30895
KIAA1429	0.420316	8.10446	2.4233	0.0211968	0.223143	-3.70229
ACADM	0.420271	7.87467	2.05289	0.0483121	0.328779	-4.41816
METTL2A	0.42016	5.4027	2.28901	0.028805	0.258108	-3.97164
C4orf8	0.417721	6.69871	2.23788	0.0322972	0.271624	-4.07133
NEK4	0.417255	7.22331	2.33672	0.0258572	0.246098	-3.87717
MEF2A	0.41662	6.25084	2.06339	0.0472434	0.324698	-4.39908
TMEM56	0.414574	2.78959	2.07966	0.0456286	0.319776	-4.36936
CRKL	0.414529	5.077	2.06665	0.0469161	0.323791	-4.39314
FAM21A	0.412595	7.90522	2.46777	0.0191133	0.211794	-3.61077
TMCO6	0.412154	8.51681	2.22919	0.0329273	0.273985	-4.08812
SULT1A4	0.411855	11.705	2.17698	0.0369491	0.288993	-4.18795
RAB40B	0.411398	8.63054	2.24652	0.0316818	0.27002	-4.0546
ZNF451	0.411347	5.36287	2.31698	0.0270421	0.250965	-3.91642
ACRC	0.411193	8.17888	2.21169	0.0342298	0.279456	-4.12178
CCDC45	0.411181	10.7829	2.66659	0.0119038	0.16515	-3.18836
CUL7	0.410306	7.91936	2.31486	0.0271723	0.25172	-3.92063
CHIC2	0.408609	7.51907	2.20181	0.0349852	0.282138	-4.1407
ZNF318	0.407617	6.63452	2.06636	0.046945	0.323811	-4.39367
LARP4	0.407577	4.52121	2.15546	0.0387309	0.295098	-4.2286
GATC	0.407221	6.65676	2.36048	0.0244939	0.239095	-3.82963
TAF2	0.406615	7.09547	2.18423	0.0363658	0.286836	-4.1742
KIAA1618	0.406168	9.23863	2.60765	0.0137227	0.17758	-3.31579
CLCN6	0.403254	7.12611	2.94276	0.00599999	0.111188	-2.56856
USP42	0.402164	9.11539	3.00167	0.00516484	0.100891	-2.43184
OR4K17	0.399832	1.81586	2.1693	0.0375762	0.291035	-4.20249
PMS2	0.397834	7.08966	2.98578	0.0053785	0.103427	-2.46885
BCAM	0.397357	13.8583	2.43239	0.0207549	0.220139	-3.68368
PHC2	0.396471	8.48671	2.32105	0.0267939	0.250327	-3.90835
NOP56	0.395896	11.6281	2.52931	0.0165387	0.196331	-3.48231
AZI1	0.394488	10.8484	2.19423	0.0355747	0.283521	-4.15517
MED26	0.393577	6.77046	2.05526	0.0480691	0.327768	-4.41386
FAM91A1	0.392643	5.78654	2.31348	0.0272573	0.251835	-3.92336
LGR4	0.391625	9.48698	2.04942	0.0486703	0.329599	-4.42446
SEC31B	0.390932	11.3045	2.07977	0.0456179	0.319776	-4.36916
EXOC1	0.389091	9.0664	2.31702	0.0270401	0.250965	-3.91636
PCNT	0.386672	8.91806	2.06849	0.0467323	0.322698	-4.38979
LOC474358	0.383473	2.29094	2.14987	0.0392062	0.296774	-4.23912
CRTC1	0.381183	10.5317	2.57046	0.0149992	0.185369	-3.39525
PMS2L3	0.380934	9.09711	2.2952	0.0284065	0.256541	-3.95947
VISA	0.380923	8.16274	2.55199	0.0156732	0.190125	-3.43445
EVL	0.380823	10.2906	2.29009	0.0287352	0.257833	-3.96952
KIAA1109	0.380248	7.0144	2.17738	0.0369168	0.288993	-4.1872
OSBP	0.378698	8.89877	2.23211	0.0327148	0.273302	-4.0825
TRIP11	0.377834	7.32984	2.12336	0.0415301	0.304698	-4.28867
RAGE	0.376899	10.2516	2.27476	0.0297427	0.262018	-3.99959
NPIP	0.376363	12.9367	2.45593	0.0196491	0.214037	-3.63526
ING5	0.375625	6.58777	2.16238	0.0381497	0.292509	-4.21556
DEFB125	0.374652	1.81297	2.43104	0.0208202	0.220589	-3.68645
CTCF	0.371883	6.32042	2.46746	0.0191274	0.211794	-3.61143
TRIM24	0.371216	11.2209	2.08561	0.0450505	0.318377	-4.35845
HSD17B1	0.371035	7.77722	2.03847	0.0498146	0.332977	-4.44426
BCS1L	0.370807	10.4716	2.17719	0.0369325	0.288993	-4.18756
C16orf35	0.370594	9.96718	2.76521	0.00935277	0.145669	-2.97121
LOC100129291	0.370514	2.40318	2.05843	0.0477457	0.326952	-4.40811
FAM104A	0.370111	8.68751	2.44088	0.0203496	0.218435	-3.66625
CCNC	0.367391	7.4481	2.09106	0.0445266	0.316771	-4.34844
CCDC137	0.367231	9.67479	2.16616	0.0378356	0.291356	-4.20843
C1orf149	0.364808	11.0879	2.76303	0.00940333	0.14611	-2.97608
PMS2L5	0.364384	8.50575	2.64533	0.0125323	0.169058	-3.23452
LOC653314	0.364224	10.7254	2.57795	0.0147338	0.184269	-3.37931
MBD3	0.364069	8.52754	2.099	0.0437723	0.313551	-4.3338
NSUN4	0.363577	6.71056	2.97256	0.00556277	0.105837	-2.49959
SPRY3	0.363064	4.3183	2.1297	0.040963	0.302347	-4.27685
RABEP1	0.362573	8.1489	2.32763	0.0263968	0.248259	-3.89527
HISPPD1	0.3625	8.8278	2.0398	0.049674	0.332772	-4.44185
FNTA	0.362434	8.59159	2.28257	0.0292258	0.260138	-3.9843
TTC19	0.362303	8.73502	3.00085	0.00517568	0.100903	-2.43375
RNF12	0.360934	6.71907	2.16732	0.0377394	0.291356	-4.20623
PHF20L1	0.35833	6.63665	2.35876	0.0245901	0.239095	-3.83307
SUV39H2	0.357377	3.92106	2.36938	0.0239999	0.236453	-3.81172
ZC3H14	0.357015	8.50477	2.18199	0.036545	0.287871	-4.17845
HIST1H4G	0.352878	2.20316	2.10188	0.0435023	0.312069	-4.32849
FLJ31306	0.352864	7.87571	2.65282	0.0123075	0.167628	-3.21829
MDM2	0.352824	2.78705	2.64809	0.0124492	0.168754	-3.22856
IREB2	0.352577	3.74881	2.51763	0.0170015	0.198441	-3.50686
LOC653113	0.351079	8.42143	2.0434	0.0492961	0.332042	-4.43535
C7orf40	0.348569	10.4374	2.21312	0.0341215	0.279026	-4.11904
LOC642826	0.34745	7.64374	2.40363	0.022183	0.229474	-3.74241
ZADH2	0.34671	6.4133	2.07619	0.045969	0.320453	-4.37572
ZNF24	0.345744	8.75914	2.19711	0.0353495	0.283212	-4.14967
PP2672	0.344099	1.68247	2.31082	0.027422	0.252828	-3.92863
DNAJC2	0.343958	10.5412	2.11501	0.0422868	0.308218	-4.30418
RRP7A	0.34229	6.66732	2.20813	0.0344998	0.280095	-4.12859
FAM86B2	0.337062	7.81511	2.36253	0.0243792	0.238825	-3.8255
SFRS4	0.336993	8.96485	2.20456	0.0347729	0.2816	-4.13543
CCNL1	0.336807	10.4542	2.36874	0.0240355	0.236453	-3.81302
PPP1R2P1	0.333775	1.63715	2.22475	0.0332538	0.274897	-4.09669
TRIM25	0.333132	6.23159	2.45133	0.0198606	0.215037	-3.64473
MLL3	0.331834	8.86791	2.58873	0.0143591	0.181781	-3.35631
MACROD1	0.329484	6.66021	2.09919	0.043755	0.31354	-4.33346
PHKA2	0.326888	11.3284	2.22086	0.0335416	0.276006	-4.10417
UBASH3B	0.326787	1.84046	2.28037	0.0293705	0.260457	-3.98861
DNM1P35	0.326632	16.3107	2.11741	0.0420685	0.307252	-4.29974
MXD4	0.325545	9.10621	2.184	0.0363838	0.286844	-4.17463
ZNF746	0.325342	11.0614	2.80068	0.00856745	0.138888	-2.89195
GJA3	0.325302	2.16742	2.04123	0.0495236	0.332441	-4.43927
C15orf60	0.323531	1.70758	2.33956	0.0256908	0.245114	-3.8715
KLF13	0.322756	9.56391	2.1388	0.040162	0.29908	-4.25986
PKD1	0.322206	8.58736	2.21373	0.0340757	0.278774	-4.11787
HMGN1	0.319454	10.2411	2.25034	0.0314134	0.26903	-4.0472
HYDIN	0.31913	2.52232	2.04601	0.049024	0.330548	-4.43063
USP4	0.313626	9.66126	2.48419	0.0183926	0.207713	-3.5767
USP33	0.312507	8.08667	2.15281	0.0389553	0.295668	-4.23358
NOLC1	0.311113	8.5657	2.21234	0.0341807	0.279171	-4.12054
EXOSC6	0.310058	8.82669	2.1842	0.0363682	0.286836	-4.17426
EXOC6	0.307825	6.67523	2.22892	0.0329475	0.273985	-4.08865
CENPC1	0.303517	8.79524	2.68342	0.0114271	0.161195	-3.15165
FMR1	0.301782	8.12018	2.20582	0.0346762	0.281125	-4.13302
AHCTF1	0.300507	8.38599	2.18042	0.0366713	0.288215	-4.18143
PGBD2	0.288341	8.0868	2.0555	0.0480451	0.327768	-4.41344
MRPS33	0.287711	10.1422	2.2215	0.0334944	0.275732	-4.10295
LOC440983	0.287594	10.6082	2.36154	0.0244342	0.23906	-3.82748
POLR2J	0.287495	9.69913	2.29953	0.0281302	0.255775	-3.95093
PCBP2	0.287152	8.07847	2.19076	0.0358473	0.284774	-4.16178
ACAD10	0.284755	5.98239	2.04758	0.0488607	0.330011	-4.42779
PTEN	0.28306	8.4382	2.2036	0.0348471	0.281891	-4.13728
LCE1B	0.271145	1.56404	2.08087	0.0455103	0.319776	-4.36714
LOC729082	0.261875	8.50676	2.07046	0.0465357	0.321736	-4.38619
FAM45A	0.25246	9.35979	2.11692	0.042113	0.307375	-4.30065
HNRNPU	0.247719	10.1743	2.08809	0.0448117	0.317658	-4.3539
KIN	0.225258	8.53381	2.03815	0.0498484	0.332977	-4.44484
UQCRH	-0.243984	12.5507	-2.10637	0.0430829	0.311095	-4.32019
MRPL54	-0.253057	10.2963	-2.04197	0.0494465	0.332184	-4.43794
DAD1	-0.255912	11.5136	-2.14283	0.0398115	0.298269	-4.25232
AIP	-0.25649	10.4469	-2.23416	0.0325659	0.272602	-4.07853
PITPNA	-0.257053	9.15597	-2.34108	0.0256022	0.244851	-3.86847
SQSTM1	-0.259243	6.96302	-2.07894	0.045699	0.319776	-4.37068
PFDN5	-0.26111	12.6237	-2.08955	0.0446708	0.317116	-4.35121
UBE2I	-0.261316	11.3919	-2.04283	0.0493563	0.332184	-4.43639
NOL9	-0.263678	7.90262	-2.10005	0.0436742	0.313075	-4.33188
NEDD8	-0.266876	9.55056	-2.35181	0.0249835	0.241981	-3.84701
NDUFB7	-0.267127	11.4404	-2.29381	0.0284953	0.256617	-3.9622
ZNRD1	-0.268037	10.7451	-2.19312	0.0356612	0.283867	-4.15727
LOC730747	-0.275613	11.5601	-2.34709	0.0252538	0.243066	-3.85645
B9D2	-0.276585	9.3919	-2.07915	0.0456782	0.319776	-4.37029
POLR2L	-0.278537	11.0067	-2.22195	0.0334604	0.275567	-4.10206
MRPL36	-0.28211	8.10915	-2.22631	0.0331385	0.274634	-4.09367
DDX54	-0.283208	10.0037	-2.23459	0.0325345	0.272487	-4.0777
CFL1	-0.290985	9.59324	-2.2145	0.0340173	0.278542	-4.11638
TRIM69	-0.291005	7.00459	-2.07261	0.0463225	0.32165	-4.38226
VDAC2	-0.29141	11.5743	-2.11035	0.0427146	0.309537	-4.31282
RALY	-0.29217	7.97273	-2.13132	0.0408199	0.30193	-4.27384
UROD	-0.293089	12.2816	-2.29602	0.0283536	0.25639	-3.95784
POP4	-0.294913	10.0965	-2.71097	0.0106848	0.156075	-3.09124
MRPL16	-0.295358	10.9646	-2.20892	0.0344401	0.280095	-4.12709
LMAN2	-0.298253	9.81228	-2.08594	0.0450183	0.318377	-4.35784
PDZD11	-0.298564	9.78346	-2.17434	0.0371637	0.289639	-4.19296
EMG1	-0.299151	10.1518	-2.30158	0.0280005	0.255401	-3.94689
SLC25A3	-0.299185	13.4033	-2.04963	0.0486482	0.329589	-4.42407
EEF1G	-0.299652	13.9639	-2.35814	0.024625	0.239095	-3.83431
MTX1	-0.299694	8.4577	-2.25701	0.0309489	0.267572	-4.03424
POLD4	-0.301031	11.5492	-2.0734	0.0462443	0.32165	-4.38082
VAT1	-0.301508	9.10662	-2.04647	0.0489758	0.330477	-4.42979
SAP30L	-0.303313	8.58293	-2.19746	0.0353218	0.283104	-4.14899
MYCBP	-0.304184	7.44539	-2.05738	0.0478532	0.327234	-4.41002
ALKBH7	-0.304839	11.0928	-2.37272	0.0238171	0.236381	-3.805
ATP5O	-0.306405	13.5502	-2.36918	0.0240112	0.236453	-3.81213
LOC390282	-0.306799	10.4149	-2.14319	0.0397803	0.29819	-4.25164
POLR2G	-0.308032	12.0742	-2.36933	0.0240025	0.236453	-3.81181
MAPRE1	-0.309069	8.72141	-2.23512	0.0324962	0.272397	-4.07667
C11orf59	-0.310112	10.2787	-2.2227	0.0334051	0.275226	-4.10063
SF3B14	-0.311293	10.9057	-2.12437	0.0414398	0.304575	-4.2868
GMPS	-0.313981	8.63579	-2.08791	0.0448283	0.317658	-4.35422
CHCHD2	-0.317297	12.2647	-2.17076	0.0374563	0.290831	-4.19973
GP9	-0.317569	9.60813	-2.09322	0.0443205	0.316015	-4.34446
SPAG7	-0.317959	8.73078	-2.20847	0.0344739	0.280095	-4.12794
PREB	-0.320585	10.0903	-2.39468	0.0226453	0.232564	-3.76059
RPLP2	-0.322285	15.6158	-2.24981	0.0314504	0.269135	-4.04823
MRPS16	-0.323149	8.88088	-2.11399	0.0423807	0.308279	-4.30609
IAH1	-0.326181	11.1765	-2.38576	0.0231147	0.234911	-3.77866
LOC100130886	-0.326815	9.18138	-2.23783	0.0323008	0.271624	-4.07143
ATOH1	-0.327056	1.68582	-2.15313	0.0389278	0.295668	-4.23298
LOC441896	-0.327282	13.3643	-2.17582	0.0370434	0.289273	-4.19016
ROBO2	-0.328585	2.13062	-2.3719	0.0238618	0.236453	-3.80664
MSL3L2	-0.328634	7.04548	-2.05712	0.0478794	0.3273	-4.41049
LOC144438	-0.329149	8.12276	-2.05128	0.0484784	0.329272	-4.4211
SUMO3	-0.329394	8.41772	-2.10386	0.0433166	0.311389	-4.32483
RPS27L	-0.330426	12.1591	-2.31772	0.026997	0.250965	-3.91496
MBD2	-0.331744	5.94065	-2.21276	0.0341488	0.279026	-4.11973
FAM71C	-0.333142	1.77556	-2.54056	0.0161039	0.192666	-3.4586
VAX2	-0.334437	2.15425	-2.03995	0.0496591	0.332772	-4.4416
DULLARD	-0.334573	8.34877	-2.47274	0.0188927	0.210797	-3.60049
UFSP2	-0.33766	9.74495	-2.28434	0.0291093	0.259656	-3.98081
MRPL48	-0.338207	8.92659	-2.36074	0.0244791	0.239095	-3.8291
RPN1	-0.339111	10.0475	-2.44815	0.0200085	0.216046	-3.6513
SPOP	-0.340839	10.2466	-2.22363	0.0333363	0.275118	-4.09884
TNFRSF1A	-0.342709	9.24362	-2.32185	0.0267457	0.250213	-3.90677
EPN2	-0.344603	11.9561	-2.63571	0.0128268	0.171508	-3.25534
LOC493754	-0.348507	11.5921	-2.30596	0.0277252	0.254433	-3.93825
PNKP	-0.349291	7.05139	-2.15528	0.0387457	0.295098	-4.22893
COBRA1	-0.349348	10.0396	-2.16671	0.0377904	0.291356	-4.2074
LOC442270	-0.351523	12.8584	-2.12482	0.041399	0.304389	-4.28595
MTA3	-0.352049	7.74125	-2.14177	0.0399034	0.298504	-4.2543
SLC10A3	-0.352585	9.70187	-2.23802	0.0322874	0.271624	-4.07107
RPS4X	-0.352702	14.8917	-2.08818	0.0448027	0.317658	-4.35373
SPIRE1	-0.353152	4.29657	-2.236	0.0324326	0.271994	-4.07497
GAD1	-0.354415	2.36821	-2.16976	0.0375391	0.291035	-4.20164
C3orf10	-0.354719	11.5285	-2.58179	0.0145993	0.183158	-3.37113
ECHDC1	-0.354989	9.16938	-2.56769	0.0150987	0.186206	-3.40115
NUDT16	-0.356391	8.94964	-2.46399	0.0192831	0.2123	-3.61861
UCK2	-0.357119	8.0337	-2.10642	0.0430781	0.311095	-4.32009
IDE	-0.357173	6.76192	-2.28452	0.0290978	0.259656	-3.98047
KATNA1	-0.357609	9.50184	-2.18031	0.0366804	0.288215	-4.18164
FCRL2	-0.359993	2.80182	-2.1445	0.0396673	0.29819	-4.24919
PCDHGA8	-0.360879	5.85495	-2.09169	0.0444663	0.31657	-4.34728
MRPL21	-0.361101	11.4253	-2.44228	0.0202836	0.218063	-3.66338
PRDX5	-0.361873	11.7732	-2.34203	0.0255468	0.244558	-3.86658
RPL35	-0.362469	13.5162	-2.75389	0.00961735	0.148269	-2.99639
CORO1B	-0.36249	6.67619	-2.24659	0.0316766	0.27002	-4.05446
SMYD5	-0.362521	6.92571	-2.46874	0.0190702	0.211701	-3.60877
DDX50	-0.362581	6.70978	-2.31719	0.0270295	0.250965	-3.91601
TCP11L1	-0.364077	6.30084	-2.14347	0.0397565	0.29819	-4.25112
GTF2F2	-0.364946	8.98864	-2.71561	0.0105642	0.155224	-3.08103
CYC1	-0.366835	9.46596	-2.3351	0.025953	0.246535	-3.88041
ARL6IP4	-0.367424	13.5829	-2.28108	0.0293235	0.260318	-3.98721
EIF3F	-0.36818	10.362	-2.35051	0.0250577	0.242447	-3.84961
LOC401098	-0.369122	1.73773	-2.21085	0.0342935	0.279745	-4.1234
hCG_21078	-0.369934	14.0192	-2.37677	0.0235967	0.236381	-3.79682
ANKS1A	-0.370926	10.2722	-2.08238	0.0453633	0.319686	-4.36437
ATRIP	-0.37109	5.76408	-2.04869	0.0487453	0.329599	-4.42577
CAPNS1	-0.371122	10.7182	-2.26186	0.0306151	0.266117	-4.02479
LOC388122	-0.371465	12.12	-2.43659	0.0205535	0.219492	-3.67506
ERP29	-0.372234	11.699	-2.51345	0.0171698	0.199246	-3.51562
CDK2AP2	-0.372668	7.58667	-2.24313	0.0319223	0.270805	-4.06118
ASB1	-0.373049	8.1816	-2.15235	0.0389948	0.29574	-4.23446
C22orf39	-0.373074	6.80138	-2.08187	0.045413	0.319686	-4.36531
LOC729090	-0.373351	13.3756	-2.57627	0.0147928	0.18459	-3.38288
FAM13A1	-0.373569	4.02042	-2.06353	0.0472296	0.324698	-4.39883
NLRP13	-0.374796	1.68418	-2.52675	0.0166392	0.196635	-3.4877
C19orf39	-0.374981	8.72553	-2.21099	0.0342827	0.279745	-4.12312
CHMP4B	-0.376359	10.7237	-2.29695	0.0282948	0.25639	-3.95603
ROBLD3	-0.376529	10.081	-2.69387	0.01114	0.159126	-3.12878
THYN1	-0.376584	9.92337	-2.59751	0.0140605	0.17946	-3.33753
LOC440737	-0.376937	12.8999	-2.82194	0.00812687	0.133637	-2.84416
TUBA1B	-0.377061	14.0368	-2.7508	0.0096908	0.149053	-3.00325
URM1	-0.37712	6.81768	-2.05089	0.048518	0.329272	-4.42179
ADSL	-0.37757	7.71614	-2.44887	0.0199749	0.215801	-3.64981
PINK1	-0.377584	11.1174	-2.18737	0.0361153	0.285754	-4.16822
CYTSA	-0.377747	11.0586	-2.48523	0.0183478	0.207634	-3.57454
ARMET	-0.377986	13.304	-2.63968	0.0127045	0.170449	-3.24676
GABRG3	-0.378317	1.9019	-2.10717	0.0430093	0.310912	-4.31872
POLA1	-0.378807	9.14422	-2.70478	0.0108475	0.157236	-3.10485
LOC388965	-0.379367	9.61464	-2.82987	0.00796792	0.131709	-2.82627
BAD	-0.379655	11.0262	-3.12382	0.00377042	0.0824192	-2.14366
KRTCAP2	-0.380214	11.8303	-2.74429	0.00984714	0.150403	-3.01769
RNF181	-0.380537	11.3425	-2.59798	0.0140447	0.17946	-3.33653
PCDHB19P	-0.381263	1.92953	-2.24487	0.0317989	0.270157	-4.05782
CES4	-0.38185	2.0392	-2.105	0.0432107	0.311291	-4.32273
SMS	-0.381963	8.23852	-2.11102	0.0426534	0.309237	-4.31159
DUSP3	-0.381966	8.25506	-2.73448	0.0100872	0.152303	-3.0394
BLOC1S1	-0.383826	11.0478	-2.42234	0.021244	0.223338	-3.70425
KIAA0100	-0.384877	11.2891	-2.15747	0.0385609	0.294485	-4.22481
NDUFS6	-0.385572	11.7388	-2.3642	0.024286	0.238264	-3.82214
FAM84B	-0.386561	4.31383	-2.30026	0.028084	0.255635	-3.94949
RPL7A	-0.387318	13.1814	-2.13136	0.0408164	0.30193	-4.27377
ZBTB20	-0.387574	11.3995	-2.0794	0.0456538	0.319776	-4.36983
LOC728131	-0.387889	13.8598	-2.69819	0.0110233	0.158442	-3.11931
hCG_1983332	-0.388563	13.4932	-2.5387	0.016175	0.192884	-3.46252
ATP5J	-0.389031	12.1777	-2.36889	0.0240267	0.236453	-3.8127
CSDE1	-0.389688	11.0798	-2.7079	0.0107652	0.156902	-3.09799
BRMS1	-0.389877	10.0219	-2.18777	0.0360837	0.285732	-4.16746
ELP4	-0.390255	7.92012	-2.46217	0.019365	0.2123	-3.62236
SSR3	-0.391053	6.52954	-2.38828	0.022981	0.234044	-3.77355
RHOG	-0.39152	8.71995	-2.49351	0.0179949	0.205304	-3.5573
LOC645693	-0.391644	14.2213	-2.12323	0.0415422	0.304698	-4.28892
ABCD2	-0.392213	1.94151	-2.09793	0.0438736	0.313935	-4.33578
NDUFA8	-0.393213	12.8067	-2.0622	0.0473635	0.324812	-4.40125
RRAGA	-0.394912	11.5657	-2.13956	0.0400957	0.298942	-4.25844
ARHGAP17	-0.395451	10.2435	-2.17541	0.0370764	0.289399	-4.19092
LOC644936	-0.395729	12.04	-2.46525	0.0192262	0.2123	-3.61599
RNF175	-0.396218	2.19341	-2.06992	0.04659	0.32194	-4.38718
RNASEH2C	-0.39663	12.482	-2.79304	0.00873134	0.140636	-2.90909
MYADM	-0.39697	7.80811	-2.49239	0.0180423	0.205488	-3.55964
NDUFB9	-0.397927	13.3058	-2.36813	0.0240688	0.236603	-3.81424
CNIH4	-0.398048	9.98098	-2.30321	0.0278977	0.25507	-3.94367
HFE	-0.398734	2.84962	-2.50695	0.0174348	0.201004	-3.52923
AATF	-0.399105	9.57042	-2.34915	0.0251357	0.242447	-3.85234
ABCF1	-0.399598	10.0379	-3.05591	0.00449405	0.0931301	-2.30462
UQCR	-0.400362	10.5472	-2.24844	0.0315466	0.269353	-4.05088
DEXI	-0.400531	9.15165	-2.31087	0.0274186	0.252828	-3.92852
DYNC1I2	-0.402188	10.2213	-2.57223	0.0149361	0.18514	-3.39149
ERCC1	-0.402221	9.30587	-3.17486	0.00330103	0.0767868	-2.02149
GYS1	-0.402879	8.67048	-2.60886	0.013683	0.177335	-3.31319
CCDC127	-0.403387	9.28727	-2.19617	0.0354226	0.283407	-4.15146
TMEM219	-0.403738	10.0648	-3.46428	0.00153013	0.047582	-1.31079
FOXP1	-0.404025	11.9439	-2.4697	0.0190276	0.211536	-3.60679
RFPL4B	-0.404126	1.68714	-2.43922	0.0204284	0.218667	-3.66966
APOA1BP	-0.404262	10.3506	-3.4361	0.00165082	0.0502343	-1.38125
THAP8	-0.4049	8.19403	-2.40325	0.0222026	0.229474	-3.74319
DHDDS	-0.40527	5.6489	-2.12557	0.0413318	0.304348	-4.28456
OR52K3P	-0.405692	1.83153	-2.08955	0.0446715	0.317116	-4.35122
XPA	-0.405705	8.76876	-2.41704	0.0215064	0.225441	-3.71509
SERF2	-0.406124	12.2642	-3.04159	0.00466262	0.09562	-2.33832
C12orf49	-0.406434	4.26996	-2.15604	0.0386819	0.294905	-4.22751
C9orf6	-0.407256	6.90148	-2.14118	0.0399544	0.298735	-4.2554
KCNK2	-0.407666	1.97326	-2.10585	0.0431312	0.31128	-4.32115
TTC7A	-0.407864	5.80483	-2.04737	0.0488826	0.330045	-4.42817
ATG9A	-0.408061	9.45634	-2.04917	0.0486958	0.329599	-4.42491
TGOLN2	-0.408071	10.9817	-2.37761	0.0235516	0.236381	-3.79513
PLOD3	-0.408117	10.718	-2.90971	0.00652273	0.116471	-2.6446
CYBASC3	-0.408753	8.3303	-2.65602	0.0122127	0.167028	-3.21135
LRPAP1	-0.409037	10.9789	-2.46182	0.0193809	0.2123	-3.62309
PSMB3	-0.409164	9.7865	-3.25523	0.00267299	0.067678	-1.8271
HIGD2A	-0.410137	8.98344	-2.62078	0.0132965	0.174503	-3.28755
CCPG1	-0.410449	7.05438	-2.04192	0.0494517	0.332184	-4.43803
SNRPA	-0.410501	9.09173	-3.17392	0.00330911	0.0768843	-2.02374
LRRC38	-0.410563	2.03717	-3.01907	0.00493997	0.098527	-2.39116
TMEM111	-0.411201	10.2441	-2.84732	0.0076285	0.128876	-2.78682
LOC439914	-0.411258	1.65929	-3.09918	0.00401918	0.0863361	-2.20229
GAPDH	-0.412527	12.579	-3.39942	0.00182168	0.0537763	-1.47257
ARMCX6	-0.412976	10.3654	-2.59562	0.0141244	0.179731	-3.34158
TMEM77	-0.413386	9.43856	-2.45469	0.019706	0.214303	-3.63782
ZMPSTE24	-0.414151	11.5869	-2.48134	0.018516	0.207975	-3.58263
TMEM147	-0.414274	10.7274	-2.99111	0.00530598	0.1023	-2.45646
ZBTB24	-0.414652	6.81551	-2.13051	0.0408919	0.302236	-4.27536
ZNF438	-0.41516	9.55204	-2.34343	0.0254655	0.244372	-3.86378
PSMC3	-0.415815	9.83415	-2.65204	0.0123309	0.167693	-3.22
FAM13C1	-0.415823	2.18814	-2.70462	0.0108518	0.157236	-3.1052
TAF11	-0.416132	9.0281	-2.4696	0.0190319	0.211536	-3.60699
SURF4	-0.416531	9.65914	-2.14358	0.0397463	0.29819	-4.2509
PTDSS1	-0.41789	11.4647	-2.88926	0.00686738	0.120413	-2.69141
TKT	-0.418096	11.3261	-3.22554	0.0028904	0.0714425	-1.8992
ZBTB3	-0.418111	8.43213	-2.20038	0.0350956	0.282438	-4.14343
NDUFA9	-0.418526	9.83914	-2.34087	0.0256146	0.244851	-3.8689
PHPT1	-0.418876	12.6203	-2.1444	0.0396756	0.29819	-4.24937
SEC22B	-0.418936	8.77495	-2.37705	0.0235817	0.236381	-3.79626
tcag7.1015	-0.419837	11.0021	-2.57618	0.014796	0.18459	-3.38307
FAM73B	-0.419877	6.06278	-2.25131	0.0313453	0.26903	-4.04531
EGLN2	-0.420224	9.38369	-2.45541	0.0196728	0.214059	-3.63632
MRPS9	-0.420943	11.5	-2.65086	0.0123661	0.167848	-3.22255
TUBA1C	-0.421215	11.119	-3.09962	0.0040146	0.0863361	-2.20124
PSEN1	-0.421498	8.0047	-2.16851	0.0376417	0.291067	-4.20399
TSPAN31	-0.421649	7.11864	-2.15456	0.0388065	0.295226	-4.23029
DPP3	-0.421805	8.44783	-2.19816	0.0352674	0.283104	-4.14766
PYGB	-0.422326	9.19822	-2.89069	0.00684272	0.12015	-2.68814
LSM10	-0.422344	9.14115	-3.44261	0.00162215	0.0495145	-1.36499
C19orf52	-0.422408	8.29961	-2.51866	0.0169602	0.198267	-3.5047
FAF1	-0.422425	10.2482	-2.25079	0.0313818	0.26903	-4.04633
APLP2	-0.422743	9.24632	-2.25259	0.0312554	0.268725	-4.04281
LPAR3	-0.423805	2.16705	-2.26352	0.0305012	0.265829	-4.02154
HECTD3	-0.423974	6.1249	-2.17261	0.0373048	0.2904	-4.19623
C1orf174	-0.424125	10.2099	-2.49011	0.0181391	0.205879	-3.56439
MBOAT4	-0.424137	1.79894	-2.24958	0.0314666	0.269135	-4.04867
IFNB1	-0.424579	2.29651	-2.26269	0.0305583	0.265986	-4.02317
CHID1	-0.426819	9.90655	-2.73249	0.0101365	0.152457	-3.04379
ATP6V0E1	-0.42709	9.26504	-2.24177	0.0320192	0.271161	-4.06382
USP7	-0.427453	9.40524	-2.56107	0.0153384	0.188148	-3.4152
PPP2R4	-0.428213	8.8287	-2.65408	0.0122702	0.167367	-3.21556
HIATL1	-0.428409	6.84056	-2.08436	0.0451716	0.318894	-4.36075
MGAT1	-0.42873	10.2696	-2.97847	0.00547964	0.104862	-2.48585
SERPINB1	-0.428734	10.3802	-2.64045	0.012681	0.17025	-3.2451
ZHX3	-0.428886	10.5558	-2.27163	0.0299524	0.262785	-4.00572
B9D1	-0.429397	7.50742	-2.0504	0.0485687	0.329432	-4.42268
METTL11A	-0.429454	8.21636	-2.69915	0.0109975	0.158442	-3.1172
TMCO1	-0.42949	7.93071	-2.21942	0.0336488	0.276377	-4.10694
EIF5B	-0.429962	7.27904	-2.41806	0.0214554	0.225265	-3.71299
TUSC2	-0.430027	10.116	-3.06529	0.00438678	0.091877	-2.2825
SLC39A13	-0.430386	12.6827	-2.66471	0.0119583	0.16515	-3.19246
EZH1	-0.430794	8.94741	-2.32967	0.026275	0.248259	-3.89122
NAT10	-0.431226	8.65384	-2.84968	0.00758359	0.128677	-2.78146
PHF1	-0.431675	10.1901	-2.9608	0.0057316	0.108631	-2.52685
CFLP1	-0.431772	11.2148	-3.20297	0.00306684	0.0733706	-1.95378
KRT25	-0.432324	1.76622	-2.15286	0.0389508	0.295668	-4.23348
TOR1AIP1	-0.432522	6.999	-2.15645	0.038647	0.294801	-4.22673
MYH9	-0.432715	10.1697	-2.25766	0.0309035	0.267564	-4.03296
TXNDC17	-0.432807	10.9998	-2.99084	0.00530953	0.1023	-2.45707
TBC1D15	-0.433128	9.77399	-2.37305	0.0237989	0.236381	-3.80432
OTUB1	-0.434793	7.06901	-2.46443	0.0192633	0.2123	-3.6177
STOML3	-0.435106	1.90771	-2.16995	0.0375228	0.291035	-4.20126
LOC441876	-0.436697	13.9146	-2.74144	0.00991639	0.150877	-3.02401
COPZ1	-0.437062	9.31176	-2.29265	0.0285699	0.257169	-3.96448
DOHH	-0.437881	9.17056	-2.14355	0.0397491	0.29819	-4.25096
CHMP2A	-0.43795	12.3384	-2.36862	0.0240416	0.236453	-3.81325
C9orf119	-0.439062	8.58702	-2.52635	0.0166549	0.196635	-3.48854
FLOT1	-0.439068	9.06727	-3.21146	0.00299932	0.0725395	-1.93328
ATP5F1	-0.439164	10.9279	-2.66584	0.0119254	0.16515	-3.18999
LOC729449	-0.439184	13.2602	-2.61419	0.0135088	0.176302	-3.30173
LOC339524	-0.440578	2.41984	-2.1815	0.0365841	0.287871	-4.17937
UQCRFS1	-0.440846	11.1907	-3.15901	0.00344053	0.0781898	-2.05955
PEF1	-0.441516	9.55913	-2.88667	0.00691232	0.12059	-2.69733
NUDC	-0.442316	11.2361	-2.66486	0.0119538	0.16515	-3.19213
C12orf62	-0.443095	13.5662	-2.38469	0.0231715	0.234911	-3.78082
AKR7A2	-0.443127	11.7343	-2.12136	0.0417106	0.305369	-4.2924
RRM1	-0.443972	10.2527	-2.46363	0.0192991	0.2123	-3.61934
LOC644096	-0.444671	10.1607	-2.41764	0.0214763	0.225276	-3.71385
UQCRC1	-0.444879	11.115	-3.1637	0.00339861	0.0778987	-2.04829
TMED10	-0.444915	10.1149	-2.31419	0.0272136	0.251835	-3.92196
ACO2	-0.445737	11.4199	-2.05739	0.0478516	0.327234	-4.41
SNX17	-0.446066	7.77079	-2.10764	0.042965	0.310912	-4.31784
UHRF2	-0.447154	8.02371	-2.09433	0.0442143	0.315687	-4.34241
STX17	-0.44741	7.92534	-2.60703	0.0137431	0.177626	-3.31711
PARP4	-0.448216	5.2669	-2.52291	0.0167909	0.197444	-3.49577
C18orf8	-0.448298	7.31733	-2.13815	0.0402186	0.299132	-4.26107
ATP5A1	-0.448671	11.9666	-2.51843	0.0169692	0.198267	-3.50517
SPAM1	-0.449873	1.76721	-2.63062	0.0129852	0.172606	-3.26634
ATF4C	-0.451163	8.49761	-3.12964	0.00371384	0.0817666	-2.12978
WDR77	-0.451933	7.73843	-2.29188	0.0286196	0.257498	-3.966
HS1BP3	-0.452378	5.92897	-2.7057	0.0108231	0.157166	-3.10282
ZNF286A	-0.452689	3.23184	-2.52922	0.0165423	0.196331	-3.48251
POLE3	-0.452791	8.94405	-2.62693	0.0131011	0.173067	-3.2743
LOC442308	-0.453514	6.91322	-2.16365	0.0380436	0.292344	-4.21316
GPR111	-0.453536	1.88129	-2.39382	0.0226904	0.23265	-3.76234
ST6GALNAC6	-0.453801	9.70977	-2.2267	0.0331096	0.274509	-4.09291
EXOSC7	-0.454005	8.63911	-2.79108	0.00877368	0.140923	-2.91346
CTDSP2	-0.454774	11.3883	-2.43368	0.0206929	0.220139	-3.68103
TMEM127	-0.45486	8.78113	-2.58204	0.0145904	0.183158	-3.37058
ATP11C	-0.455033	5.15943	-2.14684	0.0394655	0.297699	-4.2448
SF3B5	-0.455331	12.7325	-3.26649	0.00259468	0.0664621	-1.79967
SLC25A6	-0.456152	11.0821	-2.54513	0.0159304	0.191836	-3.44895
ZNF71	-0.456685	8.249	-2.11211	0.0425532	0.309192	-4.30957
DFFA	-0.457189	8.06894	-3.06872	0.00434816	0.0916879	-2.2744
DRG1	-0.457265	8.92477	-2.75412	0.00961198	0.148269	-2.99588
CTTN	-0.45765	6.74095	-2.45688	0.0196058	0.213801	-3.6333
IPO5	-0.458509	8.63225	-3.3106	0.00230866	0.061864	-1.69181
ENDOG	-0.459708	8.61759	-2.09579	0.0440762	0.315042	-4.33973
ZDHHC12	-0.461676	6.78852	-2.48166	0.0185023	0.207975	-3.58198
C10orf78	-0.462392	7.61842	-2.63161	0.0129543	0.172451	-3.2642
GIPC1	-0.463612	7.7918	-2.93952	0.0060494	0.111654	-2.57603
STOML2	-0.46389	7.75267	-2.29636	0.0283319	0.25639	-3.95717
PPT2	-0.466092	8.81065	-2.67828	0.0115707	0.162524	-3.16287
EXT2	-0.466421	10.1958	-2.77426	0.00914629	0.144504	-2.95105
CEACAM8	-0.466557	1.88586	-2.08701	0.0449158	0.318165	-4.35589
KRTAP1-5	-0.466707	2.19406	-2.29167	0.0286329	0.257501	-3.9664
AIFM2	-0.467076	8.79292	-2.83196	0.00792656	0.131437	-2.82156
DTNBP1	-0.467259	10.0541	-2.95495	0.00581732	0.108897	-2.54038
CTNNBL1	-0.467433	7.76271	-2.52389	0.0167521	0.197397	-3.49372
KIAA2013	-0.468842	10.5414	-2.36016	0.0245115	0.239095	-3.83026
FAM20C	-0.468974	12.0509	-2.23329	0.0326288	0.272891	-4.08021
MYF5	-0.470177	1.75531	-2.1154	0.0422516	0.308134	-4.30346
FGF10	-0.471681	1.82597	-3.06652	0.0043729	0.0917752	-2.27959
LOC390876	-0.472336	11.8792	-2.90473	0.00660511	0.117412	-2.65601
SLC25A1	-0.47241	9.07179	-2.13801	0.0402308	0.299132	-4.26133
NAP1L4	-0.47387	7.52145	-2.3124	0.027324	0.25216	-3.9255
CDIPT	-0.47405	8.04503	-2.29515	0.0284093	0.256541	-3.95956
TAX1BP3	-0.474655	6.37765	-2.09409	0.0442374	0.315737	-4.34286
PFN1	-0.474679	9.67837	-2.68894	0.0112747	0.16019	-3.13958
AP1M1	-0.474733	9.00925	-2.45851	0.0195311	0.213223	-3.62993
FUT8	-0.475652	7.98648	-2.22528	0.0332142	0.274685	-4.09565
PSENEN	-0.475693	7.64962	-2.50166	0.0176535	0.202461	-3.5403
INPP5K	-0.475932	9.40776	-2.7391	0.00997336	0.151278	-3.02917
NDUFS5	-0.476284	14.0386	-2.89167	0.00682592	0.120147	-2.6859
NHP2L1	-0.476386	10.6452	-3.00178	0.00516332	0.100891	-2.43157
C9orf123	-0.478448	7.14351	-2.28144	0.0292997	0.260297	-3.9865
PLP2	-0.478567	7.94575	-2.63163	0.0129536	0.172451	-3.26415
SDF2L1	-0.479541	13.5598	-2.43953	0.0204137	0.218628	-3.66903
CHMP4A	-0.479951	11.7698	-3.23509	0.0028187	0.0701974	-1.87605
RPS6	-0.480081	15.1547	-3.46375	0.00153234	0.047582	-1.31213
AYP1p1	-0.480388	5.74273	-2.15937	0.0384012	0.293607	-4.22123
MVP	-0.480511	12.618	-3.22692	0.00287994	0.0712731	-1.89586
DDOST	-0.481417	10.7353	-2.29902	0.028163	0.255838	-3.95195
TMEM203	-0.481775	9.73527	-2.77471	0.00913615	0.144504	-2.95005
RNASEH2B	-0.481855	7.16802	-2.13442	0.0405461	0.300446	-4.26805
HIVEP2	-0.481907	10.2913	-2.463	0.0193275	0.2123	-3.62065
LITAF	-0.48211	8.73232	-2.44029	0.0203776	0.218479	-3.66746
HLA-E	-0.482248	12.7823	-2.11406	0.0423739	0.308279	-4.30595
BZW2	-0.482643	9.80627	-2.90616	0.00658143	0.117226	-2.65275
PSMB2	-0.483431	9.17512	-3.81047	0.000592798	0.0263675	-0.426456
EIF3K	-0.483705	12.2177	-3.72101	0.000759368	0.0311783	-0.658086
KCTD20	-0.483867	7.4467	-2.87782	0.00706753	0.122114	-2.71751
HEXB	-0.484464	10.4626	-2.37936	0.0234571	0.236113	-3.7916
ELP3	-0.484944	6.07101	-2.4046	0.0221335	0.229347	-3.74044
SYNE1	-0.485346	4.86216	-2.99109	0.00530626	0.1023	-2.4565
LMO7	-0.485587	8.01643	-2.13786	0.040244	0.299132	-4.26162
ATP1A4	-0.486896	5.50593	-2.1886	0.0360177	0.285536	-4.16588
PGK1	-0.4874	11.0269	-2.80043	0.00857282	0.138888	-2.89252
STIM1	-0.488232	7.45882	-2.28183	0.029274	0.260185	-3.98574
WARS	-0.488453	9.27005	-2.19044	0.0358722	0.284857	-4.16238
RABAC1	-0.48861	13.8647	-3.07607	0.00426655	0.0906998	-2.25704
NENF	-0.48909	11.5634	-3.30838	0.00232227	0.0620602	-1.69724
OR2S2	-0.489161	2.17111	-2.04533	0.0490945	0.33091	-4.43186
RNF7	-0.490088	12.1051	-3.22161	0.00292044	0.0717361	-1.90872
AKR7L	-0.490321	10.7777	-2.89194	0.00682124	0.120147	-2.68528
MMGT1	-0.491561	10.0791	-2.89819	0.00671484	0.118934	-2.67099
ARMC8	-0.492748	7.32229	-2.37978	0.0234345	0.236007	-3.79075
FOXO1	-0.493166	9.89832	-2.61398	0.0135157	0.176302	-3.30218
KCNA1	-0.493294	1.88249	-2.40841	0.0219395	0.228454	-3.73268
JMJD7	-0.494112	10.8464	-3.71286	0.000776627	0.0316168	-0.679084
PEA15	-0.494473	9.8848	-2.79971	0.0085881	0.138908	-2.89413
TTF1	-0.494996	7.47478	-2.25983	0.0307544	0.266507	-4.02875
METTL8	-0.49515	6.96308	-2.43215	0.0207665	0.220139	-3.68417
C6orf225	-0.495575	10.6066	-2.07732	0.0458575	0.320071	-4.37364
OBFC2B	-0.495631	6.6413	-2.13733	0.0402909	0.29925	-4.26262
KDELC2	-0.49634	2.29455	-2.62036	0.01331	0.174542	-3.28846
SYNGR1	-0.496603	6.66033	-2.41059	0.0218293	0.227982	-3.72824
KIAA0753	-0.497536	9.63076	-2.93202	0.00616531	0.112857	-2.59331
FBXO40	-0.497558	2.23636	-2.10699	0.0430261	0.310912	-4.31905
AP3S1	-0.497727	10.829	-2.60631	0.013767	0.177818	-3.31867
COMMD6	-0.498444	7.76919	-2.9563	0.0057974	0.108897	-2.53726
CTRB1	-0.498655	1.96828	-2.54588	0.0159022	0.19173	-3.44737
POP5	-0.498972	7.89434	-2.52732	0.0166165	0.196635	-3.48649
CXCL13	-0.499673	2.17895	-2.11455	0.0423292	0.308244	-4.30504
BCAP31	-0.500814	11.3092	-2.71315	0.0106282	0.155512	-3.08646
C14orf83	-0.501681	2.27004	-2.33585	0.0259087	0.246317	-3.87891
C19orf70	-0.501802	10.6795	-3.14933	0.00352838	0.0795457	-2.08273
ZNF622	-0.501968	10.175	-2.3384	0.0257591	0.245401	-3.87383
CTSL1	-0.502138	10.994	-2.05738	0.0478529	0.327234	-4.41002
KCTD11	-0.502555	8.71034	-3.32333	0.0022319	0.0607694	-1.66056
HPS3	-0.503779	6.23139	-2.1308	0.0408659	0.302157	-4.27481
PKD2	-0.505339	7.76559	-2.03698	0.0499721	0.333525	-4.44695
TMEM120A	-0.505342	9.50756	-2.72673	0.0102807	0.153002	-3.05653
SND1	-0.505969	12.3633	-2.66529	0.0119415	0.16515	-3.1912
FLJ11506	-0.506201	11.3932	-2.91664	0.00640964	0.115391	-2.62869
ABHD5	-0.506213	7.2653	-3.39391	0.00184874	0.0542665	-1.48623
KLK12	-0.506298	1.8751	-2.06471	0.0471108	0.324404	-4.39668
RP11-138L21.1	-0.506625	3.39594	-2.26056	0.030704	0.266303	-4.02732
BMP3	-0.508188	1.92302	-2.95976	0.00574676	0.10871	-2.52926
LOC442459	-0.508646	2.12014	-2.34968	0.0251055	0.242447	-3.85128
CCDC101	-0.509552	6.12171	-2.15307	0.0389336	0.295668	-4.2331
ARMC4	-0.50981	2.23234	-3.14208	0.00359561	0.0802418	-2.10007
LOC338799	-0.510356	11.5802	-2.228	0.0330142	0.274111	-4.09041
SIVA1	-0.511292	11.8822	-3.24281	0.002762	0.0693098	-1.85731
PGM1	-0.511589	10.0731	-2.29615	0.0283453	0.25639	-3.95759
LOC220906	-0.511685	9.59557	-3.36166	0.00201527	0.0577114	-1.5661
HEXIM1	-0.512449	8.77004	-2.62805	0.013066	0.172718	-3.2719
FAM63B	-0.514349	8.18616	-3.15377	0.00348778	0.0790818	-2.07209
WDR1	-0.514474	10.6437	-3.25179	0.00269733	0.0680327	-1.83547
HOXA13	-0.514681	2.00628	-2.16503	0.0379293	0.291692	-4.21056
CSGALNACT2	-0.51497	5.21719	-2.0867	0.0449455	0.318216	-4.35645
PDIA6	-0.51561	9.83559	-2.91478	0.00643995	0.1157	-2.63298
FXC1	-0.515909	8.05147	-3.16612	0.00337723	0.0777942	-2.04248
PPP2R1A	-0.518016	9.37806	-2.5202	0.0168987	0.198178	-3.50147
PALM2-AKAP2	-0.518023	11.6827	-2.62831	0.0130577	0.172718	-3.27132
UBE2MP1	-0.518289	8.61591	-2.23725	0.0323425	0.271624	-4.07255
ADAMTS12	-0.518928	2.55372	-2.23794	0.0322933	0.271624	-4.07123
PPP1CC	-0.519144	10.1203	-2.34644	0.0252915	0.243161	-3.85776
CALD1	-0.521161	8.75449	-2.70033	0.0109662	0.158436	-3.11463
MID2	-0.521164	6.1991	-2.23788	0.0322975	0.271624	-4.07134
PDLIM5	-0.522277	8.84446	-2.88518	0.00693828	0.120726	-2.70074
C11orf17	-0.522369	8.59791	-3.03895	0.00469435	0.0959718	-2.34452
YPEL5	-0.522729	10.5366	-3.03431	0.0047506	0.0963637	-2.35542
TOMM22	-0.52328	9.36739	-3.667	0.000881098	0.0341863	-0.796941
NEO1	-0.523444	9.50732	-2.32494	0.0265589	0.249412	-3.90063
CCDC6	-0.523778	9.90515	-3.18721	0.00319612	0.0754124	-1.99178
MED22	-0.524442	9.40405	-2.35897	0.0245784	0.239095	-3.83265
FBXO30	-0.525124	8.89985	-2.40805	0.0219576	0.228454	-3.7334
DSG3	-0.525411	1.96859	-2.07187	0.0463954	0.32165	-4.38361
PCDHGB7	-0.525479	2.11345	-2.51557	0.0170844	0.199173	-3.51118
SNX9	-0.52587	6.89259	-2.20663	0.0346144	0.280739	-4.13147
LIX1	-0.526545	2.08855	-2.65179	0.0123384	0.167693	-3.22054
NTSR1	-0.527144	2.41159	-2.27239	0.0299013	0.262688	-4.00423
AP2B1	-0.527374	8.25708	-2.60056	0.0139581	0.179115	-3.33099
HS3ST5	-0.527813	2.1271	-2.55011	0.0157433	0.190688	-3.43842
NCRNA00094	-0.527871	10.8195	-2.12194	0.0416583	0.30516	-4.29132
TAPBPL	-0.528153	7.30093	-2.46124	0.0194071	0.2123	-3.62429
CETN2	-0.529531	9.5901	-2.66189	0.0120403	0.165693	-3.1986
NDUFA11	-0.529983	11.4	-3.34166	0.00212564	0.0590855	-1.61545
C11orf68	-0.530917	8.67323	-4.78919	3.64234e-05	0.00390938	2.20463
GCOM1	-0.531082	5.39485	-2.49655	0.0178668	0.204315	-3.55096
SDHALP2	-0.531415	8.40282	-2.74159	0.00991276	0.150877	-3.02368
LRP2	-0.531991	2.05546	-2.2819	0.0292694	0.260185	-3.9856
UBAC2	-0.533255	7.5562	-2.4611	0.0194136	0.2123	-3.62458
MRPL11	-0.534062	7.65675	-2.82996	0.00796611	0.131709	-2.82607
FGFR1	-0.534755	6.28716	-2.19481	0.0355291	0.283407	-4.15406
RPS6KA1	-0.534975	8.56515	-2.32792	0.0263796	0.248259	-3.8947
C10orf72	-0.535294	2.64736	-3.53772	0.0012543	0.0414927	-1.12604
ARRB1	-0.536551	6.84726	-2.74678	0.00978692	0.149715	-3.01215
AKR1B1	-0.536965	10.2368	-2.2518	0.0313107	0.268967	-4.04435
MGC33407	-0.537658	2.32611	-2.40576	0.0220744	0.229204	-3.73808
SH3BGRL3	-0.537751	10.8096	-3.05919	0.00445633	0.092715	-2.2969
AGTR2	-0.538019	1.68146	-2.63035	0.0129936	0.172606	-3.26692
DLEU7	-0.538371	2.15899	-2.07191	0.046392	0.32165	-4.38355
CCDC46	-0.538496	4.1668	-2.23083	0.0328077	0.273846	-4.08496
HLA-B	-0.538519	13.3401	-2.09388	0.0442574	0.315766	-4.34324
SPPL2A	-0.538937	7.98097	-2.5816	0.0146058	0.183158	-3.37152
FAM127A	-0.539439	11.3885	-3.49745	0.001399	0.0448465	-1.22756
UTP11L	-0.539958	6.16875	-2.49305	0.0180144	0.205368	-3.55827
DENND4C	-0.540925	6.05167	-2.9417	0.00601611	0.111352	-2.571
TMEM43	-0.541352	9.32456	-2.98174	0.00543415	0.104295	-2.47824
GIT2	-0.541442	7.83553	-2.31784	0.0269899	0.250965	-3.91473
MAP4	-0.541723	6.47351	-2.7904	0.00878849	0.140923	-2.91499
GEMIN8	-0.542217	6.59869	-2.08553	0.0450587	0.318377	-4.35861
CALU	-0.542455	8.70792	-2.07738	0.0458523	0.320071	-4.37354
CAMK2G	-0.542908	8.13507	-2.71561	0.0105644	0.155224	-3.08104
C11orf51	-0.543115	8.20688	-2.97335	0.00555149	0.105827	-2.49773
CLIP4	-0.543941	6.39641	-2.20126	0.0350275	0.282138	-4.14175
FTO	-0.544624	8.88826	-2.32647	0.0264668	0.248783	-3.89759
LAPTM4A	-0.545219	13.1266	-2.89773	0.00672262	0.118965	-2.67205
SFXN3	-0.54584	6.4973	-2.49519	0.0179238	0.204729	-3.55379
TPK1	-0.546195	7.62298	-2.83882	0.00779213	0.130302	-2.80606
BSG	-0.548029	9.2695	-3.36152	0.00201601	0.0577114	-1.56645
UNC84B	-0.548389	7.58709	-2.72822	0.0102433	0.15279	-3.05324
STK32B	-0.549281	2.58176	-2.31338	0.0272633	0.251835	-3.92355
CREG1	-0.549423	9.19456	-2.3887	0.0229591	0.233962	-3.77271
C11orf24	-0.549654	10.1667	-2.08956	0.0446702	0.317116	-4.35119
DPPA3	-0.550705	2.20578	-2.32575	0.0265099	0.24907	-3.89902
NACC2	-0.551037	6.93428	-2.22757	0.033046	0.274111	-4.09125
SUDS3	-0.551379	8.9654	-2.49812	0.0178008	0.203796	-3.54768
GTF2E2	-0.551397	7.42484	-3.11985	0.00380948	0.0831308	-2.15312
LOC100131289	-0.552007	1.79414	-2.46735	0.0191321	0.211794	-3.61165
C9orf91	-0.553743	6.85703	-3.21648	0.00296004	0.0721326	-1.92113
CNTN2	-0.553964	3.21596	-2.51456	0.0171249	0.199246	-3.51329
SPG21	-0.554167	11.046	-3.7551	0.000691137	0.029354	-0.570073
COX6B1	-0.554763	11.9964	-3.91281	0.000445675	0.0220604	-0.159109
MAP1LC3A	-0.555353	8.72016	-2.09055	0.0445754	0.31689	-4.34938
ACO1	-0.55644	9.13825	-2.775	0.00912969	0.144504	-2.94941
KIF1B	-0.556624	7.19235	-2.37042	0.023943	0.236453	-3.80963
LOC150568	-0.557058	2.24739	-2.14626	0.0395157	0.297699	-4.24589
CHCHD7	-0.557115	8.77583	-3.62606	0.000985798	0.0363219	-0.901686
GRID1	-0.557455	2.93702	-2.80276	0.0085234	0.138428	-2.88729
ZNF219	-0.55751	11.3335	-3.08861	0.00413059	0.0881893	-2.22736
SIL1	-0.558134	11.7019	-3.15127	0.00351064	0.0794176	-2.07809
EREG	-0.55914	2.37959	-2.13546	0.0404542	0.300237	-4.2661
PHYHIPL	-0.559966	2.62026	-2.1947	0.0355376	0.283407	-4.15427
CTNNA1	-0.562165	10.8771	-2.4801	0.0185697	0.208329	-3.5852
TOR1A	-0.563327	6.84295	-2.77392	0.00915394	0.144509	-2.9518
GDNF	-0.563622	5.35244	-2.2608	0.0306876	0.2663	-4.02685
NPC2	-0.564492	12.84	-2.39082	0.0228472	0.233216	-3.76841
CRELD1	-0.564684	11.1447	-2.22581	0.0331757	0.274685	-4.09465
RWDD1	-0.565699	11.367	-3.84029	0.000545627	0.0250595	-0.3488
SH3GLB2	-0.566515	8.02206	-2.70092	0.0109503	0.158431	-3.11333
TMEM201	-0.566565	8.83489	-2.06288	0.0472951	0.324698	-4.40001
SH3PXD2B	-0.569059	4.02379	-2.03754	0.0499125	0.333239	-4.44593
CD320	-0.569372	9.77036	-3.34108	0.00212891	0.0590855	-1.61687
MED21	-0.569856	7.43148	-3.4525	0.00157952	0.0488168	-1.34028
LOC200810	-0.570356	7.42588	-2.38404	0.0232062	0.234911	-3.78214
C1orf102	-0.570452	9.93831	-2.1749	0.0371182	0.289399	-4.1919
C2orf24	-0.571132	7.02343	-2.64759	0.0124642	0.168754	-3.22964
IDH3A	-0.571267	6.40439	-2.79028	0.00879116	0.140923	-2.91526
LMNA	-0.571267	11.7595	-2.96816	0.00562535	0.106822	-2.50979
DMPK	-0.571458	10.0534	-2.73794	0.0100018	0.151482	-3.03173
ANXA11	-0.572261	8.86463	-3.45085	0.00158656	0.0488813	-1.3444
C1GALT1C1	-0.572463	9.3737	-2.30566	0.027744	0.254433	-3.93884
LOC646890	-0.572518	9.93688	-3.82536	0.000568767	0.0255867	-0.387704
LOC728198	-0.573541	3.6449	-2.28251	0.0292292	0.260138	-3.9844
ZFAT	-0.573887	7.7221	-2.51343	0.0171708	0.199246	-3.51567
RFWD2	-0.573989	10.2605	-3.16336	0.00340165	0.0778987	-2.04911
KCTD10	-0.574687	8.20768	-3.00286	0.00514911	0.100891	-2.42905
ATIC	-0.574799	9.14522	-3.71616	0.000769593	0.0314673	-0.670584
MXI1	-0.57608	8.88271	-2.54467	0.0159479	0.191928	-3.44992
IFI6	-0.576472	10.549	-2.21285	0.034142	0.279026	-4.11956
RFK	-0.576761	8.6076	-2.59652	0.014094	0.17946	-3.33965
ZBTB4	-0.577322	11.8101	-2.54522	0.0159269	0.191836	-3.44876
FUCA2	-0.578026	8.35351	-3.90894	0.00045053	0.0221883	-0.169273
ENO1	-0.578682	10.8239	-3.82738	0.000565593	0.025502	-0.382464
CYB5R1	-0.579136	10.0069	-3.00272	0.00515096	0.100891	-2.42938
PNPLA1	-0.579272	2.14863	-2.12523	0.0413624	0.304388	-4.28519
LOC127099	-0.580814	10.8386	-2.23727	0.0323411	0.271624	-4.07251
HS6ST2	-0.580948	2.70116	-2.60943	0.0136641	0.177301	-3.31196
ENAH	-0.581721	7.13681	-2.14616	0.0395244	0.297699	-4.24608
C17orf59	-0.582257	11.1958	-2.69505	0.011108	0.15908	-3.12619
DDAH1	-0.583856	9.65034	-2.68662	0.0113385	0.16075	-3.14466
KITLG	-0.584037	3.62759	-2.37066	0.0239297	0.236453	-3.80914
TMEM19	-0.58411	6.146	-2.07718	0.0458717	0.320071	-4.3739
HLA-J	-0.584259	14.0842	-2.24026	0.0321269	0.271624	-4.06674
MAP7D1	-0.58444	11.5588	-4.21035	0.000192471	0.0131073	0.630526
PRR13	-0.58502	8.85102	-2.38345	0.0232375	0.234981	-3.78332
MYOZ2	-0.585961	2.72455	-2.36876	0.0240339	0.236453	-3.81296
ADAM30	-0.586209	1.90666	-2.17067	0.0374639	0.290831	-4.1999
PRDX1	-0.586316	11.8247	-3.86139	0.00051449	0.0239075	-0.293743
LOC647131	-0.586884	7.38367	-2.3774	0.023563	0.236381	-3.79556
SGCB	-0.586963	8.25748	-2.18499	0.0363054	0.286818	-4.17276
EDARADD	-0.587471	9.96855	-4.34553	0.000130877	0.00971691	0.99437
C8orf48	-0.587759	2.57929	-2.05311	0.0482898	0.32874	-4.41777
NUDT3	-0.587814	7.97995	-3.35648	0.0020433	0.0581456	-1.57889
AP1S2	-0.588217	8.43747	-2.30219	0.0279621	0.255187	-3.94569
ARL6IP5	-0.589079	10.0739	-2.72057	0.0104369	0.154511	-3.0701
C9orf46	-0.589864	8.25207	-3.12672	0.00374215	0.0822066	-2.13675
LOC643100	-0.590361	2.14673	-2.32216	0.0267269	0.250156	-3.90616
NDUFA4	-0.591164	11.6174	-2.06658	0.0469233	0.323791	-4.39327
SYS1	-0.591278	7.56676	-3.06938	0.00434086	0.0916879	-2.27286
GCRG224	-0.592149	2.16347	-2.74893	0.00973546	0.149391	-3.0074
ROCK2	-0.592419	7.01394	-2.17108	0.0374302	0.290831	-4.19913
ZC4H2	-0.593134	9.4329	-2.0722	0.0463635	0.32165	-4.38302
GNAL	-0.595136	2.412	-3.18783	0.0031909	0.0754124	-1.99028
WWC3	-0.595959	10.1857	-4.56526	6.96105e-05	0.00609681	1.59116
HLA-F	-0.596324	13.1505	-2.72078	0.0104315	0.154511	-3.06964
SNX11	-0.59666	7.66467	-2.40757	0.0219824	0.22849	-3.7344
C6orf114	-0.597173	2.69924	-2.29926	0.0281473	0.255812	-3.95146
LOC401577	-0.59813	6.02745	-2.27472	0.0297455	0.262018	-3.99968
TRPM6	-0.599066	3.10101	-2.41266	0.0217254	0.227133	-3.72403
KRT12	-0.600825	1.72778	-2.5838	0.0145293	0.183095	-3.36684
SSR4	-0.601312	11.8845	-3.82916	0.000562794	0.0254486	-0.377818
HLA-C	-0.602217	15.4581	-2.36144	0.0244398	0.23906	-3.82768
SMTNL2	-0.604919	1.84641	-2.60388	0.0138476	0.178509	-3.32389
C8orf34	-0.605177	2.73337	-2.42426	0.02115	0.222768	-3.70033
EIF3I	-0.605215	9.96474	-3.88692	0.000479119	0.0230222	-0.226972
AGPAT4	-0.606807	6.72378	-2.3732	0.0237909	0.236381	-3.80403
TMSB15B	-0.608115	6.88342	-2.15686	0.0386129	0.294768	-4.22597
ZDHHC3	-0.60911	7.06411	-3.45615	0.00156404	0.04849	-1.33113
WDR92	-0.610228	6.7314	-2.57914	0.0146917	0.18387	-3.37676
NFKBIB	-0.611231	5.18405	-2.16506	0.0379265	0.291692	-4.2105
ABHD4	-0.611973	8.28149	-3.0017	0.00516434	0.100891	-2.43175
SUMF2	-0.612098	8.0638	-2.16613	0.0378384	0.291356	-4.20849
EYA4	-0.613535	2.47959	-2.75573	0.00957387	0.147945	-2.9923
LMAN2L	-0.616146	9.54049	-2.24681	0.0316614	0.27002	-4.05404
LOC644617	-0.617251	6.53333	-2.61338	0.0135351	0.176322	-3.30347
MPZL2	-0.618306	4.09708	-2.19204	0.0357462	0.284291	-4.15933
OTUD1	-0.618437	6.11947	-3.21252	0.00299099	0.0724773	-1.93071
C9orf69	-0.619432	8.313	-2.51857	0.0169636	0.198267	-3.50487
ADAMTS19	-0.6197	2.31641	-2.25731	0.0309282	0.267572	-4.03365
TFAP2D	-0.619926	1.8967	-2.64783	0.012457	0.168754	-3.22912
INPP5A	-0.621498	5.64298	-2.57406	0.0148712	0.184711	-3.3876
TMED9	-0.622378	9.39917	-3.92378	0.000432209	0.0217747	-0.130324
tcag7.1263	-0.62394	6.63076	-2.40846	0.0219372	0.228454	-3.73258
SLC25A4	-0.624334	10.2116	-2.37319	0.0237914	0.236381	-3.80405
LOC390213	-0.625453	2.43082	-2.0754	0.0460473	0.320885	-4.37717
TTTY5	-0.625474	2.13589	-2.24186	0.0320124	0.271161	-4.06363
ACSS1	-0.626468	6.6875	-2.46479	0.0192469	0.2123	-3.61695
SGTB	-0.628238	3.07934	-3.03335	0.00476231	0.0963637	-2.35767
hCG_1647286	-0.629354	2.44615	-2.94297	0.00599684	0.111188	-2.56808
HADH	-0.629559	8.97515	-2.69667	0.0110644	0.158571	-3.12265
ANXA5	-0.630543	11.7345	-2.70155	0.0109334	0.158302	-3.11194
GABBR1	-0.630587	7.82794	-2.66313	0.0120042	0.165322	-3.1959
CD63	-0.630983	14.9716	-3.57218	0.00114205	0.0397784	-1.03878
HABP4	-0.631062	8.25067	-2.81585	0.00825074	0.134999	-2.85786
CAP1	-0.63346	8.67296	-3.01678	0.00496901	0.098527	-2.39652
GABARAPL1	-0.633678	9.19413	-2.09549	0.0441047	0.315131	-4.34028
LOC344887	-0.634508	1.92542	-2.87821	0.00706071	0.122103	-2.71663
PKIG	-0.638107	8.83153	-3.16448	0.00339175	0.0778987	-2.04643
RAI2	-0.639107	10.6324	-2.27929	0.0294417	0.260528	-3.99072
ICMT	-0.63926	6.87574	-2.4038	0.0221742	0.229474	-3.74206
KCNIP4	-0.639835	2.51956	-2.79127	0.00876956	0.140923	-2.91304
UBAC1	-0.640455	10.0493	-5.09341	1.50408e-05	0.00195421	3.04376
HEBP1	-0.640586	12.497	-3.00729	0.00509113	0.100144	-2.4187
CHMP2B	-0.640721	6.87764	-2.37641	0.0236162	0.236381	-3.79755
C4orf27	-0.640947	8.66665	-2.27396	0.0297959	0.262111	-4.00115
ARL2	-0.641015	10.2568	-3.16793	0.00336133	0.0776409	-2.03814
TMEM131	-0.641176	8.94813	-2.10705	0.0430201	0.310912	-4.31894
VMAC	-0.64123	4.08584	-2.11143	0.0426158	0.309237	-4.31083
TBR1	-0.641462	1.74968	-2.07326	0.0462582	0.32165	-4.38108
S100A6	-0.642906	15.6898	-2.09229	0.0444094	0.316354	-4.34618
FLJ37673	-0.642922	1.94963	-2.11601	0.0421954	0.307838	-4.30232
WNT8A	-0.643251	2.01232	-2.17316	0.0372601	0.290276	-4.19519
SLC35D2	-0.643535	7.8828	-2.17883	0.0367998	0.288587	-4.18445
LOC100130703	-0.643559	1.92627	-3.23371	0.00282897	0.0703643	-1.8794
ATP2A2	-0.645523	6.99763	-2.60301	0.0138763	0.178665	-3.32574
C2orf50	-0.647174	2.06374	-2.3738	0.0237584	0.236381	-3.80283
B3GNT8	-0.648912	9.57948	-2.2641	0.0304615	0.265775	-4.02041
SLITRK5	-0.64991	1.82522	-3.99931	0.000349673	0.018868	0.0686442
FAM162A	-0.650404	11.7082	-3.05549	0.0044989	0.0931329	-2.30561
ODZ3	-0.650694	2.84236	-2.72938	0.0102141	0.152619	-3.05067
CUGBP2	-0.651101	8.37747	-2.04989	0.0486217	0.329523	-4.42361
SCHIP1	-0.651461	10.7586	-2.60253	0.0138924	0.178737	-3.32678
RPA1	-0.651659	11.0024	-3.54102	0.00124312	0.0412611	-1.11771
SLC39A1	-0.652584	8.35693	-3.9119	0.000446816	0.0220604	-0.161508
CCDC42	-0.652595	2.06333	-2.24473	0.0318085	0.270157	-4.05808
H2AFJ	-0.652708	9.98493	-3.53585	0.00126069	0.0416344	-1.13077
RAI14	-0.652871	8.18323	-2.77165	0.00920551	0.144529	-2.95688
LOC100129058	-0.653555	2.16023	-2.14179	0.0399014	0.298504	-4.25426
FLJ45422	-0.653757	7.30858	-2.36089	0.0244706	0.239095	-3.82879
SLC1A4	-0.654258	5.64864	-3.51269	0.00134243	0.043533	-1.18919
ANKRD42	-0.655096	4.44332	-2.50301	0.0175975	0.201937	-3.53748
hCG_1981531	-0.655268	2.43202	-3.21924	0.00293865	0.0720043	-1.91445
C1orf151	-0.655802	13.0466	-3.64848	0.000927055	0.0352085	-0.844384
BPIL2	-0.656203	2.17298	-2.74169	0.0099101	0.150877	-3.02343
CYP2U1	-0.658083	5.00152	-2.68508	0.0113811	0.161123	-3.14803
TUBA1A	-0.659076	10.6736	-3.90704	0.000452933	0.0222248	-0.174261
MSRB2	-0.659122	12.0028	-4.1157	0.00025178	0.0154904	0.377518
PELI2	-0.660244	10.081	-2.16865	0.0376296	0.291067	-4.20372
TCEAL4	-0.660699	13.5059	-3.32141	0.00224328	0.0608535	-1.66526
PPP1R3C	-0.661848	9.55788	-2.39248	0.0227601	0.232886	-3.76504
MFGE8	-0.66211	3.94746	-2.68353	0.011424	0.161195	-3.15141
RORB	-0.662569	2.4669	-2.32063	0.0268197	0.250327	-3.90919
GALNT2	-0.66401	7.49535	-2.6581	0.0121512	0.166533	-3.20682
MGST3	-0.664735	12.3467	-3.35223	0.00206662	0.0586402	-1.58939
CRYBG3	-0.665269	4.91699	-2.56499	0.0151958	0.187096	-3.40687
ATXN1	-0.665794	6.5154	-3.36229	0.00201185	0.0577114	-1.56453
LRP10	-0.666788	7.65571	-4.40577	0.000110131	0.00866522	1.15738
WDR82	-0.668663	6.88239	-3.133	0.00368155	0.0813309	-2.12176
C11orf49	-0.671212	9.03769	-2.16779	0.0377012	0.291299	-4.20536
TCEAL1	-0.67336	9.90369	-3.07444	0.0042845	0.0909833	-2.26088
SEPW1	-0.673428	14.3901	-3.67846	0.000853793	0.0334555	-0.767555
MRGPRX1	-0.675652	2.14035	-2.75324	0.0096328	0.148392	-2.99783
2022-03-02	-0.675808	7.08994	-3.10986	0.00390948	0.0848443	-2.1769
AVEN	-0.676368	9.26742	-3.95537	0.0003956	0.0204521	-0.047255
GTSF1	-0.677862	2.56688	-2.24849	0.0315429	0.269353	-4.05078
SQRDL	-0.679366	11.5734	-2.05034	0.0485749	0.329432	-4.42279
PFKP	-0.679617	11.5346	-2.2903	0.0287219	0.257833	-3.96911
PLB1	-0.679836	3.8737	-2.07802	0.0457894	0.319991	-4.37237
GOLIM4	-0.680593	7.54422	-2.59323	0.0142054	0.180278	-3.34669
FAM62A	-0.680677	8.36764	-3.42661	0.00169346	0.0509818	-1.4049
DKFZP586K1520	-0.680727	1.95405	-3.29353	0.00241556	0.0636064	-1.73363
KIF13A	-0.68085	6.52587	-2.07138	0.0464442	0.32165	-4.38451
PCDHGB4	-0.681532	5.22327	-2.31705	0.0270379	0.250965	-3.91629
USP28	-0.684373	3.62448	-2.26081	0.0306866	0.2663	-4.02682
ETHE1	-0.685426	8.61061	-3.90657	0.000453521	0.0222248	-0.175478
C4orf22	-0.685743	2.51348	-2.25344	0.0311961	0.268333	-4.04116
LOC100127983	-0.686903	3.05897	-2.88549	0.00693286	0.120726	-2.70003
FABP4	-0.687428	2.38289	-2.50914	0.0173453	0.200532	-3.52466
TRAF5	-0.687549	9.69317	-2.18026	0.0366839	0.288215	-4.18173
LOC100129385	-0.688118	2.16323	-2.19755	0.0353148	0.283104	-4.14882
VWA5A	-0.688764	4.65352	-2.5431	0.0160074	0.19241	-3.45324
ACTN4	-0.688994	8.49192	-4.52449	7.82901e-05	0.00657937	1.47999
DGAT1	-0.689021	9.13342	-2.64354	0.0125867	0.169429	-3.2384
PROM2	-0.689264	3.38166	-2.21031	0.0343341	0.279961	-4.12442
PAQR8	-0.690304	5.70931	-2.38885	0.0229512	0.233962	-3.77241
NHEJ1	-0.690312	5.01912	-2.6785	0.0115647	0.162524	-3.16241
ANKS6	-0.69049	7.0333	-2.13001	0.0409357	0.302333	-4.27628
CBX6	-0.690838	10.0642	-3.31936	0.00225554	0.0608535	-1.6703
SOX11	-0.690855	2.36285	-2.09217	0.04442	0.316354	-4.34638
GAD2	-0.690921	2.38218	-2.09318	0.0443244	0.316015	-4.34454
FAM125A	-0.690961	6.99095	-2.06313	0.0472699	0.324698	-4.39956
BAG1	-0.690975	13.3748	-2.57568	0.0148136	0.184643	-3.38414
PER1	-0.691676	7.36524	-2.22936	0.0329152	0.273985	-4.0878
PURG	-0.692921	2.82652	-2.56747	0.0151063	0.186206	-3.4016
PSEN2	-0.694856	8.61769	-2.65219	0.0123265	0.167693	-3.21967
OSMR	-0.694891	3.33696	-2.38425	0.0231949	0.234911	-3.7817
SSX9	-0.694964	1.98197	-2.5082	0.0173837	0.200532	-3.52662
ABRA	-0.695122	2.3227	-2.42462	0.021132	0.222698	-3.69958
ALKBH5	-0.695174	6.82119	-2.62073	0.0132982	0.174503	-3.28767
IP6K1	-0.695613	5.94738	-3.11134	0.00389456	0.0846135	-2.17339
DEFB105B	-0.696126	2.05444	-2.3583	0.0246164	0.239095	-3.83401
TNFSF10	-0.696584	9.24204	-2.0893	0.0446947	0.317167	-4.35166
[truncated: 960 more rows]
