# Supplementary material for: Potential effective diagnostic biomarker in patients with primary and metastatic small intestinal neuroendocrine tumors
Source: Front Genet. 2023 Apr 7;14:1110396. doi: 10.3389/fgene.2023.1110396 (PMC10119396; doi:10.3389/fgene.2023.1110396)
Supplement: Supplementary file 3 [file DataSheet1.ZIP › Rawdata/Figure 2/Figure 2B.xlsx]

## Sheet: Figure 2B
Accession	Type
GSM1591668	liver metastasis
GSM1591669	liver metastasis
GSM1591670	liver metastasis
GSM1591671	liver metastasis
GSM1591672	liver metastasis
GSM1591673	liver metastasis
GSM1591676	liver metastasis
GSM1591677	liver metastasis
GSM1591678	liver metastasis
GSM1591679	liver metastasis
GSM1591680	liver metastasis
GSM1591681	liver metastasis
GSM1591689	liver metastasis
GSM1591691	liver metastasis
GSM1591699	liver metastasis
GSM1591700	liver metastasis
GSM1591701	liver metastasis
GSM1591703	liver metastasis
GSM1591705	liver metastasis
GSM1591707	liver metastasis
GSM1591708	liver metastasis
GSM1591684	primary tumor
GSM1591686	primary tumor
GSM1591687	primary tumor
GSM1591690	primary tumor
GSM1591693	primary tumor
GSM1591694	primary tumor
GSM1591696	primary tumor
GSM1591697	primary tumor
GSM1591706	primary tumor
GSM1591709	primary tumor
