# Supplementary material for: Potential effective diagnostic biomarker in patients with primary and metastatic small intestinal neuroendocrine tumors
Source: Front Genet. 2023 Apr 7;14:1110396. doi: 10.3389/fgene.2023.1110396 (PMC10119396; doi:10.3389/fgene.2023.1110396)
Supplement: Supplementary file 3 [file DataSheet1.ZIP › Rawdata/Figure 3/Figure 3A.xlsx]

## Sheet: GO_BP_m1
ID	Description	GeneRatio	BgRatio	pvalue	p.adjust	qvalue	geneID	Count
GO:0003012	muscle system process	82/1224	448/17913	1.35474e-16	1.05304e-12	9.01115e-13	TNFRSF1A/NDUFS6/CTTN/FOXO1/KCNA1/CALD1/PDLIM5/AGTR2/CAMK2G/GDNF/LMNA/DMPK/ENO1/MYOZ2/ROCK2/ATP2A2/LMCD1/GPD1L/ATP1A1/TACR2/IL15/DMD/KCNJ12/TLN1/SLC6A8/MYOCD/CACNB2/VCL/SLC8A1/SMAD3/KCNMA1/PPP1R12B/MYL6/RGS4/TPM1/RGS2/HSPB6/CLIC2/ACTN3/HTR7/SMTN/NMU/SLMAP/MYL2/GRIP2/NMUR1/IGF1/COMP/SSPN/ACTC1/SGCD/TMOD1/GSN/SORBS1/EDN3/CASQ2/SLN/PDE5A/CAV1/CRYAB/SCN2B/HTR2A/SULF1/NPNT/ACTA2/SCN4B/ATP8A2/MYLK/TPM2/…	82
GO:0006936	muscle contraction	67/1224	343/17913	3.32626e-15	1.29275e-11	1.10624e-11	NDUFS6/CTTN/KCNA1/CALD1/GDNF/DMPK/ENO1/ROCK2/ATP2A2/GPD1L/ATP1A1/TACR2/DMD/KCNJ12/TLN1/SLC6A8/MYOCD/CACNB2/VCL/SLC8A1/KCNMA1/PPP1R12B/MYL6/TPM1/RGS2/HSPB6/CLIC2/ACTN3/HTR7/SMTN/NMU/SLMAP/MYL2/GRIP2/NMUR1/COMP/SSPN/ACTC1/SGCD/TMOD1/SORBS1/EDN3/CASQ2/PDE5A/CAV1/CRYAB/SCN2B/HTR2A/SULF1/NPNT/ACTA2/SCN4B/ATP8A2/MYLK/TPM2/MYL9/MYH2/FLNA/SYNM/LMOD1/PLN/MYH11/SMPX/CHRNA3/CNN1/ACTG2/DES	67
GO:0030198	extracellular matrix organization	60/1224	334/17913	4.08927e-12	1.05953e-08	9.06671e-09	TNFRSF1A/CAPNS1/PLOD3/FLOT1/MYF5/CTRB1/BSG/SH3PXD2B/MADCAM1/ITGB3/CST3/MYO1E/ADAMTS14/JAM3/COL6A3/FBN2/VWF/SMAD3/HPSE2/HAPLN1/COL16A1/FMOD/TGFBR1/ITGA7/DDR2/LAMC1/COL6A2/CTSK/ITGB4/ACAN/SMOC2/SPINK5/CD44/EGFLAM/A2M/COMP/LUM/FOXF1/FGF2/FBLN1/MMP2/MFAP4/CCDC80/COL13A1/ITGA8/SULF1/COL8A2/NPNT/PDPN/CTSG/SCUBE3/PRSS2/COL12A1/TNC/MYH11/TPSAB1/MFAP5/FOXF2/SFRP2/GREM1	60
GO:0001501	skeletal system development	75/1224	479/17913	1.0283e-11	1.79386e-08	1.53505e-08	FOXP1/ZMPSTE24/PSEN1/FAM20C/MYF5/HEXB/BMP3/HOXA13/ADAMTS12/FGFR1/ZNF219/SH3PXD2B/PRDX1/SLC39A1/SOX11/ARID5B/EVC/GSC/PBX1/BMP7/FBN2/HOXB8/SIX1/PPARGC1B/SMAD3/CREB3L2/NKX3-2/OSR1/PTHLH/TGFBR1/WNT5B/HOXD9/CTSK/ROR2/PRELP/HOXB5/ACAN/FAT4/GLI2/HOXD1/CD44/MGP/SCIN/BMP6/IGF1/CDX1/SATB2/COMP/LUM/HAND1/WNT5A/FGF2/HOXB6/MMP2/GLI3/FREM1/SFRP4/COL13A1/SULF1/MEIS1/BMP4/WNT2B/RAB23/HOXC8/HOXD8/PITX1/HOXA7/HOXB…	75
GO:0043062	extracellular structure organization	65/1224	387/17913	1.1539e-11	1.79386e-08	1.53505e-08	TNFRSF1A/CAPNS1/PLOD3/FLOT1/MYF5/CTRB1/BSG/SH3PXD2B/DGAT1/MADCAM1/ITGB3/CST3/MYO1E/ADAMTS14/JAM3/COL6A3/BMP7/FBN2/VWF/SMAD3/HPSE2/HAPLN1/COL16A1/FMOD/TGFBR1/ITGA7/DDR2/LAMC1/COL6A2/CTSK/ITGB4/ACAN/SMOC2/SPINK5/CD44/EGFLAM/A2M/COMP/LUM/FOXF1/PLA2G2A/FGF2/FBLN1/MMP2/MFAP4/CD36/CCDC80/COL13A1/ITGA8/SULF1/COL8A2/NPNT/PDPN/CTSG/SCUBE3/PRSS2/COL12A1/APOA4/TNC/MYH11/TPSAB1/MFAP5/FOXF2/SFRP2/GREM1	65
GO:0031589	cell-substrate adhesion	56/1224	322/17913	7.91993e-11	9.86014e-08	8.43761e-08	DUSP3/MYADM/CTTN/MYF5/ADAMTS12/ROCK2/CD63/ARL2/ACTN4/ILK/IQGAP1/MADCAM1/ITGB3/DUSP22/ARHGAP6/JAM3/PTK2B/FERMT2/VWF/S100A10/VCL/BVES/SMAD3/CORO1C/COL16A1/ACTN1/ZYX/ITGA7/LGALS1/LAMC1/ACTN3/ITGB4/PARVA/SMOC2/CD44/EGFLAM/CEACAM6/CCL25/FOXF1/VWC2/SORBS1/FBLN1/CD36/CCDC80/FREM1/COL13A1/ITGA8/COL17A1/NPNT/PDPN/FZD7/FLNA/HOXA7/OLFM4/MYOC/GREM1	56
GO:0048705	skeletal system morphogenesis	42/1224	204/17913	8.87958e-11	9.86014e-08	8.43761e-08	ZMPSTE24/PSEN1/MYF5/FGFR1/SH3PXD2B/SLC39A1/SOX11/ARID5B/GSC/BMP7/FBN2/HOXB8/SIX1/PPARGC1B/SMAD3/NKX3-2/OSR1/TGFBR1/HOXD9/ROR2/HOXB5/ACAN/MGP/BMP6/CDX1/SATB2/COMP/HOXB6/MMP2/GLI3/FREM1/SFRP4/COL13A1/BMP4/RAB23/HOXC8/HOXD8/HOXA7/OSR2/SFRP2/HOXC9/GREM1	42
GO:0051216	cartilage development	39/1224	182/17913	1.19241e-10	1.15857e-07	9.91423e-08	ZMPSTE24/MYF5/BMP3/ADAMTS12/FGFR1/ZNF219/EVC/BMP7/SMAD3/CREB3L2/NKX3-2/OSR1/PTHLH/TGFBR1/WNT5B/CTSK/ROR2/ACAN/GLI2/CD44/MGP/SCIN/BMP6/SATB2/COMP/LUM/HAND1/WNT5A/FGF2/GLI3/SULF1/BMP4/WNT2B/PITX1/OSR2/RSPO2/SFRP2/CHRDL2/GREM1	39
GO:0007517	muscle organ development	63/1224	403/17913	5.1337e-10	4.43381e-07	3.79414e-07	KCNK2/FLOT1/MYF5/LRP2/FGFR1/MYOZ2/SGCB/SOX11/KCNAB1/ARID5B/EVC/GSC/DMD/COL6A3/MYOCD/SIX1/BVES/SMAD3/MKX/FZD2/MYL6/CFL2/YAP1/RGS4/TPM1/RGS2/PHOX2B/TGFBR1/ITGA7/HOXD9/S100B/ACTN3/MEOX2/SMTN/MYL2/NUPR1/SGCG/CHODL/FOXP2/IGF1/HLX/JPH2/ACTC1/SGCD/HAND1/WNT5A/FGF2/SMYD1/ITGB1BP2/SVIL/FHL1/CAV1/CRYAB/TGFBR3/MEIS1/BMP4/MYLK/TAGLN/FZD7/PITX1/TCF21/ASB2/GREM1	63
GO:0061448	connective tissue development	45/1224	243/17913	7.34385e-10	5.70838e-07	4.88482e-07	ZMPSTE24/SLC39A13/MYF5/BMP3/ADAMTS12/FGFR1/FTO/ZNF219/SH3PXD2B/ARID5B/EVC/BMP7/SMAD3/CREB3L2/NKX3-2/OSR1/PTHLH/TGFBR1/WNT5B/CTSK/ROR2/ACAN/GLI2/CD44/MGP/SCIN/BMP6/SATB2/COMP/LUM/HAND1/WNT5A/FGF2/GLI3/SULF1/BMP4/WNT2B/ACTA2/CASR/PITX1/OSR2/RSPO2/SFRP2/CHRDL2/GREM1	45
GO:0060537	muscle tissue development	61/1224	392/17913	1.16518e-09	8.2336e-07	7.04573e-07	KCNK2/ZMPSTE24/FLOT1/MYF5/PKD2/PDLIM5/LRP2/FGFR1/AGTR2/LMNA/MYOZ2/SGCB/WNT8A/SOX11/KCNAB1/BMP7/MYOCD/SIX1/SLC8A1/BVES/SMAD3/MYL6/CFL2/YAP1/RGS4/OSR1/TPM1/RGS2/PHOX2B/TGFBR1/HOXD9/S100B/ACTN3/MEOX2/MYL2/NUPR1/FOXP2/IGF1/HLX/JPH2/ACTC1/SGCD/HAND1/WNT5A/FGF2/SMYD1/SVIL/CAV1/TGFBR3/ITGA8/MEIS1/BMP4/MYLK/FHOD3/FZD7/PITX1/TCF21/ASB2/PLN/MYH11/GREM1	61
GO:0001503	ossification	60/1224	388/17913	2.04147e-09	1.32236e-06	1.13158e-06	ZMPSTE24/ZHX3/EXT2/FAM20C/MYF5/SND1/BMP3/SH3PXD2B/RORB/SOX11/ILK/MRC2/SORT1/PBX1/PTK2B/BMP7/FBN2/TWSG1/EGFR/GPNMB/SLC8A1/PPARGC1B/SMAD3/IFITM1/PDLIM7/SLC34A1/OSR1/TPH1/PTHLH/TNFRSF11A/GPC3/DDR2/OMD/CTSK/ROR2/TWIST2/FAT4/GLI2/MGP/BMP6/IGF1/LRP4/SATB2/COMP/GDPD2/WNT5A/IGSF10/MMP2/GLI3/COL13A1/BMP4/NPNT/CASR/TNC/OSR2/MYOC/RSPO2/SFRP2/CHRDL2/GREM1	60
GO:0060485	mesenchyme development	45/1224	258/17913	5.22457e-09	3.12389e-06	2.6732e-06	CFL1/ROBO2/PEF1/FGF10/PKD2/FGFR1/GDNF/CRELD1/KITLG/WNT8A/SOX11/GSC/NRP2/BMP7/SIX1/SMAD3/DACT3/YAP1/CORO1C/OSR1/GLIPR2/ZEB2/PHOX2B/TGFBR1/OLFM1/TGFB1I1/ACTC1/MEOX1/HAND1/WNT5A/FOXF1/S100A4/EDN3/SEMA3A/TGFBR3/BMP4/PDPN/ACTA2/TCF21/BNC2/FOXF2/SFRP2/FAM83D/GREM1/ACTG2	45
GO:0014706	striated muscle tissue development	57/1224	376/17913	1.07747e-08	5.94108e-06	5.08395e-06	KCNK2/ZMPSTE24/FLOT1/MYF5/PDLIM5/LRP2/FGFR1/AGTR2/LMNA/MYOZ2/SGCB/WNT8A/SOX11/KCNAB1/BMP7/MYOCD/SIX1/SLC8A1/BVES/SMAD3/MYL6/CFL2/YAP1/RGS4/TPM1/RGS2/PHOX2B/TGFBR1/HOXD9/S100B/ACTN3/MEOX2/MYL2/NUPR1/FOXP2/IGF1/HLX/JPH2/ACTC1/SGCD/HAND1/WNT5A/FGF2/SMYD1/SVIL/CAV1/TGFBR3/MEIS1/BMP4/FHOD3/FZD7/PITX1/TCF21/ASB2/PLN/MYH11/GREM1	57
GO:0061138	morphogenesis of a branching epithelium	35/1224	178/17913	1.14648e-08	5.94108e-06	5.08395e-06	FGF10/PKD2/FGFR1/AGTR2/GDNF/ILK/PBX1/BMP7/CLIC4/SIX1/TGM2/YAP1/PGR/SLIT2/FGF7/GPC3/FAT4/GLI2/WNT5A/FOXF1/FGF2/SEMA3A/GLI3/SULF1/BMP4/WNT2B/NPNT/CASR/TCF21/TNC/RSPO2/SFRP2/CCL11/RSPO3/GREM1	35
GO:0001763	morphogenesis of a branching structure	36/1224	192/17913	2.60747e-08	1.26674e-05	1.08399e-05	FGF10/PKD2/FGFR1/AGTR2/GDNF/ILK/PBX1/BMP7/CLIC4/SIX1/TGM2/YAP1/PGR/SLIT2/FGF7/GPC3/FAT4/GLI2/WNT5A/FOXF1/FGF2/SEMA3A/GLI3/COL13A1/SULF1/BMP4/WNT2B/NPNT/CASR/TCF21/TNC/RSPO2/SFRP2/CCL11/RSPO3/GREM1	36
GO:0072001	renal system development	47/1224	291/17913	2.93809e-08	1.3434e-05	1.14958e-05	ROBO2/ZMPSTE24/TMED10/FGF10/PKD2/FGFR1/AKR1B1/AGTR2/GDNF/SOX11/ILK/IQGAP1/ARID5B/MYO1E/PBX1/BMP7/MYOCD/HPGD/SIX1/SMAD3/YAP1/SLC34A1/OSR1/TGFBR1/SLIT2/TBX18/GPC3/ITGB4/FAT4/GLI2/BMP6/LRP4/SERPINF1/WNT5A/FOXF1/FGF2/GLI3/ITGA8/SULF1/BMP4/WNT2B/NPNT/ACTA2/GCNT3/TCF21/OSR2/GREM1	47
GO:0001655	urogenital system development	50/1224	324/17913	4.82887e-08	2.01384e-05	1.7233e-05	ROBO2/ZMPSTE24/TMED10/WDR77/FGF10/PKD2/FGFR1/AKR1B1/AGTR2/GDNF/SOX11/ILK/IQGAP1/ARID5B/MYO1E/PBX1/EAF2/BMP7/MYOCD/HPGD/SIX1/SMAD3/YAP1/SLC34A1/OSR1/TGFBR1/SLIT2/TBX18/GPC3/ITGB4/FAT4/GLI2/BMP6/LRP4/SERPINF1/WNT5A/FOXF1/FGF2/GLI3/ITGA8/SULF1/BMP4/WNT2B/NPNT/ACTA2/GCNT3/TCF21/TNC/OSR2/GREM1	50
GO:0007160	cell-matrix adhesion	38/1224	214/17913	4.92255e-08	2.01384e-05	1.7233e-05	DUSP3/CTTN/MYF5/ADAMTS12/ROCK2/CD63/ILK/IQGAP1/MADCAM1/ITGB3/DUSP22/ARHGAP6/JAM3/PTK2B/FERMT2/S100A10/VCL/SMAD3/CORO1C/COL16A1/ACTN1/ZYX/ITGA7/ACTN3/ITGB4/CD44/CEACAM6/CCL25/SORBS1/CD36/FREM1/COL13A1/ITGA8/COL17A1/NPNT/HOXA7/MYOC/GREM1	38
GO:0006939	smooth muscle contraction	24/1224	105/17913	1.20918e-07	4.69948e-05	4.02148e-05	CTTN/GDNF/ROCK2/TACR2/MYOCD/SLC8A1/KCNMA1/RGS2/HTR7/SMTN/NMU/GRIP2/NMUR1/COMP/EDN3/CAV1/HTR2A/SULF1/NPNT/ACTA2/MYLK/MYH11/CHRNA3/CNN1	24
GO:0048754	branching morphogenesis of an epithelial tube	29/1224	146/17913	1.61476e-07	5.95949e-05	5.09971e-05	FGF10/PKD2/AGTR2/GDNF/ILK/PBX1/BMP7/CLIC4/SIX1/YAP1/PGR/SLIT2/GPC3/FAT4/GLI2/WNT5A/FOXF1/FGF2/GLI3/BMP4/WNT2B/NPNT/CASR/TCF21/TNC/RSPO2/SFRP2/CCL11/GREM1	29
GO:0090092	regulation of transmembrane receptor protein serine/threonine kinase signaling pathway	37/1224	215/17913	1.68672e-07	5.95949e-05	5.09971e-05	HFE/GIPC1/FGF10/NEO1/LRP2/SOX11/ILK/DKK3/BMP7/FBN2/TWSG1/MYOCD/SMAD3/CD109/TGFBR1/GPC3/INHBA/HTRA3/RBPMS/TGFB1I1/BMP6/WNT5A/CIDEA/VWC2/LTBP1/CAV1/RBPMS2/SFRP4/TGFBR3/ITGA8/SULF1/BMP4/NPNT/NBL1/SFRP2/GREM2/GREM1	37
GO:0048706	embryonic skeletal system development	25/1224	117/17913	2.66239e-07	8.99772e-05	7.69961e-05	MYF5/SLC39A1/SOX11/GSC/PBX1/BMP7/HOXB8/SIX1/SMAD3/NKX3-2/OSR1/TGFBR1/HOXD9/HOXB5/HOXD1/SATB2/WNT5A/HOXB6/GLI3/SULF1/BMP4/HOXA7/HOXB9/OSR2/HOXC9	25
GO:0007178	transmembrane receptor protein serine/threonine kinase signaling pathway	48/1224	323/17913	2.85278e-07	9.23945e-05	7.90647e-05	HFE/GIPC1/FGF10/FUT8/NEO1/LRP2/SOX11/ILK/DKK3/BMP7/FBN2/TWSG1/FERMT2/MYOCD/HPGD/SMAD3/CD109/FMOD/SMAD9/ZYX/TGFBR1/GPC3/LEFTY2/INHBA/HTRA3/ROR2/RBPMS/FSTL1/TGFB1I1/BMP6/LRP4/COMP/WNT5A/CIDEA/VWC2/LTBP1/CAV1/RBPMS2/SFRP4/TGFBR3/ITGA8/SULF1/BMP4/NPNT/NBL1/SFRP2/GREM2/GREM1	48
GO:0048562	embryonic organ morphogenesis	43/1224	276/17913	3.17581e-07	9.49445e-05	8.12467e-05	ATOH1/VAX2/PSEN1/MYF5/FGF10/PKD2/FGFR1/SLC39A1/SOX11/GSC/BMP7/FBN2/LRIG3/HOXB8/SIX1/SMAD3/FZD2/NKX3-2/YAP1/OSR1/TGFBR1/HOXD9/ROR2/HOXB5/GLI2/ALDH1A3/SATB2/HLX/HAND1/WNT5A/FOXF1/HOXB6/GLI3/RBPMS2/ITGA8/NTN1/BMP4/ATP8A2/TCF21/HOXA7/OSR2/FOXF2/HOXC9	43
GO:0090287	regulation of cellular response to growth factor stimulus	43/1224	276/17913	3.17581e-07	9.49445e-05	8.12467e-05	EPN2/GIPC1/FAM20C/FGF10/CXCL13/ADAMTS12/NEO1/LRP2/FGFR1/AGTR2/CD63/SOX11/ILK/ITGB3/DKK3/FBN2/TWSG1/MYOCD/SMAD3/CD109/TGFBR1/SLIT2/GPC3/HTRA3/SMOC2/TGFB1I1/WNT5A/FGF2/CIDEA/VWC2/LTBP1/CAV1/RBPMS2/SFRP4/TGFBR3/ITGA8/SULF1/BMP4/NPNT/NBL1/SFRP2/GREM2/GREM1	43
GO:0001823	mesonephros development	23/1224	103/17913	3.45235e-07	9.93892e-05	8.50502e-05	ROBO2/FGF10/PKD2/FGFR1/AGTR2/GDNF/ILK/PBX1/BMP7/SIX1/SMAD3/OSR1/SLIT2/GPC3/FAT4/FGF2/GLI3/BMP4/WNT2B/NPNT/TCF21/OSR2/GREM1	23
GO:0002062	chondrocyte differentiation	22/1224	97/17913	4.64439e-07	0.000128931	0.00011033	ADAMTS12/FGFR1/ZNF219/SMAD3/CREB3L2/NKX3-2/OSR1/PTHLH/TGFBR1/WNT5B/ACAN/GLI2/SCIN/BMP6/COMP/GLI3/SULF1/BMP4/WNT2B/OSR2/SFRP2/GREM1	22
GO:0071772	response to BMP	28/1224	147/17913	6.46329e-07	0.000165561	0.000141675	HFE/ADAMTS12/NEO1/LRP2/SOX11/ILK/BMP7/TWSG1/SMAD9/PHOX2B/GPC3/HTRA3/ROR2/FSTL1/BMP6/LRP4/COMP/WNT5A/VWC2/RBPMS2/SFRP4/TGFBR3/SULF1/BMP4/NBL1/SFRP2/GREM2/GREM1	28
GO:0071773	cellular response to BMP stimulus	28/1224	147/17913	6.46329e-07	0.000165561	0.000141675	HFE/ADAMTS12/NEO1/LRP2/SOX11/ILK/BMP7/TWSG1/SMAD9/PHOX2B/GPC3/HTRA3/ROR2/FSTL1/BMP6/LRP4/COMP/WNT5A/VWC2/RBPMS2/SFRP4/TGFBR3/SULF1/BMP4/NBL1/SFRP2/GREM2/GREM1	28
GO:0048568	embryonic organ development	56/1224	413/17913	6.60283e-07	0.000165561	0.000141675	ATOH1/MBD2/VAX2/ERCC1/PSEN1/MYF5/FGF10/PKD2/FGFR1/GDNF/ZFAT/KITLG/SLC39A1/SOX11/STK3/PLCD3/GSC/PBX1/BMP7/FBN2/SLC6A8/LRIG3/HOXB8/EGFR/SIX1/SMAD3/FZD2/NKX3-2/YAP1/CC2D2A/OSR1/TGFBR1/HOXD9/ROR2/HOXB5/GLI2/ALDH1A3/SATB2/HLX/HAND1/WNT5A/FOXF1/HOXB6/GLI3/RBPMS2/ITGA8/NTN1/BMP4/ATP8A2/TCF21/HOXA7/OSR2/FOXF2/HOXC9/RSPO3/TPO	56
GO:0001822	kidney development	42/1224	276/17913	8.26112e-07	0.000197856	0.000169311	ROBO2/ZMPSTE24/TMED10/FGF10/PKD2/FGFR1/AKR1B1/AGTR2/GDNF/SOX11/ILK/IQGAP1/ARID5B/MYO1E/PBX1/BMP7/HPGD/SIX1/SMAD3/YAP1/SLC34A1/OSR1/TGFBR1/SLIT2/GPC3/FAT4/GLI2/BMP6/LRP4/SERPINF1/FGF2/GLI3/ITGA8/SULF1/BMP4/WNT2B/NPNT/ACTA2/GCNT3/TCF21/OSR2/GREM1	42
GO:0010959	regulation of metal ion transport	51/1224	365/17913	8.3999e-07	0.000197856	0.000169311	HFE/LRRC38/LPAR3/INPP5K/STIM1/KCNA1/PKD2/NTSR1/CAMK2G/DMPK/CD63/KCNIP4/ACTN4/PER1/PSEN2/KCNAB1/GPD1L/ATP1A1/DMD/PTK2B/SESTD1/CACNB2/SLC8A1/KCNG1/RGS4/OSR1/RGS9/BDKRB1/KCNIP3/CLIC2/SLMAP/GCG/JPH2/PACSIN3/EDN3/CASQ2/SLN/FHL1/CAV1/KCNMB1/SCN2B/HTR2A/LGALS3/SCN4B/CASR/MYLK/SPINK1/GAL/FLNA/ADCYAP1/PLN	51
GO:0003002	regionalization	46/1224	318/17913	1.08981e-06	0.00024053	0.000205828	ROBO2/VAX2/PSEN1/MYF5/FGF10/LRP2/FGFR1/GDNF/TBR1/WNT8A/MLLT3/GSC/PBX1/NRP2/BARX1/HOXB8/SIX1/SMAD3/PBX3/OSR1/ZEB2/TGFBR1/NKD1/TBX18/GPC3/HOXD9/MEOX2/ROR2/GLI2/CDX1/LRP4/MEOX1/WNT5A/FOXF1/SEMA3A/GLI3/BMP4/WNT2B/HOXC8/HOXD8/HOXB9/NBL1/SFRP2/HOXC9/GREM2/GREM1	46
GO:0045778	positive regulation of ossification	21/1224	94/17913	1.09759e-06	0.00024053	0.000205828	ZHX3/FAM20C/SOX11/ILK/BMP7/FBN2/SLC8A1/SMAD3/IFITM1/PDLIM7/OSR1/DDR2/BMP6/IGF1/GDPD2/WNT5A/GLI3/BMP4/NPNT/OSR2/SFRP2	21
GO:0030509	BMP signaling pathway	26/1224	134/17913	1.11399e-06	0.00024053	0.000205828	HFE/NEO1/LRP2/SOX11/ILK/BMP7/TWSG1/SMAD9/GPC3/HTRA3/ROR2/FSTL1/BMP6/LRP4/COMP/WNT5A/VWC2/RBPMS2/SFRP4/TGFBR3/SULF1/BMP4/NBL1/SFRP2/GREM2/GREM1	26
GO:0016055	Wnt signaling pathway	63/1224	498/17913	1.53471e-06	0.000322413	0.000275898	PFDN5/MBD2/VAX2/PSMB3/PSMC3/PSEN1/FGF10/TAX1BP3/PFN1/PSMB2/FOXO1/PKD2/PPP2R1A/AP2B1/WNT8A/ILK/STK3/MLLT3/DKK2/GSC/DKK3/FERMT2/BARX1/EGFR/RECK/FZD8/SMAD3/FZD2/DACT3/YAP1/GNG2/ZEB2/NKD1/CDH3/TBX18/TNIK/GPC3/WNT5B/PRICKLE2/MCC/TLE4/ROR2/PLCB3/DIXDC1/TGFB1I1/LRP4/MITF/WNT5A/CAV1/GLI3/GPC4/SFRP4/SULF1/WNT2B/DAAM2/FZD7/WIF1/RSPO1/MYOC/RSPO2/SFRP2/RSPO3/GREM1	63
GO:0007044	cell-substrate junction assembly	21/1224	96/17913	1.58151e-06	0.000323501	0.000276829	DUSP3/CTTN/ROCK2/IQGAP1/DUSP22/ARHGAP6/PTK2B/FERMT2/TLN1/S100A10/SMAD3/CORO1C/COL16A1/ACTN1/LAMC1/ACTN3/ITGB4/SORBS1/COL17A1/MYOC/GREM1	21
GO:0198738	cell-cell signaling by wnt	63/1224	500/17913	1.75804e-06	0.0003446	0.000294884	PFDN5/MBD2/VAX2/PSMB3/PSMC3/PSEN1/FGF10/TAX1BP3/PFN1/PSMB2/FOXO1/PKD2/PPP2R1A/AP2B1/WNT8A/ILK/STK3/MLLT3/DKK2/GSC/DKK3/FERMT2/BARX1/EGFR/RECK/FZD8/SMAD3/FZD2/DACT3/YAP1/GNG2/ZEB2/NKD1/CDH3/TBX18/TNIK/GPC3/WNT5B/PRICKLE2/MCC/TLE4/ROR2/PLCB3/DIXDC1/TGFB1I1/LRP4/MITF/WNT5A/CAV1/GLI3/GPC4/SFRP4/SULF1/WNT2B/DAAM2/FZD7/WIF1/RSPO1/MYOC/RSPO2/SFRP2/RSPO3/GREM1	63
GO:0030278	regulation of ossification	33/1224	199/17913	1.81765e-06	0.0003446	0.000294884	ZMPSTE24/ZHX3/FAM20C/RORB/SOX11/ILK/PBX1/PTK2B/BMP7/FBN2/TWSG1/SLC8A1/SMAD3/IFITM1/PDLIM7/OSR1/TPH1/DDR2/OMD/TWIST2/MGP/BMP6/IGF1/LRP4/COMP/GDPD2/WNT5A/GLI3/BMP4/NPNT/OSR2/SFRP2/GREM1	33
GO:0048762	mesenchymal cell differentiation	33/1224	199/17913	1.81765e-06	0.0003446	0.000294884	CFL1/PEF1/FGF10/FGFR1/GDNF/KITLG/WNT8A/SOX11/GSC/NRP2/BMP7/SMAD3/DACT3/CORO1C/OSR1/GLIPR2/ZEB2/PHOX2B/TGFBR1/OLFM1/TGFB1I1/WNT5A/S100A4/EDN3/SEMA3A/TGFBR3/BMP4/PDPN/TCF21/FOXF2/SFRP2/FAM83D/GREM1	33
GO:0009952	anterior/posterior pattern specification	31/1224	182/17913	2.07403e-06	0.000383844	0.000328466	PSEN1/MYF5/WNT8A/MLLT3/PBX1/BARX1/HOXB8/SMAD3/PBX3/OSR1/ZEB2/TGFBR1/NKD1/TBX18/GPC3/HOXD9/MEOX2/ROR2/GLI2/CDX1/MEOX1/WNT5A/FOXF1/GLI3/BMP4/WNT2B/HOXC8/HOXD8/HOXB9/SFRP2/HOXC9	31
GO:0007389	pattern specification process	54/1224	408/17913	2.20492e-06	0.000393882	0.000337056	ROBO2/VAX2/PSEN1/MYF5/FGF10/PKD2/ARMC4/LRP2/FGFR1/GDNF/TBR1/WNT8A/MLLT3/GSC/PBX1/NRP2/BMP7/BARX1/HOXB8/SIX1/SMAD3/NKX3-2/CC2D2A/PBX3/OSR1/ZEB2/TGFBR1/NKD1/TBX18/GPC3/HOXD9/MEOX2/ROR2/GLI2/CDX1/LRP4/SATB2/MEOX1/HAND1/WNT5A/FOXF1/SEMA3A/GLI3/BMP4/WNT2B/DAAM2/HOXC8/HOXD8/HOXB9/NBL1/SFRP2/HOXC9/GREM2/GREM1	54
GO:0001657	ureteric bud development	21/1224	98/17913	2.25275e-06	0.000393882	0.000337056	ROBO2/PKD2/FGFR1/AGTR2/GDNF/ILK/PBX1/BMP7/SIX1/SMAD3/OSR1/SLIT2/GPC3/FAT4/FGF2/GLI3/BMP4/WNT2B/NPNT/TCF21/GREM1	21
GO:0010810	regulation of cell-substrate adhesion	33/1224	201/17913	2.28029e-06	0.000393882	0.000337056	DUSP3/MYADM/MYF5/ROCK2/ARL2/ACTN4/ILK/IQGAP1/DUSP22/ARHGAP6/PTK2B/S100A10/SMAD3/CORO1C/COL16A1/LGALS1/SMOC2/EGFLAM/CEACAM6/CCL25/FOXF1/VWC2/FBLN1/CD36/CCDC80/NPNT/PDPN/FZD7/FLNA/HOXA7/OLFM4/MYOC/GREM1	33
GO:0048546	digestive tract morphogenesis	14/1224	48/17913	2.39817e-06	0.000405238	0.000346774	FGF10/SOX11/EGFR/SMAD3/GLI2/HLX/WNT5A/FOXF1/NKX2-3/GLI3/RBPMS2/BMP4/TCF21/SFRP2	14
GO:0060638	mesenchymal-epithelial cell signaling	6/1224	8/17913	2.49878e-06	0.000410728	0.000351472	FGF10/FGFR1/FGF7/WNT5A/WNT2B/TNC	6
GO:0008016	regulation of heart contraction	38/1224	249/17913	2.53634e-06	0.000410728	0.000351472	ZMPSTE24/ATP1A4/STIM1/AGTR2/DMPK/KCNIP4/ATP2A2/ATP1A3/GPD1L/ATP1A1/CACNA2D3/DMD/KCNJ12/CACNB2/SLC8A1/BVES/CORIN/RGS4/TPM1/RGS2/KCNIP3/CLIC2/FXYD3/NMU/MYL2/POPDC2/EDN3/CASQ2/PDE5A/CAV1/SEMA3A/SCN2B/RYR3/SCN4B/FLNA/PLN/HSPB7/DES	38
GO:0072163	mesonephric epithelium development	21/1224	99/17913	2.67754e-06	0.00041625	0.000356197	ROBO2/PKD2/FGFR1/AGTR2/GDNF/ILK/PBX1/BMP7/SIX1/SMAD3/OSR1/SLIT2/GPC3/FAT4/FGF2/GLI3/BMP4/WNT2B/NPNT/TCF21/GREM1	21
GO:0072164	mesonephric tubule development	21/1224	99/17913	2.67754e-06	0.00041625	0.000356197	ROBO2/PKD2/FGFR1/AGTR2/GDNF/ILK/PBX1/BMP7/SIX1/SMAD3/OSR1/SLIT2/GPC3/FAT4/FGF2/GLI3/BMP4/WNT2B/NPNT/TCF21/GREM1	21
GO:0090100	positive regulation of transmembrane receptor protein serine/threonine kinase signaling pathway	19/1224	84/17913	2.89966e-06	0.000441942	0.000378182	HFE/GIPC1/NEO1/SOX11/ILK/BMP7/TWSG1/MYOCD/TGFBR1/GPC3/INHBA/RBPMS/TGFB1I1/BMP6/TGFBR3/ITGA8/SULF1/BMP4/NPNT	19
GO:0090257	regulation of muscle system process	38/1224	251/17913	3.08503e-06	0.000454653	0.00038906	TNFRSF1A/CTTN/FOXO1/KCNA1/CAMK2G/LMNA/DMPK/ENO1/ROCK2/ATP2A2/LMCD1/ATP1A1/TACR2/DMD/MYOCD/SLC8A1/SMAD3/PPP1R12B/RGS4/TPM1/RGS2/HSPB6/CLIC2/ACTN3/NMU/MYL2/IGF1/FBXO32/CASQ2/SLN/PDE5A/CAV1/NPNT/MYL9/FLNA/PLN/CHRNA3/CNN1	38
GO:0030900	forebrain development	50/1224	371/17913	3.10004e-06	0.000454653	0.00038906	ATOH1/ROBO2/VAX2/BAD/PSEN1/EZH1/RRM1/FGF10/KCNA1/LRP2/FGFR1/CNTN2/ATIC/TBR1/SLITRK5/GSC/NRP2/GHRH/TWSG1/EGFR/DCLK2/TBX19/SLC8A1/AVPR2/FEZ1/LRP8/ZEB2/PLXNA4/SLIT2/INHBA/GNG12/FAT4/DIXDC1/GLI2/FOXP2/ALDH1A3/CRTAC1/SATB2/PTCHD1/NEFL/WNT5A/SEMA3A/GLI3/LHX6/NPY/BMP4/WNT2B/FLNA/PITX1/ADCYAP1	50
GO:0030282	bone mineralization	22/1224	108/17913	3.17548e-06	0.000457093	0.000391148	ZMPSTE24/FAM20C/PTK2B/BMP7/FBN2/GPNMB/SLC8A1/SMAD3/OSR1/PTHLH/GPC3/DDR2/OMD/ROR2/MGP/BMP6/IGF1/COMP/BMP4/OSR2/RSPO2/GREM1	22
GO:0034329	cell junction assembly	34/1224	214/17913	3.42326e-06	0.000477012	0.000408193	DUSP3/FLOT1/CTTN/WDR1/CTNNA1/ROCK2/ARL2/ACTN4/ILK/IQGAP1/DUSP22/ARHGAP6/EPB41L3/ACTB/PTK2B/FERMT2/TLN1/S100A10/VCL/SMAD3/CORO1C/COL16A1/ACTN1/LAMC1/ACTN3/ITGB4/LIMS2/SORBS1/CAV1/COL17A1/FLNA/MYOC/FLNC/GREM1	34
GO:0042475	odontogenesis of dentin-containing tooth	19/1224	85/17913	3.49797e-06	0.000477012	0.000408193	FAM20C/FGF10/STIM1/FOXO1/BSG/CTNNA1/PERP/BMP7/SLC34A1/ITGB4/GLI2/LRP4/HAND1/NKX2-3/GLI3/ODAM/BMP4/TNC/RSPO2	19
GO:0048704	embryonic skeletal system morphogenesis	19/1224	85/17913	3.49797e-06	0.000477012	0.000408193	MYF5/SLC39A1/SOX11/GSC/BMP7/HOXB8/SIX1/SMAD3/OSR1/TGFBR1/HOXD9/HOXB5/SATB2/HOXB6/GLI3/BMP4/HOXA7/OSR2/HOXC9	19
GO:1903522	regulation of blood circulation	42/1224	292/17913	3.66287e-06	0.000490888	0.000420067	ZMPSTE24/ATP1A4/STIM1/AGTR2/DMPK/KCNIP4/ATP2A2/ATP1A3/GPD1L/ATP1A1/CACNA2D3/DMD/KCNJ12/EGFR/CACNB2/SLC8A1/BVES/CORIN/RGS4/TPM1/RGS2/KCNIP3/CLIC2/FXYD3/NMU/MYL2/POPDC2/PTGER2/EDN3/CASQ2/PDE5A/CAV1/SEMA3A/SCN2B/HTR2A/RYR3/SCN4B/CASR/FLNA/PLN/HSPB7/DES	42
GO:0060562	epithelial tube morphogenesis	44/1224	313/17913	3.99638e-06	0.000526506	0.000450547	CFL1/FOXP1/PSEN1/FGF10/PFN1/PKD2/ADAMTS12/LRP2/AGTR2/GDNF/SOX11/ILK/STK3/PBX1/BMP7/CLIC4/SIX1/SMAD3/FZD2/YAP1/CC2D2A/OSR1/ZEB2/PGR/SLIT2/GPC3/FAT4/GLI2/HAND1/WNT5A/FOXF1/FGF2/GLI3/NTN1/BMP4/WNT2B/NPNT/CASR/TCF21/TNC/RSPO2/SFRP2/CCL11/GREM1	44
GO:0003015	heart process	41/1224	284/17913	4.34163e-06	0.000562458	0.000481312	ZMPSTE24/ATP1A4/STIM1/AGTR2/DMPK/KCNIP4/ATP2A2/ATP1A3/GPD1L/ATP1A1/CACNA2D3/DMD/KCNJ12/CACNB2/SLC8A1/BVES/YAP1/CORIN/RGS4/TPM1/RGS2/KCNIP3/CLIC2/FXYD3/NMU/MYL2/POPDC2/ACTC1/SGCD/EDN3/CASQ2/PDE5A/CAV1/SEMA3A/SCN2B/RYR3/SCN4B/FLNA/PLN/HSPB7/DES	41
GO:0060047	heart contraction	40/1224	275/17913	4.7001e-06	0.000598916	0.00051251	ZMPSTE24/ATP1A4/STIM1/AGTR2/DMPK/KCNIP4/ATP2A2/ATP1A3/GPD1L/ATP1A1/CACNA2D3/DMD/KCNJ12/CACNB2/SLC8A1/BVES/CORIN/RGS4/TPM1/RGS2/KCNIP3/CLIC2/FXYD3/NMU/MYL2/POPDC2/ACTC1/SGCD/EDN3/CASQ2/PDE5A/CAV1/SEMA3A/SCN2B/RYR3/SCN4B/FLNA/PLN/HSPB7/DES	40
GO:0060993	kidney morphogenesis	20/1224	95/17913	5.19757e-06	0.000651624	0.000557613	ZMPSTE24/FGF10/PKD2/AGTR2/GDNF/ILK/PBX1/BMP7/SIX1/OSR1/GPC3/FAT4/FGF2/GLI3/BMP4/WNT2B/NPNT/GCNT3/TCF21/GREM1	20
GO:0042692	muscle cell differentiation	48/1224	359/17913	6.04894e-06	0.000746324	0.000638651	ZMPSTE24/MYH9/FLOT1/MYF5/FGF10/SYNE1/FBXO40/PDLIM5/AGTR2/EREG/CTNNA1/LMNA/DMPK/MYOZ2/SGCB/WNT8A/ATP2A2/SORT1/DMD/MYOCD/SIX1/SLC8A1/BVES/CFL2/RGS4/TPM1/RGS2/LDB3/MYL2/IGF1/COMP/ACTC1/SGCD/FOXF1/SMYD1/CASQ2/PRDM6/CEACAM5/RBPMS2/ITGA8/BOC/BMP4/NPNT/FHOD3/FZD7/MYH11/FLNC/GREM1	48
GO:0048738	cardiac muscle tissue development	34/1224	221/17913	7.04618e-06	0.000844312	0.000722502	KCNK2/ZMPSTE24/PDLIM5/LRP2/FGFR1/AGTR2/LMNA/SGCB/WNT8A/BMP7/MYOCD/SLC8A1/BVES/YAP1/RGS4/TPM1/RGS2/TGFBR1/MYL2/IGF1/JPH2/ACTC1/SGCD/HAND1/WNT5A/FGF2/TGFBR3/MEIS1/BMP4/FHOD3/FZD7/PLN/MYH11/GREM1	34
GO:0002480	antigen processing and presentation of exogenous peptide antigen via MHC class I, TAP-independent	6/1224	9/17913	7.06038e-06	0.000844312	0.000722502	HLA-E/HLA-B/HLA-F/HLA-C/HLA-G/HLA-A	6
GO:0045669	positive regulation of osteoblast differentiation	16/1224	67/17913	8.29661e-06	0.000962531	0.000823665	ZHX3/FAM20C/SOX11/ILK/BMP7/FBN2/IFITM1/PDLIM7/DDR2/BMP6/IGF1/GDPD2/GLI3/BMP4/NPNT/SFRP2	16
GO:0072171	mesonephric tubule morphogenesis	16/1224	67/17913	8.29661e-06	0.000962531	0.000823665	PKD2/AGTR2/GDNF/ILK/PBX1/SIX1/OSR1/GPC3/FAT4/FGF2/GLI3/BMP4/WNT2B/NPNT/TCF21/GREM1	16
GO:0001658	branching involved in ureteric bud morphogenesis	15/1224	60/17913	8.68402e-06	0.000992661	0.000849448	PKD2/AGTR2/GDNF/ILK/PBX1/SIX1/GPC3/FAT4/FGF2/GLI3/BMP4/WNT2B/NPNT/TCF21/GREM1	15
GO:0030048	actin filament-based movement	24/1224	132/17913	9.21471e-06	0.00103806	0.000888295	MYH9/ACTN4/GPD1L/ATP1A1/MYO1E/DMD/CACNB2/MYL6/TPM1/ACTN3/PARVA/MYL2/ACTC1/SGCD/TMOD1/CAV1/SCN2B/PDPN/SCN4B/TPM2/MYH2/FLNA/PLN/DES	24
GO:0061458	reproductive system development	54/1224	429/17913	9.82881e-06	0.00109142	0.000933959	ROBO2/ASB1/NDUFS6/CSDE1/ERCC1/RRM1/WDR77/FGF10/RPS6/PKD2/LRP2/ARRB1/BSG/EREG/CTNNA1/ZFAT/KITLG/TNFSF10/TEX11/STK3/PLCD3/ARID5B/CST3/KLHL10/EAF2/BMP7/MC2R/MYOCD/EGFR/OSR1/PGR/TGFBR1/SLIT2/INHBA/ROR2/NUPR1/GLI2/BMP6/SERPINF1/RXFP2/HAND1/WNT5A/SEMA3A/GLI3/SULF1/BMP4/WNT2B/FLNA/TCF21/ADCYAP1/TNC/FOXF2/SFRP2/RSPO3	54
GO:0048645	animal organ formation	15/1224	61/17913	1.07951e-05	0.00118183	0.00101133	ROBO2/FGF10/LRP2/FGFR1/GDNF/TBR1/BMP7/SIX1/NKX3-2/GLI2/WNT5A/GLI3/SULF1/BMP4/WNT2B	15
GO:1905330	regulation of morphogenesis of an epithelium	29/1224	181/17913	1.48714e-05	0.0016055	0.00137387	FOXP1/PSMB3/PSMC3/FGF10/PFN1/PSMB2/ADAMTS12/AP2B1/FGFR1/AGTR2/GDNF/MLLT3/BMP7/SIX1/FZD2/NKD1/FGF7/GPC3/PRICKLE2/ROR2/WNT5A/GPC4/SULF1/BMP4/WNT2B/FZD7/SFRP2/RSPO3/GREM1	29
GO:0031214	biomineral tissue development	26/1224	154/17913	1.58321e-05	0.00165682	0.00141779	ZMPSTE24/FAM20C/STIM1/FOXO1/ROCK2/PTK2B/BMP7/FBN2/GPNMB/SLC8A1/SMAD3/OSR1/PTHLH/GPC3/DDR2/OMD/ROR2/MGP/BMP6/IGF1/COMP/ODAM/BMP4/OSR2/RSPO2/GREM1	26
GO:0022617	extracellular matrix disassembly	17/1224	78/17913	1.61171e-05	0.00165682	0.00141779	CAPNS1/FLOT1/CTRB1/BSG/SH3PXD2B/CST3/DDR2/LAMC1/CTSK/CD44/A2M/MMP2/PDPN/CTSG/SCUBE3/PRSS2/TPSAB1	17
GO:0060571	morphogenesis of an epithelial fold	9/1224	24/17913	1.61203e-05	0.00165682	0.00141779	CFL1/FGF10/BMP7/EGFR/GLI2/WNT5A/SULF1/BMP4/WNT2B	9
GO:0030111	regulation of Wnt signaling pathway	45/1224	341/17913	1.63719e-05	0.00165682	0.00141779	PFDN5/MBD2/PSMB3/PSMC3/PSEN1/FGF10/TAX1BP3/PSMB2/FOXO1/PPP2R1A/ILK/STK3/MLLT3/DKK2/GSC/DKK3/BARX1/EGFR/RECK/SMAD3/DACT3/YAP1/ZEB2/NKD1/CDH3/TBX18/GPC3/WNT5B/MCC/ROR2/DIXDC1/LRP4/WNT5A/CAV1/GLI3/SFRP4/SULF1/DAAM2/FZD7/WIF1/RSPO1/RSPO2/SFRP2/RSPO3/GREM1	45
GO:0048608	reproductive structure development	53/1224	426/17913	1.64838e-05	0.00165682	0.00141779	ROBO2/ASB1/CSDE1/ERCC1/RRM1/WDR77/FGF10/RPS6/PKD2/LRP2/ARRB1/BSG/EREG/CTNNA1/ZFAT/KITLG/TNFSF10/TEX11/STK3/PLCD3/ARID5B/CST3/KLHL10/EAF2/BMP7/MC2R/MYOCD/EGFR/OSR1/PGR/TGFBR1/SLIT2/INHBA/ROR2/NUPR1/GLI2/BMP6/SERPINF1/RXFP2/HAND1/WNT5A/SEMA3A/GLI3/SULF1/BMP4/WNT2B/FLNA/TCF21/ADCYAP1/TNC/FOXF2/SFRP2/RSPO3	53
GO:0060513	prostatic bud formation	6/1224	10/17913	1.66257e-05	0.00165682	0.00141779	FGF10/BMP7/GLI2/WNT5A/SULF1/BMP4	6
GO:0006937	regulation of muscle contraction	27/1224	164/17913	1.75532e-05	0.00172711	0.00147793	CTTN/KCNA1/DMPK/ENO1/ATP2A2/ATP1A1/TACR2/DMD/MYOCD/SLC8A1/PPP1R12B/TPM1/RGS2/HSPB6/CLIC2/ACTN3/NMU/MYL2/CASQ2/PDE5A/CAV1/NPNT/MYL9/FLNA/PLN/CHRNA3/CNN1	27
GO:0030500	regulation of bone mineralization	16/1224	71/17913	1.82389e-05	0.00175026	0.00149774	ZMPSTE24/FAM20C/PTK2B/BMP7/FBN2/SLC8A1/SMAD3/OSR1/DDR2/OMD/MGP/BMP6/COMP/BMP4/OSR2/GREM1	16
GO:0051952	regulation of amine transport	16/1224	71/17913	1.82389e-05	0.00175026	0.00149774	PINK1/PSEN1/DTNBP1/NTSR1/AGTR2/TOR1A/GDNF/ARL6IP5/TACR2/CNR1/RGS4/OSR1/RGS2/HTR2A/SYT4/CHRNA3	16
GO:0072028	nephron morphogenesis	17/1224	79/17913	1.92448e-05	0.00182427	0.00156108	PKD2/AGTR2/GDNF/ILK/PBX1/BMP7/SIX1/OSR1/GPC3/FAT4/FGF2/GLI3/BMP4/WNT2B/NPNT/TCF21/GREM1	17
GO:0051588	regulation of neurotransmitter transport	23/1224	129/17913	1.95469e-05	0.00183058	0.00156648	PSEN1/FLOT1/GIPC1/DTNBP1/NTSR1/TOR1A/GDNF/ARL6IP5/ATP2A2/RIMS3/TACR2/VAMP8/CACNB2/CNR1/VAMP1/RGS4/APBA2/RGS2/SLC6A4/MAOB/HTR2A/SYT4/CHRNA3	23
GO:0030043	actin filament fragmentation	4/1224	4/17913	2.17004e-05	0.00198443	0.00169814	CFL1/WDR1/CFL2/DSTN	4
GO:0060686	negative regulation of prostatic bud formation	4/1224	4/17913	2.17004e-05	0.00198443	0.00169814	BMP7/WNT5A/SULF1/BMP4	4
GO:0007015	actin filament organization	43/1224	325/17913	2.35164e-05	0.00206961	0.00177102	CFL1/SPIRE1/CORO1B/MYADM/CTTN/PFN1/INPP5K/WDR1/SNX9/ARRB1/CTNNA1/SH3PXD2B/ROCK2/TMSB15B/MSRB2/ACTN4/ARHGAP6/PTK2B/S100A10/PPARGC1B/SMAD3/CFL2/RGS4/ACTN1/TPM1/ZYX/TGFBR1/SLIT2/PLEKHH2/DSTN/PDLIM3/DPYSL3/SCIN/ACTC1/GDPD2/TMOD1/GSN/SORBS1/FHOD3/FLNA/LMOD1/MYOC/CCL11	43
GO:0001755	neural crest cell migration	11/1224	37/17913	2.36906e-05	0.00206961	0.00177102	CFL1/GDNF/KITLG/NRP2/BMP7/CORO1C/ZEB2/PHOX2B/EDN3/SEMA3A/BMP4	11
GO:0048736	appendage development	28/1224	176/17913	2.36968e-05	0.00206961	0.00177102	PSEN1/B9D1/FGF10/FGFR1/ZNF219/SLC39A1/SOX11/PBX1/BMP7/FBN2/RECK/OSR1/GPC3/HOXD9/MEOX2/ITGB4/ROR2/GLI2/LRP4/COMP/WNT5A/GLI3/BMP4/PITX1/OSR2/RSPO2/SFRP2/GREM1	28
GO:0060173	limb development	28/1224	176/17913	2.36968e-05	0.00206961	0.00177102	PSEN1/B9D1/FGF10/FGFR1/ZNF219/SLC39A1/SOX11/PBX1/BMP7/FBN2/RECK/OSR1/GPC3/HOXD9/MEOX2/ITGB4/ROR2/GLI2/LRP4/COMP/WNT5A/GLI3/BMP4/PITX1/OSR2/RSPO2/SFRP2/GREM1	28
GO:0072073	kidney epithelium development	24/1224	140/17913	2.55802e-05	0.00219575	0.00187897	ROBO2/PKD2/FGFR1/AGTR2/GDNF/ILK/IQGAP1/MYO1E/PBX1/BMP7/SIX1/SMAD3/YAP1/OSR1/SLIT2/GPC3/FAT4/FGF2/GLI3/BMP4/WNT2B/NPNT/TCF21/GREM1	24
GO:0048732	gland development	52/1224	422/17913	2.57061e-05	0.00219575	0.00187897	MTX1/HFE/ZMPSTE24/PSEN1/ACO2/WDR77/FGF10/PKD2/FGFR1/RPS6KA1/ARID5B/CST3/DKK3/PBX1/EAF2/GHRH/BMP7/TWSG1/EGFR/TBX19/SIX1/TGM2/SMAD3/TPH1/PGR/TGFBR1/TNFRSF11A/FGF7/HOXD9/LIMS2/GLI2/TFCP2L1/ALDH1A3/HLX/SERPINF1/WNT5A/FOXF1/NKX2-3/CAV1/SEMA3A/GLI3/TGFBR3/SULF1/NTN1/BMP4/PITX1/TCF21/ADCYAP1/TNC/HOXB9/REG1A/CCL11	52
GO:0007045	cell-substrate adherens junction assembly	17/1224	81/17913	2.71628e-05	0.00224613	0.00192208	DUSP3/CTTN/ROCK2/IQGAP1/DUSP22/ARHGAP6/PTK2B/FERMT2/S100A10/SMAD3/CORO1C/COL16A1/ACTN1/ACTN3/SORBS1/MYOC/GREM1	17
GO:0030510	regulation of BMP signaling pathway	17/1224	81/17913	2.71628e-05	0.00224613	0.00192208	NEO1/LRP2/SOX11/ILK/TWSG1/GPC3/HTRA3/WNT5A/VWC2/RBPMS2/SFRP4/SULF1/BMP4/NBL1/SFRP2/GREM2/GREM1	17
GO:0048041	focal adhesion assembly	17/1224	81/17913	2.71628e-05	0.00224613	0.00192208	DUSP3/CTTN/ROCK2/IQGAP1/DUSP22/ARHGAP6/PTK2B/FERMT2/S100A10/SMAD3/CORO1C/COL16A1/ACTN1/ACTN3/SORBS1/MYOC/GREM1	17
GO:0021537	telencephalon development	35/1224	246/17913	2.91591e-05	0.00238583	0.00204162	ATOH1/ROBO2/BAD/PSEN1/EZH1/KCNA1/CNTN2/ATIC/TBR1/SLITRK5/NRP2/EGFR/DCLK2/SLC8A1/AVPR2/FEZ1/LRP8/ZEB2/PLXNA4/SLIT2/INHBA/GNG12/FAT4/DIXDC1/FOXP2/ALDH1A3/CRTAC1/NEFL/WNT5A/SEMA3A/GLI3/LHX6/NPY/BMP4/FLNA	35
GO:0060675	ureteric bud morphogenesis	15/1224	66/17913	2.97391e-05	0.00240794	0.00206054	PKD2/AGTR2/GDNF/ILK/PBX1/SIX1/GPC3/FAT4/FGF2/GLI3/BMP4/WNT2B/NPNT/TCF21/GREM1	15
GO:0070252	actin-mediated cell contraction	21/1224	115/17913	3.06163e-05	0.00245341	0.00209945	GPD1L/ATP1A1/DMD/CACNB2/MYL6/TPM1/ACTN3/PARVA/MYL2/ACTC1/SGCD/TMOD1/CAV1/SCN2B/PDPN/SCN4B/TPM2/MYH2/FLNA/PLN/DES	21
GO:0034333	adherens junction assembly	18/1224	90/17913	3.16685e-05	0.00251183	0.00214944	DUSP3/CTTN/ROCK2/IQGAP1/DUSP22/ARHGAP6/PTK2B/FERMT2/S100A10/VCL/SMAD3/CORO1C/COL16A1/ACTN1/ACTN3/SORBS1/MYOC/GREM1	18
GO:0030177	positive regulation of Wnt signaling pathway	27/1224	170/17913	3.39211e-05	0.00265324	0.00227046	MBD2/PSMB3/PSMC3/FGF10/PSMB2/ILK/MLLT3/DKK2/EGFR/RECK/SMAD3/YAP1/ZEB2/NKD1/CDH3/GPC3/ROR2/DIXDC1/WNT5A/CAV1/SFRP4/SULF1/DAAM2/RSPO1/RSPO2/SFRP2/RSPO3	27
GO:0010463	mesenchymal cell proliferation	12/1224	45/17913	3.41341e-05	0.00265324	0.00227046	FGFR1/LMNA/BMP7/SIX1/OSR1/FGF7/GPC3/FAT4/FOXP2/WNT5A/FOXF1/BMP4	12
GO:0022612	gland morphogenesis	21/1224	116/17913	3.50158e-05	0.00269483	0.00230604	FGF10/FGFR1/RPS6KA1/BMP7/TWSG1/EGFR/TGM2/PGR/FGF7/LIMS2/GLI2/WNT5A/NKX2-3/CAV1/SEMA3A/GLI3/SULF1/NTN1/BMP4/TNC/CCL11	21
GO:0061564	axon development	53/1224	438/17913	3.55088e-05	0.00270598	0.00231558	PITPNA/ATOH1/ROBO2/VAX2/PSEN1/LPAR3/FLOT1/CTTN/NEO1/CNTN2/CTNNA1/GDNF/ENAH/TBR1/S100A6/ILK/ATL1/AUTS2/NRP2/JAM3/BMP7/VCL/CNR1/CHN1/PDLIM7/FEZ1/ZEB2/PHOX2B/PLXNA4/SLIT2/S100B/ISL2/OLFM1/NDN/GLI2/MATN2/VLDLR/UST/CRTAC1/LRP4/GFRA1/NEFL/WNT5A/TSPAN2/SEMA3A/GLI3/NTN1/BOC/ATP8A2/NRXN3/RGMA/TNC/LGI1	53
GO:0001656	metanephros development	18/1224	91/17913	3.69911e-05	0.00279157	0.00238883	ROBO2/FGF10/PKD2/AKR1B1/AGTR2/GDNF/BMP7/SIX1/YAP1/OSR1/GPC3/FAT4/GLI3/ITGA8/BMP4/TCF21/OSR2/GREM1	18
GO:0072078	nephron tubule morphogenesis	16/1224	75/17913	3.75977e-05	0.00281007	0.00240465	PKD2/AGTR2/GDNF/ILK/PBX1/SIX1/OSR1/GPC3/FAT4/FGF2/GLI3/BMP4/WNT2B/NPNT/TCF21/GREM1	16
GO:0042476	odontogenesis	22/1224	126/17913	4.10394e-05	0.00303809	0.00259978	FAM20C/FGF10/STIM1/FOXO1/BSG/CTNNA1/PERP/BMP7/SLC34A1/OSR1/INHBA/ITGB4/GLI2/LRP4/HAND1/NKX2-3/GLI3/ODAM/BMP4/TNC/OSR2/RSPO2	22
GO:0022604	regulation of cell morphogenesis	52/1224	430/17913	4.26405e-05	0.00312683	0.00267572	CFL1/ROBO2/CORO1B/MYADM/ZMPSTE24/PSEN1/LPAR3/MYH9/CTTN/HEXB/WDR1/PDLIM5/CNTN2/TBR1/ACTN4/ILK/DNMBP/CAPZB/EPB41L3/PTK2B/FERMT2/S100A10/BVES/CORO1C/CHN1/TPM1/LRP8/ZEB2/PLXNA4/ITGA7/SLIT2/TNIK/S100B/PARVA/OLFM1/CD44/UST/LRP4/NEFL/WNT5A/FBLN1/SEMA3A/NTN1/PDPN/SYT4/CCL13/FLNA/OLFM4/MYOC/REG1A/CHRNA3/CCL11	52
GO:0032330	regulation of chondrocyte differentiation	12/1224	46/17913	4.33337e-05	0.00314797	0.00269381	ADAMTS12/ZNF219/SMAD3/NKX3-2/PTHLH/TGFBR1/GLI2/SCIN/BMP6/GLI3/BMP4/GREM1	12
GO:0055006	cardiac cell development	17/1224	84/17913	4.44717e-05	0.00318345	0.00272417	ZMPSTE24/PDLIM5/AGTR2/LMNA/SGCB/SLC8A1/BVES/RGS4/RGS2/MYL2/IGF1/ACTC1/SGCD/TGFBR3/BMP4/FHOD3/MYH11	17
GO:0015837	amine transport	16/1224	76/17913	4.46412e-05	0.00318345	0.00272417	PINK1/PSEN1/DTNBP1/NTSR1/AGTR2/TOR1A/GDNF/ARL6IP5/TACR2/CNR1/RGS4/OSR1/RGS2/HTR2A/SYT4/CHRNA3	16
GO:0060572	morphogenesis of an epithelial bud	7/1224	16/17913	4.51944e-05	0.0031936	0.00273285	FGF10/BMP7/GLI2/WNT5A/SULF1/BMP4/WNT2B	7
GO:0055002	striated muscle cell development	24/1224	145/17913	4.6147e-05	0.00321595	0.00275198	ZMPSTE24/PDLIM5/AGTR2/LMNA/MYOZ2/SGCB/DMD/SLC8A1/BVES/CFL2/RGS4/TPM1/RGS2/LDB3/MYL2/IGF1/COMP/ACTC1/SGCD/CASQ2/BMP4/FHOD3/MYH11/FLNC	24
GO:0010092	specification of animal organ identity	10/1224	33/17913	4.63382e-05	0.00321595	0.00275198	ROBO2/FGF10/LRP2/FGFR1/GDNF/TBR1/SIX1/GLI3/BMP4/WNT2B	10
GO:0010811	positive regulation of cell-substrate adhesion	20/1224	110/17913	5.00386e-05	0.00341416	0.0029216	MYADM/ARL2/ILK/IQGAP1/PTK2B/S100A10/SMAD3/COL16A1/SMOC2/EGFLAM/CEACAM6/CCL25/FOXF1/VWC2/CD36/CCDC80/NPNT/FLNA/OLFM4/MYOC	20
GO:0035282	segmentation	18/1224	93/17913	5.00726e-05	0.00341416	0.0029216	PSEN1/MYF5/MLLT3/NRP2/SMAD3/OSR1/ZEB2/NKD1/MEOX2/ROR2/CDX1/MEOX1/WNT5A/FOXF1/SEMA3A/BMP4/HOXD8/SFRP2	18
GO:0035107	appendage morphogenesis	24/1224	146/17913	5.17131e-05	0.00346523	0.00296529	PSEN1/B9D1/FGF10/FGFR1/ZNF219/SOX11/PBX1/BMP7/FBN2/RECK/OSR1/GPC3/HOXD9/ROR2/GLI2/LRP4/WNT5A/GLI3/BMP4/PITX1/OSR2/RSPO2/SFRP2/GREM1	24
GO:0035108	limb morphogenesis	24/1224	146/17913	5.17131e-05	0.00346523	0.00296529	PSEN1/B9D1/FGF10/FGFR1/ZNF219/SOX11/PBX1/BMP7/FBN2/RECK/OSR1/GPC3/HOXD9/ROR2/GLI2/LRP4/WNT5A/GLI3/BMP4/PITX1/OSR2/RSPO2/SFRP2/GREM1	24
GO:0002576	platelet degranulation	22/1224	128/17913	5.25786e-05	0.00347956	0.00297756	APLP2/CHID1/WDR1/CYB5R1/ANXA5/CD63/HABP4/ACTN4/ITGB3/TLN1/VWF/VCL/CD109/ACTN1/LEFTY2/A2M/SELP/IGF1/PCDH7/CD36/CFD/FLNA	22
GO:0072088	nephron epithelium morphogenesis	16/1224	77/17913	5.28223e-05	0.00347956	0.00297756	PKD2/AGTR2/GDNF/ILK/PBX1/SIX1/OSR1/GPC3/FAT4/FGF2/GLI3/BMP4/WNT2B/NPNT/TCF21/GREM1	16
GO:0090288	negative regulation of cellular response to growth factor stimulus	25/1224	156/17913	5.61529e-05	0.00366787	0.0031387	EPN2/CXCL13/ADAMTS12/LRP2/AGTR2/FBN2/TWSG1/SMAD3/CD109/TGFBR1/SLIT2/HTRA3/TGFB1I1/WNT5A/CIDEA/VWC2/LTBP1/CAV1/RBPMS2/TGFBR3/SULF1/NBL1/SFRP2/GREM2/GREM1	25
GO:0034446	substrate adhesion-dependent cell spreading	17/1224	86/17913	6.08599e-05	0.0039422	0.00337345	MYADM/ACTN4/ILK/ITGB3/FERMT2/S100A10/BVES/CORO1C/LAMC1/PARVA/FBLN1/ITGA8/PDPN/FZD7/FLNA/OLFM4/MYOC	17
GO:0014033	neural crest cell differentiation	15/1224	70/17913	6.17797e-05	0.00394965	0.00337983	CFL1/PEF1/GDNF/KITLG/WNT8A/SOX11/GSC/NRP2/BMP7/CORO1C/ZEB2/PHOX2B/EDN3/SEMA3A/BMP4	15
GO:0055013	cardiac muscle cell development	16/1224	78/17913	6.22947e-05	0.00394965	0.00337983	ZMPSTE24/PDLIM5/AGTR2/LMNA/SGCB/SLC8A1/BVES/RGS4/RGS2/MYL2/IGF1/ACTC1/SGCD/BMP4/FHOD3/MYH11	16
GO:2000050	regulation of non-canonical Wnt signaling pathway	8/1224	22/17913	6.24993e-05	0.00394965	0.00337983	MLLT3/NKD1/GPC3/WNT5A/SFRP4/DAAM2/SFRP2/RSPO3	8
GO:0042340	keratan sulfate catabolic process	6/1224	12/17913	6.49179e-05	0.00406941	0.00348231	HEXB/FMOD/OMD/PRELP/ACAN/LUM	6
GO:0034330	cell junction organization	37/1224	277/17913	6.95294e-05	0.00432362	0.00369984	DUSP3/FLOT1/CTTN/WDR1/CTNNA1/ROCK2/ARL2/ACTN4/ILK/IQGAP1/DUSP22/ARHGAP6/EPB41L3/ACTB/PTK2B/FERMT2/TLN1/S100A10/VCL/SMAD3/CORO1C/COL16A1/ACTN1/TGFBR1/CDH3/LAMC1/ACTN3/ITGB4/LIMS2/SORBS1/CAV1/COL17A1/CDH10/FLNA/MYOC/FLNC/GREM1	37
GO:0061333	renal tubule morphogenesis	16/1224	79/17913	7.32279e-05	0.00451747	0.00386573	PKD2/AGTR2/GDNF/ILK/PBX1/SIX1/OSR1/GPC3/FAT4/FGF2/GLI3/BMP4/WNT2B/NPNT/TCF21/GREM1	16
GO:0055001	muscle cell development	25/1224	159/17913	7.7289e-05	0.00473045	0.00404798	ZMPSTE24/PDLIM5/AGTR2/LMNA/MYOZ2/SGCB/ATP2A2/DMD/SLC8A1/BVES/CFL2/RGS4/TPM1/RGS2/LDB3/MYL2/IGF1/COMP/ACTC1/SGCD/CASQ2/BMP4/FHOD3/MYH11/FLNC	25
GO:0070167	regulation of biomineral tissue development	17/1224	88/17913	8.23568e-05	0.00500125	0.00427971	ZMPSTE24/FAM20C/ROCK2/PTK2B/BMP7/FBN2/SLC8A1/SMAD3/OSR1/DDR2/OMD/MGP/BMP6/COMP/BMP4/OSR2/GREM1	17
GO:0060070	canonical Wnt signaling pathway	40/1224	311/17913	8.42426e-05	0.0050509	0.0043222	PFDN5/PSMB3/PSMC3/PSEN1/FGF10/PSMB2/FOXO1/WNT8A/ILK/STK3/MLLT3/DKK2/DKK3/EGFR/RECK/FZD8/SMAD3/FZD2/DACT3/YAP1/NKD1/CDH3/TBX18/GPC3/WNT5B/MCC/ROR2/DIXDC1/LRP4/MITF/WNT5A/CAV1/GLI3/SFRP4/WNT2B/DAAM2/FZD7/RSPO1/SFRP2/GREM1	40
GO:0030326	embryonic limb morphogenesis	21/1224	123/17913	8.52095e-05	0.0050509	0.0043222	PSEN1/B9D1/FGFR1/PBX1/BMP7/FBN2/RECK/OSR1/GPC3/HOXD9/ROR2/GLI2/LRP4/WNT5A/GLI3/BMP4/PITX1/OSR2/RSPO2/SFRP2/GREM1	21
GO:0035113	embryonic appendage morphogenesis	21/1224	123/17913	8.52095e-05	0.0050509	0.0043222	PSEN1/B9D1/FGFR1/PBX1/BMP7/FBN2/RECK/OSR1/GPC3/HOXD9/ROR2/GLI2/LRP4/WNT5A/GLI3/BMP4/PITX1/OSR2/RSPO2/SFRP2/GREM1	21
GO:0046661	male sex differentiation	25/1224	160/17913	8.57737e-05	0.0050509	0.0043222	ASB1/CSDE1/ERCC1/RRM1/FGF10/LRP2/CTNNA1/KITLG/TNFSF10/TEX11/ARID5B/CST3/KLHL10/TGFBR1/INHBA/ROR2/NUPR1/BMP6/RXFP2/WNT5A/SEMA3A/WNT2B/FLNA/TCF21/SFRP2	25
GO:1904062	regulation of cation transmembrane transport	40/1224	312/17913	9.04162e-05	0.00528425	0.00452189	PINK1/LRRC38/STIM1/KCNA1/PKD2/NTSR1/CD63/KCNIP4/ACTN4/PSEN2/KCNAB1/GPD1L/DMD/PTK2B/SESTD1/CACNB2/SLC8A1/KCNG1/RGS4/OSR1/DLG2/RGS2/RGS9/BDKRB1/KCNIP3/CLIC2/SLMAP/JPH2/NEFL/EDN3/CASQ2/SLN/FHL1/CAV1/KCNMB1/SCN2B/SCN4B/GAL/FLNA/PLN	40
GO:0002027	regulation of heart rate	18/1224	98/17913	0.000102224	0.0058634	0.00501748	AGTR2/ATP2A2/GPD1L/DMD/CACNB2/SLC8A1/BVES/RGS4/TPM1/NMU/POPDC2/EDN3/CASQ2/CAV1/SEMA3A/SCN2B/SCN4B/PLN	18
GO:0043266	regulation of potassium ion transport	18/1224	98/17913	0.000102224	0.0058634	0.00501748	LRRC38/KCNA1/CD63/KCNIP4/KCNAB1/PTK2B/KCNG1/RGS4/KCNIP3/EDN3/CASQ2/FHL1/CAV1/KCNMB1/HTR2A/GAL/FLNA/ADCYAP1	18
GO:0090131	mesenchyme migration	4/1224	5/17913	0.000102589	0.0058634	0.00501748	ACTC1/FOXF1/ACTA2/ACTG2	4
GO:0060425	lung morphogenesis	12/1224	50/17913	0.000104845	0.00593779	0.00508114	PLOD3/FGF10/SOX11/YAP1/FGF7/FOXP2/FOXF1/BMP4/WNT2B/TCF21/TNC/RSPO2	12
GO:0003156	regulation of animal organ formation	10/1224	36/17913	0.000105418	0.00593779	0.00508114	ROBO2/FGF10/FGFR1/GDNF/BMP7/SIX1/WNT5A/SULF1/BMP4/WNT2B	10
GO:0008089	anterograde axonal transport	11/1224	43/17913	0.000109062	0.00609881	0.00521893	BLOC1S1/DTNBP1/AP3S1/KIF1B/KIF1C/HSPB1/AP3B1/MAP1A/FEZ1/DLG2/NEFL	11
GO:0048557	embryonic digestive tract morphogenesis	7/1224	18/17913	0.000111348	0.00618218	0.00529027	FGF10/SOX11/HLX/FOXF1/GLI3/RBPMS2/TCF21	7
GO:0060601	lateral sprouting from an epithelium	6/1224	13/17913	0.000113587	0.00621769	0.00532065	FGF10/BMP7/GLI2/WNT5A/SULF1/BMP4	6
GO:1902902	negative regulation of autophagosome assembly	6/1224	13/17913	0.000113587	0.00621769	0.00532065	CHMP4B/PINK1/SEC22B/CHMP4A/FEZ1/NUPR1	6
GO:0043271	negative regulation of ion transport	23/1224	144/17913	0.000115432	0.0062508	0.00534899	INPP5K/PKD2/NTSR1/AGTR2/ARL6IP5/KCNAB1/PTK2B/SESTD1/CNR1/RGS4/OSR1/RGS2/CLIC2/PACSIN3/CASQ2/SLN/CAV1/MAOB/HTR2A/SFRP4/SPINK1/ADCYAP1/PLN	23
GO:0001649	osteoblast differentiation	31/1224	222/17913	0.0001158	0.0062508	0.00534899	ZHX3/FAM20C/SND1/BMP3/SH3PXD2B/RORB/SOX11/ILK/MRC2/BMP7/FBN2/TWSG1/GPNMB/SMAD3/IFITM1/PDLIM7/DDR2/TWIST2/GLI2/BMP6/IGF1/SATB2/GDPD2/GLI3/BMP4/NPNT/TNC/MYOC/RSPO2/SFRP2/GREM1	31
GO:0022411	cellular component disassembly	56/1224	492/17913	0.000116774	0.00625988	0.00535676	MRPL54/SQSTM1/MRPL36/CFL1/MRPL16/MRPS16/MRPL48/MRPL21/CAPNS1/PINK1/DUSP3/ZMPSTE24/MRPS9/CHMP2A/FLOT1/STX17/DFFA/CTTN/ENDOG/CTRB1/WDR1/MRPL11/BSG/MAP1LC3A/SH3PXD2B/GABARAPL1/CHMP2B/WNT8A/FYCO1/MID1IP1/CST3/LPIN1/VAMP8/FZD2/CFL2/TGFBR1/DDR2/LAMC1/PLEKHH2/DSTN/CTSK/CD44/A2M/SCIN/TMOD1/CIDEA/GSN/SLN/MMP2/CAV1/PDPN/CTSG/SCUBE3/PRSS2/LMOD1/TPSAB1	56
GO:0061035	regulation of cartilage development	14/1224	66/17913	0.00012097	0.00644042	0.00551125	ADAMTS12/ZNF219/SMAD3/NKX3-2/PTHLH/TGFBR1/CTSK/GLI2/SCIN/BMP6/WNT5A/GLI3/BMP4/GREM1	14
GO:0030850	prostate gland development	11/1224	44/17913	0.000136523	0.00718767	0.00615069	WDR77/FGF10/EAF2/BMP7/GLI2/SERPINF1/WNT5A/GLI3/SULF1/BMP4/TNC	11
GO:0072009	nephron epithelium development	19/1224	109/17913	0.000137314	0.00718767	0.00615069	PKD2/AGTR2/GDNF/ILK/IQGAP1/MYO1E/PBX1/SIX1/YAP1/OSR1/GPC3/FAT4/FGF2/GLI3/BMP4/WNT2B/NPNT/TCF21/GREM1	19
GO:0006813	potassium ion transport	28/1224	194/17913	0.00013778	0.00718767	0.00615069	KCNK2/LRRC38/ATP1A4/KCNA1/PKD2/CD63/KCNIP4/KCNAB1/ATP1A3/ATP1A1/PTK2B/KCNJ12/KCNMA1/KCNG1/RGS4/KCNIP3/FXYD3/SLC24A3/EDN3/CASQ2/FHL1/CAV1/KCNMB1/HTR2A/KCNJ13/GAL/FLNA/ADCYAP1	28
GO:0048880	sensory system development	43/1224	351/17913	0.00014272	0.00735352	0.00629262	PFDN5/VAX2/PSEN1/B9D1/RRM1/MYF5/FGF10/SH3PXD2B/RORB/SOX11/CST3/BMP7/FBN2/TWSG1/EGFR/CLIC4/SMAD3/CC2D2A/ZEB2/PHOX2B/TGFBR1/NKD1/WNT5B/INHBA/FOXP2/ALDH1A3/BMP6/MITF/SERPINF1/WNT5A/TMOD1/MAB21L2/SEMA3A/GLI3/CRYAB/MEIS1/BMP4/WNT2B/COL8A2/CRYGD/ATP8A2/OSR2/FOXF2	43
GO:0016331	morphogenesis of embryonic epithelium	23/1224	146/17913	0.000142851	0.00735352	0.00629262	CFL1/FGF10/PFN1/LRP2/GDNF/SOX11/STK3/BMP7/SIX1/FZD2/CC2D2A/OSR1/ZEB2/GLI2/TGFB1I1/ALDH1A3/HAND1/WNT5A/SULF1/BMP4/WNT2B/SFRP2/GREM1	23
GO:0043270	positive regulation of ion transport	35/1224	266/17913	0.000145778	0.0074548	0.00637928	PINK1/LRRC38/PSEN1/LPAR3/STIM1/KCNA1/PKD2/NTSR1/GDNF/ACTN4/GPD1L/TACR2/DMD/VAMP8/CACNB2/SLC34A1/FABP3/RGS9/BDKRB1/TNFRSF11A/GCG/SLC6A4/JPH2/EDN3/FHL1/CAV1/KCNMB1/LGALS3/SCN4B/CASR/ATP8A2/MYLK/GAL/SYT4/FLNA	35
GO:0007519	skeletal muscle tissue development	24/1224	156/17913	0.000150615	0.00765182	0.00654788	FLOT1/MYF5/MYOZ2/SOX11/KCNAB1/MYOCD/SIX1/BVES/MYL6/CFL2/PHOX2B/HOXD9/S100B/ACTN3/MEOX2/NUPR1/FOXP2/HLX/SMYD1/SVIL/CAV1/PITX1/TCF21/ASB2	24
GO:0045667	regulation of osteoblast differentiation	21/1224	128/17913	0.000152984	0.00772173	0.0066077	ZHX3/FAM20C/RORB/SOX11/ILK/BMP7/FBN2/TWSG1/SMAD3/IFITM1/PDLIM7/DDR2/TWIST2/BMP6/IGF1/GDPD2/GLI3/BMP4/NPNT/SFRP2/GREM1	21
GO:0034765	regulation of ion transmembrane transport	52/1224	453/17913	0.000163618	0.00820517	0.0070214	PINK1/LRRC38/ZMPSTE24/PSEN1/STIM1/KCNA1/PKD2/WDR1/NTSR1/ARL6IP5/CD63/KCNIP4/ACTN4/PSEN2/KCNAB1/GPD1L/CACNA2D3/DMD/PTK2B/KCNJ12/SESTD1/CACNB2/CLIC4/SLC8A1/KCNMA1/SLC34A1/KCNG1/RGS4/OSR1/DLG2/RGS2/RGS9/BDKRB1/KCNIP3/CLIC2/SLMAP/JPH2/CLIC5/NEFL/EDN3/CASQ2/SLN/FHL1/CAV1/KCNMB1/SCN2B/KCNJ13/CLIC6/SCN4B/GAL/FLNA/PLN	52
GO:0032331	negative regulation of chondrocyte differentiation	7/1224	19/17913	0.000165933	0.00821525	0.00703002	ADAMTS12/NKX3-2/PTHLH/TGFBR1/GLI2/BMP4/GREM1	7
GO:0051580	regulation of neurotransmitter uptake	7/1224	19/17913	0.000165933	0.00821525	0.00703002	PSEN1/FLOT1/TOR1A/GDNF/ARL6IP5/RGS4/RGS2	7
GO:0072080	nephron tubule development	17/1224	93/17913	0.000167626	0.00824656	0.00705682	PKD2/AGTR2/GDNF/ILK/PBX1/SIX1/YAP1/OSR1/GPC3/FAT4/FGF2/GLI3/BMP4/WNT2B/NPNT/TCF21/GREM1	17
GO:0007431	salivary gland development	10/1224	38/17913	0.00017297	0.00845596	0.00723601	FGF10/FGFR1/CST3/BMP7/TWSG1/EGFR/TGM2/FGF7/TFCP2L1/SEMA3A	10
GO:0007229	integrin-mediated signaling pathway	17/1224	94/17913	0.000191821	0.00931893	0.00797447	MYH9/FUT8/CTNNA1/CD63/ILK/MADCAM1/ITGB3/PTK2B/FERMT2/TLN1/PLP1/COL16A1/ZYX/ITGA7/LIMS2/ITGA8/FLNA	17
GO:0055007	cardiac muscle cell differentiation	20/1224	121/17913	0.000196209	0.00947286	0.0081062	ZMPSTE24/PDLIM5/AGTR2/LMNA/SGCB/WNT8A/MYOCD/SLC8A1/BVES/RGS4/RGS2/MYL2/IGF1/ACTC1/SGCD/BMP4/FHOD3/FZD7/MYH11/GREM1	20
GO:0021987	cerebral cortex development	19/1224	112/17913	0.000198452	0.00951516	0.0081424	ATOH1/BAD/PSEN1/ATIC/TBR1/NRP2/EGFR/LRP8/SLIT2/GNG12/FAT4/DIXDC1/FOXP2/NEFL/SEMA3A/GLI3/LHX6/NPY/FLNA	19
GO:0014032	neural crest cell development	13/1224	61/17913	0.000199533	0.00951516	0.0081424	CFL1/PEF1/GDNF/KITLG/SOX11/NRP2/BMP7/CORO1C/ZEB2/PHOX2B/EDN3/SEMA3A/BMP4	13
GO:0030049	muscle filament sliding	10/1224	39/17913	0.000218505	0.0101936	0.00872293	DMD/MYL6/TPM1/ACTN3/MYL2/ACTC1/TMOD1/TPM2/MYH2/DES	10
GO:0033275	actin-myosin filament sliding	10/1224	39/17913	0.000218505	0.0101936	0.00872293	DMD/MYL6/TPM1/ACTN3/MYL2/ACTC1/TMOD1/TPM2/MYH2/DES	10
GO:0002474	antigen processing and presentation of peptide antigen via MHC class I	17/1224	95/17913	0.000219005	0.0101936	0.00872293	IDE/HFE/PSMB3/PSMC3/SEC22B/HLA-E/PSMB2/BCAP31/TAPBPL/HLA-B/HLA-F/HLA-C/HLA-G/MR1/HLA-A/VAMP8/CD36	17
GO:0061326	renal tubule development	17/1224	95/17913	0.000219005	0.0101936	0.00872293	PKD2/AGTR2/GDNF/ILK/PBX1/SIX1/YAP1/OSR1/GPC3/FAT4/FGF2/GLI3/BMP4/WNT2B/NPNT/TCF21/GREM1	17
GO:0003205	cardiac chamber development	25/1224	170/17913	0.000228876	0.0105896	0.00906181	ROBO2/KCNK2/ZMPSTE24/SNX17/AP2B1/LRP2/CRELD1/SOX11/ADAMTS6/NRP2/BMP7/MYOCD/FZD2/TPM1/TGFBR1/SLIT2/PARVA/MYL2/HAND1/WNT5A/FOXF1/LTBP1/TGFBR3/BMP4/SFRP2	25
GO:0006836	neurotransmitter transport	32/1224	241/17913	0.000233162	0.0107241	0.00917691	GAD1/PSEN1/FLOT1/GIPC1/DTNBP1/NTSR1/TOR1A/GDNF/ARL6IP5/ATP2A2/GAD2/RIMS3/CADPS2/TACR2/SLC6A8/VAMP8/CACNB2/BTK/CNR1/VAMP1/RGS4/SLC6A20/APBA2/RGS2/SLC6A19/SLC6A4/SV2C/MAOB/HTR2A/SYT4/ADCYAP1/CHRNA3	32
GO:0048565	digestive tract development	21/1224	132/17913	0.000237756	0.0107341	0.00918547	FGF10/SOX11/MYOCD/EGFR/SMAD3/NKX3-2/ITGB4/FAT4/GLI2/HLX/WNT5A/FOXF1/NKX2-3/GLI3/RBPMS2/NPY/BMP4/TCF21/REG1A/FOXF2/SFRP2	21
GO:2001236	regulation of extrinsic apoptotic signaling pathway	23/1224	151/17913	0.000238154	0.0107341	0.00918547	FAF1/CTTN/FGF10/PEA15/PPP2R1A/FGFR1/AGTR2/CTNNA1/GDNF/LMNA/IFI6/TNFSF10/ZSWIM2/STK3/YAP1/TGFBR1/INHBA/ITM2C/IGF1/CAV1/LGALS3/BMP4/SFRP2	23
GO:0061037	negative regulation of cartilage development	8/1224	26/17913	0.000238803	0.0107341	0.00918547	ADAMTS12/NKX3-2/PTHLH/TGFBR1/CTSK/GLI2/BMP4/GREM1	8
GO:0060021	roof of mouth development	16/1224	87/17913	0.000240046	0.0107341	0.00918547	WNT8A/SOX11/ARID5B/FZD2/OSR1/TGFBR1/MEOX2/INHBA/SATB2/WNT5A/GLI3/TGFBR3/TCF21/BNC2/OSR2/FOXF2	16
GO:0048745	smooth muscle tissue development	7/1224	20/17913	0.000240285	0.0107341	0.00918547	PKD2/SIX1/OSR1/FOXP2/ITGA8/BMP4/MYLK	7
GO:0007409	axonogenesis	46/1224	393/17913	0.000246222	0.0109365	0.00935867	PITPNA/ATOH1/ROBO2/VAX2/PSEN1/LPAR3/FLOT1/CTTN/NEO1/CNTN2/GDNF/ENAH/TBR1/S100A6/ILK/ATL1/AUTS2/NRP2/BMP7/VCL/CHN1/PDLIM7/FEZ1/ZEB2/PHOX2B/PLXNA4/SLIT2/S100B/ISL2/OLFM1/NDN/GLI2/MATN2/VLDLR/UST/LRP4/GFRA1/NEFL/WNT5A/SEMA3A/GLI3/NTN1/BOC/ATP8A2/NRXN3/LGI1	46
GO:0019932	second-messenger-mediated signaling	43/1224	360/17913	0.000249872	0.0110198	0.00942995	ZMPSTE24/BCAP31/PKD2/PPP2R1A/AGTR2/DDAH1/MYOZ2/GNAL/LMCD1/DMD/PTK2B/GHRH/MC2R/EGFR/SLC8A1/PTGFR/BTK/GNG2/PTHLH/RGS2/FHL2/CLIC2/ACTN3/GCG/GRIN2C/NMUR1/PTGER2/SELP/IGF1/JPH2/SGCD/RXFP2/EDN3/CASQ2/PDE5A/CD36/PTGER1/VIP/SPINK1/GAL/ADCYAP1/PLN/CHP2	43
GO:0072006	nephron development	22/1224	142/17913	0.00025203	0.0110198	0.00942995	PKD2/AGTR2/GDNF/ILK/IQGAP1/MYO1E/PBX1/BMP7/SIX1/YAP1/OSR1/GPC3/FAT4/FGF2/GLI3/SULF1/BMP4/WNT2B/NPNT/ACTA2/TCF21/GREM1	22
GO:0051146	striated muscle cell differentiation	34/1224	263/17913	0.000252351	0.0110198	0.00942995	ZMPSTE24/MYH9/FLOT1/PDLIM5/AGTR2/LMNA/DMPK/MYOZ2/SGCB/WNT8A/SORT1/DMD/MYOCD/SLC8A1/BVES/CFL2/RGS4/TPM1/RGS2/LDB3/MYL2/IGF1/COMP/ACTC1/SGCD/SMYD1/CASQ2/CEACAM5/BMP4/FHOD3/FZD7/MYH11/FLNC/GREM1	34
GO:0043010	camera-type eye development	37/1224	295/17913	0.000254039	0.0110315	0.00944	PFDN5/VAX2/PSEN1/B9D1/RRM1/MYF5/FGF10/RORB/SOX11/BMP7/FBN2/TWSG1/EGFR/CLIC4/SMAD3/CC2D2A/ZEB2/TGFBR1/WNT5B/INHBA/FOXP2/ALDH1A3/MITF/SERPINF1/WNT5A/TMOD1/MAB21L2/GLI3/CRYAB/MEIS1/BMP4/WNT2B/COL8A2/CRYGD/ATP8A2/OSR2/FOXF2	37
GO:0060828	regulation of canonical Wnt signaling pathway	34/1224	264/17913	0.00027111	0.0117074	0.0100184	PFDN5/PSMB3/PSMC3/PSEN1/FGF10/PSMB2/FOXO1/ILK/STK3/MLLT3/DKK2/DKK3/EGFR/RECK/SMAD3/DACT3/YAP1/NKD1/CDH3/TBX18/GPC3/WNT5B/MCC/ROR2/LRP4/WNT5A/CAV1/GLI3/SFRP4/DAAM2/FZD7/RSPO1/SFRP2/GREM1	34
GO:0001707	mesoderm formation	14/1224	71/17913	0.000273138	0.0117298	0.0100376	EXT2/FGFR1/ITGB3/BMP7/TWSG1/SMAD3/INHBA/ITGB4/HAND1/WNT5A/FOXF1/ITGA8/BMP4/SFRP2	14
GO:0044264	cellular polysaccharide metabolic process	16/1224	88/17913	0.000275088	0.0117487	0.0100537	GYS1/PYGB/EXT2/INPP5K/PGM1/CSGALNACT2/PPP1CC/B3GNT8/PPP1R3C/PYGM/C1QTNF2/GYG1/IRS1/IGF1/MGAM/SORBS1	16
GO:0048021	regulation of melanin biosynthetic process	5/1224	10/17913	0.000278477	0.0117641	0.0100669	GIPC1/ZEB2/CDH3/WNT5A/TYRP1	5
GO:1903789	regulation of amino acid transmembrane transport	5/1224	10/17913	0.000278477	0.0117641	0.0100669	PSEN1/ARL6IP5/RGS4/OSR1/RGS2	5
GO:0021872	forebrain generation of neurons	13/1224	63/17913	0.000280069	0.0117675	0.0100698	ROBO2/FGFR1/CNTN2/TBR1/NRP2/DCLK2/SLIT2/INHBA/SATB2/WNT5A/SEMA3A/GLI3/LHX6	13
GO:0038031	non-canonical Wnt signaling pathway via JNK cascade	4/1224	6/17913	0.000291033	0.0118378	0.0101299	NKD1/WNT5A/FZD7/MYOC	4
GO:0048023	positive regulation of melanin biosynthetic process	4/1224	6/17913	0.000291033	0.0118378	0.0101299	GIPC1/ZEB2/CDH3/TYRP1	4
GO:0060685	regulation of prostatic bud formation	4/1224	6/17913	0.000291033	0.0118378	0.0101299	BMP7/WNT5A/SULF1/BMP4	4
GO:0070459	prolactin secretion	4/1224	6/17913	0.000291033	0.0118378	0.0101299	TACR2/EGFR/NMU/VIP	4
GO:0045926	negative regulation of growth	32/1224	244/17913	0.000292115	0.0118378	0.0101299	SQSTM1/KCNK2/PPP2R1A/AGTR2/ENO1/WWC3/STK3/EAF2/SMAD3/DACT3/RGS4/RGS2/BDKRB1/NKD1/SLIT2/GPC3/INHBA/RERG/MYL2/SLC6A4/WNT5A/FHL1/CD36/CRYAB/NTN1/MEIS1/BMP4/CTSG/GAL/TMPRSS4/SFRP2/GREM1	32
GO:0097191	extrinsic apoptotic signaling pathway	29/1224	213/17913	0.000293377	0.0118378	0.0101299	TNFRSF1A/BAD/FAF1/CTTN/FGF10/PEA15/SIVA1/PPP2R1A/FGFR1/AGTR2/CTNNA1/GDNF/LMNA/IFI6/KITLG/TNFSF10/SORT1/ZSWIM2/STK3/SMAD3/YAP1/TGFBR1/INHBA/ITM2C/IGF1/CAV1/LGALS3/BMP4/SFRP2	29
GO:0034332	adherens junction organization	21/1224	134/17913	0.000293879	0.0118378	0.0101299	DUSP3/CTTN/CTNNA1/ROCK2/IQGAP1/DUSP22/ARHGAP6/PTK2B/FERMT2/S100A10/VCL/SMAD3/CORO1C/COL16A1/ACTN1/CDH3/ACTN3/SORBS1/CDH10/MYOC/GREM1	21
GO:1900037	regulation of cellular response to hypoxia	6/1224	15/17913	0.000294144	0.0118378	0.0101299	CHCHD2/PINK1/KCNK2/ENO1/DDAH1/ROCK2	6
GO:0031032	actomyosin structure organization	24/1224	163/17913	0.000297023	0.0118378	0.0101299	MYH9/PFN1/INPP5K/ARRB1/SH3PXD2B/MYOZ2/ROCK2/ARHGAP6/PTK2B/S100A10/SMAD3/CFL2/TPM1/ZYX/TGFBR1/LDB3/MYL2/ACTC1/SORBS1/CASQ2/FHOD3/MYH11/MYOC/CNN1	24
GO:2001023	regulation of response to drug	15/1224	80/17913	0.000298746	0.0118378	0.0101299	PINK1/PSEN1/ENDOG/DTNBP1/TOR1A/GDNF/ARL6IP5/TACR2/CNR1/RGS4/OSR1/RGS2/HTR2A/GAL/CHRNA3	15
GO:1990778	protein localization to cell periphery	35/1224	276/17913	0.000298898	0.0118378	0.0101299	SQSTM1/TNFRSF1A/RHOG/MYADM/TTC7A/FLOT1/INPP5K/DENND4C/BSG/KIF1B/ROCK2/KCNIP4/KIF13A/EPB41L3/ACTB/RAB31/GPSM2/EGFR/VAMP8/CACNB2/S100A10/RAB34/DLG2/TNIK/KCNIP3/ANK1/SLMAP/GRIN2C/GRIP2/SORBS1/CAV1/GPC4/LGALS3/FLNA/LGI1	35
GO:0032970	regulation of actin filament-based process	41/1224	341/17913	0.000300019	0.0118378	0.0101299	CFL1/SPIRE1/CORO1B/MYADM/PHPT1/MYH9/CTTN/PFN1/INPP5K/WDR1/SNX9/SH3PXD2B/ROCK2/ATP2A2/ILK/ATP1A1/ARHGAP6/JAM3/PTK2B/S100A10/SMAD3/CFL2/RGS4/TPM1/TGFBR1/SLIT2/PLEKHH2/DSTN/DIXDC1/SCIN/TMOD1/GSN/CAV1/ODAM/PDPN/FHOD3/FLNA/LMOD1/PLN/MYOC/CCL11	41
GO:0061337	cardiac conduction	22/1224	144/17913	0.000308524	0.0121119	0.0103645	ZMPSTE24/ATP1A4/STIM1/DMPK/KCNIP4/ATP2A2/ATP1A3/ATP1A1/CACNA2D3/KCNJ12/CACNB2/SLC8A1/CORIN/KCNIP3/FXYD3/CASQ2/CAV1/SCN2B/RYR3/SCN4B/FLNA/PLN	22
GO:2000721	positive regulation of transcription from RNA polymerase II promoter involved in smooth muscle cell differentiation	3/1224	3/17913	0.000318307	0.0123392	0.010559	MYOCD/ITGA8/NPNT	3
GO:0001654	eye development	41/1224	342/17913	0.000318982	0.0123392	0.010559	PFDN5/VAX2/PSEN1/B9D1/RRM1/MYF5/FGF10/SH3PXD2B/RORB/SOX11/CST3/BMP7/FBN2/TWSG1/EGFR/CLIC4/SMAD3/CC2D2A/ZEB2/TGFBR1/NKD1/WNT5B/INHBA/FOXP2/ALDH1A3/BMP6/MITF/SERPINF1/WNT5A/TMOD1/MAB21L2/GLI3/CRYAB/MEIS1/BMP4/WNT2B/COL8A2/CRYGD/ATP8A2/OSR2/FOXF2	41
GO:0035051	cardiocyte differentiation	23/1224	154/17913	0.000319076	0.0123392	0.010559	ZMPSTE24/PDLIM5/AGTR2/LMNA/SGCB/WNT8A/BMP7/MYOCD/EGFR/SLC8A1/BVES/RGS4/RGS2/MYL2/IGF1/ACTC1/SGCD/TGFBR3/BMP4/FHOD3/FZD7/MYH11/GREM1	23
GO:0015696	ammonium transport	15/1224	81/17913	0.000343859	0.0132318	0.0113228	PINK1/PSEN1/DTNBP1/TOR1A/GDNF/TACR2/SLC6A8/VAMP8/BTK/CNR1/SLC6A4/MAOB/HTR2A/ADCYAP1/CHRNA3	15
GO:0048566	embryonic digestive tract development	9/1224	34/17913	0.000347291	0.013298	0.0113795	FGF10/SOX11/GLI2/HLX/FOXF1/GLI3/RBPMS2/TCF21/FOXF2	9
GO:0060538	skeletal muscle organ development	24/1224	165/17913	0.000357188	0.0136099	0.0116464	FLOT1/MYF5/MYOZ2/SOX11/KCNAB1/MYOCD/SIX1/BVES/MYL6/CFL2/PHOX2B/HOXD9/S100B/ACTN3/MEOX2/NUPR1/FOXP2/HLX/SMYD1/SVIL/CAV1/PITX1/TCF21/ASB2	24
GO:0048332	mesoderm morphogenesis	14/1224	73/17913	0.000369186	0.0139985	0.0119789	EXT2/FGFR1/ITGB3/BMP7/TWSG1/SMAD3/INHBA/ITGB4/HAND1/WNT5A/FOXF1/ITGA8/BMP4/SFRP2	14
GO:2001238	positive regulation of extrinsic apoptotic signaling pathway	11/1224	49/17913	0.000378529	0.014283	0.0122224	FAF1/PEA15/PPP2R1A/AGTR2/CTNNA1/TNFSF10/ZSWIM2/STK3/INHBA/ITM2C/CAV1	11
GO:0007548	sex differentiation	34/1224	269/17913	0.000384865	0.0143184	0.0122526	ROBO2/ASB1/CSDE1/ERCC1/RRM1/FGF10/LRP2/ARRB1/EREG/CTNNA1/KITLG/TNFSF10/TEX11/ARID5B/CST3/KLHL10/PBX1/OSR1/PGR/TGFBR1/SLIT2/INHBA/ROR2/NUPR1/BMP6/RXFP2/WNT5A/SEMA3A/WNT2B/FLNA/TCF21/ADCYAP1/FOXF2/SFRP2	34
GO:0014031	mesenchymal cell development	13/1224	65/17913	0.000386833	0.0143184	0.0122526	CFL1/PEF1/GDNF/KITLG/SOX11/NRP2/BMP7/CORO1C/ZEB2/PHOX2B/EDN3/SEMA3A/BMP4	13
GO:0048864	stem cell development	13/1224	65/17913	0.000386833	0.0143184	0.0122526	CFL1/PEF1/GDNF/KITLG/SOX11/NRP2/BMP7/CORO1C/ZEB2/PHOX2B/EDN3/SEMA3A/BMP4	13
GO:0098739	import across plasma membrane	13/1224	65/17913	0.000386833	0.0143184	0.0122526	HFE/PSEN1/NTSR1/LRP2/ARL6IP5/ATP1A3/SLC2A5/ATP1A1/SLC8A1/SLC34A1/RGS4/RGS2/CNGA3	13
GO:0021543	pallium development	24/1224	166/17913	0.0003911	0.0143353	0.0122672	ATOH1/BAD/PSEN1/EZH1/KCNA1/ATIC/TBR1/NRP2/EGFR/DCLK2/FEZ1/LRP8/ZEB2/SLIT2/GNG12/FAT4/DIXDC1/FOXP2/NEFL/SEMA3A/GLI3/LHX6/NPY/FLNA	24
GO:0060688	regulation of morphogenesis of a branching structure	12/1224	57/17913	0.000391955	0.0143353	0.0122672	FGF10/FGFR1/AGTR2/GDNF/BMP7/SIX1/FGF7/WNT5A/SULF1/BMP4/WNT2B/GREM1	12
GO:1901136	carbohydrate derivative catabolic process	25/1224	176/17913	0.000392825	0.0143353	0.0122672	NUDT16/MGAT1/HEXB/ADAMTS12/FUCA2/GPD1L/CST3/SAMHD1/NEIL2/APOBEC3C/HPSE2/NT5E/FMOD/GPC3/OMD/PRELP/ACAN/APOBEC1/CD44/LUM/PDE8B/FGF2/PDE5A/GPC4/PNLIPRP2	25
GO:0008584	male gonad development	21/1224	137/17913	0.000399778	0.0145209	0.012426	CSDE1/ERCC1/RRM1/LRP2/CTNNA1/KITLG/TNFSF10/TEX11/ARID5B/CST3/KLHL10/TGFBR1/INHBA/NUPR1/RXFP2/WNT5A/SEMA3A/WNT2B/FLNA/TCF21/SFRP2	21
GO:0150063	visual system development	41/1224	346/17913	0.000406023	0.0146791	0.0125614	PFDN5/VAX2/PSEN1/B9D1/RRM1/MYF5/FGF10/SH3PXD2B/RORB/SOX11/CST3/BMP7/FBN2/TWSG1/EGFR/CLIC4/SMAD3/CC2D2A/ZEB2/TGFBR1/NKD1/WNT5B/INHBA/FOXP2/ALDH1A3/BMP6/MITF/SERPINF1/WNT5A/TMOD1/MAB21L2/GLI3/CRYAB/MEIS1/BMP4/WNT2B/COL8A2/CRYGD/ATP8A2/OSR2/FOXF2	41
GO:0021884	forebrain neuron development	8/1224	28/17913	0.000420291	0.0150736	0.0128989	ROBO2/CNTN2/NRP2/DCLK2/SLIT2/WNT5A/SEMA3A/LHX6	8
GO:0110053	regulation of actin filament organization	30/1224	228/17913	0.000420813	0.0150736	0.0128989	CFL1/SPIRE1/CORO1B/MYADM/CTTN/PFN1/INPP5K/WDR1/SNX9/SH3PXD2B/ROCK2/ARHGAP6/PTK2B/S100A10/SMAD3/CFL2/RGS4/TPM1/TGFBR1/SLIT2/PLEKHH2/DSTN/SCIN/TMOD1/GSN/FHOD3/FLNA/LMOD1/MYOC/CCL11	30
GO:0050678	regulation of epithelial cell proliferation	43/1224	369/17913	0.000424523	0.0151368	0.012953	BAD/WDR77/FGF10/FGFR1/EREG/SOX11/ITGB3/NRP2/EAF2/REG3G/EGFR/SIX1/SMAD3/CD109/YAP1/OSR1/PGR/TGFBR1/FGF7/CDH3/GPC3/MCC/LAMC1/NUPR1/LIMS2/FOXP2/BMP6/IGF1/SERPINF1/WNT5A/FGF2/CAV1/TGFBR3/ODAM/SULF1/BMP4/FZD7/REG3A/OSR2/THBS4/REG1A/SFRP2/CCL11	43
GO:0046546	development of primary male sexual characteristics	21/1224	138/17913	0.000441807	0.0156701	0.0134094	CSDE1/ERCC1/RRM1/LRP2/CTNNA1/KITLG/TNFSF10/TEX11/ARID5B/CST3/KLHL10/TGFBR1/INHBA/NUPR1/RXFP2/WNT5A/SEMA3A/WNT2B/FLNA/TCF21/SFRP2	21
GO:0055119	relaxation of cardiac muscle	6/1224	16/17913	0.000443514	0.0156701	0.0134094	ATP2A2/ATP1A1/SLC8A1/RGS2/PDE5A/PLN	6
GO:2000027	regulation of animal organ morphogenesis	32/1224	250/17913	0.000451113	0.0158665	0.0135774	ROBO2/PSMB3/PSMC3/FGF10/PFN1/PSMB2/AP2B1/FGFR1/AGTR2/GDNF/MLLT3/BMP7/SIX1/FZD2/TGFBR1/NKD1/FGF7/GPC3/PRICKLE2/ROR2/LIMS2/FOXP2/WNT5A/GPC4/SULF1/BMP4/WNT2B/FZD7/RSPO2/SFRP2/RSPO3/GREM1	32
GO:0030178	negative regulation of Wnt signaling pathway	27/1224	198/17913	0.000455332	0.0158849	0.0135931	PFDN5/PSMB3/PSMC3/TAX1BP3/PSMB2/FOXO1/STK3/MLLT3/DKK2/GSC/DKK3/BARX1/DACT3/NKD1/TBX18/GPC3/WNT5B/MCC/ROR2/LRP4/WNT5A/CAV1/GLI3/SFRP4/WIF1/SFRP2/GREM1	27
GO:0060976	coronary vasculature development	11/1224	50/17913	0.000455722	0.0158849	0.0135931	SNX17/AP2B1/LRP2/ADAMTS6/MYOCD/TGFBR1/GPC3/SGCD/LTBP1/TGFBR3/BMP4	11
GO:0070527	platelet aggregation	12/1224	58/17913	0.000463916	0.0160983	0.0137758	MYH9/ILK/ITGB3/HSPB1/ACTB/TLN1/VCL/COMP/CSRP1/PDPN/MYL9/FLNA	12
GO:0001759	organ induction	7/1224	22/17913	0.00046844	0.0161831	0.0138483	ROBO2/FGF10/FGFR1/GDNF/SIX1/BMP4/WNT2B	7
GO:0002483	antigen processing and presentation of endogenous peptide antigen	5/1224	11/17913	0.000481828	0.0164265	0.0140567	IDE/HFE/HLA-E/HLA-F/HLA-G	5
GO:1900115	extracellular regulation of signal transduction	5/1224	11/17913	0.000481828	0.0164265	0.0140567	LRPAP1/FBN2/LTBP1/NBL1/GREM2	5
GO:1900116	extracellular negative regulation of signal transduction	5/1224	11/17913	0.000481828	0.0164265	0.0140567	LRPAP1/FBN2/LTBP1/NBL1/GREM2	5
GO:0021700	developmental maturation	33/1224	262/17913	0.000495474	0.016818	0.0143916	ANKS1A/TUSC2/FAM20C/PFN1/AP1M1/PPP2R1A/FGFR1/CNTN2/EREG/CD63/GLDN/IL15/PTK2B/BTK/RAB38/PGR/CDH3/CABYR/FAT4/TFCP2L1/SPINK5/IGF1/RXFP2/NEFL/WNT5A/MMP2/LHX6/SLC26A3/SPINK1/GAL/SYT4/MYOC/GREM1	33
GO:1901379	regulation of potassium ion transmembrane transport	15/1224	84/17913	0.000515943	0.0174366	0.014921	LRRC38/KCNA1/CD63/KCNIP4/KCNAB1/KCNG1/RGS4/KCNIP3/EDN3/CASQ2/FHL1/CAV1/KCNMB1/GAL/FLNA	15
GO:0072132	mesenchyme morphogenesis	11/1224	51/17913	0.00054566	0.0180827	0.0154739	ROBO2/FGFR1/BMP7/SMAD3/OSR1/TGFBR1/ACTC1/WNT5A/FOXF1/ACTA2/ACTG2	11
GO:0098930	axonal transport	11/1224	51/17913	0.00054566	0.0180827	0.0154739	BLOC1S1/DTNBP1/AP3S1/KIF1B/KIF1C/HSPB1/AP3B1/MAP1A/FEZ1/DLG2/NEFL	11
GO:0090101	negative regulation of transmembrane receptor protein serine/threonine kinase signaling pathway	19/1224	121/17913	0.000545869	0.0180827	0.0154739	LRP2/FBN2/TWSG1/SMAD3/CD109/TGFBR1/HTRA3/TGFB1I1/WNT5A/CIDEA/VWC2/LTBP1/CAV1/RBPMS2/TGFBR3/NBL1/SFRP2/GREM2/GREM1	19
GO:0003401	axis elongation	8/1224	29/17913	0.000545952	0.0180827	0.0154739	FGF10/SIX1/YAP1/NKD1/WNT5A/BMP4/TNC/SFRP2	8
GO:0033692	cellular polysaccharide biosynthetic process	12/1224	59/17913	0.000546691	0.0180827	0.0154739	GYS1/EXT2/INPP5K/PGM1/CSGALNACT2/B3GNT8/PPP1R3C/C1QTNF2/GYG1/IRS1/IGF1/SORBS1	12
GO:0006941	striated muscle contraction	24/1224	170/17913	0.000556642	0.0183338	0.0156888	DMPK/ATP2A2/GPD1L/ATP1A1/DMD/CACNB2/SLC8A1/TPM1/RGS2/CLIC2/ACTN3/MYL2/ACTC1/SGCD/CASQ2/PDE5A/CAV1/SCN2B/SCN4B/ATP8A2/FLNA/SYNM/PLN/SMPX	24
GO:0015980	energy derivation by oxidation of organic compounds	33/1224	264/17913	0.000567392	0.018609	0.0159243	UQCRH/NDUFB7/IDE/CYC1/ADSL/PINK1/BLOC1S1/NDUFS6/NDUFA8/NDUFB9/GYS1/NDUFA9/PYGB/UQCRFS1/UQCRC1/ACO2/AIFM2/INPP5K/NDUFS5/PGM1/PPP1CC/NDUFA11/COX6B1/IDH3A/NDUFA4/PPP1R3C/PYGM/C1QTNF2/ACTN3/GYG1/IRS1/IGF1/SORBS1	33
GO:0051235	maintenance of location	35/1224	286/17913	0.000581952	0.0190064	0.0162643	ALKBH7/PINK1/FAF1/HEXB/SYNE1/PKD2/ABHD5/NTSR1/FTO/MXI1/ARL2/DGAT1/ITGB3/EPB41L3/DMD/PTK2B/FBN2/GPSM2/TLN1/SLC8A1/BDKRB1/CLIC2/SCIN/JPH2/FGF2/CIDEA/LTBP1/GSN/CASQ2/CAV1/CD36/HTR2A/FLNA/PLN/NBL1	35
GO:0045185	maintenance of protein location	15/1224	85/17913	0.000587633	0.0191116	0.0163543	PINK1/FAF1/SYNE1/PKD2/MXI1/ARL2/EPB41L3/FBN2/TLN1/SCIN/LTBP1/GSN/CAV1/FLNA/NBL1	15
GO:0007586	digestion	20/1224	132/17913	0.000632939	0.020297	0.0173687	FGF10/CTRB1/ACO1/SLC2A5/CAPN8/FABP2/NMU/MGAM/LCT/CD36/PTGER1/MUC13/SLC5A1/PRSS2/PRSS3/GCNT3/GUCA2A/SI/SST/PNLIPRP2	20
GO:0032438	melanosome organization	7/1224	23/17913	0.000633959	0.020297	0.0173687	BLOC1S1/DTNBP1/AP1M1/KIF13A/AP3B1/RAB38/ZEB2	7
GO:0051953	negative regulation of amine transport	7/1224	23/17913	0.000633959	0.020297	0.0173687	AGTR2/ARL6IP5/CNR1/RGS4/OSR1/RGS2/SYT4	7
GO:0003279	cardiac septum development	18/1224	113/17913	0.000634525	0.020297	0.0173687	ROBO2/SNX17/AP2B1/LRP2/CRELD1/SOX11/ADAMTS6/NRP2/BMP7/FZD2/TGFBR1/SLIT2/PARVA/HAND1/WNT5A/LTBP1/TGFBR3/BMP4	18
GO:0038030	non-canonical Wnt signaling pathway via MAPK cascade	4/1224	7/17913	0.000642244	0.0203762	0.0174365	NKD1/WNT5A/FZD7/MYOC	4
GO:1900378	positive regulation of secondary metabolite biosynthetic process	4/1224	7/17913	0.000642244	0.0203762	0.0174365	GIPC1/ZEB2/CDH3/TYRP1	4
GO:0034109	homotypic cell-cell adhesion	14/1224	77/17913	0.000649765	0.0204527	0.017502	MYH9/ILK/ITGB3/HSPB1/ACTB/TLN1/VCL/LGALS1/COMP/CSRP1/CEACAM5/PDPN/MYL9/FLNA	14
GO:0021879	forebrain neuron differentiation	11/1224	52/17913	0.000649938	0.0204527	0.017502	ROBO2/CNTN2/TBR1/NRP2/DCLK2/SLIT2/INHBA/SATB2/WNT5A/SEMA3A/LHX6	11
GO:0045785	positive regulation of cell adhesion	44/1224	388/17913	0.000652551	0.0204527	0.017502	BAD/MYADM/FLOT1/HLA-E/CXCL13/ARL2/ILK/IQGAP1/CTLA4/HLA-G/AP3B1/IL15/PTK2B/BMP7/CD55/HHLA2/S100A10/TGM2/SMAD3/COL16A1/TPM1/LGALS1/GLI2/SMOC2/CD44/EGFLAM/IGF1/HLX/CEACAM6/CCL25/WNT5A/FOXF1/VWC2/CAV1/GLI3/CD36/CCDC80/NPNT/PDPN/PRSS2/FLNA/OLFM4/MYOC/SFRP2	44
GO:0001659	temperature homeostasis	24/1224	172/17913	0.000660285	0.0205791	0.0176101	FOXO1/NTSR1/FTO/HADH/FABP4/IP6K1/ABHD6/IL15/LPIN1/PPARGC1B/CNR1/FABP5/PHOX2B/TNFRSF11A/ACTN3/NMU/PTGER3/CIDEA/SLN/CAV1/CD36/HTR2A/DIO2/ADCYAP1	24
GO:0001505	regulation of neurotransmitter levels	38/1224	321/17913	0.000661879	0.0205791	0.0176101	GAD1/PSEN1/FLOT1/GIPC1/DTNBP1/PKD2/NTSR1/AGTR2/ZNF219/TOR1A/GDNF/DDAH1/ARL6IP5/ROCK2/ATP2A2/GAD2/RIMS3/CADPS2/NQO1/TACR2/PRIMA1/PTK2B/CACNB2/SMAD3/CNR1/VAMP1/RGS4/TPH1/APBA2/RGS2/MAOA/SLC6A4/CAV1/CD36/MAOB/HTR2A/SYT4/CHRNA3	38
GO:0030574	collagen catabolic process	9/1224	37/17913	0.000684216	0.0211889	0.018132	MRC2/CST3/PEPD/ADAMTS14/CTSK/MMP2/COL13A1/COL15A1/PRSS2	9
GO:0010862	positive regulation of pathway-restricted SMAD protein phosphorylation	8/1224	30/17913	0.000700333	0.0216019	0.0184854	HFE/BMP7/TWSG1/TGFBR1/INHBA/RBPMS/BMP6/BMP4	8
GO:0055123	digestive system development	21/1224	143/17913	0.000714783	0.0219605	0.0187922	FGF10/SOX11/MYOCD/EGFR/SMAD3/NKX3-2/ITGB4/FAT4/GLI2/HLX/WNT5A/FOXF1/NKX2-3/GLI3/RBPMS2/NPY/BMP4/TCF21/REG1A/FOXF2/SFRP2	21
GO:0016051	carbohydrate biosynthetic process	26/1224	194/17913	0.00074917	0.0228033	0.0195134	GYS1/GAPDH/TKT/ST6GALNAC6/EXT2/SLC25A1/FUT8/INPP5K/PGK1/FOXO1/PGM1/CSGALNACT2/NTSR1/AKR1B1/ENO1/B3GNT8/PPP1R3C/PTK2B/C1QTNF2/GYG1/GCG/IRS1/IGF1/SORBS1/FUT3/ST6GALNAC1	26
GO:0050673	epithelial cell proliferation	47/1224	425/17913	0.00075315	0.0228033	0.0195134	BAD/PSEN1/SERPINB1/WDR77/FGF10/FGFR1/RPS6KA1/EREG/SOX11/ITGB3/NRP2/EAF2/REG3G/EGFR/SIX1/SMAD3/CD109/YAP1/OSR1/PGR/TGFBR1/FGF7/CDH3/GPC3/MCC/LAMC1/NUPR1/LIMS2/FOXP2/BMP6/IGF1/SERPINF1/WNT5A/FGF2/CAV1/TGFBR3/ODAM/SULF1/BMP4/COL8A2/FZD7/REG3A/OSR2/THBS4/REG1A/SFRP2/CCL11	47
GO:0006998	nuclear envelope organization	10/1224	45/17913	0.000753949	0.0228033	0.0195134	CHMP4B/ZMPSTE24/TOR1AIP1/CHMP2A/PPP2R1A/TMEM43/TOR1A/LMNA/DMPK/LPIN1	10
GO:0030199	collagen fibril organization	10/1224	45/17913	0.000753949	0.0228033	0.0195134	ADAMTS14/FMOD/TGFBR1/DDR2/ACAN/COMP/LUM/COL12A1/SFRP2/GREM1	10
GO:1900376	regulation of secondary metabolite biosynthetic process	5/1224	12/17913	0.000779622	0.0233977	0.0200221	GIPC1/ZEB2/CDH3/WNT5A/TYRP1	5
GO:2000052	positive regulation of non-canonical Wnt signaling pathway	5/1224	12/17913	0.000779622	0.0233977	0.0200221	MLLT3/NKD1/GPC3/WNT5A/RSPO3	5
GO:1902905	positive regulation of supramolecular fiber organization	25/1224	185/17913	0.00083056	0.0248306	0.0212482	CFL1/MAPRE1/SPIRE1/CORO1B/PSEN1/DRG1/CTTN/PFN1/SNX9/SH3PXD2B/ROCK2/ARL2/PTK2B/S100A10/SMAD3/CFL2/TPM1/TGFBR1/DSTN/SCIN/GSN/FLNA/LMOD1/MYOC/CCL11	25
GO:0048753	pigment granule organization	7/1224	24/17913	0.000842662	0.0250958	0.0214752	BLOC1S1/DTNBP1/AP1M1/KIF13A/AP3B1/RAB38/ZEB2	7
GO:0022900	electron transport chain	24/1224	175/17913	0.00084717	0.0251338	0.0215077	UQCRH/NDUFB7/CYC1/PINK1/NDUFS6/NDUFA8/NDUFB9/NDUFA9/UQCRFS1/AKR7A2/UQCRC1/AIFM2/NDUFS5/NDUFA11/AKR1B1/SH3BGRL3/COX6B1/NDUFA4/P4HA2/NQO1/DEGS1/COX7A1/ADH5/MAOB	24
GO:0035567	non-canonical Wnt signaling pathway	21/1224	145/17913	0.000859239	0.0253949	0.0217312	PSMB3/PSMC3/PFN1/PSMB2/AP2B1/MLLT3/FZD2/GNG2/NKD1/GPC3/PRICKLE2/ROR2/PLCB3/WNT5A/GPC4/SFRP4/DAAM2/FZD7/MYOC/SFRP2/RSPO3	21
GO:0001756	somitogenesis	12/1224	62/17913	0.000872864	0.0256999	0.0219921	PSEN1/MYF5/SMAD3/ZEB2/NKD1/MEOX2/ROR2/CDX1/MEOX1/WNT5A/FOXF1/SFRP2	12
GO:0008406	gonad development	28/1224	217/17913	0.000877264	0.025732	0.0220196	ROBO2/CSDE1/ERCC1/RRM1/LRP2/ARRB1/EREG/CTNNA1/KITLG/TNFSF10/TEX11/ARID5B/CST3/KLHL10/OSR1/PGR/TGFBR1/SLIT2/INHBA/NUPR1/RXFP2/WNT5A/SEMA3A/WNT2B/FLNA/TCF21/ADCYAP1/SFRP2	28
GO:0010769	regulation of cell morphogenesis involved in differentiation	32/1224	260/17913	0.000889305	0.0259871	0.0222379	CFL1/ROBO2/MYADM/PSEN1/LPAR3/CTTN/PDLIM5/CNTN2/TBR1/ACTN4/ILK/S100A10/CORO1C/CHN1/LRP8/ZEB2/PLXNA4/SLIT2/TNIK/OLFM1/UST/LRP4/NEFL/WNT5A/FBLN1/SEMA3A/NTN1/PDPN/FLNA/OLFM4/MYOC/CHRNA3	32
GO:0030514	negative regulation of BMP signaling pathway	10/1224	46/17913	0.000905228	0.0262527	0.0224652	LRP2/TWSG1/HTRA3/WNT5A/VWC2/RBPMS2/NBL1/SFRP2/GREM2/GREM1	10
GO:0051592	response to calcium ion	19/1224	126/17913	0.0009072	0.0262527	0.0224652	BAD/PEF1/ENDOG/STIM1/PKD2/ANXA11/IQGAP1/PTK2B/EGFR/CLIC4/KCNMA1/SUCNR1/APOBEC1/WNT5A/CASQ2/CAV1/RYR3/CASR/CHP2	19
GO:0061005	cell differentiation involved in kidney development	11/1224	54/17913	0.000908525	0.0262527	0.0224652	GDNF/IQGAP1/MYO1E/YAP1/OSR1/FAT4/GLI3/BMP4/ACTA2/TCF21/GREM1	11
GO:0002446	neutrophil mediated immunity	53/1224	499/17913	0.000923248	0.0265793	0.0227446	VAT1/RHOG/PSMC3/SURF4/PSEN1/PYGB/SERPINB1/TUSC2/CEACAM8/AP1M1/MVP/DDOST/HEXB/ARMC8/SYNGR1/PGM1/WDR1/YPEL5/CREG1/NPC2/FUCA2/CD63/CAP1/DGAT1/IQGAP1/CD59/SLC2A5/CST3/DSC1/AGPAT2/RAB9B/RAB31/CD55/DEGS1/VAMP8/VCL/TNFAIP6/FABP5/KRT1/GYG1/CD44/CEACAM6/MGAM/GSN/ACPP/CD36/CFD/LGALS3/PIGR/CTSG/PRSS2/PRSS3/OLFM4	53
GO:0051017	actin filament bundle assembly	20/1224	136/17913	0.00092971	0.0266666	0.0228193	SPIRE1/CORO1B/PFN1/INPP5K/ARRB1/SH3PXD2B/ROCK2/ACTN4/ARHGAP6/PTK2B/S100A10/SMAD3/ACTN1/TPM1/ZYX/TGFBR1/DPYSL3/SORBS1/FLNA/MYOC	20
GO:0034637	cellular carbohydrate biosynthetic process	13/1224	71/17913	0.000935154	0.0267241	0.0228686	GYS1/EXT2/INPP5K/PGM1/CSGALNACT2/AKR1B1/B3GNT8/PPP1R3C/C1QTNF2/GYG1/IRS1/IGF1/SORBS1	13
GO:0001704	formation of primary germ layer	18/1224	117/17913	0.000965211	0.0273095	0.0233695	EXT2/FGFR1/ITGB3/BMP7/TWSG1/SMAD3/ITGA7/INHBA/ITGB4/HAND1/WNT5A/FOXF1/MMP2/ITGA8/BMP4/COL12A1/FZD7/SFRP2	18
GO:0001952	regulation of cell-matrix adhesion	18/1224	117/17913	0.000965211	0.0273095	0.0233695	DUSP3/MYF5/ROCK2/ILK/IQGAP1/DUSP22/ARHGAP6/PTK2B/S100A10/SMAD3/CORO1C/COL16A1/CEACAM6/CCL25/CD36/HOXA7/MYOC/GREM1	18
GO:0048667	cell morphogenesis involved in neuron differentiation	53/1224	500/17913	0.000966178	0.0273095	0.0233695	PITPNA/CFL1/ATOH1/ROBO2/VAX2/PSEN1/LPAR3/FLOT1/CTTN/DTNBP1/PDLIM5/NEO1/CNTN2/GDNF/ENAH/TBR1/S100A6/SLITRK5/ILK/ATL1/AUTS2/NRP2/BMP7/VCL/CHN1/PDLIM7/FEZ1/LRP8/ZEB2/PHOX2B/PLXNA4/SLIT2/TNIK/S100B/ISL2/OLFM1/NDN/GLI2/MATN2/VLDLR/UST/LRP4/GFRA1/NEFL/WNT5A/SEMA3A/GLI3/NTN1/BOC/ATP8A2/NRXN3/LGI1/CHRNA3	53
GO:0061572	actin filament bundle organization	20/1224	137/17913	0.0010203	0.0287347	0.0245891	SPIRE1/CORO1B/PFN1/INPP5K/ARRB1/SH3PXD2B/ROCK2/ACTN4/ARHGAP6/PTK2B/S100A10/SMAD3/ACTN1/TPM1/ZYX/TGFBR1/DPYSL3/SORBS1/FLNA/MYOC	20
GO:0001504	neurotransmitter uptake	9/1224	39/17913	0.00103019	0.0288046	0.0246489	PSEN1/FLOT1/NTSR1/TOR1A/GDNF/ARL6IP5/RGS4/RGS2/SLC6A4	9
GO:0030501	positive regulation of bone mineralization	9/1224	39/17913	0.00103019	0.0288046	0.0246489	FAM20C/BMP7/FBN2/SLC8A1/SMAD3/OSR1/BMP6/BMP4/OSR2	9
GO:0042391	regulation of membrane potential	42/1224	374/17913	0.00103843	0.0289309	0.024757	PINK1/BAD/ZMPSTE24/PSEN1/TUSC2/STOML2/ATP1A4/KCNA1/WDR1/NTSR1/GRID1/DMPK/IFI6/ARL6IP5/GABBR1/ATP2A2/RIMS3/ATP1A3/GPD1L/ATP1A1/DMD/PTK2B/CACNB2/SLC8A1/KCNMA1/CNR1/GRIK3/SLC34A1/RGS4/SLMAP/CASQ2/FHL1/CAV1/CD36/SCN2B/SCN4B/SLC26A3/FLNA/ADCYAP1/PLN/MYOC/CHRNA3	42
GO:0005976	polysaccharide metabolic process	16/1224	99/17913	0.00105938	0.0293163	0.0250868	GYS1/PYGB/EXT2/INPP5K/PGM1/CSGALNACT2/PPP1CC/B3GNT8/PPP1R3C/PYGM/C1QTNF2/GYG1/IRS1/IGF1/MGAM/SORBS1	16
GO:0042306	regulation of protein import into nucleus	11/1224	55/17913	0.00106667	0.0293163	0.0250868	PSEN1/IPO5/AGTR2/PKIG/SMAD3/GLI3/CD36/BMP4/RAB23/FLNA/CHP2	11
GO:0006875	cellular metal ion homeostasis	50/1224	467/17913	0.00106851	0.0293163	0.0250868	NEDD8/HFE/TTC7A/PSEN1/LPAR3/TMCO1/SLC39A13/STOML2/TMEM203/HEXB/CXCL13/BCAP31/PKD2/NTSR1/AGTR2/ACO1/DMPK/ATP2A2/ATP1A3/ATP1A1/DMD/PTK2B/CD55/CACNB2/SLC8A1/TGM2/SMAD3/KCNMA1/CNR1/BDKRB1/CYBRD1/CLIC2/NMU/GRIN2C/BMP6/HEPH/JPH2/WNT5A/FGF2/EDN3/CASQ2/CAV1/CD36/HTR2A/RYR3/CASR/CCL13/ADCYAP1/PLN/CCL11	50
GO:0006073	cellular glucan metabolic process	13/1224	72/17913	0.00107112	0.0293163	0.0250868	GYS1/PYGB/INPP5K/PGM1/PPP1CC/PPP1R3C/PYGM/C1QTNF2/GYG1/IRS1/IGF1/MGAM/SORBS1	13
GO:0044042	glucan metabolic process	13/1224	72/17913	0.00107112	0.0293163	0.0250868	GYS1/PYGB/INPP5K/PGM1/PPP1CC/PPP1R3C/PYGM/C1QTNF2/GYG1/IRS1/IGF1/MGAM/SORBS1	13
GO:0007187	G protein-coupled receptor signaling pathway, coupled to cyclic nucleotide second messenger	24/1224	178/17913	0.0010783	0.0294091	0.0251662	LPAR3/AGTR2/GNAL/GABBR1/GLP2R/GHRH/MC2R/AVPR2/CNR1/GRIK3/GNG2/PTHLH/RGS2/AKAP12/GCG/PTGER2/RXFP2/NPY/PTGER1/VIP/CASR/FLNA/ADCYAP1/PLN	24
GO:0045682	regulation of epidermis development	14/1224	81/17913	0.00109314	0.029575	0.0253082	ATOH1/ROCK2/REG3G/IL20/CD109/CDH3/CTSK/SPINK5/WNT5A/SFRP4/BMP4/GAL/HOXA7/REG3A	14
GO:0061053	somite development	14/1224	81/17913	0.00109314	0.029575	0.0253082	PSEN1/MYF5/SOX11/SIX1/SMAD3/ZEB2/NKD1/MEOX2/ROR2/CDX1/MEOX1/WNT5A/FOXF1/SFRP2	14
GO:0050679	positive regulation of epithelial cell proliferation	26/1224	199/17913	0.00109579	0.029575	0.0253082	BAD/FGF10/FGFR1/SOX11/ITGB3/NRP2/REG3G/EGFR/OSR1/TGFBR1/FGF7/CDH3/LAMC1/FOXP2/BMP6/IGF1/WNT5A/FGF2/ODAM/BMP4/FZD7/REG3A/OSR2/THBS4/REG1A/CCL11	26
GO:0060740	prostate gland epithelium morphogenesis	7/1224	25/17913	0.001102	0.0296397	0.0253635	FGF10/BMP7/GLI2/WNT5A/SULF1/BMP4/TNC	7
GO:0001101	response to acid chemical	38/1224	330/17913	0.001113	0.0296528	0.0253747	CFL1/SLC10A3/PINK1/BAD/RRAGA/IPO5/FOXO1/PKD2/AKR1B1/WNT8A/RORB/NQO1/PTK2B/PDK3/EGFR/SIX1/PTGFR/YAP1/COL16A1/OSR1/FABP3/GNG2/WNT5B/IRS1/PTGER2/SLC6A4/BMP6/SERPINF1/WNT5A/GSN/MMP2/KCNMB1/CD36/TGFBR3/FZD7/SST/TNC/REG1A	38
GO:0009954	proximal/distal pattern formation	8/1224	32/17913	0.00111393	0.0296528	0.0253747	FGF10/PBX1/OSR1/HOXD9/GLI2/LRP4/GLI3/GREM1	8
GO:0050931	pigment cell differentiation	8/1224	32/17913	0.00111393	0.0296528	0.0253747	AP1M1/KITLG/CD63/RAB38/ZEB2/MITF/EDN3/GLI3	8
GO:0032956	regulation of actin cytoskeleton organization	35/1224	297/17913	0.00114619	0.0304074	0.0260205	CFL1/SPIRE1/CORO1B/MYADM/PHPT1/CTTN/PFN1/INPP5K/WDR1/SNX9/SH3PXD2B/ROCK2/ILK/ARHGAP6/JAM3/PTK2B/S100A10/SMAD3/CFL2/RGS4/TPM1/TGFBR1/SLIT2/PLEKHH2/DSTN/DIXDC1/SCIN/TMOD1/GSN/ODAM/FHOD3/FLNA/LMOD1/MYOC/CCL11	35
GO:0035265	organ growth	24/1224	179/17913	0.00116657	0.0304648	0.0260696	KCNK2/ZMPSTE24/FGF10/PDLIM5/FGFR1/AGTR2/WWC3/STK3/EVC/YAP1/RGS4/RGS2/TGFBR1/FGF7/DDR2/SLC6A4/IGF1/HLX/COMP/FGF2/TGFBR3/MEIS1/BNC2/RSPO2	24
GO:0009161	ribonucleoside monophosphate metabolic process	38/1224	331/17913	0.00117685	0.0304648	0.0260696	UQCRH/NDUFB7/GMPS/UCK2/CYC1/ADSL/PINK1/BAD/NDUFS6/ZBTB20/NDUFA8/NDUFB9/GAPDH/NDUFA9/UQCRFS1/UQCRC1/STOML2/FAM20C/NDUFS5/PGK1/PGM1/NDUFA11/COX6B1/ATIC/RFK/ENO1/NDUFA4/PFKP/LDHA/NT5E/DLG2/ENPP3/ACTN3/NUPR1/IGF1/AMPD1/HTR2A/ADCYAP1	38
GO:0060840	artery development	16/1224	100/17913	0.00118285	0.0304648	0.0260696	ROBO2/SNX17/PKD2/AP2B1/LRP2/ADAMTS6/MYOCD/HPGD/SIX1/TGFBR1/COMP/FOXF1/LTBP1/GLI3/BMP4/MYLK	16
GO:0090090	negative regulation of canonical Wnt signaling pathway	23/1224	169/17913	0.00119402	0.0304648	0.0260696	PFDN5/PSMB3/PSMC3/PSMB2/FOXO1/STK3/MLLT3/DKK2/DKK3/DACT3/NKD1/TBX18/GPC3/WNT5B/MCC/ROR2/LRP4/WNT5A/CAV1/GLI3/SFRP4/SFRP2/GREM1	23
GO:0010838	positive regulation of keratinocyte proliferation	5/1224	13/17913	0.00119589	0.0304648	0.0260696	FGF10/REG3G/FGF7/CDH3/REG3A	5
GO:0002317	plasma cell differentiation	3/1224	4/17913	0.00120813	0.0304648	0.0260696	ITM2A/LGALS1/NKX2-3	3
GO:0002476	antigen processing and presentation of endogenous peptide antigen via MHC class Ib	3/1224	4/17913	0.00120813	0.0304648	0.0260696	HLA-E/HLA-F/HLA-G	3
GO:0050923	regulation of negative chemotaxis	3/1224	4/17913	0.00120813	0.0304648	0.0260696	ROBO2/PLXNA4/SLIT2	3
GO:0060355	positive regulation of cell adhesion molecule production	3/1224	4/17913	0.00120813	0.0304648	0.0260696	FLOT1/CAV1/COLEC12	3
GO:0060665	regulation of branching involved in salivary gland morphogenesis by mesenchymal-epithelial signaling	3/1224	4/17913	0.00120813	0.0304648	0.0260696	FGF10/FGFR1/FGF7	3
GO:0002475	antigen processing and presentation via MHC class Ib	4/1224	8/17913	0.00121499	0.0304648	0.0260696	HLA-E/HLA-F/HLA-G/AP3B1	4
GO:0010958	regulation of amino acid import across plasma membrane	4/1224	8/17913	0.00121499	0.0304648	0.0260696	PSEN1/ARL6IP5/RGS4/RGS2	4
GO:0051014	actin filament severing	4/1224	8/17913	0.00121499	0.0304648	0.0260696	MYH9/DSTN/SCIN/GSN	4
GO:0052173	response to defenses of other organism involved in symbiotic interaction	4/1224	8/17913	0.00121499	0.0304648	0.0260696	TUSC2/SLC25A6/KPNA6/SMAD3	4
GO:0052200	response to host defenses	4/1224	8/17913	0.00121499	0.0304648	0.0260696	TUSC2/SLC25A6/KPNA6/SMAD3	4
GO:0075136	response to host	4/1224	8/17913	0.00121499	0.0304648	0.0260696	TUSC2/SLC25A6/KPNA6/SMAD3	4
GO:2000096	positive regulation of Wnt signaling pathway, planar cell polarity pathway	4/1224	8/17913	0.00121499	0.0304648	0.0260696	MLLT3/NKD1/GPC3/RSPO3	4
GO:1903779	regulation of cardiac conduction	13/1224	73/17913	0.00122321	0.0305723	0.0261616	ATP1A4/STIM1/DMPK/ATP2A2/ATP1A3/ATP1A1/SLC8A1/CORIN/FXYD3/CASQ2/CAV1/RYR3/FLNA	13
GO:0048486	parasympathetic nervous system development	6/1224	19/17913	0.00125826	0.0312475	0.0267394	GDNF/NRP2/SIX1/PHOX2B/PLXNA4/SEMA3A	6
GO:0072074	kidney mesenchyme development	6/1224	19/17913	0.00125826	0.0312475	0.0267394	PKD2/BMP7/SIX1/OSR1/BMP4/TCF21	6
GO:0060389	pathway-restricted SMAD protein phosphorylation	10/1224	48/17913	0.00128261	0.0317506	0.0271699	HFE/BMP7/TWSG1/TGFBR1/INHBA/RBPMS/BMP6/TGFBR3/BMP4/GREM1	10
GO:0045137	development of primary sexual characteristics	28/1224	223/17913	0.00133667	0.0328284	0.0280922	ROBO2/CSDE1/ERCC1/RRM1/LRP2/ARRB1/EREG/CTNNA1/KITLG/TNFSF10/TEX11/ARID5B/CST3/KLHL10/OSR1/PGR/TGFBR1/SLIT2/INHBA/NUPR1/RXFP2/WNT5A/SEMA3A/WNT2B/FLNA/TCF21/ADCYAP1/SFRP2	28
GO:0071804	cellular potassium ion transport	20/1224	140/17913	0.00133882	0.0328284	0.0280922	KCNK2/LRRC38/KCNA1/PKD2/CD63/KCNIP4/KCNAB1/ATP1A3/ATP1A1/KCNMA1/KCNG1/RGS4/KCNIP3/EDN3/CASQ2/FHL1/CAV1/KCNMB1/GAL/FLNA	20
GO:0071805	potassium ion transmembrane transport	20/1224	140/17913	0.00133882	0.0328284	0.0280922	KCNK2/LRRC38/KCNA1/PKD2/CD63/KCNIP4/KCNAB1/ATP1A3/ATP1A1/KCNMA1/KCNG1/RGS4/KCNIP3/EDN3/CASQ2/FHL1/CAV1/KCNMB1/GAL/FLNA	20
GO:0043312	neutrophil degranulation	51/1224	485/17913	0.00141981	0.0344932	0.0295168	VAT1/RHOG/PSMC3/SURF4/PSEN1/PYGB/SERPINB1/CEACAM8/AP1M1/MVP/DDOST/HEXB/ARMC8/SYNGR1/PGM1/YPEL5/CREG1/NPC2/FUCA2/CD63/CAP1/DGAT1/IQGAP1/CD59/SLC2A5/CST3/DSC1/AGPAT2/RAB9B/RAB31/CD55/DEGS1/VAMP8/VCL/TNFAIP6/FABP5/KRT1/GYG1/CD44/CEACAM6/MGAM/GSN/ACPP/CD36/CFD/LGALS3/PIGR/CTSG/PRSS2/PRSS3/OLFM4	51
GO:0050919	negative chemotaxis	7/1224	26/17913	0.00142002	0.0344932	0.0295168	ROBO2/ITGB3/NRP2/PLXNA4/SLIT2/WNT5A/NTN1	7
GO:0072202	cell differentiation involved in metanephros development	7/1224	26/17913	0.00142002	0.0344932	0.0295168	GDNF/YAP1/OSR1/FAT4/BMP4/TCF21/GREM1	7
GO:0003018	vascular process in circulatory system	22/1224	161/17913	0.00143161	0.0345586	0.0295728	PLOD3/AGTR2/DDAH1/ROCK2/TACR2/EGFR/SLC8A1/RGS2/P2RY2/SLIT2/AKAP12/HTR7/GRIP2/SLC6A4/COMP/EDN3/CAV1/KCNMB1/HTR2A/ACTA2/CASR/ADCYAP1	22
GO:0006022	aminoglycan metabolic process	22/1224	161/17913	0.00143161	0.0345586	0.0295728	EXT2/HEXB/CSGALNACT2/HS3ST5/HS6ST2/SLC35D2/B3GNT8/NDST4/IL15/HPSE2/FMOD/GPC3/OMD/PRELP/ACAN/CD44/EGFLAM/UST/LUM/FGF2/ITIH5/GPC4	22
GO:0003231	cardiac ventricle development	19/1224	131/17913	0.00145665	0.0350543	0.0299969	ROBO2/KCNK2/ZMPSTE24/AP2B1/LRP2/SOX11/MYOCD/FZD2/TPM1/TGFBR1/SLIT2/MYL2/HAND1/WNT5A/FOXF1/LTBP1/TGFBR3/BMP4/SFRP2	19
GO:1902903	regulation of supramolecular fiber organization	36/1224	313/17913	0.00151296	0.0362203	0.0309947	CFL1/MAPRE1/SPIRE1/CORO1B/MYADM/PSEN1/DRG1/CTTN/PFN1/INPP5K/WDR1/SNX9/SH3PXD2B/ROCK2/ARL2/MID1IP1/ARHGAP6/PTK2B/S100A10/SMAD3/CFL2/RGS4/TPM1/TGFBR1/SLIT2/PLEKHH2/DSTN/SCIN/TMOD1/GSN/CRYAB/FHOD3/FLNA/LMOD1/MYOC/CCL11	36
GO:0035272	exocrine system development	10/1224	49/17913	0.00151442	0.0362203	0.0309947	FGF10/FGFR1/CST3/BMP7/TWSG1/EGFR/TGM2/FGF7/TFCP2L1/SEMA3A	10
GO:0060541	respiratory system development	25/1224	193/17913	0.00152719	0.0364136	0.0311601	PLOD3/FGF10/FGFR1/SOX11/KCNAB1/MYOCD/EGFR/SIX1/YAP1/PGR/PHOX2B/FGF7/GPC3/GLI2/FOXP2/ALDH1A3/WNT5A/FOXF1/GLI3/BMP4/WNT2B/PDPN/TCF21/TNC/RSPO2	25
GO:0000271	polysaccharide biosynthetic process	12/1224	66/17913	0.00154606	0.0367508	0.0314487	GYS1/EXT2/INPP5K/PGM1/CSGALNACT2/B3GNT8/PPP1R3C/C1QTNF2/GYG1/IRS1/IGF1/SORBS1	12
GO:0042119	neutrophil activation	52/1224	499/17913	0.00156112	0.0369957	0.0316583	VAT1/RHOG/PSMC3/SURF4/PSEN1/PYGB/SERPINB1/CEACAM8/AP1M1/MVP/DDOST/HEXB/ARMC8/SYNGR1/PGM1/YPEL5/CREG1/NPC2/FUCA2/CD63/CAP1/DGAT1/IQGAP1/CD59/SLC2A5/CST3/DSC1/IL15/AGPAT2/RAB9B/RAB31/CD55/DEGS1/VAMP8/VCL/TNFAIP6/FABP5/KRT1/GYG1/CD44/CEACAM6/MGAM/GSN/ACPP/CD36/CFD/LGALS3/PIGR/CTSG/PRSS2/PRSS3/OLFM4	52
GO:0002283	neutrophil activation involved in immune response	51/1224	488/17913	0.00162068	0.0382904	0.0327662	VAT1/RHOG/PSMC3/SURF4/PSEN1/PYGB/SERPINB1/CEACAM8/AP1M1/MVP/DDOST/HEXB/ARMC8/SYNGR1/PGM1/YPEL5/CREG1/NPC2/FUCA2/CD63/CAP1/DGAT1/IQGAP1/CD59/SLC2A5/CST3/DSC1/AGPAT2/RAB9B/RAB31/CD55/DEGS1/VAMP8/VCL/TNFAIP6/FABP5/KRT1/GYG1/CD44/CEACAM6/MGAM/GSN/ACPP/CD36/CFD/LGALS3/PIGR/CTSG/PRSS2/PRSS3/OLFM4	51
GO:0015672	monovalent inorganic cation transport	50/1224	477/17913	0.00168161	0.0392933	0.0336244	SLC25A3/KCNK2/LRRC38/NDUFA9/ATP6V0E1/STOML2/ATP1A4/KCNA1/PKD2/COX6B1/DMPK/NDUFA4/CD63/KCNIP4/ATP2A2/ACTN4/PER1/KCNAB1/ATP1A3/GPD1L/SLC15A1/ATP1A1/DMD/SLC15A2/PTK2B/KCNJ12/SLC6A8/SLC8A1/KCNMA1/SLC34A1/KCNG1/RGS4/OSR1/KCNIP3/COX7A1/FXYD3/SLMAP/SLC24A3/EDN3/CASQ2/FHL1/CAV1/KCNMB1/SCN2B/HTR2A/KCNJ13/SCN4B/GAL/FLNA/ADCYAP1	50
GO:0002695	negative regulation of leukocyte activation	22/1224	163/17913	0.00168163	0.0392933	0.0336244	DUSP3/HFE/IFNB1/HLA-F/SOX11/DUSP22/CTLA4/HLA-G/TWSG1/GPNMB/BTK/CNR1/ENPP3/IL13RA2/INHBA/HLX/FOXF1/PDE5A/GLI3/LGALS3/BMP4/GAL	22
GO:1904589	regulation of protein import	11/1224	58/17913	0.00168234	0.0392933	0.0336244	PSEN1/IPO5/AGTR2/PKIG/SMAD3/GLI3/CD36/BMP4/RAB23/FLNA/CHP2	11
GO:0009123	nucleoside monophosphate metabolic process	39/1224	349/17913	0.00168439	0.0392933	0.0336244	UQCRH/NDUFB7/GMPS/PNKP/UCK2/CYC1/ADSL/PINK1/BAD/NDUFS6/ZBTB20/NDUFA8/NDUFB9/GAPDH/NDUFA9/UQCRFS1/UQCRC1/STOML2/FAM20C/NDUFS5/PGK1/PGM1/NDUFA11/COX6B1/ATIC/RFK/ENO1/NDUFA4/PFKP/LDHA/NT5E/DLG2/ENPP3/ACTN3/NUPR1/IGF1/AMPD1/HTR2A/ADCYAP1	39
GO:0042474	middle ear morphogenesis	6/1224	20/17913	0.00169454	0.0392933	0.0336244	FGFR1/GSC/SIX1/NKX3-2/OSR1/OSR2	6
GO:0060602	branch elongation of an epithelium	6/1224	20/17913	0.00169454	0.0392933	0.0336244	FGF10/SIX1/YAP1/WNT5A/BMP4/TNC	6
GO:0007435	salivary gland morphogenesis	8/1224	34/17913	0.00170228	0.0392933	0.0336244	FGF10/FGFR1/BMP7/TWSG1/EGFR/TGM2/FGF7/SEMA3A	8
GO:0007179	transforming growth factor beta receptor signaling pathway	24/1224	184/17913	0.00170751	0.0392933	0.0336244	GIPC1/FUT8/SOX11/DKK3/FBN2/TWSG1/FERMT2/MYOCD/HPGD/SMAD3/CD109/FMOD/SMAD9/ZYX/TGFBR1/LEFTY2/HTRA3/TGFB1I1/CIDEA/LTBP1/CAV1/TGFBR3/ITGA8/NPNT	24
GO:0090066	regulation of anatomical structure size	47/1224	442/17913	0.00170863	0.0392933	0.0336244	CFL1/SPIRE1/CORO1B/MYADM/PLOD3/LPAR3/CTTN/PFN1/WDR1/SNX9/AGTR2/CNTN2/ROCK2/ILK/PTK2B/EGFR/SLC8A1/KCNMA1/CFL2/RGS2/PLXNA4/P2RY2/SLIT2/PLEKHH2/DSTN/HTR7/OLFM1/GRIP2/SLC6A4/SCIN/COMP/NEFL/WNT5A/TMOD1/GSN/EDN3/CAV1/SEMA3A/KCNMB1/HTR2A/NTN1/ACTA2/CASR/FHOD3/LMOD1/ADCYAP1/CCL11	47
GO:0001736	establishment of planar polarity	18/1224	123/17913	0.00173115	0.0395773	0.0338674	PSMB3/PSMC3/PFN1/PSMB2/WDR1/AP2B1/MLLT3/FZD2/NKD1/GPC3/PRICKLE2/ROR2/WNT5A/GPC4/FZD7/FOXF2/SFRP2/RSPO3	18
GO:0007164	establishment of tissue polarity	18/1224	123/17913	0.00173115	0.0395773	0.0338674	PSMB3/PSMC3/PFN1/PSMB2/WDR1/AP2B1/MLLT3/FZD2/NKD1/GPC3/PRICKLE2/ROR2/WNT5A/GPC4/FZD7/FOXF2/SFRP2/RSPO3	18
GO:0019883	antigen processing and presentation of endogenous antigen	5/1224	14/17913	0.00175623	0.0397993	0.0340574	IDE/HFE/HLA-E/HLA-F/HLA-G	5
GO:0043455	regulation of secondary metabolic process	5/1224	14/17913	0.00175623	0.0397993	0.0340574	GIPC1/ZEB2/CDH3/WNT5A/TYRP1	5
GO:2000095	regulation of Wnt signaling pathway, planar cell polarity pathway	5/1224	14/17913	0.00175623	0.0397993	0.0340574	MLLT3/NKD1/GPC3/SFRP2/RSPO3	5
GO:0099003	vesicle-mediated transport in synapse	23/1224	174/17913	0.00176745	0.0399372	0.0341754	PINK1/BLOC1S1/PSEN1/GIPC1/DTNBP1/AP3S1/AP2B1/TOR1A/ATP2A2/VAMP4/RIMS3/ITGB3/CADPS2/AP3B1/ACTB/CACNB2/CNR1/VAMP1/APBA2/GRIP2/SLC2A4/HTR2A/SYT4	23
GO:0021954	central nervous system neuron development	13/1224	76/17913	0.00179103	0.0403528	0.034531	ROBO2/CNTN2/NRP2/DCLK2/ZEB2/PHOX2B/PLXNA4/SLIT2/GLI2/WNT5A/SEMA3A/LHX6/NPY	13
GO:0060512	prostate gland morphogenesis	7/1224	27/17913	0.00180532	0.0405571	0.0347059	FGF10/BMP7/GLI2/WNT5A/SULF1/BMP4/TNC	7
GO:0009167	purine ribonucleoside monophosphate metabolic process	36/1224	317/17913	0.00188632	0.0422547	0.0361585	UQCRH/NDUFB7/GMPS/CYC1/ADSL/PINK1/BAD/NDUFS6/ZBTB20/NDUFA8/NDUFB9/GAPDH/NDUFA9/UQCRFS1/UQCRC1/STOML2/FAM20C/NDUFS5/PGK1/PGM1/NDUFA11/COX6B1/ATIC/ENO1/NDUFA4/PFKP/LDHA/NT5E/DLG2/ENPP3/ACTN3/NUPR1/IGF1/AMPD1/HTR2A/ADCYAP1	36
GO:0015893	drug transport	23/1224	175/17913	0.00190671	0.0425886	0.0364443	PINK1/PSEN1/SLC25A6/DTNBP1/NTSR1/LRP2/TOR1A/GDNF/CD320/ARL6IP5/SLC25A4/SLC25A26/TACR2/SLC15A2/SLC6A8/CNR1/RGS4/SLC6A20/RGS2/INHBA/HTR2A/GAL/CHRNA3	23
GO:0050920	regulation of chemotaxis	24/1224	186/17913	0.00197742	0.0440415	0.0376875	ROBO2/CORO1B/DUSP3/FGF10/CXCL13/FGFR1/TBR1/HSPB1/JAM3/PTK2B/SMAD3/SUCNR1/PLXNA4/SLIT2/SMOC2/WNT5A/FGF2/EDN3/SEMA3A/CASR/THBS4/NBL1/CXCL14/GREM1	24
GO:0009126	purine nucleoside monophosphate metabolic process	36/1224	318/17913	0.00199128	0.0440546	0.0376988	UQCRH/NDUFB7/GMPS/CYC1/ADSL/PINK1/BAD/NDUFS6/ZBTB20/NDUFA8/NDUFB9/GAPDH/NDUFA9/UQCRFS1/UQCRC1/STOML2/FAM20C/NDUFS5/PGK1/PGM1/NDUFA11/COX6B1/ATIC/ENO1/NDUFA4/PFKP/LDHA/NT5E/DLG2/ENPP3/ACTN3/NUPR1/IGF1/AMPD1/HTR2A/ADCYAP1	36
GO:0002088	lens development in camera-type eye	12/1224	68/17913	0.00201665	0.0440546	0.0376988	SOX11/SMAD3/ZEB2/TGFBR1/WNT5B/WNT5A/TMOD1/CRYAB/MEIS1/BMP4/WNT2B/CRYGD	12
GO:0043647	inositol phosphate metabolic process	12/1224	68/17913	0.00201665	0.0440546	0.0376988	INPP5K/NTSR1/NUDT3/INPP5A/IP6K1/PLCD3/PTK2B/NUDT11/NUDT10/PLCB3/PLCD4/FGF2	12
GO:1903524	positive regulation of blood circulation	12/1224	68/17913	0.00201665	0.0440546	0.0376988	ATP2A2/ATP1A1/EGFR/RGS4/TPM1/RGS2/NMU/PTGER2/EDN3/CAV1/HTR2A/CASR	12
GO:0060411	cardiac septum morphogenesis	13/1224	77/17913	0.00202285	0.0440546	0.0376988	ROBO2/LRP2/SOX11/NRP2/BMP7/FZD2/TGFBR1/SLIT2/PARVA/HAND1/WNT5A/TGFBR3/BMP4	13
GO:0042471	ear morphogenesis	17/1224	115/17913	0.00205465	0.0440546	0.0376988	ATOH1/FGF10/FGFR1/GSC/LRIG3/SIX1/FZD2/NKX3-2/OSR1/ROR2/GLI2/ALDH1A3/WNT5A/ITGA8/NTN1/ATP8A2/OSR2	17
GO:0021800	cerebral cortex tangential migration	4/1224	9/17913	0.00206894	0.0440546	0.0376988	NRP2/SLIT2/SEMA3A/LHX6	4
GO:0035581	sequestering of extracellular ligand from receptor	4/1224	9/17913	0.00206894	0.0440546	0.0376988	FBN2/LTBP1/NBL1/GREM2	4
GO:0044848	biological phase	4/1224	9/17913	0.00206894	0.0440546	0.0376988	CDH3/SPINK5/WNT5A/GAL	4
GO:0044851	hair cycle phase	4/1224	9/17913	0.00206894	0.0440546	0.0376988	CDH3/SPINK5/WNT5A/GAL	4
GO:0048819	regulation of hair follicle maturation	4/1224	9/17913	0.00206894	0.0440546	0.0376988	CDH3/SPINK5/WNT5A/GAL	4
GO:0072172	mesonephric tubule formation	4/1224	9/17913	0.00206894	0.0440546	0.0376988	GDNF/SIX1/OSR1/GREM1	4
GO:0045740	positive regulation of DNA replication	8/1224	35/17913	0.00207645	0.0440546	0.0376988	FAF1/STOML2/FGF10/FGFR1/EREG/CST3/EGFR/GLI2	8
GO:0048333	mesodermal cell differentiation	8/1224	35/17913	0.00207645	0.0440546	0.0376988	FGFR1/ITGB3/INHBA/ITGB4/FOXF1/ITGA8/BMP4/SFRP2	8
GO:0001954	positive regulation of cell-matrix adhesion	10/1224	51/17913	0.00207993	0.0440546	0.0376988	ILK/IQGAP1/PTK2B/S100A10/SMAD3/COL16A1/CEACAM6/CCL25/CD36/MYOC	10
GO:0035296	regulation of tube diameter	18/1224	125/17913	0.00208003	0.0440546	0.0376988	PLOD3/AGTR2/ROCK2/EGFR/SLC8A1/RGS2/P2RY2/HTR7/GRIP2/SLC6A4/COMP/EDN3/CAV1/KCNMB1/HTR2A/ACTA2/CASR/ADCYAP1	18
GO:0046887	positive regulation of hormone secretion	18/1224	125/17913	0.00208003	0.0440546	0.0376988	BAD/HFE/PHPT1/FGFR1/ARRB1/SOX11/TACR2/GHRH/EGFR/VAMP8/INHBA/NMU/BMP6/GRP/EDN3/CASR/GAL/ADCYAP1	18
GO:0097746	regulation of blood vessel diameter	18/1224	125/17913	0.00208003	0.0440546	0.0376988	PLOD3/AGTR2/ROCK2/EGFR/SLC8A1/RGS2/P2RY2/HTR7/GRIP2/SLC6A4/COMP/EDN3/CAV1/KCNMB1/HTR2A/ACTA2/CASR/ADCYAP1	18
GO:0060443	mammary gland morphogenesis	9/1224	43/17913	0.00214312	0.045145	0.0386319	FGF10/PGR/GLI2/WNT5A/CAV1/GLI3/NTN1/BMP4/CCL11	9
GO:0099518	vesicle cytoskeletal trafficking	9/1224	43/17913	0.00214312	0.045145	0.0386319	BLOC1S1/DTNBP1/AP3S1/KIF1B/KIF13A/ACTN4/FYCO1/KIF1C/AP3B1	9
GO:0072507	divalent inorganic cation homeostasis	44/1224	412/17913	0.00216962	0.0455795	0.0390037	PSEN1/LPAR3/TMCO1/SLC39A13/STOML2/TMEM203/HEXB/KCNA1/CXCL13/BCAP31/PKD2/NTSR1/DMPK/ATP2A2/DMD/PTK2B/CD55/EGFR/CACNB2/SLC8A1/TGM2/SMAD3/CNR1/BDKRB1/CLIC2/NMU/GRIN2C/TMTC2/JPH2/SGCD/WNT5A/FGF2/EDN3/CASQ2/CAV1/CD36/HTR2A/RYR3/CASR/CCL13/ADCYAP1/PLN/REG1A/CCL11	44
GO:0019730	antimicrobial humoral response	16/1224	106/17913	0.00220718	0.0462437	0.039572	PDZD11/GAPDH/HLA-E/REG3G/SPINK5/PLA2G2A/IGHA1/CTSG/PRSS2/PRSS3/CCL13/REG3A/ITLN1/DMBT1/DEFA6/DEFA5	16
GO:0030728	ovulation	6/1224	21/17913	0.00223664	0.0465471	0.0398317	EREG/HPGD/TNFAIP6/RGS2/PGR/INHBA	6
GO:0048485	sympathetic nervous system development	6/1224	21/17913	0.00223664	0.0465471	0.0398317	GDNF/SOX11/NRP2/PHOX2B/PLXNA4/SEMA3A	6
GO:0051656	establishment of organelle localization	47/1224	448/17913	0.00223963	0.0465471	0.0398317	PREB/SPIRE1/CHMP4B/PINK1/BLOC1S1/SEC22B/PSEN1/MYH9/CHMP2A/PEF1/TMED10/GIPC1/DTNBP1/FGF10/CHMP4A/AP3S1/MAP4/KIF1B/TOR1A/TMED9/CHMP2B/ATP2A2/KIF13A/ACTN4/RIMS3/FYCO1/KIF1C/CADPS2/CD59/AP3B1/GPSM2/VAMP8/CACNB2/BTK/CNR1/VAMP1/FEZ1/APBA2/CDH3/IL13RA2/SLC2A4/NEFL/FOXF1/HTR2A/NTN1/SYT4/FAM83D	47
GO:0051650	establishment of vesicle localization	30/1224	253/17913	0.00226395	0.0467922	0.0400414	PREB/PINK1/BLOC1S1/SEC22B/PSEN1/PEF1/TMED10/GIPC1/DTNBP1/AP3S1/KIF1B/TOR1A/TMED9/ATP2A2/KIF13A/ACTN4/RIMS3/FYCO1/KIF1C/CADPS2/CD59/AP3B1/CACNB2/CNR1/VAMP1/APBA2/CDH3/SLC2A4/HTR2A/SYT4	30
GO:0022898	regulation of transmembrane transporter activity	29/1224	242/17913	0.00226811	0.0467922	0.0400414	PINK1/LRRC38/STIM1/KCNA1/PKD2/NTSR1/ACTN4/KCNAB1/GPD1L/DMD/ACTB/PTK2B/CACNB2/KCNG1/OSR1/DLG2/RGS9/CLIC2/SLMAP/JPH2/NEFL/CASQ2/SLN/FHL1/CAV1/SCN2B/SCN4B/GAL/PLN	29
GO:0048489	synaptic vesicle transport	18/1224	126/17913	0.0022755	0.0467922	0.0400414	PINK1/BLOC1S1/PSEN1/GIPC1/DTNBP1/AP3S1/TOR1A/ATP2A2/RIMS3/CADPS2/AP3B1/CACNB2/CNR1/VAMP1/APBA2/SLC2A4/HTR2A/SYT4	18
GO:0097480	establishment of synaptic vesicle localization	18/1224	126/17913	0.0022755	0.0467922	0.0400414	PINK1/BLOC1S1/PSEN1/GIPC1/DTNBP1/AP3S1/TOR1A/ATP2A2/RIMS3/CADPS2/AP3B1/CACNB2/CNR1/VAMP1/APBA2/SLC2A4/HTR2A/SYT4	18
GO:0070509	calcium ion import	12/1224	69/17913	0.00229253	0.0470181	0.0402347	ZMPSTE24/PKD2/ATP2A2/PSEN2/CACNB2/SLC8A1/GCG/SLN/LGALS3/CASR/SPINK1/PLN	12
GO:0030203	glycosaminoglycan metabolic process	21/1224	157/17913	0.00236641	0.0484055	0.0414219	EXT2/HEXB/CSGALNACT2/HS3ST5/HS6ST2/SLC35D2/NDST4/IL15/HPSE2/FMOD/GPC3/OMD/PRELP/ACAN/CD44/EGFLAM/UST/LUM/FGF2/ITIH5/GPC4	21
GO:0007369	gastrulation	23/1224	178/17913	0.00238185	0.0485935	0.0415828	MYADM/EXT2/RPS6/FGFR1/ITGB3/GSC/BMP7/TWSG1/SMAD3/OSR1/ITGA7/GPC3/INHBA/ITGB4/HAND1/WNT5A/FOXF1/MMP2/ITGA8/BMP4/COL12A1/FZD7/SFRP2	23
GO:0043903	regulation of symbiosis, encompassing mutualism through parasitism	28/1224	232/17913	0.00241052	0.0490497	0.0419733	SQSTM1/POLR2L/CFL1/POLR2G/GTF2F2/CHMP4B/BAD/GAPDH/PSMC3/TAF11/IFNB1/CHMP2A/INPP5K/MID2/HS3ST5/FUCA2/CHMP2B/KPNA6/APOBEC3C/OAS1/IFITM1/TRIM31/LGALS1/TRIM6/GSN/CAV1/CD36/CTSG	28
GO:0060071	Wnt signaling pathway, planar cell polarity pathway	16/1224	107/17913	0.00243454	0.0494091	0.0422808	PSMB3/PSMC3/PFN1/PSMB2/AP2B1/MLLT3/FZD2/NKD1/GPC3/PRICKLE2/ROR2/WNT5A/GPC4/FZD7/SFRP2/RSPO3	16
GO:0043405	regulation of MAP kinase activity	36/1224	322/17913	0.00246325	0.0498615	0.0426679	ERP29/DUSP3/PSEN1/LPAR3/DTNBP1/FGF10/INPP5K/PEA15/PPP2R1A/FGFR1/ARRB1/KITLG/ILK/IQGAP1/PTK2B/BMP7/EGFR/FZD8/RGS4/RGS2/ZEB2/C1QTNF2/TGFBR1/TNFRSF11A/TNIK/ROR2/IGF1/WNT5A/FGF2/TPD52L1/EDN3/PDE5A/CAV1/HTR2A/BMP4/SFRP2	36
GO:0072075	metanephric mesenchyme development	5/1224	15/17913	0.00248727	0.0500869	0.0428608	PKD2/BMP7/SIX1/OSR1/TCF21	5
GO:1905276	regulation of epithelial tube formation	5/1224	15/17913	0.00248727	0.0500869	0.0428608	GDNF/SIX1/FZD2/WNT5A/SFRP2	5
GO:0035850	epithelial cell differentiation involved in kidney development	9/1224	44/17913	0.00253373	0.0506598	0.043351	GDNF/IQGAP1/MYO1E/YAP1/OSR1/FAT4/BMP4/ACTA2/GREM1	9
GO:0060393	regulation of pathway-restricted SMAD protein phosphorylation	9/1224	44/17913	0.00253373	0.0506598	0.043351	HFE/BMP7/TWSG1/TGFBR1/INHBA/RBPMS/BMP6/BMP4/GREM1	9
GO:0006027	glycosaminoglycan catabolic process	11/1224	61/17913	0.00256134	0.0506598	0.043351	HEXB/HPSE2/FMOD/GPC3/OMD/PRELP/ACAN/CD44/LUM/FGF2/GPC4	11
GO:0008088	axo-dendritic transport	11/1224	61/17913	0.00256134	0.0506598	0.043351	BLOC1S1/DTNBP1/AP3S1/KIF1B/KIF1C/HSPB1/AP3B1/MAP1A/FEZ1/DLG2/NEFL	11
GO:0034113	heterotypic cell-cell adhesion	11/1224	61/17913	0.00256134	0.0506598	0.043351	MYADM/FLOT1/MADCAM1/ITGB3/GLDN/PERP/BMP7/ITGA7/PARVA/CD44/CEACAM6	11
GO:0051893	regulation of focal adhesion assembly	11/1224	61/17913	0.00256134	0.0506598	0.043351	DUSP3/ROCK2/IQGAP1/DUSP22/ARHGAP6/S100A10/SMAD3/CORO1C/COL16A1/MYOC/GREM1	11
GO:0090109	regulation of cell-substrate junction assembly	11/1224	61/17913	0.00256134	0.0506598	0.043351	DUSP3/ROCK2/IQGAP1/DUSP22/ARHGAP6/S100A10/SMAD3/CORO1C/COL16A1/MYOC/GREM1	11
GO:0000045	autophagosome assembly	12/1224	70/17913	0.00259845	0.0512633	0.0438675	CHMP4B/PINK1/ATG9A/SEC22B/PSEN1/STX17/CHMP4A/MAP1LC3A/FEZ1/NUPR1/RAB23/SYNPO2	12
GO:0008217	regulation of blood pressure	22/1224	169/17913	0.00266619	0.0523533	0.0448002	NTSR1/AGTR2/DDAH1/SLC2A5/ATP1A1/SMAD3/AVPR2/CNR1/CORIN/TPM1/SUCNR1/BDKRB1/NMU/PLCB3/GRIP2/ADH5/EDN3/NPY/PTGS1/ACTA2/CTSG/CPA3	22
GO:0010038	response to metal ion	37/1224	335/17913	0.00266717	0.0523533	0.0448002	BAD/HFE/ERCC1/SLC39A13/PEF1/ENDOG/STIM1/KCNA1/PKD2/BSG/MAP1LC3A/ACO1/ANXA11/FABP4/IQGAP1/NQO1/PTK2B/EGFR/CLIC4/KCNMA1/SLC34A1/DLG2/SUCNR1/CYBRD1/APOBEC1/BMP6/SERPINF1/WNT5A/GSN/CASQ2/CAV1/CNGA3/MAOB/RYR3/CASR/PLN/CHP2	37
GO:0045995	regulation of embryonic development	18/1224	128/17913	0.00271283	0.0529821	0.0453383	MYADM/FGFR1/GDNF/STK3/BMP7/SIX1/FZD2/OSR1/NKD1/TBX18/IGF1/CDX1/WNT5A/SULF1/BMP4/WNT2B/FZD7/SFRP2	18
GO:0072175	epithelial tube formation	18/1224	128/17913	0.00271283	0.0529821	0.0453383	CFL1/FGF10/PFN1/LRP2/GDNF/SOX11/STK3/BMP7/SIX1/FZD2/CC2D2A/OSR1/ZEB2/HAND1/WNT5A/BMP4/SFRP2/GREM1	18
GO:0032412	regulation of ion transmembrane transporter activity	28/1224	234/17913	0.00273027	0.0531889	0.0455153	PINK1/LRRC38/STIM1/KCNA1/PKD2/NTSR1/ACTN4/KCNAB1/GPD1L/DMD/PTK2B/CACNB2/KCNG1/OSR1/DLG2/RGS9/CLIC2/SLMAP/JPH2/NEFL/CASQ2/SLN/FHL1/CAV1/SCN2B/SCN4B/GAL/PLN	28
GO:0042775	mitochondrial ATP synthesis coupled electron transport	14/1224	89/17913	0.00275302	0.053498	0.0457798	UQCRH/NDUFB7/CYC1/PINK1/NDUFS6/NDUFA8/NDUFB9/NDUFA9/UQCRFS1/UQCRC1/NDUFS5/NDUFA11/COX6B1/NDUFA4	14
GO:0060441	epithelial tube branching involved in lung morphogenesis	7/1224	29/17913	0.0028146	0.05416	0.0463462	FGF10/YAP1/FOXF1/BMP4/WNT2B/TNC/RSPO2	7
GO:0016202	regulation of striated muscle tissue development	20/1224	149/17913	0.00284625	0.05416	0.0463462	KCNK2/FLOT1/FGFR1/MYOCD/SIX1/SMAD3/YAP1/RGS4/RGS2/TGFBR1/S100B/ACTN3/IGF1/JPH2/FGF2/TGFBR3/MEIS1/BMP4/FZD7/GREM1	20
GO:0002428	antigen processing and presentation of peptide antigen via MHC class Ib	3/1224	5/17913	0.00286644	0.05416	0.0463462	HLA-E/HLA-F/HLA-G	3
GO:0021825	substrate-dependent cerebral cortex tangential migration	3/1224	5/17913	0.00286644	0.05416	0.0463462	NRP2/SLIT2/SEMA3A	3
GO:0061551	trigeminal ganglion development	3/1224	5/17913	0.00286644	0.05416	0.0463462	NRP2/SIX1/SEMA3A	3
GO:0097070	ductus arteriosus closure	3/1224	5/17913	0.00286644	0.05416	0.0463462	MYOCD/HPGD/FOXF1	3
GO:1900019	regulation of protein kinase C activity	3/1224	5/17913	0.00286644	0.05416	0.0463462	EGFR/ROR2/WNT5A	3
GO:1900020	positive regulation of protein kinase C activity	3/1224	5/17913	0.00286644	0.05416	0.0463462	EGFR/ROR2/WNT5A	3
GO:1900084	regulation of peptidyl-tyrosine autophosphorylation	3/1224	5/17913	0.00286644	0.05416	0.0463462	IQGAP1/CAV1/GREM1	3
GO:1990036	calcium ion import into sarcoplasmic reticulum	3/1224	5/17913	0.00286644	0.05416	0.0463462	ZMPSTE24/ATP2A2/PLN	3
GO:0003151	outflow tract morphogenesis	13/1224	80/17913	0.00287069	0.05416	0.0463462	ROBO2/LRP2/SOX11/ILK/NRP2/BMP7/SIX1/FZD2/PARVA/WNT5A/TGFBR3/BMP4/SFRP2	13
GO:0110110	positive regulation of animal organ morphogenesis	13/1224	80/17913	0.00287069	0.05416	0.0463462	ROBO2/FGF10/FGFR1/AGTR2/GDNF/BMP7/SIX1/TGFBR1/FGF7/FOXP2/BMP4/WNT2B/GREM1	13
GO:0001738	morphogenesis of a polarized epithelium	19/1224	139/17913	0.00291278	0.0548209	0.0469118	PSMB3/PSMC3/PFN1/PSMB2/WDR1/AP2B1/MLLT3/FZD2/NKD1/GPC3/PRICKLE2/ROR2/WNT5A/FOXF1/GPC4/FZD7/FOXF2/SFRP2/RSPO3	19
GO:0005977	glycogen metabolic process	12/1224	71/17913	0.00293675	0.0551385	0.0471836	GYS1/PYGB/INPP5K/PGM1/PPP1CC/PPP1R3C/PYGM/C1QTNF2/GYG1/IRS1/IGF1/SORBS1	12
GO:0090175	regulation of establishment of planar polarity	16/1224	109/17913	0.00294786	0.0552137	0.0472479	PSMB3/PSMC3/PFN1/PSMB2/AP2B1/MLLT3/FZD2/NKD1/GPC3/PRICKLE2/ROR2/WNT5A/GPC4/FZD7/SFRP2/RSPO3	16
GO:0016050	vesicle organization	32/1224	280/17913	0.00296187	0.0552583	0.0472861	SQSTM1/PREB/CHMP4B/BLOC1S1/SEC22B/CHMP2A/PEF1/TMED10/TMEM127/DTNBP1/AP1M1/CHMP4A/SNX11/TMED9/CHMP2B/KIF13A/VAMP4/SORT1/CD59/AP3B1/S100A10/RAB38/VAMP1/CORO1C/RAB34/CCDC136/ZEB2/STXBP6/SLC2A4/SPINK2/CAV1/SYT4	32
GO:0005978	glycogen biosynthetic process	9/1224	45/17913	0.00297867	0.0552583	0.0472861	GYS1/INPP5K/PGM1/PPP1R3C/C1QTNF2/GYG1/IRS1/IGF1/SORBS1	9
GO:0009250	glucan biosynthetic process	9/1224	45/17913	0.00297867	0.0552583	0.0472861	GYS1/INPP5K/PGM1/PPP1R3C/C1QTNF2/GYG1/IRS1/IGF1/SORBS1	9
GO:0030834	regulation of actin filament depolymerization	9/1224	45/17913	0.00297867	0.0552583	0.0472861	CFL1/WDR1/CFL2/PLEKHH2/DSTN/SCIN/TMOD1/GSN/LMOD1	9
GO:0032506	cytokinetic process	8/1224	37/17913	0.00301666	0.0554338	0.0474363	SPIRE1/CHMP4B/MYH9/CHMP2A/CHMP4A/SNX9/ANXA11/CHMP2B	8
GO:0046461	neutral lipid catabolic process	8/1224	37/17913	0.00301666	0.0554338	0.0474363	ABHD5/FABP4/ABHD6/FABP3/FABP5/FABP2/FABP6/APOA4	8
GO:0046464	acylglycerol catabolic process	8/1224	37/17913	0.00301666	0.0554338	0.0474363	ABHD5/FABP4/ABHD6/FABP3/FABP5/FABP2/FABP6/APOA4	8
GO:0051590	positive regulation of neurotransmitter transport	8/1224	37/17913	0.00301666	0.0554338	0.0474363	PSEN1/DTNBP1/NTSR1/TACR2/VAMP8/CACNB2/CNR1/SLC6A4	8
GO:0042773	ATP synthesis coupled electron transport	14/1224	90/17913	0.00305996	0.0560969	0.0480037	UQCRH/NDUFB7/CYC1/PINK1/NDUFS6/NDUFA8/NDUFB9/NDUFA9/UQCRFS1/UQCRC1/NDUFS5/NDUFA11/COX6B1/NDUFA4	14
GO:0060560	developmental growth involved in morphogenesis	26/1224	214/17913	0.00308158	0.0563603	0.0482291	LPAR3/CTTN/FGF10/ILK/IQGAP1/AUTS2/NRP2/VCL/SIX1/YAP1/ZEB2/PLXNA4/NKD1/SLIT2/OLFM1/NDN/WNT5A/SEMA3A/NTN1/BMP4/GAL/SYT4/TNC/REG1A/SFRP2/CCL11	26
GO:0001837	epithelial to mesenchymal transition	19/1224	140/17913	0.00315993	0.0576576	0.0493393	PEF1/WNT8A/GSC/BMP7/SMAD3/DACT3/GLIPR2/TGFBR1/OLFM1/TGFB1I1/WNT5A/S100A4/TGFBR3/BMP4/PDPN/FOXF2/SFRP2/FAM83D/GREM1	19
GO:0035637	multicellular organismal signaling	24/1224	193/17913	0.0032267	0.0585615	0.0501127	ZMPSTE24/ATP1A4/STIM1/KCNA1/DMPK/KCNIP4/ATP2A2/ATP1A3/ATP1A1/CACNA2D3/JAM3/KCNJ12/CACNB2/SLC8A1/CORIN/KCNIP3/FXYD3/CASQ2/CAV1/SCN2B/RYR3/SCN4B/FLNA/PLN	24
GO:0001838	embryonic epithelial tube formation	17/1224	120/17913	0.00324643	0.0585615	0.0501127	CFL1/PFN1/LRP2/GDNF/SOX11/STK3/BMP7/SIX1/FZD2/CC2D2A/OSR1/ZEB2/HAND1/WNT5A/BMP4/SFRP2/GREM1	17
GO:0031652	positive regulation of heat generation	4/1224	10/17913	0.00326258	0.0585615	0.0501127	CNR1/TNFRSF11A/NMU/PTGER3	4
GO:0048739	cardiac muscle fiber development	4/1224	10/17913	0.00326258	0.0585615	0.0501127	ZMPSTE24/SGCD/BMP4/MYH11	4
GO:0051956	negative regulation of amino acid transport	4/1224	10/17913	0.00326258	0.0585615	0.0501127	ARL6IP5/RGS4/OSR1/RGS2	4
GO:0060346	bone trabecula formation	4/1224	10/17913	0.00326258	0.0585615	0.0501127	FBN2/PPARGC1B/MMP2/GREM1	4
GO:1990535	neuron projection maintenance	4/1224	10/17913	0.00326258	0.0585615	0.0501127	ABCD2/PSEN1/ATP1A3/MAP1A	4
GO:0048863	stem cell differentiation	28/1224	237/17913	0.00327727	0.0585615	0.0501127	CFL1/PSMB3/PSMC3/PEF1/PSMB2/GDNF/KITLG/WNT8A/SOX11/GSC/NRP2/BMP7/MYOCD/YAP1/CORO1C/OSR1/SHC4/ZEB2/PHOX2B/TRIM6/A2M/MEOX1/EDN3/SEMA3A/LMO1/BMP4/HOXA7/GREM1	28
GO:0072659	protein localization to plasma membrane	28/1224	237/17913	0.00327727	0.0585615	0.0501127	SQSTM1/TNFRSF1A/RHOG/MYADM/TTC7A/FLOT1/INPP5K/DENND4C/BSG/ROCK2/KCNIP4/KIF13A/EPB41L3/ACTB/RAB31/EGFR/VAMP8/CACNB2/S100A10/RAB34/TNIK/KCNIP3/ANK1/SLMAP/GRIP2/SORBS1/LGALS3/FLNA	28
GO:0006026	aminoglycan catabolic process	11/1224	63/17913	0.00333023	0.0593713	0.0508058	HEXB/HPSE2/FMOD/GPC3/OMD/PRELP/ACAN/CD44/LUM/FGF2/GPC4	11
GO:0043473	pigmentation	14/1224	91/17913	0.00339437	0.060078	0.0514105	BLOC1S1/DTNBP1/AP1M1/HPS3/KITLG/CD63/KIF13A/AP3B1/RAB38/ZEB2/CDH3/MITF/EDN3/GLI3	14
GO:0060337	type I interferon signaling pathway	14/1224	91/17913	0.00339437	0.060078	0.0514105	IFNB1/HLA-E/HLA-B/IFI6/HLA-F/HLA-C/HLA-G/SAMHD1/HLA-A/OAS1/IFITM1/TRIM6/WNT5A/GBP2	14
GO:0071357	cellular response to type I interferon	14/1224	91/17913	0.00339437	0.060078	0.0514105	IFNB1/HLA-E/HLA-B/IFI6/HLA-F/HLA-C/HLA-G/SAMHD1/HLA-A/OAS1/IFITM1/TRIM6/WNT5A/GBP2	14
GO:0008090	retrograde axonal transport	5/1224	16/17913	0.00341625	0.060078	0.0514105	KIF1B/KIF1C/MAP1A/DLG2/NEFL	5
GO:0032225	regulation of synaptic transmission, dopaminergic	5/1224	16/17913	0.00341625	0.060078	0.0514105	PINK1/FLOT1/TOR1A/GDNF/SLC6A4	5
GO:0061548	ganglion development	5/1224	16/17913	0.00341625	0.060078	0.0514105	NRP2/SIX1/RGS4/PHOX2B/SEMA3A	5
GO:0010721	negative regulation of cell development	35/1224	317/17913	0.00343956	0.0603049	0.0516046	PSEN1/KCTD11/CNTN2/CTNNA1/ACTN4/SOX11/PBX1/BMP7/CORO1C/RGS4/PTHLH/RGS2/PHOX2B/ZNF536/SLIT2/LGALS1/ITM2C/DPYSL3/ISL2/DIXDC1/SLC6A4/IGF1/LRP4/WNT5A/FBLN1/SEMA3A/GLI3/PMP22/NTN1/MEIS1/DAAM2/GAL/SYT4/RGMA/ADCYAP1	35
GO:0019433	triglyceride catabolic process	7/1224	30/17913	0.00345807	0.0603049	0.0516046	ABHD5/FABP4/FABP3/FABP5/FABP2/FABP6/APOA4	7
GO:0090075	relaxation of muscle	7/1224	30/17913	0.00345807	0.0603049	0.0516046	ATP2A2/ATP1A1/SLC8A1/RGS2/SLN/PDE5A/PLN	7
GO:0007188	adenylate cyclase-modulating G protein-coupled receptor signaling pathway	21/1224	162/17913	0.00346028	0.0603049	0.0516046	GNAL/GABBR1/GLP2R/GHRH/MC2R/AVPR2/CNR1/GRIK3/GNG2/PTHLH/RGS2/AKAP12/GCG/PTGER2/RXFP2/PTGER1/VIP/CASR/FLNA/ADCYAP1/PLN	21
GO:0045165	cell fate commitment	28/1224	238/17913	0.00347911	0.0603049	0.0516046	ATOH1/PSEN1/MYF5/FGF10/FGFR1/SH3PXD2B/TBR1/WNT8A/TEAD3/GSC/TBX19/SIX1/TGFBR1/ISL2/ZNF521/ROR2/MYL2/GLI2/TGFB1I1/SATB2/MITF/FGF2/GLI3/BMP4/PDPN/FZD7/PITX1/SFRP2	28
GO:0070169	positive regulation of biomineral tissue development	9/1224	46/17913	0.00348303	0.0603049	0.0516046	FAM20C/BMP7/FBN2/SLC8A1/SMAD3/OSR1/BMP6/BMP4/OSR2	9
GO:0051495	positive regulation of cytoskeleton organization	25/1224	205/17913	0.00348345	0.0603049	0.0516046	CFL1/MAPRE1/SPIRE1/CORO1B/DRG1/CTTN/PFN1/SNX9/SH3PXD2B/ROCK2/ARL2/PTK2B/GPSM2/S100A10/SMAD3/CFL2/TPM1/TGFBR1/DSTN/SCIN/GSN/FLNA/LMOD1/MYOC/CCL11	25
GO:0055024	regulation of cardiac muscle tissue development	15/1224	101/17913	0.00350217	0.0604942	0.0517666	KCNK2/FGFR1/MYOCD/YAP1/RGS4/RGS2/TGFBR1/IGF1/JPH2/FGF2/TGFBR3/MEIS1/BMP4/FZD7/GREM1	15
GO:0043500	muscle adaptation	17/1224	121/17913	0.00354286	0.0610613	0.0522519	TNFRSF1A/FOXO1/CAMK2G/LMNA/MYOZ2/ROCK2/ATP2A2/LMCD1/IL15/SMAD3/RGS4/RGS2/ACTN3/IGF1/GSN/PDE5A/MYOC	17
GO:0048644	muscle organ morphogenesis	13/1224	82/17913	0.00358236	0.0615734	0.0526901	MYF5/LRP2/ARID5B/GSC/FZD2/TPM1/TGFBR1/MYL2/ACTC1/HAND1/WNT5A/TGFBR3/MYLK	13
GO:1901861	regulation of muscle tissue development	20/1224	152/17913	0.00359169	0.0615734	0.0526901	KCNK2/FLOT1/FGFR1/MYOCD/SIX1/SMAD3/YAP1/RGS4/RGS2/TGFBR1/S100B/ACTN3/IGF1/JPH2/FGF2/TGFBR3/MEIS1/BMP4/FZD7/GREM1	20
GO:0047496	vesicle transport along microtubule	8/1224	38/17913	0.00359634	0.0615734	0.0526901	BLOC1S1/DTNBP1/AP3S1/KIF1B/KIF13A/FYCO1/KIF1C/AP3B1	8
GO:0055074	calcium ion homeostasis	41/1224	388/17913	0.00363464	0.0620924	0.0531342	PSEN1/LPAR3/TMCO1/STOML2/TMEM203/HEXB/CXCL13/BCAP31/PKD2/NTSR1/DMPK/ATP2A2/DMD/PTK2B/CD55/CACNB2/SLC8A1/TGM2/SMAD3/CNR1/BDKRB1/CLIC2/NMU/GRIN2C/TMTC2/JPH2/SGCD/WNT5A/FGF2/EDN3/CASQ2/CAV1/CD36/HTR2A/RYR3/CASR/CCL13/ADCYAP1/PLN/REG1A/CCL11	41
GO:0090596	sensory organ morphogenesis	29/1224	250/17913	0.00365568	0.062315	0.0533247	ATOH1/VAX2/FGF10/FGFR1/RORB/SOX11/GSC/BMP7/FBN2/LRIG3/SIX1/FZD2/NKX3-2/OSR1/NKD1/ROR2/GLI2/ALDH1A3/WNT5A/GLI3/ITGA8/NTN1/MEIS1/BMP4/WNT2B/COL8A2/ATP8A2/OSR2/FOXF2	29
GO:0031579	membrane raft organization	6/1224	23/17913	0.00369939	0.0625939	0.0535634	MYADM/FLOT1/S100A10/RFTN1/GSN/CAV1	6
GO:0060445	branching involved in salivary gland morphogenesis	6/1224	23/17913	0.00369939	0.0625939	0.0535634	FGF10/FGFR1/BMP7/TGM2/FGF7/SEMA3A	6
GO:0090189	regulation of branching involved in ureteric bud morphogenesis	6/1224	23/17913	0.00369939	0.0625939	0.0535634	AGTR2/GDNF/SIX1/BMP4/WNT2B/GREM1	6
GO:0010256	endomembrane system organization	39/1224	365/17913	0.00371585	0.0625939	0.0535634	SQSTM1/CHMP4B/BLOC1S1/ABCD2/ZMPSTE24/SURF4/TOR1AIP1/MYH9/CHMP2A/FLOT1/STX17/TMEM127/DTNBP1/CHMP4A/SYNE1/SYNGR1/PPP2R1A/SNX9/TMEM43/TOR1A/LMNA/DMPK/TMED9/CHMP2B/ATP2A2/VAMP4/ATL1/EPB41L3/LPIN1/REEP1/RAB38/CORO1C/CCDC136/FAT4/SPINK2/PACSIN3/GSN/CAV1/SYT4	39
GO:0021536	diencephalon development	12/1224	73/17913	0.00372036	0.0625939	0.0535634	FGF10/NRP2/GHRH/TBX19/ZEB2/GLI2/PTCHD1/WNT5A/SEMA3A/BMP4/PITX1/ADCYAP1	12
GO:1905037	autophagosome organization	12/1224	73/17913	0.00372036	0.0625939	0.0535634	CHMP4B/PINK1/ATG9A/SEC22B/PSEN1/STX17/CHMP4A/MAP1LC3A/FEZ1/NUPR1/RAB23/SYNPO2	12
GO:0048871	multicellular organismal homeostasis	48/1224	472/17913	0.00374361	0.0627135	0.0536657	CHMP4B/HFE/INPP5K/FOXO1/NTSR1/AKR1B1/FTO/PRDX1/HADH/FABP4/IP6K1/ITGB3/ABHD6/HSPB1/IL15/ACTB/KLHL10/PTK2B/EGFR/LPIN1/PPARGC1B/AVPR2/CNR1/YAP1/FABP5/KRT1/PHOX2B/TNFRSF11A/CDH3/POTEF/ACTN3/CTSK/NMU/NDN/BMP6/IGKC/PTGER3/CIDEA/IGHA1/SLN/CAV1/PRKAR2B/CD36/HTR2A/MUC13/PIGR/DIO2/ADCYAP1	48
GO:0051493	regulation of cytoskeleton organization	48/1224	472/17913	0.00374361	0.0627135	0.0536657	CFL1/MAPRE1/SPIRE1/CORO1B/CDK2AP2/CHMP4B/MYADM/PHPT1/CHMP2A/DRG1/CTTN/PFN1/INPP5K/WDR1/SNX9/SH3PXD2B/ROCK2/CHMP2B/ARL2/ILK/MID1IP1/ARHGAP6/JAM3/PTK2B/GPSM2/S100A10/CLIC4/SMAD3/CFL2/RGS4/TPM1/TGFBR1/SLIT2/PLEKHH2/DSTN/TRIM36/DIXDC1/SCIN/TMOD1/GSN/ODAM/NEXN/FHOD3/FLNA/LMOD1/MYOC/CAPN6/CCL11	48
GO:0051250	negative regulation of lymphocyte activation	18/1224	132/17913	0.00379934	0.0633741	0.054231	DUSP3/HFE/IFNB1/HLA-F/SOX11/DUSP22/CTLA4/HLA-G/TWSG1/GPNMB/BTK/INHBA/HLX/PDE5A/GLI3/LGALS3/BMP4/GAL	18
GO:0060048	cardiac muscle contraction	18/1224	132/17913	0.00379934	0.0633741	0.054231	GPD1L/ATP1A1/DMD/CACNB2/SLC8A1/TPM1/RGS2/CLIC2/MYL2/ACTC1/SGCD/CASQ2/PDE5A/CAV1/SCN2B/SCN4B/FLNA/PLN	18
GO:0001666	response to hypoxia	38/1224	354/17913	0.00383855	0.063891	0.0546733	CHCHD2/ADSL/PINK1/BAD/KCNK2/PSMB3/PSMC3/EGLN2/ENDOG/PSMB2/PGK1/LMNA/ENO1/DDAH1/ROCK2/FAM162A/ACTN4/PSEN2/ALKBH5/CST3/PTK2B/BMP7/PDK3/MYOCD/SLC8A1/SMAD3/KCNMA1/S100B/SLC2A4/SLC6A4/EGLN3/CAV1/KCNMB1/CRYAB/TGFBR3/CASR/CLCA1/REG1A	38
GO:0021510	spinal cord development	15/1224	102/17913	0.00385315	0.0639953	0.0547626	ROBO2/PKD2/GDNF/ZC4H2/SOX11/HOXB8/PBX3/ISL2/MDGA1/GLI2/VIT/VLDLR/NEFL/GLI3/DAAM2	15
GO:0035270	endocrine system development	17/1224	122/17913	0.00386129	0.0639953	0.0547626	BAD/FGF10/FOXO1/ARID5B/DKK3/PBX1/GHRH/TBX19/SIX1/SMAD3/TGFBR1/GLI2/BMP6/WNT5A/BMP4/PITX1/ADCYAP1	17
GO:0048634	regulation of muscle organ development	20/1224	153/17913	0.00387368	0.0640641	0.0548215	KCNK2/FLOT1/FGFR1/MYOCD/SIX1/SMAD3/YAP1/RGS4/RGS2/TGFBR1/S100B/ACTN3/IGF1/JPH2/FGF2/TGFBR3/MEIS1/BMP4/FZD7/GREM1	20
GO:0033059	cellular pigmentation	9/1224	47/17913	0.00405204	0.0668715	0.0572239	BLOC1S1/DTNBP1/AP1M1/CD63/KIF13A/AP3B1/RAB38/ZEB2/CDH3	9
GO:0050880	regulation of blood vessel size	18/1224	133/17913	0.00412095	0.0678647	0.0580738	PLOD3/AGTR2/ROCK2/EGFR/SLC8A1/RGS2/P2RY2/HTR7/GRIP2/SLC6A4/COMP/EDN3/CAV1/KCNMB1/HTR2A/ACTA2/CASR/ADCYAP1	18
GO:0044070	regulation of anion transport	14/1224	93/17913	0.00415277	0.0682441	0.0583985	PSEN1/NTSR1/FGFR1/AGTR2/ARL6IP5/SLC34A1/RGS4/OSR1/FABP3/RGS2/TNFRSF11A/SFRP4/ATP8A2/SYT4	14
GO:0030513	positive regulation of BMP signaling pathway	7/1224	31/17913	0.00420768	0.0688553	0.0589215	NEO1/SOX11/ILK/TWSG1/GPC3/SULF1/BMP4	7
GO:0051955	regulation of amino acid transport	7/1224	31/17913	0.00420768	0.0688553	0.0589215	PSEN1/NTSR1/ARL6IP5/RGS4/OSR1/RGS2/SYT4	7
GO:0014888	striated muscle adaptation	10/1224	56/17913	0.00425379	0.0692507	0.0592598	FOXO1/CAMK2G/LMNA/MYOZ2/ATP2A2/IL15/SMAD3/ACTN3/GSN/MYOC	10
GO:0090279	regulation of calcium ion import	8/1224	39/17913	0.00425857	0.0692507	0.0592598	PKD2/PSEN2/GCG/SLN/LGALS3/CASR/SPINK1/PLN	8
GO:1902116	negative regulation of organelle assembly	8/1224	39/17913	0.00425857	0.0692507	0.0592598	CHMP4B/PINK1/SEC22B/CHMP2A/CHMP4A/MAP4/FEZ1/NUPR1	8
GO:0032387	negative regulation of intracellular transport	11/1224	65/17913	0.00427391	0.0693551	0.0593492	INPP5K/UBAC2/PKIG/IL13RA2/DERL3/FOXF1/CD36/CRYAB/RAB23/SYT4/PLN	11
GO:0035148	tube formation	19/1224	144/17913	0.00433009	0.0699745	0.0598792	CFL1/FGF10/PFN1/LRP2/GDNF/SOX11/STK3/BMP7/SIX1/TGM2/FZD2/CC2D2A/OSR1/ZEB2/HAND1/WNT5A/BMP4/SFRP2/GREM1	19
GO:0061351	neural precursor cell proliferation	19/1224	144/17913	0.00433009	0.0699745	0.0598792	RRM1/FOXO1/KCNA1/KCTD11/LRP2/FGFR1/CTNNA1/TEAD3/ILK/ZNF503/EML1/ZEB2/LIMS2/DIXDC1/SLC6A4/WNT5A/GLI3/FLNA/ADCYAP1	19
GO:0051260	protein homooligomerization	37/1224	345/17913	0.00435796	0.0702789	0.0601397	IDE/CHMP4B/CHMP2A/FLOT1/CHMP4A/KCNA1/KCTD11/PKD2/TMEM120A/NACC2/TOR1A/KCTD10/HLA-G/ATL1/SAMHD1/KCTD15/KCNJ12/VWF/ANXA6/TGM2/SLC34A1/KCNG1/C1QTNF2/DPYSL3/SLC6A4/ALDH1A3/CAV1/ACPP/CRYAB/RYR3/SCUBE3/OLFM4/ITLN1/PLN/LGI1/REG1A/COLEC12	37
GO:0035150	regulation of tube size	18/1224	134/17913	0.00446468	0.071247	0.0609681	PLOD3/AGTR2/ROCK2/EGFR/SLC8A1/RGS2/P2RY2/HTR7/GRIP2/SLC6A4/COMP/EDN3/CAV1/KCNMB1/HTR2A/ACTA2/CASR/ADCYAP1	18
GO:0019882	antigen processing and presentation	26/1224	220/17913	0.00447337	0.071247	0.0609681	IDE/HFE/DYNC1I2/PSMB3/PSMC3/SEC22B/AP1M1/HLA-E/PSMB2/BCAP31/AP2B1/TAPBPL/HLA-B/AP1S2/HLA-F/HLA-C/HLA-G/AP3B1/OSBPL1A/CAPZB/MR1/HLA-A/VAMP8/RAB34/RFTN1/CD36	26
GO:1905331	negative regulation of morphogenesis of an epithelium	5/1224	17/17913	0.00457052	0.071247	0.0609681	BMP7/NKD1/WNT5A/SULF1/BMP4	5
GO:2001257	regulation of cation channel activity	21/1224	166/17913	0.00461438	0.071247	0.0609681	PINK1/LRRC38/STIM1/KCNA1/PKD2/NTSR1/KCNAB1/DMD/PTK2B/CACNB2/KCNG1/DLG2/RGS9/CLIC2/SLMAP/JPH2/NEFL/CASQ2/CAV1/GAL/PLN	21
GO:2000178	negative regulation of neural precursor cell proliferation	6/1224	24/17913	0.00465163	0.071247	0.0609681	KCTD11/CTNNA1/ILK/LIMS2/SLC6A4/WNT5A	6
GO:0002479	antigen processing and presentation of exogenous peptide antigen via MHC class I, TAP-dependent	12/1224	75/17913	0.00466404	0.071247	0.0609681	PSMB3/PSMC3/SEC22B/HLA-E/PSMB2/HLA-B/HLA-F/HLA-C/HLA-G/HLA-A/VAMP8/CD36	12
GO:0051145	smooth muscle cell differentiation	12/1224	75/17913	0.00466404	0.071247	0.0609681	FGF10/EREG/SGCB/MYOCD/SIX1/COMP/FOXF1/PRDM6/RBPMS2/ITGA8/BMP4/NPNT	12
GO:0002589	regulation of antigen processing and presentation of peptide antigen via MHC class I	2/1224	2/17913	0.00466547	0.071247	0.0609681	HFE/TAPBPL	2
GO:0002590	negative regulation of antigen processing and presentation of peptide antigen via MHC class I	2/1224	2/17913	0.00466547	0.071247	0.0609681	HFE/TAPBPL	2
GO:0006540	glutamate decarboxylation to succinate	2/1224	2/17913	0.00466547	0.071247	0.0609681	GAD1/GAD2	2
GO:0021784	postganglionic parasympathetic fiber development	2/1224	2/17913	0.00466547	0.071247	0.0609681	GDNF/PLXNA4	2
GO:0038098	sequestering of BMP from receptor via BMP binding	2/1224	2/17913	0.00466547	0.071247	0.0609681	NBL1/GREM2	2
GO:0048389	intermediate mesoderm development	2/1224	2/17913	0.00466547	0.071247	0.0609681	OSR1/BMP4	2
GO:0061227	pattern specification involved in mesonephros development	2/1224	2/17913	0.00466547	0.071247	0.0609681	OSR1/BMP4	2
GO:0072098	anterior/posterior pattern specification involved in kidney development	2/1224	2/17913	0.00466547	0.071247	0.0609681	OSR1/BMP4	2
GO:0072208	metanephric smooth muscle tissue development	2/1224	2/17913	0.00466547	0.071247	0.0609681	PKD2/OSR1	2
GO:0090038	negative regulation of protein kinase C signaling	2/1224	2/17913	0.00466547	0.071247	0.0609681	MYADM/GPD1L	2
GO:0099642	retrograde axonal protein transport	2/1224	2/17913	0.00466547	0.071247	0.0609681	MAP1A/DLG2	2
GO:0120060	regulation of gastric emptying	2/1224	2/17913	0.00466547	0.071247	0.0609681	NMU/PTGER1	2
GO:0120061	negative regulation of gastric emptying	2/1224	2/17913	0.00466547	0.071247	0.0609681	NMU/PTGER1	2
GO:1900756	protein processing in phagocytic vesicle	2/1224	2/17913	0.00466547	0.071247	0.0609681	MYH9/GSN	2
GO:1900923	regulation of glycine import across plasma membrane	2/1224	2/17913	0.00466547	0.071247	0.0609681	RGS4/RGS2	2
GO:1900924	negative regulation of glycine import across plasma membrane	2/1224	2/17913	0.00466547	0.071247	0.0609681	RGS4/RGS2	2
GO:1901876	regulation of calcium ion binding	2/1224	2/17913	0.00466547	0.071247	0.0609681	SLN/PLN	2
GO:1901877	negative regulation of calcium ion binding	2/1224	2/17913	0.00466547	0.071247	0.0609681	SLN/PLN	2
GO:1903921	regulation of protein processing in phagocytic vesicle	2/1224	2/17913	0.00466547	0.071247	0.0609681	MYH9/GSN	2
GO:1903923	positive regulation of protein processing in phagocytic vesicle	2/1224	2/17913	0.00466547	0.071247	0.0609681	MYH9/GSN	2
GO:0030042	actin filament depolymerization	9/1224	48/17913	0.00469114	0.0714745	0.0611628	CFL1/WDR1/CFL2/PLEKHH2/DSTN/SCIN/TMOD1/GSN/LMOD1	9
GO:0021953	central nervous system neuron differentiation	22/1224	177/17913	0.00469876	0.0714745	0.0611628	ROBO2/PSEN1/CNTN2/ZC4H2/TBR1/NRP2/DCLK2/ZEB2/PHOX2B/PLXNA4/SLIT2/INHBA/ISL2/MDGA1/GLI2/SATB2/WNT5A/SEMA3A/GLI3/LHX6/NPY/SFRP2	22
GO:0051258	protein polymerization	27/1224	232/17913	0.00470932	0.0714951	0.0611804	VDAC2/MAPRE1/SPIRE1/CORO1B/PINK1/MYADM/CHMP2A/DRG1/CTTN/PFN1/CHMP4A/SNX9/ARL2/MSRB2/MID1IP1/ARHGAP6/PTK2B/SLIT2/TRIM6/SCIN/NEFL/TMOD1/GSN/CASQ2/FHOD3/LMOD1/CCL11	27
GO:0019722	calcium-mediated signaling	23/1224	188/17913	0.00475057	0.0715585	0.0612346	ZMPSTE24/BCAP31/PKD2/MYOZ2/LMCD1/DMD/PTK2B/EGFR/SLC8A1/PTGFR/BTK/FHL2/CLIC2/ACTN3/GRIN2C/NMUR1/SELP/IGF1/JPH2/SGCD/CASQ2/PLN/CHP2	23
GO:0048002	antigen processing and presentation of peptide antigen	23/1224	188/17913	0.00475057	0.0715585	0.0612346	IDE/HFE/DYNC1I2/PSMB3/PSMC3/SEC22B/AP1M1/HLA-E/PSMB2/BCAP31/AP2B1/TAPBPL/HLA-B/AP1S2/HLA-F/HLA-C/HLA-G/OSBPL1A/CAPZB/MR1/HLA-A/VAMP8/CD36	23
GO:0007411	axon guidance	25/1224	210/17913	0.00477262	0.0715585	0.0612346	ATOH1/ROBO2/NEO1/GDNF/ENAH/TBR1/NRP2/BMP7/CHN1/PDLIM7/FEZ1/PLXNA4/SLIT2/ISL2/GLI2/MATN2/VLDLR/GFRA1/WNT5A/SEMA3A/GLI3/NTN1/BOC/NRXN3/LGI1	25
GO:0034764	positive regulation of transmembrane transport	24/1224	199/17913	0.00477393	0.0715585	0.0612346	PINK1/LRRC38/PSEN1/STIM1/KCNA1/PKD2/NTSR1/ACTN4/DMD/CACNB2/SLC34A1/C1QTNF2/RGS9/BDKRB1/GPC3/IRS1/IGF1/JPH2/SORBS1/EDN3/KCNMB1/GAL/FLNA/ITLN1	24
GO:0071229	cellular response to acid chemical	24/1224	199/17913	0.00477393	0.0715585	0.0612346	PINK1/RRAGA/IPO5/PKD2/RORB/PTK2B/PDK3/EGFR/SIX1/PTGFR/YAP1/COL16A1/OSR1/GNG2/WNT5B/IRS1/PTGER2/SLC6A4/SERPINF1/WNT5A/MMP2/KCNMB1/FZD7/TNC	24
GO:0015844	monoamine transport	11/1224	66/17913	0.00481948	0.0715585	0.0612346	PINK1/DTNBP1/AGTR2/TOR1A/GDNF/ACTB/CNR1/SLC6A4/MAOB/HTR2A/SYT4	11
GO:0090263	positive regulation of canonical Wnt signaling pathway	18/1224	135/17913	0.00483164	0.0715585	0.0612346	PSMB3/PSMC3/FGF10/PSMB2/ILK/DKK2/EGFR/RECK/SMAD3/YAP1/CDH3/GPC3/ROR2/CAV1/SFRP4/DAAM2/RSPO1/SFRP2	18
GO:0032890	regulation of organic acid transport	10/1224	57/17913	0.00485007	0.0715585	0.0612346	PSEN1/NTSR1/AGTR2/ARL6IP5/RGS4/OSR1/FABP3/RGS2/TNFRSF11A/SYT4	10
GO:0045604	regulation of epidermal cell differentiation	10/1224	57/17913	0.00485007	0.0715585	0.0612346	ATOH1/ROCK2/REG3G/IL20/CD109/CTSK/SFRP4/BMP4/HOXA7/REG3A	10
GO:0090183	regulation of kidney development	10/1224	57/17913	0.00485007	0.0715585	0.0612346	AGTR2/GDNF/BMP7/SIX1/YAP1/OSR1/FAT4/BMP4/WNT2B/GREM1	10
GO:0014820	tonic smooth muscle contraction	4/1224	11/17913	0.00485158	0.0715585	0.0612346	NMU/GRIP2/HTR2A/MYLK	4
GO:0021561	facial nerve development	4/1224	11/17913	0.00485158	0.0715585	0.0612346	NRP2/SIX1/PLXNA4/SEMA3A	4
GO:0021610	facial nerve morphogenesis	4/1224	11/17913	0.00485158	0.0715585	0.0612346	NRP2/SIX1/PLXNA4/SEMA3A	4
GO:0060272	embryonic skeletal joint morphogenesis	4/1224	11/17913	0.00485158	0.0715585	0.0612346	BMP7/OSR1/BMP4/OSR2	4
GO:2000392	regulation of lamellipodium morphogenesis	4/1224	11/17913	0.00485158	0.0715585	0.0612346	CORO1B/CORO1C/CD44/PDPN	4
GO:2001235	positive regulation of apoptotic signaling pathway	22/1224	178/17913	0.0050255	0.0739834	0.0633097	PINK1/BAD/FAF1/IFNB1/PEA15/BCAP31/PPP2R1A/AGTR2/NACC2/CTNNA1/FAM162A/TNFSF10/ZSWIM2/STK3/SMAD3/TGFBR1/INHBA/ITM2C/NUPR1/TPD52L1/GSN/CAV1	22
GO:0034340	response to type I interferon	14/1224	95/17913	0.00504317	0.0740468	0.0633639	IFNB1/HLA-E/HLA-B/IFI6/HLA-F/HLA-C/HLA-G/SAMHD1/HLA-A/OAS1/IFITM1/TRIM6/WNT5A/GBP2	14
GO:0017015	regulation of transforming growth factor beta receptor signaling pathway	16/1224	115/17913	0.00504886	0.0740468	0.0633639	GIPC1/SOX11/DKK3/FBN2/MYOCD/SMAD3/CD109/TGFBR1/HTRA3/TGFB1I1/CIDEA/LTBP1/CAV1/TGFBR3/ITGA8/NPNT	16
GO:0051701	interaction with host	25/1224	211/17913	0.0050732	0.0742637	0.0635495	IDE/CHMP4B/BAD/RRAGA/GAPDH/TUSC2/CHMP2A/SLC25A6/SIVA1/MID2/HS3ST5/FUCA2/CHMP2B/KPNA6/ITGB3/CD55/EGFR/VAMP8/SMAD3/IFITM1/TRIM31/LGALS1/GSN/CAV1/HTR2A	25
GO:0048638	regulation of developmental growth	35/1224	325/17913	0.00510917	0.0746496	0.0638798	KCNK2/ZMPSTE24/LPAR3/CTTN/FGFR1/FTO/SH3PXD2B/WWC3/ILK/STK3/GHRH/SIX1/YAP1/RGS4/RGS2/TGFBR1/PLXNA4/NKD1/ACTN3/OLFM1/SLC6A4/IGF1/HLX/WNT5A/FGF2/SEMA3A/TGFBR3/NTN1/MEIS1/BMP4/ATP8A2/GAL/SYT4/REG1A/SFRP2	35
GO:0043900	regulation of multi-organism process	42/1224	408/17913	0.00519628	0.0757318	0.0648059	SQSTM1/POLR2L/CFL1/POLR2G/GTF2F2/CHMP4B/BAD/FOXP1/GAPDH/ZMPSTE24/PSMC3/TAF11/IFNB1/CHMP2A/INPP5K/PPP2R1A/MID2/HS3ST5/FUCA2/CHMP2B/PLB1/KPNA6/IL15/CD55/APOBEC3C/OAS1/IFITM1/CNR1/TRIM31/RNF125/LGALS1/TRIM6/INHBA/SPINK5/BMP6/IGF1/GSN/PDE5A/CAV1/CD36/CTSG/SPINK1	42
GO:1902803	regulation of synaptic vesicle transport	12/1224	76/17913	0.00520273	0.0757318	0.0648059	PINK1/GIPC1/DTNBP1/ATP2A2/RIMS3/CACNB2/CNR1/VAMP1/APBA2/SLC2A4/HTR2A/SYT4	12
GO:0097485	neuron projection guidance	25/1224	212/17913	0.00538939	0.0760782	0.0651023	ATOH1/ROBO2/NEO1/GDNF/ENAH/TBR1/NRP2/BMP7/CHN1/PDLIM7/FEZ1/PLXNA4/SLIT2/ISL2/GLI2/MATN2/VLDLR/GFRA1/WNT5A/SEMA3A/GLI3/NTN1/BOC/NRXN3/LGI1	25
GO:0032409	regulation of transporter activity	29/1224	257/17913	0.00540386	0.0760782	0.0651023	PINK1/LRRC38/STIM1/KCNA1/PKD2/NTSR1/ACTN4/KCNAB1/GPD1L/DMD/ACTB/PTK2B/CACNB2/KCNG1/OSR1/DLG2/RGS9/CLIC2/SLMAP/JPH2/NEFL/CASQ2/SLN/FHL1/CAV1/SCN2B/SCN4B/GAL/PLN	29
GO:1903391	regulation of adherens junction organization	11/1224	67/17913	0.00541878	0.0760782	0.0651023	DUSP3/ROCK2/IQGAP1/DUSP22/ARHGAP6/S100A10/SMAD3/CORO1C/COL16A1/MYOC/GREM1	11
GO:0008064	regulation of actin polymerization or depolymerization	19/1224	147/17913	0.00542519	0.0760782	0.0651023	CFL1/SPIRE1/CORO1B/MYADM/CTTN/PFN1/WDR1/SNX9/PTK2B/CFL2/SLIT2/PLEKHH2/DSTN/SCIN/TMOD1/GSN/FHOD3/LMOD1/CCL11	19
GO:0023061	signal release	44/1224	433/17913	0.00542543	0.0760782	0.0651023	GAD1/BAD/HFE/PHPT1/PSEN1/SLC25A6/GIPC1/DTNBP1/FGFR1/ARRB1/AGTR2/CAMK2G/SLC25A4/HADH/ARL2/ATP2A2/SOX11/GAD2/RIMS3/CADPS2/TACR2/GHRH/EGFR/VAMP8/CACNB2/BTK/CNR1/VAMP1/APBA2/INHBA/NMU/GCG/IRS1/BMP6/GRP/EDN3/HTR2A/VIP/CASR/GAL/SYT4/ADCYAP1/FAM3D/CHRNA3	44
GO:0002729	positive regulation of natural killer cell cytokine production	3/1224	6/17913	0.00544185	0.0760782	0.0651023	HLA-E/HLA-F/HLA-G	3
GO:0010694	positive regulation of alkaline phosphatase activity	3/1224	6/17913	0.00544185	0.0760782	0.0651023	PPARGC1B/SMAD3/NPNT	3
GO:0015816	glycine transport	3/1224	6/17913	0.00544185	0.0760782	0.0651023	RGS4/SLC6A20/RGS2	3
GO:0035634	response to stilbenoid	3/1224	6/17913	0.00544185	0.0760782	0.0651023	CIDEA/CD36/APOA4	3
GO:0044245	polysaccharide digestion	3/1224	6/17913	0.00544185	0.0760782	0.0651023	MGAM/LCT/SI	3
GO:0051581	negative regulation of neurotransmitter uptake	3/1224	6/17913	0.00544185	0.0760782	0.0651023	ARL6IP5/RGS4/RGS2	3
GO:0052564	response to immune response of other organism involved in symbiotic interaction	3/1224	6/17913	0.00544185	0.0760782	0.0651023	TUSC2/SLC25A6/KPNA6	3
GO:0052572	response to host immune response	3/1224	6/17913	0.00544185	0.0760782	0.0651023	TUSC2/SLC25A6/KPNA6	3
GO:0060676	ureteric bud formation	3/1224	6/17913	0.00544185	0.0760782	0.0651023	GDNF/SIX1/GREM1	3
GO:0060770	negative regulation of epithelial cell proliferation involved in prostate gland development	3/1224	6/17913	0.00544185	0.0760782	0.0651023	WDR77/EAF2/SERPINF1	3
GO:0061550	cranial ganglion development	3/1224	6/17913	0.00544185	0.0760782	0.0651023	NRP2/SIX1/SEMA3A	3
GO:0061643	chemorepulsion of axon	3/1224	6/17913	0.00544185	0.0760782	0.0651023	PLXNA4/WNT5A/NTN1	3
GO:0071694	maintenance of protein location in extracellular region	3/1224	6/17913	0.00544185	0.0760782	0.0651023	FBN2/LTBP1/NBL1	3
GO:0071763	nuclear membrane organization	3/1224	6/17913	0.00544185	0.0760782	0.0651023	TOR1AIP1/TMEM43/TOR1A	3
GO:0090027	negative regulation of monocyte chemotaxis	3/1224	6/17913	0.00544185	0.0760782	0.0651023	SLIT2/NBL1/GREM1	3
GO:1901166	neural crest cell migration involved in autonomic nervous system development	3/1224	6/17913	0.00544185	0.0760782	0.0651023	NRP2/PHOX2B/SEMA3A	3
GO:2001046	positive regulation of integrin-mediated signaling pathway	3/1224	6/17913	0.00544185	0.0760782	0.0651023	CD63/LIMS2/FLNA	3
GO:0002698	negative regulation of immune effector process	16/1224	116/17913	0.00549542	0.0766892	0.0656251	HFE/IFNB1/HLA-E/HLA-F/CD59/DUSP22/HLA-G/CD55/ENPP3/RNF125/IL13RA2/SPINK5/A2M/HLX/FOXF1/LGALS3	16
GO:0010324	membrane invagination	10/1224	58/17913	0.00551002	0.0767551	0.0656816	SPIRE1/MYH9/CHMP2A/CHMP4A/SNX9/MFGE8/RAB31/GULP1/GSN/CD36	10
GO:0032103	positive regulation of response to external stimulus	34/1224	315/17913	0.00553115	0.0769117	0.0658155	TNFRSF1A/FGF10/HLA-E/CXCL13/FGFR1/FABP4/OSMR/KPNA6/HSPB1/IL15/PTK2B/EGFR/VAMP8/TGM2/BTK/SMAD3/CNR1/IL17D/SUCNR1/SLIT2/TNFRSF11A/NUPR1/SMOC2/BMP6/PTGER3/WNT5A/PLA2G2A/FGF2/EDN3/NPY/IL17B/CASR/THBS4/CXCL14	34
GO:0006942	regulation of striated muscle contraction	14/1224	96/17913	0.00554279	0.0769359	0.0658363	DMPK/ATP2A2/ATP1A1/DMD/SLC8A1/RGS2/CLIC2/ACTN3/MYL2/CASQ2/PDE5A/CAV1/FLNA/PLN	14
GO:0022904	respiratory electron transport chain	15/1224	106/17913	0.0055559	0.0769804	0.0658743	UQCRH/NDUFB7/CYC1/PINK1/NDUFS6/NDUFA8/NDUFB9/NDUFA9/UQCRFS1/UQCRC1/AIFM2/NDUFS5/NDUFA11/COX6B1/NDUFA4	15
GO:0097479	synaptic vesicle localization	18/1224	137/17913	0.00563991	0.0780054	0.0667514	PINK1/BLOC1S1/PSEN1/GIPC1/DTNBP1/AP3S1/TOR1A/ATP2A2/RIMS3/CADPS2/AP3B1/CACNB2/CNR1/VAMP1/APBA2/SLC2A4/HTR2A/SYT4	18
GO:0030324	lung development	21/1224	169/17913	0.00567531	0.0783555	0.0670511	PLOD3/FGF10/FGFR1/SOX11/MYOCD/EGFR/YAP1/PGR/FGF7/GPC3/GLI2/FOXP2/WNT5A/FOXF1/GLI3/BMP4/WNT2B/PDPN/TCF21/TNC/RSPO2	21
GO:0014829	vascular smooth muscle contraction	6/1224	25/17913	0.00577257	0.0794163	0.0679588	SLC8A1/GRIP2/COMP/EDN3/HTR2A/ACTA2	6
GO:0060314	regulation of ryanodine-sensitive calcium-release channel activity	6/1224	25/17913	0.00577257	0.0794163	0.0679588	PKD2/DMD/CLIC2/JPH2/CASQ2/PLN	6
GO:0030832	regulation of actin filament length	19/1224	148/17913	0.00583709	0.080162	0.0685969	CFL1/SPIRE1/CORO1B/MYADM/CTTN/PFN1/WDR1/SNX9/PTK2B/CFL2/SLIT2/PLEKHH2/DSTN/SCIN/TMOD1/GSN/FHOD3/LMOD1/CCL11	19
GO:0048066	developmental pigmentation	8/1224	41/17913	0.00586046	0.0801996	0.0686291	AP1M1/KITLG/CD63/RAB38/ZEB2/MITF/EDN3/GLI3	8
GO:0070296	sarcoplasmic reticulum calcium ion transport	8/1224	41/17913	0.00586046	0.0801996	0.0686291	ZMPSTE24/ATP2A2/DMD/SLC8A1/CLIC2/CASQ2/SLN/PLN	8
GO:0051648	vesicle localization	30/1224	270/17913	0.0058787	0.0803077	0.0687216	PREB/PINK1/BLOC1S1/SEC22B/PSEN1/PEF1/TMED10/GIPC1/DTNBP1/AP3S1/KIF1B/TOR1A/TMED9/ATP2A2/KIF13A/ACTN4/RIMS3/FYCO1/KIF1C/CADPS2/CD59/AP3B1/CACNB2/CNR1/VAMP1/APBA2/CDH3/SLC2A4/HTR2A/SYT4	30
GO:1903844	regulation of cellular response to transforming growth factor beta stimulus	16/1224	117/17913	0.00597348	0.0813665	0.0696277	GIPC1/SOX11/DKK3/FBN2/MYOCD/SMAD3/CD109/TGFBR1/HTRA3/TGFB1I1/CIDEA/LTBP1/CAV1/TGFBR3/ITGA8/NPNT	16
GO:0038083	peptidyl-tyrosine autophosphorylation	5/1224	18/17913	0.00597714	0.0813665	0.0696277	IQGAP1/PTK2B/EGFR/CAV1/GREM1	5
GO:0010837	regulation of keratinocyte proliferation	7/1224	33/17913	0.00606751	0.0816423	0.0698637	FGF10/REG3G/CD109/YAP1/FGF7/CDH3/REG3A	7
GO:0031128	developmental induction	7/1224	33/17913	0.00606751	0.0816423	0.0698637	ROBO2/FGF10/FGFR1/GDNF/SIX1/BMP4/WNT2B	7
GO:0042339	keratan sulfate metabolic process	7/1224	33/17913	0.00606751	0.0816423	0.0698637	HEXB/SLC35D2/FMOD/OMD/PRELP/ACAN/LUM	7
GO:0048048	embryonic eye morphogenesis	7/1224	33/17913	0.00606751	0.0816423	0.0698637	VAX2/SOX11/BMP7/FBN2/ALDH1A3/WNT5A/FOXF2	7
GO:1901890	positive regulation of cell junction assembly	7/1224	33/17913	0.00606751	0.0816423	0.0698637	FLOT1/IQGAP1/S100A10/SMAD3/COL16A1/CAV1/MYOC	7
GO:0008154	actin polymerization or depolymerization	21/1224	170/17913	0.00607066	0.0816423	0.0698637	CFL1/SPIRE1/CORO1B/MYADM/CTTN/PFN1/WDR1/SNX9/MSRB2/ARHGAP6/PTK2B/CFL2/SLIT2/PLEKHH2/DSTN/SCIN/TMOD1/GSN/FHOD3/LMOD1/CCL11	21
GO:0030038	contractile actin filament bundle assembly	14/1224	97/17913	0.00608142	0.0816423	0.0698637	PFN1/INPP5K/ARRB1/SH3PXD2B/ROCK2/ARHGAP6/PTK2B/S100A10/SMAD3/TPM1/ZYX/TGFBR1/SORBS1/MYOC	14
GO:0043149	stress fiber assembly	14/1224	97/17913	0.00608142	0.0816423	0.0698637	PFN1/INPP5K/ARRB1/SH3PXD2B/ROCK2/ARHGAP6/PTK2B/S100A10/SMAD3/TPM1/ZYX/TGFBR1/SORBS1/MYOC	14
GO:0051966	regulation of synaptic transmission, glutamatergic	9/1224	50/17913	0.00620203	0.0831179	0.0711263	PSEN1/PTK2B/EGFR/CNR1/GRIK3/TSHZ3/ROR2/HTR2A/ADCYAP1	9
GO:0032272	negative regulation of protein polymerization	10/1224	59/17913	0.00623806	0.0833135	0.0712938	VDAC2/MAPRE1/MYADM/PFN1/SLIT2/SCIN/TMOD1/GSN/FHOD3/LMOD1	10
GO:0034394	protein localization to cell surface	10/1224	59/17913	0.00623806	0.0833135	0.0712938	HFE/FGF10/TAX1BP3/TOR1A/GPD1L/LEPROT/VCL/MAP1A/FGF7/FLNA	10
GO:0007498	mesoderm development	17/1224	128/17913	0.00630362	0.0840447	0.0719195	EXT2/FGFR1/ITGB3/BMP7/TWSG1/BTK/SMAD3/YAP1/OSR1/INHBA/ITGB4/HAND1/WNT5A/FOXF1/ITGA8/BMP4/SFRP2	17
GO:0036293	response to decreased oxygen levels	38/1224	365/17913	0.00634193	0.0844107	0.0722327	CHCHD2/ADSL/PINK1/BAD/KCNK2/PSMB3/PSMC3/EGLN2/ENDOG/PSMB2/PGK1/LMNA/ENO1/DDAH1/ROCK2/FAM162A/ACTN4/PSEN2/ALKBH5/CST3/PTK2B/BMP7/PDK3/MYOCD/SLC8A1/SMAD3/KCNMA1/S100B/SLC2A4/SLC6A4/EGLN3/CAV1/KCNMB1/CRYAB/TGFBR3/CASR/CLCA1/REG1A	38
GO:0042590	antigen processing and presentation of exogenous peptide antigen via MHC class I	12/1224	78/17913	0.00642814	0.0854118	0.0730893	PSMB3/PSMC3/SEC22B/HLA-E/PSMB2/HLA-B/HLA-F/HLA-C/HLA-G/HLA-A/VAMP8/CD36	12
GO:0006023	aminoglycan biosynthetic process	15/1224	108/17913	0.00661059	0.0876861	0.0750355	EXT2/CSGALNACT2/HS3ST5/HS6ST2/SLC35D2/B3GNT8/NDST4/FMOD/GPC3/OMD/PRELP/ACAN/UST/LUM/GPC4	15
GO:0010876	lipid localization	38/1224	366/17913	0.00662561	0.0877358	0.075078	PITPNA/ALKBH7/ATP11C/STOML2/HEXB/ABHD5/NTSR1/AGTR2/FTO/NPC2/LRP10/FABP4/DGAT1/TNFAIP8L3/MID1IP1/ITGB3/OSBPL1A/SLC27A4/ATP10B/FABP3/FABP2/TNFRSF11A/GULP1/INHBA/GLTP/SLC27A6/SLCO2A1/VLDLR/BMP6/OSBPL6/PLA2G2A/CIDEA/CAV1/CD36/FABP6/ATP8A2/GAL/APOA4	38
GO:0003206	cardiac chamber morphogenesis	17/1224	129/17913	0.00681166	0.0899424	0.0769663	ROBO2/LRP2/SOX11/NRP2/BMP7/FZD2/TPM1/TGFBR1/SLIT2/PARVA/MYL2/HAND1/WNT5A/FOXF1/TGFBR3/BMP4/SFRP2	17
GO:0021983	pituitary gland development	8/1224	42/17913	0.0068154	0.0899424	0.0769663	FGF10/GHRH/TBX19/GLI2/WNT5A/BMP4/PITX1/ADCYAP1	8
GO:0001765	membrane raft assembly	4/1224	12/17913	0.00688755	0.0901296	0.0771265	FLOT1/S100A10/RFTN1/CAV1	4
GO:0006122	mitochondrial electron transport, ubiquinol to cytochrome c	4/1224	12/17913	0.00688755	0.0901296	0.0771265	UQCRH/CYC1/UQCRFS1/UQCRC1	4
GO:0031650	regulation of heat generation	4/1224	12/17913	0.00688755	0.0901296	0.0771265	CNR1/TNFRSF11A/NMU/PTGER3	4
GO:0033004	negative regulation of mast cell activation	4/1224	12/17913	0.00688755	0.0901296	0.0771265	CNR1/ENPP3/IL13RA2/FOXF1	4
GO:0060391	positive regulation of SMAD protein signal transduction	4/1224	12/17913	0.00688755	0.0901296	0.0771265	TGFBR1/RBPMS/BMP6/BMP4	4
GO:0006816	calcium ion transport	42/1224	415/17913	0.00694676	0.0905827	0.0775142	ZMPSTE24/PSEN1/LPAR3/TMCO1/STOML2/INPP5K/STIM1/PKD2/NTSR1/CAMK2G/TRPM6/ANXA5/ATP2A2/PSEN2/CACNA2D3/DMD/PTK2B/SESTD1/CACNB2/ANXA6/SLC8A1/RGS4/RGS9/BDKRB1/CLIC2/GCG/GRIN2C/NMUR1/JPH2/PACSIN3/FGF2/CASQ2/SLN/CAV1/HTR2A/LGALS3/RYR3/CASR/MYLK/SPINK1/PLN/CLCA1	42
GO:0009880	embryonic pattern specification	10/1224	60/17913	0.00703874	0.0905827	0.0775142	FGF10/NRP2/BMP7/SMAD3/MEOX2/SATB2/MEOX1/WNT5A/SEMA3A/HOXD8	10
GO:0030100	regulation of endocytosis	29/1224	262/17913	0.00704151	0.0905827	0.0775142	LMAN2/HFE/LRPAP1/FLOT1/SNX17/AP2B1/ARRB1/TOR1A/CD63/MFGE8/ACTN4/PROM2/VAMP4/ANKRD13A/ITGB3/IL15/RAB31/GPC3/SLC2A4/WNT5A/PACSIN3/STON1/CAV1/CD36/SFRP4/LGALS3/SYT4/RSPO1/GREM1	29
GO:0007263	nitric oxide mediated signal transduction	6/1224	26/17913	0.00707834	0.0905827	0.0775142	AGTR2/DDAH1/EGFR/PDE5A/CD36/SPINK1	6
GO:0043501	skeletal muscle adaptation	6/1224	26/17913	0.00707834	0.0905827	0.0775142	CAMK2G/MYOZ2/ATP2A2/IL15/ACTN3/MYOC	6
GO:0045992	negative regulation of embryonic development	6/1224	26/17913	0.00707834	0.0905827	0.0775142	BMP7/WNT5A/SULF1/BMP4/FZD7/SFRP2	6
GO:0061217	regulation of mesonephros development	6/1224	26/17913	0.00707834	0.0905827	0.0775142	AGTR2/GDNF/SIX1/BMP4/WNT2B/GREM1	6
GO:0061437	renal system vasculature development	6/1224	26/17913	0.00707834	0.0905827	0.0775142	PKD2/BMP7/OSR1/BMP4/ACTA2/TCF21	6
GO:0061440	kidney vasculature development	6/1224	26/17913	0.00707834	0.0905827	0.0775142	PKD2/BMP7/OSR1/BMP4/ACTA2/TCF21	6
GO:1903792	negative regulation of anion transport	6/1224	26/17913	0.00707834	0.0905827	0.0775142	AGTR2/ARL6IP5/RGS4/OSR1/RGS2/SFRP4	6
GO:1903959	regulation of anion transmembrane transport	6/1224	26/17913	0.00707834	0.0905827	0.0775142	PSEN1/ARL6IP5/SLC34A1/RGS4/OSR1/RGS2	6
GO:0030239	myofibril assembly	9/1224	51/17913	0.00708533	0.0905827	0.0775142	MYOZ2/CFL2/TPM1/LDB3/MYL2/ACTC1/CASQ2/FHOD3/MYH11	9
GO:0048146	positive regulation of fibroblast proliferation	9/1224	51/17913	0.00708533	0.0905827	0.0775142	FGF10/RNASEH2B/EREG/S100A6/EGFR/BTC/DDR2/IGF1/WNT5A	9
GO:1900024	regulation of substrate adhesion-dependent cell spreading	9/1224	51/17913	0.00708533	0.0905827	0.0775142	MYADM/ACTN4/S100A10/CORO1C/FBLN1/PDPN/FLNA/OLFM4/MYOC	9
GO:0001708	cell fate specification	12/1224	79/17913	0.0071208	0.0908866	0.0777743	ATOH1/PSEN1/FGFR1/GSC/SIX1/ISL2/MYL2/GLI2/FGF2/GLI3/FZD7/SFRP2	12
GO:0010259	multicellular organism aging	7/1224	34/17913	0.00719924	0.0915871	0.0783737	IDE/NDUFS6/ERCC1/ZMPSTE24/TFCP2L1/COMP/CRYAB	7
GO:0010464	regulation of mesenchymal cell proliferation	7/1224	34/17913	0.00719924	0.0915871	0.0783737	FGFR1/LMNA/SIX1/FOXP2/WNT5A/FOXF1/BMP4	7
GO:0030856	regulation of epithelial cell differentiation	19/1224	151/17913	0.0072286	0.0918103	0.0785647	ATOH1/TNFRSF1A/BAD/GDNF/ROCK2/REG3G/IL20/CD109/YAP1/OSR1/ZEB2/CTSK/FAT4/BMP6/CAV1/SFRP4/BMP4/HOXA7/REG3A	19
GO:0030323	respiratory tube development	21/1224	173/17913	0.0073944	0.0937629	0.0802356	PLOD3/FGF10/FGFR1/SOX11/MYOCD/EGFR/YAP1/PGR/FGF7/GPC3/GLI2/FOXP2/WNT5A/FOXF1/GLI3/BMP4/WNT2B/PDPN/TCF21/TNC/RSPO2	21
GO:0002710	negative regulation of T cell mediated immunity	5/1224	19/17913	0.00766245	0.0963758	0.0824715	HFE/IFNB1/HLA-F/DUSP22/HLA-G	5
GO:0032026	response to magnesium ion	5/1224	19/17913	0.00766245	0.0963758	0.0824715	KCNA1/SLC34A1/BMP6/CNGA3/RYR3	5
GO:0032891	negative regulation of organic acid transport	5/1224	19/17913	0.00766245	0.0963758	0.0824715	AGTR2/ARL6IP5/RGS4/OSR1/RGS2	5
GO:0089718	amino acid import across plasma membrane	5/1224	19/17913	0.00766245	0.0963758	0.0824715	PSEN1/NTSR1/ARL6IP5/RGS4/RGS2	5
GO:0090190	positive regulation of branching involved in ureteric bud morphogenesis	5/1224	19/17913	0.00766245	0.0963758	0.0824715	AGTR2/GDNF/SIX1/WNT2B/GREM1	5
GO:0070838	divalent metal ion transport	45/1224	454/17913	0.00771014	0.0968189	0.0828507	ZMPSTE24/PSEN1/LPAR3/TMCO1/SLC39A13/STOML2/INPP5K/STIM1/MMGT1/PKD2/NTSR1/CAMK2G/TRPM6/ANXA5/ATP2A2/SLC39A1/PSEN2/CACNA2D3/DMD/PTK2B/SESTD1/CACNB2/ANXA6/SLC8A1/RGS4/RGS9/BDKRB1/CLIC2/GCG/GRIN2C/NMUR1/JPH2/PACSIN3/FGF2/CASQ2/SLN/CAV1/HTR2A/LGALS3/RYR3/CASR/MYLK/SPINK1/PLN/CLCA1	45
GO:0030168	platelet activation	19/1224	152/17913	0.00774816	0.0971395	0.083125	GP9/MYH9/ARRB1/C1GALT1C1/ILK/ITGB3/HSPB1/ACTB/TLN1/VWF/VCL/GNG2/SELP/COMP/CSRP1/F2RL2/PDPN/MYL9/FLNA	19
GO:0003044	regulation of systemic arterial blood pressure mediated by a chemical signal	8/1224	43/17913	0.00788335	0.0982007	0.0840332	AGTR2/SLC2A5/CORIN/TPM1/SUCNR1/EDN3/CTSG/CPA3	8
GO:0010761	fibroblast migration	8/1224	43/17913	0.00788335	0.0982007	0.0840332	TMEM201/ILK/ARID5B/SLC8A1/CORO1C/DDR2/AKAP12/FGF2	8
GO:0043616	keratinocyte proliferation	8/1224	43/17913	0.00788335	0.0982007	0.0840332	FGF10/EREG/REG3G/CD109/YAP1/FGF7/CDH3/REG3A	8
GO:0045103	intermediate filament-based process	8/1224	43/17913	0.00788335	0.0982007	0.0840332	KRT25/TOR1A/SYNC/NEFL/ATP8A2/SYNM/KRT20/DES	8
GO:0042733	embryonic digit morphogenesis	10/1224	61/17913	0.00791667	0.0982711	0.0840934	B9D1/OSR1/ROR2/GLI2/LRP4/WNT5A/GLI3/BMP4/OSR2/SFRP2	10
GO:0006119	oxidative phosphorylation	17/1224	131/17913	0.00792692	0.0982711	0.0840934	UQCRH/NDUFB7/CYC1/PINK1/NDUFS6/NDUFA8/NDUFB9/NDUFA9/UQCRFS1/UQCRC1/STOML2/NDUFS5/NDUFA11/COX6B1/NDUFA4/ACTN3/NUPR1	17
GO:0007224	smoothened signaling pathway	17/1224	131/17913	0.00792692	0.0982711	0.0840934	B9D1/FGF10/KCTD11/CTNNA1/EVC/KIF7/CC2D2A/RAB34/GPC3/ROR2/GLI2/PTCHD1/FOXF1/GLI3/BOC/BMP4/SCUBE3	17
GO:2001237	negative regulation of extrinsic apoptotic signaling pathway	14/1224	100/17913	0.00795266	0.0984332	0.0842321	CTTN/FGF10/PEA15/CTNNA1/GDNF/LMNA/IFI6/TNFSF10/YAP1/TGFBR1/IGF1/LGALS3/BMP4/SFRP2	14
GO:1901888	regulation of cell junction assembly	13/1224	90/17913	0.00798166	0.098635	0.0844048	DUSP3/FLOT1/ROCK2/IQGAP1/DUSP22/ARHGAP6/S100A10/SMAD3/CORO1C/COL16A1/CAV1/MYOC/GREM1	13
GO:0048747	muscle fiber development	9/1224	52/17913	0.00806171	0.0994662	0.0851161	ZMPSTE24/SGCB/DMD/MYL2/COMP/SGCD/BMP4/MYH11/FLNC	9
GO:0060627	regulation of vesicle-mediated transport	47/1224	480/17913	0.00817279	0.100677	0.0861521	LMAN2/PINK1/HFE/LRPAP1/CHMP2A/FLOT1/SNX17/GIPC1/DTNBP1/AP2B1/ARRB1/TOR1A/HLA-F/CD63/ATP2A2/MFGE8/ACTN4/PROM2/VAMP4/RIMS3/ANKRD13A/ITGB3/CADPS2/IL15/RAB31/VAMP8/CACNB2/BVES/CNR1/VAMP1/APBA2/IL13RA2/GPC3/STXBP6/SLC2A4/WNT5A/FOXF1/PACSIN3/STON1/CAV1/CD36/HTR2A/SFRP4/LGALS3/SYT4/RSPO1/GREM1	47
GO:0050729	positive regulation of inflammatory response	19/1224	153/17913	0.00829753	0.102052	0.0873286	TNFRSF1A/HLA-E/FABP4/OSMR/KPNA6/IL15/EGFR/VAMP8/TGM2/BTK/CNR1/IL17D/SUCNR1/TNFRSF11A/NUPR1/PTGER3/WNT5A/PLA2G2A/IL17B	19
GO:0042310	vasoconstriction	11/1224	71/17913	0.00842504	0.103086	0.0882132	EGFR/SLC8A1/HTR7/GRIP2/SLC6A4/COMP/EDN3/CAV1/HTR2A/ACTA2/CASR	11
GO:0070664	negative regulation of leukocyte proliferation	11/1224	71/17913	0.00842504	0.103086	0.0882132	SOX11/CTLA4/HLA-G/TWSG1/GPNMB/BTK/ENPP3/PDE5A/BMP4/GAL/GREM1	11
GO:1901879	regulation of protein depolymerization	11/1224	71/17913	0.00842504	0.103086	0.0882132	CFL1/WDR1/MID1IP1/CFL2/PLEKHH2/DSTN/SCIN/TMOD1/GSN/SLN/LMOD1	11
GO:0046883	regulation of hormone secretion	28/1224	254/17913	0.00843463	0.103086	0.0882132	BAD/HFE/PHPT1/SLC25A6/FGFR1/ARRB1/AGTR2/SLC25A4/HADH/ARL2/SOX11/TACR2/GHRH/EGFR/VAMP8/CNR1/INHBA/NMU/GCG/IRS1/BMP6/GRP/EDN3/CASR/GAL/ADCYAP1/FAM3D/CHRNA3	28
GO:0007157	heterophilic cell-cell adhesion via plasma membrane cell adhesion molecules	7/1224	35/17913	0.00847994	0.103153	0.0882707	CEACAM8/FAT4/SELP/CEACAM6/AMIGO2/CEACAM5/REG3A	7
GO:0035137	hindlimb morphogenesis	7/1224	35/17913	0.00847994	0.103153	0.0882707	OSR1/GPC3/HOXD9/BMP4/PITX1/OSR2/RSPO2	7
GO:0110111	negative regulation of animal organ morphogenesis	7/1224	35/17913	0.00847994	0.103153	0.0882707	BMP7/LIMS2/WNT5A/SULF1/BMP4/RSPO2/GREM1	7
GO:0002026	regulation of the force of heart contraction	6/1224	27/17913	0.00858491	0.10378	0.0888075	ATP2A2/ATP1A1/SLC8A1/MYL2/CAV1/PLN	6
GO:0035116	embryonic hindlimb morphogenesis	6/1224	27/17913	0.00858491	0.10378	0.0888075	OSR1/GPC3/BMP4/PITX1/OSR2/RSPO2	6
GO:0035902	response to immobilization stress	6/1224	27/17913	0.00858491	0.10378	0.0888075	ERCC1/PTK2B/SLC8A1/TPH1/GAL/REG1A	6
GO:2001025	positive regulation of response to drug	6/1224	27/17913	0.00858491	0.10378	0.0888075	PINK1/PSEN1/ENDOG/GDNF/TACR2/GAL	6
GO:0010927	cellular component assembly involved in morphogenesis	13/1224	91/17913	0.00874621	0.104583	0.0894949	MYOZ2/ILK/EPB41L3/CFL2/CCDC136/TPM1/LDB3/MYL2/ACTC1/SPINK2/CASQ2/FHOD3/MYH11	13
GO:0050777	negative regulation of immune response	18/1224	143/17913	0.00874765	0.104583	0.0894949	HFE/IFNB1/HLA-E/HLA-F/CD59/DUSP22/CTLA4/HLA-G/SAMHD1/CD55/ENPP3/IL13RA2/SPINK5/A2M/HLX/FOXF1/LGALS3/ADCYAP1	18
GO:0062013	positive regulation of small molecule metabolic process	18/1224	143/17913	0.00874765	0.104583	0.0894949	PINK1/ZBTB20/ABCD2/FOXO1/NTSR1/ENO1/MID1IP1/C1QTNF2/ACTN3/GCG/NUPR1/IRS1/BMP6/IGF1/SORBS1/HTR2A/APOA4/GUCA2A	18
GO:0050817	coagulation	35/1224	337/17913	0.00886234	0.104583	0.0894949	GP9/PSEN1/IFNB1/MYH9/DTNBP1/HS3ST5/ARRB1/C1GALT1C1/ANXA5/ILK/ITGB3/CD59/HSPB1/AP3B1/CAPZB/ACTB/TLN1/VWF/VCL/ENTPD1/GNG2/KRT1/A2M/SELP/COMP/FBLN1/CAV1/CSRP1/PRKAR2B/CD36/F2RL2/PDPN/TSPAN8/MYL9/FLNA	35
GO:0035249	synaptic transmission, glutamatergic	10/1224	62/17913	0.0088765	0.104583	0.0894949	PSEN1/SLC1A4/PTK2B/EGFR/CNR1/GRIK3/TSHZ3/ROR2/HTR2A/ADCYAP1	10
GO:0034763	negative regulation of transmembrane transport	16/1224	122/17913	0.00889262	0.104583	0.0894949	INPP5K/PEA15/PKD2/NTSR1/ARL6IP5/KCNAB1/SESTD1/RGS4/OSR1/FABP5/RGS2/CLIC2/CASQ2/SLN/CAV1/PLN	16
GO:1902904	negative regulation of supramolecular fiber organization	16/1224	122/17913	0.00889262	0.104583	0.0894949	MAPRE1/CORO1B/MYADM/PFN1/INPP5K/MID1IP1/ARHGAP6/SLIT2/PLEKHH2/SCIN/TMOD1/GSN/CRYAB/FHOD3/LMOD1/MYOC	16
GO:0050866	negative regulation of cell activation	22/1224	187/17913	0.00890079	0.104583	0.0894949	DUSP3/HFE/IFNB1/HLA-F/SOX11/DUSP22/CTLA4/HLA-G/TWSG1/GPNMB/BTK/CNR1/ENPP3/IL13RA2/INHBA/HLX/FOXF1/PDE5A/GLI3/LGALS3/BMP4/GAL	22
GO:0045333	cellular respiration	21/1224	176/17913	0.00894446	0.104583	0.0894949	UQCRH/NDUFB7/IDE/CYC1/ADSL/PINK1/BLOC1S1/NDUFS6/NDUFA8/NDUFB9/NDUFA9/UQCRFS1/UQCRC1/ACO2/AIFM2/NDUFS5/NDUFA11/COX6B1/IDH3A/NDUFA4/ACTN3	21
GO:0072511	divalent inorganic cation transport	45/1224	458/17913	0.00896469	0.104583	0.0894949	ZMPSTE24/PSEN1/LPAR3/TMCO1/SLC39A13/STOML2/INPP5K/STIM1/MMGT1/PKD2/NTSR1/CAMK2G/TRPM6/ANXA5/ATP2A2/SLC39A1/PSEN2/CACNA2D3/DMD/PTK2B/SESTD1/CACNB2/ANXA6/SLC8A1/RGS4/RGS9/BDKRB1/CLIC2/GCG/GRIN2C/NMUR1/JPH2/PACSIN3/FGF2/CASQ2/SLN/CAV1/HTR2A/LGALS3/RYR3/CASR/MYLK/SPINK1/PLN/CLCA1	45
GO:0001667	ameboidal-type cell migration	44/1224	446/17913	0.00904062	0.104583	0.0894949	CFL1/CORO1B/FOXP1/MYH9/GIPC1/FGF10/PFN1/CXCL13/FGFR1/AGTR2/GDNF/TMEM201/KITLG/ROCK2/CAP1/ILK/ITGB3/HSPB1/ARID5B/NRP2/PTK2B/BMP7/SLC8A1/CORO1C/GLIPR2/ZEB2/PHOX2B/TGFBR1/SLIT2/FGF7/GPC3/DDR2/MCC/AKAP12/MEOX2/SMOC2/SERPINF1/WNT5A/FGF2/EDN3/SEMA3A/BMP4/PRSS3/GREM1	44
GO:0002370	natural killer cell cytokine production	3/1224	7/17913	0.00904155	0.104583	0.0894949	HLA-E/HLA-F/HLA-G	3
GO:0002727	regulation of natural killer cell cytokine production	3/1224	7/17913	0.00904155	0.104583	0.0894949	HLA-E/HLA-F/HLA-G	3
GO:0007442	hindgut morphogenesis	3/1224	7/17913	0.00904155	0.104583	0.0894949	GLI2/WNT5A/GLI3	3
GO:0010992	ubiquitin recycling	3/1224	7/17913	0.00904155	0.104583	0.0894949	IDE/PINK1/TRIM6	3
GO:0021891	olfactory bulb interneuron development	3/1224	7/17913	0.00904155	0.104583	0.0894949	ROBO2/SLIT2/WNT5A	3
GO:0031622	positive regulation of fever generation	3/1224	7/17913	0.00904155	0.104583	0.0894949	CNR1/TNFRSF11A/PTGER3	3
GO:0035333	Notch receptor processing, ligand-dependent	3/1224	7/17913	0.00904155	0.104583	0.0894949	PSEN1/PSENEN/PSEN2	3
GO:0060028	convergent extension involved in axis elongation	3/1224	7/17913	0.00904155	0.104583	0.0894949	NKD1/WNT5A/SFRP2	3
GO:0060437	lung growth	3/1224	7/17913	0.00904155	0.104583	0.0894949	FGF10/FGF7/RSPO2	3
GO:0060449	bud elongation involved in lung branching	3/1224	7/17913	0.00904155	0.104583	0.0894949	FGF10/YAP1/BMP4	3
GO:0060592	mammary gland formation	3/1224	7/17913	0.00904155	0.104583	0.0894949	FGF10/GLI3/BMP4	3
GO:0061438	renal system vasculature morphogenesis	3/1224	7/17913	0.00904155	0.104583	0.0894949	PKD2/BMP4/TCF21	3
GO:0061439	kidney vasculature morphogenesis	3/1224	7/17913	0.00904155	0.104583	0.0894949	PKD2/BMP4/TCF21	3
GO:0071692	protein localization to extracellular region	3/1224	7/17913	0.00904155	0.104583	0.0894949	FBN2/LTBP1/NBL1	3
GO:0098917	retrograde trans-synaptic signaling	3/1224	7/17913	0.00904155	0.104583	0.0894949	CNR1/FABP5/SYT4	3
GO:0099505	regulation of presynaptic membrane potential	3/1224	7/17913	0.00904155	0.104583	0.0894949	KCNA1/ATP1A3/GRIK3	3
GO:0150094	amyloid-beta clearance by cellular catabolic process	3/1224	7/17913	0.00904155	0.104583	0.0894949	IDE/LRP4/CD36	3
GO:1900038	negative regulation of cellular response to hypoxia	3/1224	7/17913	0.00904155	0.104583	0.0894949	PINK1/ENO1/DDAH1	3
GO:0021795	cerebral cortex cell migration	8/1224	44/17913	0.00907215	0.104626	0.0895313	PSEN1/NRP2/EGFR/SLIT2/DIXDC1/SEMA3A/GLI3/LHX6	8
GO:0048483	autonomic nervous system development	8/1224	44/17913	0.00907215	0.104626	0.0895313	GDNF/SOX11/NRP2/SIX1/PHOX2B/PLXNA4/HLX/SEMA3A	8
GO:0051924	regulation of calcium ion transport	27/1224	244/17913	0.00911517	0.104966	0.0898227	LPAR3/INPP5K/STIM1/PKD2/NTSR1/CAMK2G/PSEN2/DMD/PTK2B/SESTD1/CACNB2/SLC8A1/RGS4/RGS9/BDKRB1/CLIC2/GCG/JPH2/PACSIN3/CASQ2/SLN/CAV1/LGALS3/CASR/MYLK/SPINK1/PLN	27
GO:1903510	mucopolysaccharide metabolic process	15/1224	112/17913	0.00919979	0.10571	0.0904591	HEXB/CSGALNACT2/SLC35D2/NDST4/IL15/FMOD/OMD/PRELP/ACAN/CD44/EGFLAM/UST/LUM/FGF2/ITIH5	15
GO:0071456	cellular response to hypoxia	24/1224	210/17913	0.00920696	0.10571	0.0904591	CHCHD2/PINK1/BAD/KCNK2/PSMB3/PSMC3/EGLN2/ENDOG/PSMB2/PGK1/LMNA/ENO1/DDAH1/ROCK2/FAM162A/BMP7/PDK3/SLC8A1/S100B/SLC2A4/EGLN3/KCNMB1/CASR/CLCA1	24
GO:0002028	regulation of sodium ion transport	11/1224	72/17913	0.00934745	0.105933	0.09065	DMPK/ACTN4/PER1/GPD1L/ATP1A1/DMD/SLC8A1/OSR1/SLMAP/SCN2B/SCN4B	11
GO:0003333	amino acid transmembrane transport	11/1224	72/17913	0.00934745	0.105933	0.09065	PSEN1/NTSR1/ARL6IP5/SLC1A4/SLC6A8/RGS4/OSR1/SLC6A20/RGS2/SLC6A19/PDPN	11
GO:0045834	positive regulation of lipid metabolic process	18/1224	144/17913	0.00937873	0.105933	0.09065	TNFRSF1A/ZBTB20/ABCD2/STOML2/ABHD5/TNFAIP8L3/MID1IP1/ABHD6/PTK2B/RAB38/FABP3/C1QTNF2/IRS1/BMP6/FGF2/SORBS1/HTR2A/APOA4	18
GO:0002864	regulation of acute inflammatory response to antigenic stimulus	4/1224	13/17913	0.00941718	0.105933	0.09065	HLA-E/BTK/CNR1/ADCYAP1	4
GO:0002921	negative regulation of humoral immune response	4/1224	13/17913	0.00941718	0.105933	0.09065	CD59/CD55/SPINK5/A2M	4
GO:0006883	cellular sodium ion homeostasis	4/1224	13/17913	0.00941718	0.105933	0.09065	AGTR2/ATP1A3/ATP1A1/SLC8A1	4
GO:0007494	midgut development	4/1224	13/17913	0.00941718	0.105933	0.09065	EGFR/WNT5A/FOXF1/REG1A	4
GO:0009312	oligosaccharide biosynthetic process	4/1224	13/17913	0.00941718	0.105933	0.09065	ST6GALNAC6/FUT8/FUT3/ST6GALNAC1	4
GO:0009650	UV protection	4/1224	13/17913	0.00941718	0.105933	0.09065	ERCC1/XPA/SCARA3/MFAP4	4
GO:0042659	regulation of cell fate specification	4/1224	13/17913	0.00941718	0.105933	0.09065	FGFR1/FGF2/FZD7/SFRP2	4
GO:0061029	eyelid development in camera-type eye	4/1224	13/17913	0.00941718	0.105933	0.09065	SOX11/EGFR/INHBA/OSR2	4
GO:0061430	bone trabecula morphogenesis	4/1224	13/17913	0.00941718	0.105933	0.09065	FBN2/PPARGC1B/MMP2/GREM1	4
GO:1903960	negative regulation of anion transmembrane transport	4/1224	13/17913	0.00941718	0.105933	0.09065	ARL6IP5/RGS4/OSR1/RGS2	4
GO:2001044	regulation of integrin-mediated signaling pathway	4/1224	13/17913	0.00941718	0.105933	0.09065	CTNNA1/CD63/LIMS2/FLNA	4
GO:0031623	receptor internalization	14/1224	102/17913	0.00943496	0.10598	0.0906899	LRPAP1/FLOT1/AP2B1/ARRB1/CNTN2/CD63/ANKRD13A/ITGB3/RAB31/CAV1/CD36/SFRP4/RSPO1/GREM1	14
GO:0071695	anatomical structure maturation	19/1224	155/17913	0.00949049	0.10645	0.091092	ANKS1A/FAM20C/PPP2R1A/CNTN2/EREG/GLDN/PTK2B/PGR/CDH3/FAT4/TFCP2L1/SPINK5/IGF1/RXFP2/WNT5A/MMP2/GAL/MYOC/GREM1	19
GO:0014046	dopamine secretion	5/1224	20/17913	0.00965176	0.107637	0.0921082	PINK1/DTNBP1/GDNF/CNR1/HTR2A	5
GO:0014059	regulation of dopamine secretion	5/1224	20/17913	0.00965176	0.107637	0.0921082	PINK1/DTNBP1/GDNF/CNR1/HTR2A	5
GO:0048846	axon extension involved in axon guidance	5/1224	20/17913	0.00965176	0.107637	0.0921082	NRP2/PLXNA4/SLIT2/WNT5A/SEMA3A	5
GO:1902284	neuron projection extension involved in neuron projection guidance	5/1224	20/17913	0.00965176	0.107637	0.0921082	NRP2/PLXNA4/SLIT2/WNT5A/SEMA3A	5
GO:0006874	cellular calcium ion homeostasis	38/1224	375/17913	0.0096914	0.107924	0.0923541	PSEN1/LPAR3/TMCO1/STOML2/TMEM203/HEXB/CXCL13/BCAP31/PKD2/NTSR1/DMPK/ATP2A2/DMD/PTK2B/CD55/CACNB2/SLC8A1/TGM2/SMAD3/CNR1/BDKRB1/CLIC2/NMU/GRIN2C/JPH2/WNT5A/FGF2/EDN3/CASQ2/CAV1/CD36/HTR2A/RYR3/CASR/CCL13/ADCYAP1/PLN/CCL11	38
GO:0019748	secondary metabolic process	10/1224	63/17913	0.00992297	0.110345	0.0944255	AKR7A2/GIPC1/AKR1B1/ETHE1/FMO1/ZEB2/CDH3/WNT5A/FMO2/TYRP1	10
GO:0030308	negative regulation of cell growth	20/1224	167/17913	0.0101562	0.112617	0.0963693	PPP2R1A/AGTR2/ENO1/EAF2/SMAD3/DACT3/RGS4/RGS2/BDKRB1/SLIT2/INHBA/RERG/MYL2/WNT5A/FHL1/CRYAB/NTN1/GAL/SFRP2/GREM1	20
GO:0048469	cell maturation	20/1224	167/17913	0.0101562	0.112617	0.0963693	ANKS1A/TUSC2/FAM20C/PPP2R1A/FGFR1/CNTN2/EREG/GLDN/IL15/PTK2B/BTK/PGR/CABYR/TFCP2L1/RXFP2/LHX6/SLC26A3/SPINK1/GAL/MYOC	20
GO:0043583	ear development	24/1224	212/17913	0.0102926	0.113274	0.0969322	ATOH1/KCNK2/FGF10/FGFR1/LRP10/GSC/LRIG3/SIX1/FZD2/NKX3-2/OSR1/PHOX2B/ROR2/FAT4/GLI2/ALDH1A3/WNT5A/GLI3/ITGA8/NTN1/BMP4/ATP8A2/OSR2/CXCL14	24
GO:0010954	positive regulation of protein processing	6/1224	28/17913	0.010308	0.113274	0.0969322	MYH9/CNTN2/ENO1/BAG2/GSN/SPON1	6
GO:0018146	keratan sulfate biosynthetic process	6/1224	28/17913	0.010308	0.113274	0.0969322	SLC35D2/FMOD/OMD/PRELP/ACAN/LUM	6
GO:0030511	positive regulation of transforming growth factor beta receptor signaling pathway	6/1224	28/17913	0.010308	0.113274	0.0969322	GIPC1/MYOCD/TGFB1I1/TGFBR3/ITGA8/NPNT	6
GO:0035510	DNA dealkylation	6/1224	28/17913	0.010308	0.113274	0.0969322	USP7/FTO/DPPA3/ALKBH5/APOBEC3C/APOBEC1	6
GO:1903846	positive regulation of cellular response to transforming growth factor beta stimulus	6/1224	28/17913	0.010308	0.113274	0.0969322	GIPC1/MYOCD/TGFB1I1/TGFBR3/ITGA8/NPNT	6
GO:0051937	catecholamine transport	9/1224	54/17913	0.0103176	0.113274	0.0969322	PINK1/DTNBP1/AGTR2/TOR1A/GDNF/ACTB/CNR1/HTR2A/SYT4	9
GO:0008360	regulation of cell shape	16/1224	124/17913	0.0103383	0.113342	0.0969903	ZMPSTE24/MYH9/HEXB/WDR1/DNMBP/EPB41L3/PTK2B/FERMT2/BVES/TPM1/ITGA7/S100B/PARVA/PDPN/CCL13/CCL11	16
GO:0050922	negative regulation of chemotaxis	8/1224	45/17913	0.0103897	0.113585	0.0971978	ROBO2/CORO1B/DUSP3/CXCL13/SLIT2/WNT5A/NBL1/GREM1	8
GO:0060412	ventricular septum morphogenesis	8/1224	45/17913	0.0103897	0.113585	0.0971978	ROBO2/SOX11/FZD2/TGFBR1/SLIT2/WNT5A/TGFBR3/BMP4	8
GO:0070482	response to oxygen levels	39/1224	389/17913	0.010474	0.114187	0.097713	CHCHD2/ADSL/PINK1/BAD/KCNK2/PSMB3/PSMC3/EGLN2/ENDOG/PSMB2/PGK1/FOXO1/LMNA/ENO1/DDAH1/ROCK2/FAM162A/ACTN4/PSEN2/ALKBH5/CST3/PTK2B/BMP7/PDK3/MYOCD/SLC8A1/SMAD3/KCNMA1/S100B/SLC2A4/SLC6A4/EGLN3/CAV1/KCNMB1/CRYAB/TGFBR3/CASR/CLCA1/REG1A	39
GO:0003073	regulation of systemic arterial blood pressure	12/1224	83/17913	0.0104963	0.114187	0.097713	NTSR1/AGTR2/DDAH1/SLC2A5/AVPR2/CORIN/TPM1/SUCNR1/PLCB3/EDN3/CTSG/CPA3	12
GO:0006112	energy reserve metabolic process	12/1224	83/17913	0.0104963	0.114187	0.097713	GYS1/PYGB/INPP5K/PGM1/PPP1CC/PPP1R3C/PYGM/C1QTNF2/GYG1/IRS1/IGF1/SORBS1	12
GO:0009410	response to xenobiotic stimulus	29/1224	270/17913	0.0105035	0.114187	0.097713	AIP/AKR7A2/AKR7L/FOXO1/PEA15/AGTR2/MAP1LC3A/SLITRK5/MGST3/NQO1/PTK2B/EGFR/FMO1/SLC8A1/CNR1/RGS4/RGS2/RGS9/RGS10/UGT2B28/SERPINF1/FBXO32/CASQ2/PRKAR2B/HTR2A/RYR3/PTGS1/FMO2/AOC3	29
GO:2000241	regulation of reproductive process	17/1224	135/17913	0.0105959	0.115031	0.098435	WDR77/PPP2R1A/PLB1/STK3/EAF2/BMP7/CNR1/INHBA/NUPR1/IGF1/SERPINF1/WNT5A/PDE5A/SEMA3A/SULF1/BMP4/SPINK1	17
GO:0098656	anion transmembrane transport	25/1224	224/17913	0.0106345	0.115289	0.0986561	VDAC2/PSEN1/NTSR1/LRP2/ARL6IP5/SLC35D2/SLC1A4/MID1IP1/SLC6A8/CLIC4/SLC34A1/RGS4/OSR1/SLC6A20/RGS2/SLC6A19/CLIC2/FXYD3/CLIC5/ADAMTS8/CLIC6/PDPN/CASR/SLC26A3/CLCA1	25
GO:0048663	neuron fate commitment	10/1224	64/17913	0.0110608	0.119743	0.102468	ATOH1/TBR1/SIX1/TGFBR1/ISL2/ZNF521/GLI2/SATB2/GLI3/BMP4	10
GO:1901654	response to ketone	22/1224	191/17913	0.0112677	0.121814	0.104239	BAD/FOXO1/AKR1B1/AGTR2/KIF1B/RWDD1/ROCK2/EGFR/PTGFR/YAP1/GNG2/SLIT2/FOXP2/PTGER2/SERPINF1/NEFL/FBXO32/CAV1/MAOB/TGFBR3/TNC/PLN	22
GO:0008544	epidermis development	44/1224	452/17913	0.0112882	0.121866	0.104284	ATOH1/CAPNS1/PLOD3/ZMPSTE24/KRT25/KRTAP1-5/FGF10/KLK12/DSG3/FGFR1/EREG/ROCK2/KRT12/ATP2A2/DSC1/AGPAT2/PERP/REG3G/EGFR/CLIC4/IL20/CD109/YAP1/FABP5/PTHLH/KRT1/FGF7/CDH3/CTSK/INHBA/SPINK5/KRT23/LRP4/KRTAP3-3/WNT5A/PALLD/SFRP4/COL17A1/BMP4/RBP2/GAL/HOXA7/REG3A/KRT20	44
GO:0048640	negative regulation of developmental growth	13/1224	94/17913	0.0113884	0.122777	0.105063	KCNK2/WWC3/STK3/RGS4/RGS2/NKD1/SLC6A4/WNT5A/NTN1/MEIS1/BMP4/GAL/SFRP2	13
GO:0086001	cardiac muscle cell action potential	11/1224	74/17913	0.011424	0.12299	0.105246	ATP2A2/GPD1L/ATP1A1/DMD/CACNB2/SLC8A1/SLMAP/CAV1/SCN2B/SCN4B/FLNA	11
GO:0071453	cellular response to oxygen levels	26/1224	237/17913	0.0115041	0.123681	0.105837	CHCHD2/PINK1/BAD/KCNK2/PSMB3/PSMC3/EGLN2/ENDOG/PSMB2/PGK1/FOXO1/LMNA/ENO1/DDAH1/ROCK2/FAM162A/BMP7/PDK3/SLC8A1/S100B/SLC2A4/EGLN3/CAV1/KCNMB1/CASR/CLCA1	26
GO:0002090	regulation of receptor internalization	9/1224	55/17913	0.011609	0.124464	0.106508	LRPAP1/FLOT1/ARRB1/CD63/ANKRD13A/ITGB3/SFRP4/RSPO1/GREM1	9
GO:0006120	mitochondrial electron transport, NADH to ubiquinone	9/1224	55/17913	0.011609	0.124464	0.106508	NDUFB7/PINK1/NDUFS6/NDUFA8/NDUFB9/NDUFA9/NDUFS5/NDUFA11/NDUFA4	9
GO:0003007	heart morphogenesis	27/1224	249/17913	0.0117489	0.125791	0.107643	ROBO2/ZMPSTE24/PSEN1/PKD2/LRP2/SOX11/ILK/NRP2/BMP7/SIX1/SMAD3/FZD2/YAP1/TPM1/TGFBR1/SLIT2/PARVA/MYL2/OLFM1/FAT4/ACTC1/HAND1/WNT5A/FOXF1/TGFBR3/BMP4/SFRP2	27
GO:0072503	cellular divalent inorganic cation homeostasis	39/1224	392/17913	0.0117847	0.126	0.107822	PSEN1/LPAR3/TMCO1/SLC39A13/STOML2/TMEM203/HEXB/CXCL13/BCAP31/PKD2/NTSR1/DMPK/ATP2A2/DMD/PTK2B/CD55/CACNB2/SLC8A1/TGM2/SMAD3/CNR1/BDKRB1/CLIC2/NMU/GRIN2C/JPH2/WNT5A/FGF2/EDN3/CASQ2/CAV1/CD36/HTR2A/RYR3/CASR/CCL13/ADCYAP1/PLN/CCL11	39
GO:0030837	negative regulation of actin filament polymerization	8/1224	46/17913	0.0118437	0.126284	0.108065	MYADM/PFN1/SLIT2/SCIN/TMOD1/GSN/FHOD3/LMOD1	8
GO:0048806	genitalia development	8/1224	46/17913	0.0118437	0.126284	0.108065	ASB1/FGF10/LRP2/KLHL10/ROR2/BMP6/WNT5A/FOXF2	8
GO:0032469	endoplasmic reticulum calcium ion homeostasis	5/1224	21/17913	0.011969	0.126751	0.108464	PSEN1/TMCO1/BCAP31/ATP2A2/TGM2	5
GO:0042438	melanin biosynthetic process	5/1224	21/17913	0.011969	0.126751	0.108464	GIPC1/ZEB2/CDH3/WNT5A/TYRP1	5
GO:0043090	amino acid import	5/1224	21/17913	0.011969	0.126751	0.108464	PSEN1/NTSR1/ARL6IP5/RGS4/RGS2	5
GO:0051589	negative regulation of neurotransmitter transport	5/1224	21/17913	0.011969	0.126751	0.108464	ARL6IP5/RGS4/RGS2/MAOB/SYT4	5
GO:1902667	regulation of axon guidance	5/1224	21/17913	0.011969	0.126751	0.108464	TBR1/PLXNA4/SLIT2/WNT5A/SEMA3A	5
GO:0016049	cell growth	45/1224	466/17913	0.0119876	0.126775	0.108485	EGLN2/LPAR3/CTTN/PPP2R1A/PDLIM5/RPS6KA1/AGTR2/ENO1/ILK/IQGAP1/EPB41L3/AUTS2/NRP2/PTK2B/EAF2/MYOCD/EGFR/VCL/SMAD3/DACT3/RGS4/RGS2/ZEB2/TGFBR1/PLXNA4/BDKRB1/SLIT2/INHBA/RERG/MYL2/OLFM1/NDN/IGF1/WNT5A/FHL1/SEMA3A/CRYAB/NTN1/PRSS2/GAL/SYT4/LGI1/REG1A/SFRP2/GREM1	45
GO:0071900	regulation of protein serine/threonine kinase activity	46/1224	479/17913	0.0122567	0.128772	0.110194	ERP29/DUSP3/PSEN1/LPAR3/IPO5/DTNBP1/FGF10/INPP5K/PEA15/PKD2/HEXIM1/PPP2R1A/FGFR1/ARRB1/KITLG/ILK/IQGAP1/STK3/HSPB1/ACTB/PTK2B/BMP7/MYOCD/EGFR/FZD8/RGS4/RGS2/CCND2/ZEB2/C1QTNF2/TGFBR1/TNFRSF11A/TNIK/ROR2/IGF1/WNT5A/FGF2/TPD52L1/EDN3/DIRAS3/PDE5A/CAV1/PRKAR2B/HTR2A/BMP4/SFRP2	46
GO:0003016	respiratory system process	6/1224	29/17913	0.0122628	0.128772	0.110194	FTO/PBX3/PHOX2B/TSHZ3/NDN/ADH5	6
GO:0006929	substrate-dependent cell migration	6/1224	29/17913	0.0122628	0.128772	0.110194	ANKS1A/CTTN/NRP2/SLIT2/SEMA3A/NTN1	6
GO:0010644	cell communication by electrical coupling	6/1224	29/17913	0.0122628	0.128772	0.110194	KCNA1/ATP1A3/ATP1A1/SLC8A1/CASQ2/CAV1	6
GO:0034205	amyloid-beta formation	6/1224	29/17913	0.0122628	0.128772	0.110194	PSEN1/TMED10/PSENEN/ROCK2/IGF1/SPON1	6
GO:0050770	regulation of axonogenesis	18/1224	148/17913	0.0122761	0.128772	0.110194	ROBO2/PSEN1/LPAR3/CTTN/CNTN2/TBR1/ILK/CHN1/ZEB2/PLXNA4/SLIT2/OLFM1/UST/LRP4/NEFL/WNT5A/SEMA3A/NTN1	18
GO:0071300	cellular response to retinoic acid	10/1224	65/17913	0.0122948	0.128772	0.110194	RORB/PTK2B/YAP1/OSR1/WNT5B/SLC6A4/SERPINF1/WNT5A/FZD7/TNC	10
GO:0043406	positive regulation of MAP kinase activity	27/1224	250/17913	0.0123432	0.128772	0.110194	ERP29/PSEN1/LPAR3/FGF10/PEA15/FGFR1/ARRB1/KITLG/ILK/IQGAP1/PTK2B/EGFR/FZD8/ZEB2/C1QTNF2/TGFBR1/TNFRSF11A/TNIK/ROR2/IGF1/WNT5A/FGF2/TPD52L1/EDN3/PDE5A/HTR2A/BMP4	27
GO:0006641	triglyceride metabolic process	13/1224	95/17913	0.0123943	0.128772	0.110194	ABHD5/FABP4/DGAT1/LPIN1/FABP3/FABP5/FABP2/APOBEC1/NKX2-3/CAV1/FABP6/APOA4/PNLIPRP2	13
GO:0042472	inner ear morphogenesis	13/1224	95/17913	0.0123943	0.128772	0.110194	ATOH1/FGF10/FGFR1/LRIG3/SIX1/FZD2/ROR2/GLI2/ALDH1A3/WNT5A/ITGA8/NTN1/ATP8A2	13
GO:0009144	purine nucleoside triphosphate metabolic process	33/1224	321/17913	0.0124472	0.128772	0.110194	UQCRH/NDUFB7/NUDT16/CYC1/PINK1/BAD/NDUFS6/ZBTB20/NDUFA8/NDUFB9/GAPDH/NDUFA9/UQCRFS1/UQCRC1/STOML2/FAM20C/NDUFS5/PGK1/PGM1/NDUFA11/COX6B1/ENO1/NDUFA4/PFKP/LDHA/SAMHD1/ENPP3/ACTN3/NUPR1/IGF1/HTR2A/RAB23/ADCYAP1	33
GO:0042249	establishment of planar polarity of embryonic epithelium	4/1224	14/17913	0.0124816	0.128772	0.110194	FZD2/WNT5A/FOXF2/SFRP2	4
GO:0072498	embryonic skeletal joint development	4/1224	14/17913	0.0124816	0.128772	0.110194	BMP7/OSR1/BMP4/OSR2	4
GO:1902043	positive regulation of extrinsic apoptotic signaling pathway via death domain receptors	4/1224	14/17913	0.0124816	0.128772	0.110194	FAF1/PEA15/ZSWIM2/STK3	4
GO:0072089	stem cell proliferation	15/1224	116/17913	0.0125327	0.128772	0.110194	KCNA1/KCTD11/FGFR1/CTNNA1/KITLG/SOX11/TEAD3/EML1/YAP1/WNT5A/FGF2/FBLN1/GLI3/WNT2B/SFRP2	15
GO:0001942	hair follicle development	12/1224	85/17913	0.0125914	0.128772	0.110194	ZMPSTE24/KRT25/FGF10/EGFR/CD109/FGF7/CDH3/INHBA/SPINK5/LRP4/WNT5A/GAL	12
GO:0031532	actin cytoskeleton reorganization	12/1224	85/17913	0.0125914	0.128772	0.110194	PHPT1/MYH9/CTTN/DTNBP1/FGF10/AUTS2/PTK2B/FGF7/TNIK/GDPD2/GSN/FLNA	12
GO:1904063	negative regulation of cation transmembrane transport	12/1224	85/17913	0.0125914	0.128772	0.110194	PKD2/NTSR1/KCNAB1/SESTD1/RGS4/OSR1/RGS2/CLIC2/CASQ2/SLN/CAV1/PLN	12
GO:0071559	response to transforming growth factor beta	26/1224	239/17913	0.0127286	0.128772	0.110194	GIPC1/FUT8/ROCK2/SOX11/DKK3/FBN2/TWSG1/FERMT2/MYOCD/HPGD/SMAD3/CD109/FMOD/SMAD9/ZYX/TGFBR1/LEFTY2/HTRA3/TGFB1I1/WNT5A/CIDEA/LTBP1/CAV1/TGFBR3/ITGA8/NPNT	26
GO:0099177	regulation of trans-synaptic signaling	39/1224	394/17913	0.0127311	0.128772	0.110194	SQSTM1/PINK1/PSEN1/FLOT1/GIPC1/DTNBP1/SYNGR1/NTSR1/CNTN2/TOR1A/GDNF/DMPK/ATP2A2/RIMS3/ABHD6/TACR2/PTK2B/EGFR/CACNB2/CNR1/VAMP1/GRIK3/MAP1A/RGS4/FABP5/APBA2/LRP8/TSHZ3/AKAP12/S100B/ROR2/GRIN2C/SLC6A4/PRKAR2B/HTR2A/SYT4/ADCYAP1/LGI1/CHRNA3	39
GO:0043502	regulation of muscle adaptation	14/1224	106/17913	0.0130454	0.128772	0.110194	TNFRSF1A/FOXO1/CAMK2G/LMNA/ROCK2/ATP2A2/LMCD1/SMAD3/RGS4/RGS2/ACTN3/IGF1/FBXO32/PDE5A	14
GO:0043267	negative regulation of potassium ion transport	7/1224	38/17913	0.013323	0.128772	0.110194	KCNAB1/PTK2B/RGS4/CASQ2/CAV1/HTR2A/ADCYAP1	7
GO:0002477	antigen processing and presentation of exogenous peptide antigen via MHC class Ib	2/1224	3/17913	0.0133598	0.128772	0.110194	HLA-E/HLA-F	2
GO:0007181	transforming growth factor beta receptor complex assembly	2/1224	3/17913	0.0133598	0.128772	0.110194	FMOD/TGFBR3	2
GO:0014055	acetylcholine secretion, neurotransmission	2/1224	3/17913	0.0133598	0.128772	0.110194	TACR2/CHRNA3	2
GO:0014056	regulation of acetylcholine secretion, neurotransmission	2/1224	3/17913	0.0133598	0.128772	0.110194	TACR2/CHRNA3	2
GO:0014707	branchiomeric skeletal muscle development	2/1224	3/17913	0.0133598	0.128772	0.110194	PITX1/TCF21	2
GO:0021775	smoothened signaling pathway involved in ventral spinal cord interneuron specification	2/1224	3/17913	0.0133598	0.128772	0.110194	GLI2/GLI3	2
GO:0021776	smoothened signaling pathway involved in spinal cord motor neuron cell fate specification	2/1224	3/17913	0.0133598	0.128772	0.110194	GLI2/GLI3	2
GO:0021824	cerebral cortex tangential migration using cell-axon interactions	2/1224	3/17913	0.0133598	0.128772	0.110194	NRP2/SEMA3A	2
GO:0021828	gonadotrophin-releasing hormone neuronal migration to the hypothalamus	2/1224	3/17913	0.0133598	0.128772	0.110194	NRP2/SEMA3A	2
GO:0021856	hypothalamic tangential migration using cell-axon interactions	2/1224	3/17913	0.0133598	0.128772	0.110194	NRP2/SEMA3A	2
GO:0030538	embryonic genitalia morphogenesis	2/1224	3/17913	0.0133598	0.128772	0.110194	FGF10/ROR2	2
GO:0035166	post-embryonic hemopoiesis	2/1224	3/17913	0.0133598	0.128772	0.110194	ERCC1/MYO1E	2
GO:0035553	oxidative single-stranded RNA demethylation	2/1224	3/17913	0.0133598	0.128772	0.110194	FTO/ALKBH5	2
GO:0036022	limb joint morphogenesis	2/1224	3/17913	0.0133598	0.128772	0.110194	OSR1/OSR2	2
GO:0036023	embryonic skeletal limb joint morphogenesis	2/1224	3/17913	0.0133598	0.128772	0.110194	OSR1/OSR2	2
GO:0044533	positive regulation of apoptotic process in other organism	2/1224	3/17913	0.0133598	0.128772	0.110194	BAD/GAPDH	2
GO:0048371	lateral mesodermal cell differentiation	2/1224	3/17913	0.0133598	0.128772	0.110194	FGFR1/FOXF1	2
GO:0052042	positive regulation by symbiont of host programmed cell death	2/1224	3/17913	0.0133598	0.128772	0.110194	BAD/GAPDH	2
GO:0052330	positive regulation by organism of programmed cell death in other organism involved in symbiotic interaction	2/1224	3/17913	0.0133598	0.128772	0.110194	BAD/GAPDH	2
GO:0052501	positive regulation by organism of apoptotic process in other organism involved in symbiotic interaction	2/1224	3/17913	0.0133598	0.128772	0.110194	BAD/GAPDH	2
GO:0060168	positive regulation of adenosine receptor signaling pathway	2/1224	3/17913	0.0133598	0.128772	0.110194	CNTN2/ACPP	2
GO:0060435	bronchiole development	2/1224	3/17913	0.0133598	0.128772	0.110194	FGF10/TCF21	2
GO:0060447	bud outgrowth involved in lung branching	2/1224	3/17913	0.0133598	0.128772	0.110194	FGF10/TNC	2
GO:0060594	mammary gland specification	2/1224	3/17913	0.0133598	0.128772	0.110194	FGF10/GLI3	2
GO:0061033	secretion by lung epithelial cell involved in lung growth	2/1224	3/17913	0.0133598	0.128772	0.110194	FGF10/FGF7	2
GO:0061364	apoptotic process involved in luteolysis	2/1224	3/17913	0.0133598	0.128772	0.110194	ROBO2/SLIT2	2
GO:0070142	synaptic vesicle budding	2/1224	3/17913	0.0133598	0.128772	0.110194	AP3B1/SLC2A4	2
GO:0070343	white fat cell proliferation	2/1224	3/17913	0.0133598	0.128772	0.110194	FGF10/FTO	2
GO:0070350	regulation of white fat cell proliferation	2/1224	3/17913	0.0133598	0.128772	0.110194	FGF10/FTO	2
GO:0070666	regulation of mast cell proliferation	2/1224	3/17913	0.0133598	0.128772	0.110194	KITLG/ENPP3	2
GO:0070995	NADPH oxidation	2/1224	3/17913	0.0133598	0.128772	0.110194	FMO1/FMO2	2
GO:0072138	mesenchymal cell proliferation involved in ureteric bud development	2/1224	3/17913	0.0133598	0.128772	0.110194	GPC3/BMP4	2
GO:0072190	ureter urothelium development	2/1224	3/17913	0.0133598	0.128772	0.110194	OSR1/BMP4	2
GO:0072194	kidney smooth muscle tissue development	2/1224	3/17913	0.0133598	0.128772	0.110194	PKD2/OSR1	2
GO:0072198	mesenchymal cell proliferation involved in ureter development	2/1224	3/17913	0.0133598	0.128772	0.110194	SIX1/BMP4	2
GO:0072199	regulation of mesenchymal cell proliferation involved in ureter development	2/1224	3/17913	0.0133598	0.128772	0.110194	SIX1/BMP4	2
GO:0098920	retrograde trans-synaptic signaling by lipid	2/1224	3/17913	0.0133598	0.128772	0.110194	CNR1/FABP5	2
GO:0098921	retrograde trans-synaptic signaling by endocannabinoid	2/1224	3/17913	0.0133598	0.128772	0.110194	CNR1/FABP5	2
GO:1902174	positive regulation of keratinocyte apoptotic process	2/1224	3/17913	0.0133598	0.128772	0.110194	GSN/SFRP4	2
GO:1902396	protein localization to bicellular tight junction	2/1224	3/17913	0.0133598	0.128772	0.110194	ACTN4/FLNA	2
GO:1902722	positive regulation of prolactin secretion	2/1224	3/17913	0.0133598	0.128772	0.110194	EGFR/NMU	2
GO:1903375	facioacoustic ganglion development	2/1224	3/17913	0.0133598	0.128772	0.110194	NRP2/SEMA3A	2
GO:1903804	glycine import across plasma membrane	2/1224	3/17913	0.0133598	0.128772	0.110194	RGS4/RGS2	2
GO:1904880	response to hydrogen sulfide	2/1224	3/17913	0.0133598	0.128772	0.110194	PINK1/NQO1	2
GO:1905292	regulation of neural crest cell differentiation	2/1224	3/17913	0.0133598	0.128772	0.110194	BMP7/BMP4	2
GO:1905294	positive regulation of neural crest cell differentiation	2/1224	3/17913	0.0133598	0.128772	0.110194	BMP7/BMP4	2
GO:1905310	regulation of cardiac neural crest cell migration involved in outflow tract morphogenesis	2/1224	3/17913	0.0133598	0.128772	0.110194	BMP7/BMP4	2
GO:1905312	positive regulation of cardiac neural crest cell migration involved in outflow tract morphogenesis	2/1224	3/17913	0.0133598	0.128772	0.110194	BMP7/BMP4	2
GO:0046034	ATP metabolic process	30/1224	287/17913	0.0134087	0.128772	0.110194	UQCRH/NDUFB7/CYC1/PINK1/BAD/NDUFS6/ZBTB20/NDUFA8/NDUFB9/GAPDH/NDUFA9/UQCRFS1/UQCRC1/STOML2/FAM20C/NDUFS5/PGK1/PGM1/NDUFA11/COX6B1/ENO1/NDUFA4/PFKP/LDHA/ENPP3/ACTN3/NUPR1/IGF1/HTR2A/ADCYAP1	30
GO:0051926	negative regulation of calcium ion transport	10/1224	66/17913	0.0136297	0.128772	0.110194	INPP5K/PKD2/NTSR1/SESTD1/CLIC2/PACSIN3/CASQ2/SLN/SPINK1/PLN	10
GO:0002072	optic cup morphogenesis involved in camera-type eye development	3/1224	8/17913	0.0137375	0.128772	0.110194	SOX11/ALDH1A3/WNT5A	3
GO:0002866	positive regulation of acute inflammatory response to antigenic stimulus	3/1224	8/17913	0.0137375	0.128772	0.110194	HLA-E/BTK/CNR1	3
GO:0003223	ventricular compact myocardium morphogenesis	3/1224	8/17913	0.0137375	0.128772	0.110194	LRP2/TGFBR1/TGFBR3	3
GO:0006600	creatine metabolic process	3/1224	8/17913	0.0137375	0.128772	0.110194	CKMT1A/SLC6A8/CKM	3
GO:0010616	negative regulation of cardiac muscle adaptation	3/1224	8/17913	0.0137375	0.128772	0.110194	FOXO1/LMNA/SMAD3	3
GO:0010966	regulation of phosphate transport	3/1224	8/17913	0.0137375	0.128772	0.110194	FGFR1/SLC34A1/SFRP4	3
GO:0014891	striated muscle atrophy	3/1224	8/17913	0.0137375	0.128772	0.110194	IL15/ACTN3/GSN	3
GO:0031620	regulation of fever generation	3/1224	8/17913	0.0137375	0.128772	0.110194	CNR1/TNFRSF11A/PTGER3	3
GO:0033007	negative regulation of mast cell activation involved in immune response	3/1224	8/17913	0.0137375	0.128772	0.110194	ENPP3/IL13RA2/FOXF1	3
GO:0045617	negative regulation of keratinocyte differentiation	3/1224	8/17913	0.0137375	0.128772	0.110194	REG3G/HOXA7/REG3A	3
GO:0051764	actin crosslink formation	3/1224	8/17913	0.0137375	0.128772	0.110194	ACTN1/DPYSL3/FLNA	3
GO:0060054	positive regulation of epithelial cell proliferation involved in wound healing	3/1224	8/17913	0.0137375	0.128772	0.110194	FGF10/ODAM/FZD7	3
GO:0060155	platelet dense granule organization	3/1224	8/17913	0.0137375	0.128772	0.110194	BLOC1S1/DTNBP1/RAB38	3
GO:0060353	regulation of cell adhesion molecule production	3/1224	8/17913	0.0137375	0.128772	0.110194	FLOT1/CAV1/COLEC12	3
GO:0061525	hindgut development	3/1224	8/17913	0.0137375	0.128772	0.110194	GLI2/WNT5A/GLI3	3
GO:0071676	negative regulation of mononuclear cell migration	3/1224	8/17913	0.0137375	0.128772	0.110194	SLIT2/NBL1/GREM1	3
GO:0072161	mesenchymal cell differentiation involved in kidney development	3/1224	8/17913	0.0137375	0.128772	0.110194	OSR1/BMP4/TCF21	3
GO:0072201	negative regulation of mesenchymal cell proliferation	3/1224	8/17913	0.0137375	0.128772	0.110194	LMNA/WNT5A/BMP4	3
GO:1903044	protein localization to membrane raft	3/1224	8/17913	0.0137375	0.128772	0.110194	FLOT1/RFTN1/CAV1	3
GO:1903243	negative regulation of cardiac muscle hypertrophy in response to stress	3/1224	8/17913	0.0137375	0.128772	0.110194	FOXO1/LMNA/SMAD3	3
GO:2001012	mesenchymal cell differentiation involved in renal system development	3/1224	8/17913	0.0137375	0.128772	0.110194	OSR1/BMP4/TCF21	3
GO:0048145	regulation of fibroblast proliferation	12/1224	86/17913	0.0137521	0.128772	0.110194	ZMPSTE24/FGF10/RNASEH2B/AGTR2/EREG/S100A6/EGFR/BTC/DDR2/NUPR1/IGF1/WNT5A	12
GO:2000177	regulation of neural precursor cell proliferation	12/1224	86/17913	0.0137521	0.128772	0.110194	FOXO1/KCTD11/LRP2/CTNNA1/ILK/LIMS2/GLI2/SLC6A4/WNT5A/GLI3/FLNA/ADCYAP1	12
GO:0007163	establishment or maintenance of cell polarity	20/1224	172/17913	0.0137828	0.128772	0.110194	CFL1/MYH9/FGF10/WDR1/MAP4/CTNNA1/LMNA/ROCK2/ILK/JAM3/PTK2B/GPSM2/CLIC4/FEZ1/ANK1/PARVA/UST/WNT5A/FOXF1/GSN	20
GO:0051494	negative regulation of cytoskeleton organization	16/1224	128/17913	0.0137834	0.128772	0.110194	MAPRE1/CORO1B/MYADM/CHMP2A/PFN1/INPP5K/MID1IP1/ARHGAP6/SLIT2/PLEKHH2/SCIN/TMOD1/GSN/FHOD3/LMOD1/MYOC	16
GO:0003281	ventricular septum development	11/1224	76/17913	0.0138353	0.128947	0.110343	ROBO2/AP2B1/LRP2/SOX11/FZD2/TGFBR1/SLIT2/WNT5A/LTBP1/TGFBR3/BMP4	11
GO:0060415	muscle tissue morphogenesis	11/1224	76/17913	0.0138353	0.128947	0.110343	MYF5/LRP2/FZD2/TPM1/TGFBR1/MYL2/ACTC1/HAND1/WNT5A/TGFBR3/MYLK	11
GO:0006024	glycosaminoglycan biosynthetic process	14/1224	107/17913	0.0140962	0.131222	0.11229	EXT2/CSGALNACT2/HS3ST5/HS6ST2/SLC35D2/NDST4/FMOD/GPC3/OMD/PRELP/ACAN/UST/LUM/GPC4	14
GO:0007599	hemostasis	34/1224	336/17913	0.0141182	0.131269	0.112331	GP9/IFNB1/MYH9/DTNBP1/ARRB1/C1GALT1C1/ANXA5/ILK/ITGB3/CD59/HSPB1/AP3B1/CAPZB/ACTB/TLN1/VWF/VCL/ENTPD1/AVPR2/GNG2/KRT1/A2M/SELP/COMP/FBLN1/CAV1/CSRP1/PRKAR2B/CD36/F2RL2/PDPN/TSPAN8/MYL9/FLNA	34
GO:2001233	regulation of apoptotic signaling pathway	39/1224	397/17913	0.0142665	0.132489	0.113375	VDAC2/ERP29/PINK1/BAD/PSEN1/FAF1/IFNB1/CTTN/FGF10/PEA15/BCAP31/PPP2R1A/FGFR1/AGTR2/NACC2/CTNNA1/GDNF/LMNA/IFI6/ENO1/FAM162A/TNFSF10/ZSWIM2/STK3/HSPB1/SMAD3/YAP1/TGFBR1/INHBA/ITM2C/NUPR1/CD44/IGF1/TPD52L1/GSN/CAV1/LGALS3/BMP4/SFRP2	39
GO:0046596	regulation of viral entry into host cell	6/1224	30/17913	0.0144639	0.133688	0.114401	MID2/HS3ST5/IFITM1/TRIM31/LGALS1/GSN	6
GO:0060603	mammary gland duct morphogenesis	6/1224	30/17913	0.0144639	0.133688	0.114401	FGF10/PGR/GLI2/WNT5A/NTN1/CCL11	6
GO:1903319	positive regulation of protein maturation	6/1224	30/17913	0.0144639	0.133688	0.114401	MYH9/CNTN2/ENO1/BAG2/GSN/SPON1	6
GO:0006997	nucleus organization	15/1224	118/17913	0.0145186	0.133688	0.114401	EMG1/CHMP4B/ZMPSTE24/TOR1AIP1/CHMP2A/CHMP4A/SYNE1/PPP2R1A/TMEM43/TOR1A/LMNA/DMPK/HABP4/CHMP2B/LPIN1	15
GO:0022029	telencephalon cell migration	9/1224	57/17913	0.0145488	0.133688	0.114401	PSEN1/CNTN2/NRP2/EGFR/SLIT2/DIXDC1/SEMA3A/GLI3/LHX6	9
GO:0035904	aorta development	9/1224	57/17913	0.0145488	0.133688	0.114401	ROBO2/SNX17/PKD2/AP2B1/LRP2/ADAMTS6/SIX1/LTBP1/MYLK	9
GO:0016101	diterpenoid metabolic process	13/1224	97/17913	0.0146105	0.133688	0.114401	LRP2/AKR1B1/PLB1/DGAT1/EGFR/OPN1MW/LRP8/GPC3/ALDH1A3/ADH5/GPC4/RBP2/APOA4	13
GO:0034766	negative regulation of ion transmembrane transport	13/1224	97/17913	0.0146105	0.133688	0.114401	PKD2/NTSR1/ARL6IP5/KCNAB1/SESTD1/RGS4/OSR1/RGS2/CLIC2/CASQ2/SLN/CAV1/PLN	13
GO:0006582	melanin metabolic process	5/1224	22/17913	0.0146364	0.133688	0.114401	GIPC1/ZEB2/CDH3/WNT5A/TYRP1	5
GO:0021516	dorsal spinal cord development	5/1224	22/17913	0.0146364	0.133688	0.114401	GDNF/HOXB8/PBX3/MDGA1/DAAM2	5
GO:0030318	melanocyte differentiation	5/1224	22/17913	0.0146364	0.133688	0.114401	KITLG/ZEB2/MITF/EDN3/GLI3	5
GO:0033622	integrin activation	5/1224	22/17913	0.0146364	0.133688	0.114401	CXCL13/FERMT2/TLN1/COL16A1/SELP	5
GO:0061213	positive regulation of mesonephros development	5/1224	22/17913	0.0146364	0.133688	0.114401	AGTR2/GDNF/SIX1/WNT2B/GREM1	5
GO:0080111	DNA demethylation	5/1224	22/17913	0.0146364	0.133688	0.114401	USP7/FTO/DPPA3/APOBEC3C/APOBEC1	5
GO:0009141	nucleoside triphosphate metabolic process	34/1224	337/17913	0.014708	0.134105	0.114757	UQCRH/NDUFB7/NUDT16/UCK2/CYC1/PINK1/BAD/NDUFS6/ZBTB20/NDUFA8/NDUFB9/GAPDH/NDUFA9/UQCRFS1/UQCRC1/STOML2/FAM20C/NDUFS5/PGK1/PGM1/NDUFA11/COX6B1/ENO1/NDUFA4/PFKP/LDHA/SAMHD1/ENPP3/ACTN3/NUPR1/IGF1/HTR2A/RAB23/ADCYAP1	34
GO:0046879	hormone secretion	31/1224	301/17913	0.0147165	0.134105	0.114757	BAD/HFE/PHPT1/SLC25A6/FGFR1/ARRB1/AGTR2/CAMK2G/SLC25A4/HADH/ARL2/SOX11/TACR2/GHRH/EGFR/VAMP8/BTK/CNR1/INHBA/NMU/GCG/IRS1/BMP6/GRP/EDN3/VIP/CASR/GAL/ADCYAP1/FAM3D/CHRNA3	31
GO:0022404	molting cycle process	12/1224	87/17913	0.0149925	0.135983	0.116364	ZMPSTE24/KRT25/FGF10/EGFR/CD109/FGF7/CDH3/INHBA/SPINK5/LRP4/WNT5A/GAL	12
GO:0022405	hair cycle process	12/1224	87/17913	0.0149925	0.135983	0.116364	ZMPSTE24/KRT25/FGF10/EGFR/CD109/FGF7/CDH3/INHBA/SPINK5/LRP4/WNT5A/GAL	12
GO:0048144	fibroblast proliferation	12/1224	87/17913	0.0149925	0.135983	0.116364	ZMPSTE24/FGF10/RNASEH2B/AGTR2/EREG/S100A6/EGFR/BTC/DDR2/NUPR1/IGF1/WNT5A	12
GO:0098773	skin epidermis development	12/1224	87/17913	0.0149925	0.135983	0.116364	ZMPSTE24/KRT25/FGF10/EGFR/CD109/FGF7/CDH3/INHBA/SPINK5/LRP4/WNT5A/GAL	12
GO:0050918	positive chemotaxis	10/1224	67/17913	0.0150702	0.136527	0.11683	FGF10/GDNF/GPNMB/SMAD3/FGF7/WNT5A/FGF2/LGALS3/BMP4/CASR	10
GO:0002704	negative regulation of leukocyte mediated immunity	8/1224	48/17913	0.0151921	0.137153	0.117366	HFE/IFNB1/HLA-E/HLA-F/DUSP22/HLA-G/IL13RA2/FOXF1	8
GO:0045933	positive regulation of muscle contraction	8/1224	48/17913	0.0151921	0.137153	0.117366	CTTN/ENO1/ATP1A1/TACR2/MYOCD/RGS2/NMU/NPNT	8
GO:1903727	positive regulation of phospholipid metabolic process	8/1224	48/17913	0.0151921	0.137153	0.117366	STOML2/TNFAIP8L3/PTK2B/RAB38/FABP3/IRS1/FGF2/HTR2A	8
GO:0045616	regulation of keratinocyte differentiation	7/1224	39/17913	0.0153059	0.1377	0.117834	ROCK2/REG3G/IL20/CD109/CTSK/HOXA7/REG3A	7
GO:0045823	positive regulation of heart contraction	7/1224	39/17913	0.0153059	0.1377	0.117834	ATP2A2/ATP1A1/RGS4/TPM1/RGS2/NMU/EDN3	7
GO:0050433	regulation of catecholamine secretion	7/1224	39/17913	0.0153059	0.1377	0.117834	PINK1/DTNBP1/AGTR2/GDNF/CNR1/HTR2A/SYT4	7
GO:0036294	cellular response to decreased oxygen levels	24/1224	220/17913	0.0157143	0.141187	0.120818	CHCHD2/PINK1/BAD/KCNK2/PSMB3/PSMC3/EGLN2/ENDOG/PSMB2/PGK1/LMNA/ENO1/DDAH1/ROCK2/FAM162A/BMP7/PDK3/SLC8A1/S100B/SLC2A4/EGLN3/KCNMB1/CASR/CLCA1	24
GO:0007156	homophilic cell adhesion via plasma membrane adhesion molecules	16/1224	130/17913	0.0158116	0.141187	0.120818	ROBO2/PCDHGA8/DSG3/PCDHGB7/MPZL2/PCDHGB4/DSC1/CLSTN2/FAT4/PCDH19/PCDH18/PCDH7/CEACAM6/PCDHB16/AMIGO2/CEACAM5	16
GO:0016999	antibiotic metabolic process	16/1224	130/17913	0.0158116	0.141187	0.120818	PINK1/AKR7A2/ACO2/AKR1B1/ACO1/IDH3A/PRDX1/ACSS1/ESD/EGFR/SLC34A1/ADH5/ALDH1B1/MAOB/APOA4/TPO	16
GO:0043410	positive regulation of MAPK cascade	47/1224	499/17913	0.0158201	0.141187	0.120818	ERP29/PSEN1/LPAR3/FGF10/NENF/PEA15/ZNF622/FGFR1/ARRB1/KITLG/ARL6IP5/ROCK2/PELI2/ILK/TNFAIP8L3/IQGAP1/STK3/PTK2B/EGFR/FZD8/GPNMB/GLIPR2/ZEB2/C1QTNF2/TGFBR1/MFHAS1/TNFRSF11A/TNIK/AKAP12/GCG/ROR2/CD44/IGF1/WNT5A/PLA2G2A/FGF2/TPD52L1/EDN3/PDE5A/SEMA3A/CD36/HTR2A/BMP4/NPNT/CASR/FZD7/ADCYAP1	47
GO:0042136	neurotransmitter biosynthetic process	13/1224	98/17913	0.0158263	0.141187	0.120818	GAD1/PKD2/AGTR2/DDAH1/ROCK2/GAD2/NQO1/PTK2B/SMAD3/TPH1/SLC6A4/CAV1/CD36	13
GO:0043244	regulation of protein complex disassembly	13/1224	98/17913	0.0158263	0.141187	0.120818	CFL1/ZMPSTE24/WDR1/FYCO1/MID1IP1/CFL2/PLEKHH2/DSTN/SCIN/TMOD1/GSN/SLN/LMOD1	13
GO:0050848	regulation of calcium-mediated signaling	13/1224	98/17913	0.0158263	0.141187	0.120818	PKD2/MYOZ2/LMCD1/DMD/PTK2B/FHL2/CLIC2/ACTN3/IGF1/JPH2/CASQ2/PLN/CHP2	13
GO:0034767	positive regulation of ion transmembrane transport	18/1224	152/17913	0.0158388	0.141187	0.120818	PINK1/LRRC38/PSEN1/STIM1/KCNA1/PKD2/NTSR1/ACTN4/DMD/CACNB2/SLC34A1/RGS9/BDKRB1/JPH2/EDN3/KCNMB1/GAL/FLNA	18
GO:0032386	regulation of intracellular transport	39/1224	400/17913	0.0159493	0.142009	0.121521	PINK1/PSEN1/IPO5/GIPC1/DTNBP1/INPP5K/BCAP31/PPP1CC/UBAC2/AGTR2/PKIG/ATP2A2/RIMS3/PPP1R12A/LEPROT/VAMP8/CACNB2/BVES/REEP1/SMAD3/CNR1/VAMP1/FEZ1/APBA2/CDH3/IL13RA2/DERL3/SLC2A4/FOXF1/GLI3/CD36/CRYAB/HTR2A/BMP4/RAB23/SYT4/FLNA/PLN/CHP2	39
GO:0097305	response to alcohol	25/1224	232/17913	0.0160136	0.142351	0.121813	BAD/CTNNA1/NQO1/PTK2B/HPGD/PTGFR/CNR1/RGS4/GNG2/RGS2/LRP8/TGFBR1/SLIT2/INHBA/APOBEC1/SLC2A4/PTGER2/ACTC1/NEFL/GSN/KCNMB1/MAOB/TGFBR3/ADCYAP1/TNC	25
GO:0031468	nuclear envelope reassembly	4/1224	15/17913	0.0161159	0.142351	0.121813	CHMP4B/CHMP2A/PPP2R1A/LMNA	4
GO:0051280	negative regulation of release of sequestered calcium ion into cytosol	4/1224	15/17913	0.0161159	0.142351	0.121813	PKD2/NTSR1/CLIC2/CASQ2	4
GO:0051883	killing of cells in other organism involved in symbiotic interaction	4/1224	15/17913	0.0161159	0.142351	0.121813	BAD/GAPDH/TUSC2/CTSG	4
GO:0090136	epithelial cell-cell adhesion	4/1224	15/17913	0.0161159	0.142351	0.121813	CTNNA1/VCL/BVES/THBS4	4
GO:1990000	amyloid fibril formation	4/1224	15/17913	0.0161159	0.142351	0.121813	PSEN1/GSN/CD36/CRYAB	4
GO:2001028	positive regulation of endothelial cell chemotaxis	4/1224	15/17913	0.0161159	0.142351	0.121813	FGFR1/HSPB1/SMOC2/FGF2	4
GO:0009150	purine ribonucleotide metabolic process	47/1224	500/17913	0.0163462	0.144221	0.123414	UQCRH/NDUFB7/GMPS/NUDT16/CYC1/ADSL/PINK1/BAD/NDUFS6/ZBTB20/NDUFA8/NDUFB9/GAPDH/NDUFA9/UQCRFS1/UQCRC1/STOML2/PPT2/FAM20C/SLC25A1/NDUFS5/PGK1/PGM1/NDUFA11/COX6B1/ATIC/ENO1/NDUFA4/ACSS1/PFKP/DGAT1/LDHA/PDK3/NT5E/ACSL5/PTHLH/DLG2/ENPP3/ACTN3/NUPR1/IGF1/AMPD1/PDE8B/PDE5A/HTR2A/RAB23/ADCYAP1	47
GO:0034308	primary alcohol metabolic process	11/1224	78/17913	0.0166124	0.146238	0.12514	AKR7A2/AKR1B1/ACSS1/PLB1/DGAT1/DKK3/ALDH1A3/BMP6/IGF1/ADH5/ALDH1B1	11
GO:0045913	positive regulation of carbohydrate metabolic process	11/1224	78/17913	0.0166124	0.146238	0.12514	BAD/ZBTB20/FOXO1/NTSR1/C1QTNF2/ACTN3/GCG/IRS1/IGF1/SORBS1/HTR2A	11
GO:0003014	renal system process	15/1224	120/17913	0.0167395	0.14719	0.125955	INPP5K/AKR1B1/AGTR2/MYO1E/AVPR2/KCNMA1/CORIN/BTC/SUCNR1/IGHA1/GSN/PRKAR2B/SULF1/BMP4/CHRNA3	15
GO:0071560	cellular response to transforming growth factor beta stimulus	25/1224	233/17913	0.0168156	0.147325	0.126071	GIPC1/FUT8/SOX11/DKK3/FBN2/TWSG1/FERMT2/MYOCD/HPGD/SMAD3/CD109/FMOD/SMAD9/ZYX/TGFBR1/LEFTY2/HTRA3/TGFB1I1/WNT5A/CIDEA/LTBP1/CAV1/TGFBR3/ITGA8/NPNT	25
GO:0002683	negative regulation of immune system process	43/1224	451/17913	0.0168546	0.147325	0.126071	DUSP3/HFE/PHPT1/IFNB1/HLA-E/TAPBPL/KITLG/HLA-F/SOX11/CD59/DUSP22/CTLA4/HLA-G/SAMHD1/PTK2B/CD55/TWSG1/HOXB8/GPNMB/BTK/CNR1/IL17D/ENPP3/RNF125/MFHAS1/SLIT2/IL13RA2/INHBA/SPINK5/A2M/HLX/CCL25/FOXF1/PDE5A/GLI3/LGALS3/MEIS1/BMP4/GAL/ADCYAP1/HOXA7/NBL1/GREM1	43
GO:0002675	positive regulation of acute inflammatory response	6/1224	31/17913	0.0169255	0.147325	0.126071	HLA-E/OSMR/BTK/CNR1/TNFRSF11A/PTGER3	6
GO:0015872	dopamine transport	6/1224	31/17913	0.0169255	0.147325	0.126071	PINK1/DTNBP1/TOR1A/GDNF/CNR1/HTR2A	6
GO:0018279	protein N-linked glycosylation via asparagine	6/1224	31/17913	0.0169255	0.147325	0.126071	DAD1/RPN1/MGAT1/FUT8/DDOST/DERL3	6
GO:0035767	endothelial cell chemotaxis	6/1224	31/17913	0.0169255	0.147325	0.126071	CORO1B/CXCL13/FGFR1/HSPB1/SMOC2/FGF2	6
GO:0045880	positive regulation of smoothened signaling pathway	6/1224	31/17913	0.0169255	0.147325	0.126071	CTNNA1/EVC/KIF7/RAB34/GPC3/SCUBE3	6
GO:0061036	positive regulation of cartilage development	6/1224	31/17913	0.0169255	0.147325	0.126071	ZNF219/SMAD3/BMP6/WNT5A/GLI3/BMP4	6
GO:1903393	positive regulation of adherens junction organization	6/1224	31/17913	0.0169255	0.147325	0.126071	DUSP3/IQGAP1/S100A10/SMAD3/COL16A1/MYOC	6
GO:0050730	regulation of peptidyl-tyrosine phosphorylation	26/1224	245/17913	0.0170423	0.147866	0.126533	TNFRSF1A/PSEN1/FGF10/MVP/PPP2R1A/EREG/KITLG/IQGAP1/ITGB3/DUSP22/IL15/PTK2B/EGFR/IL20/LRP8/FGF7/CD44/IGF1/LRP4/CAV1/CD36/HTR2A/SPINK1/THBS4/SFRP2/GREM1	26
GO:0045981	positive regulation of nucleotide metabolic process	8/1224	49/17913	0.0171016	0.147866	0.126533	PINK1/ZBTB20/ENO1/ACTN3/NUPR1/IGF1/HTR2A/GUCA2A	8
GO:0050879	multicellular organismal movement	8/1224	49/17913	0.0171016	0.147866	0.126533	DMPK/ATP2A2/DMD/MAP1A/ACTN3/COMP/ATP8A2/SYNM	8
GO:0050881	musculoskeletal movement	8/1224	49/17913	0.0171016	0.147866	0.126533	DMPK/ATP2A2/DMD/MAP1A/ACTN3/COMP/ATP8A2/SYNM	8
GO:0060395	SMAD protein signal transduction	8/1224	49/17913	0.0171016	0.147866	0.126533	BMP7/SMAD3/SMAD9/TGFBR1/ROR2/RBPMS/BMP6/BMP4	8
GO:1900544	positive regulation of purine nucleotide metabolic process	8/1224	49/17913	0.0171016	0.147866	0.126533	PINK1/ZBTB20/ENO1/ACTN3/NUPR1/IGF1/HTR2A/GUCA2A	8
GO:0006509	membrane protein ectodomain proteolysis	7/1224	40/17913	0.0174897	0.150218	0.128546	PSEN1/MYH9/PSENEN/SNX9/SPPL2A/PSEN2/PACSIN3	7
GO:0042987	amyloid precursor protein catabolic process	7/1224	40/17913	0.0174897	0.150218	0.128546	PSEN1/TMED10/PSENEN/ROCK2/PSEN2/IGF1/SPON1	7
GO:0046621	negative regulation of organ growth	7/1224	40/17913	0.0174897	0.150218	0.128546	KCNK2/WWC3/STK3/RGS4/RGS2/SLC6A4/MEIS1	7
GO:0048286	lung alveolus development	7/1224	40/17913	0.0174897	0.150218	0.128546	FGF10/MYOCD/PGR/FOXP2/FOXF1/BMP4/TCF21	7
GO:0050435	amyloid-beta metabolic process	7/1224	40/17913	0.0174897	0.150218	0.128546	IDE/PSEN1/TMED10/PSENEN/ROCK2/IGF1/SPON1	7
GO:1903170	negative regulation of calcium ion transmembrane transport	7/1224	40/17913	0.0174897	0.150218	0.128546	PKD2/NTSR1/SESTD1/CLIC2/CASQ2/SLN/PLN	7
GO:0003416	endochondral bone growth	5/1224	23/17913	0.0176745	0.15031	0.128625	ZMPSTE24/EVC/DDR2/COMP/BNC2	5
GO:0007413	axonal fasciculation	5/1224	23/17913	0.0176745	0.15031	0.128625	CNTN2/CNR1/NDN/CRTAC1/SEMA3A	5
GO:0030539	male genitalia development	5/1224	23/17913	0.0176745	0.15031	0.128625	ASB1/FGF10/KLHL10/ROR2/BMP6	5
GO:0043576	regulation of respiratory gaseous exchange	5/1224	23/17913	0.0176745	0.15031	0.128625	NTSR1/FTO/PBX3/PHOX2B/TSHZ3	5
GO:0051968	positive regulation of synaptic transmission, glutamatergic	5/1224	23/17913	0.0176745	0.15031	0.128625	PTK2B/EGFR/TSHZ3/ROR2/ADCYAP1	5
GO:0071526	semaphorin-plexin signaling pathway	5/1224	23/17913	0.0176745	0.15031	0.128625	GDNF/NRP2/PLXNA4/SEMA3A/FLNA	5
GO:0072215	regulation of metanephros development	5/1224	23/17913	0.0176745	0.15031	0.128625	AGTR2/GDNF/YAP1/FAT4/BMP4	5
GO:0086012	membrane depolarization during cardiac muscle cell action potential	5/1224	23/17913	0.0176745	0.15031	0.128625	CACNB2/SLC8A1/SLMAP/SCN2B/SCN4B	5
GO:0106030	neuron projection fasciculation	5/1224	23/17913	0.0176745	0.15031	0.128625	CNTN2/CNR1/NDN/CRTAC1/SEMA3A	5
GO:0010656	negative regulation of muscle cell apoptotic process	9/1224	59/17913	0.0180038	0.152944	0.130878	ILK/PTK2B/BMP7/MYOCD/HSPB6/NUPR1/IGF1/ADCYAP1/SFRP2	9
GO:0007292	female gamete generation	16/1224	132/17913	0.0180634	0.153282	0.131168	SPIRE1/ERCC1/RPS6/HEXB/PPP2R1A/EREG/PAQR8/PTK2B/HPGD/TNFAIP6/RGS2/PGR/INHBA/IGF1/RXFP2/PDE5A	16
GO:0097756	negative regulation of blood vessel diameter	11/1224	79/17913	0.0181479	0.153831	0.131638	EGFR/SLC8A1/HTR7/GRIP2/SLC6A4/COMP/EDN3/CAV1/HTR2A/ACTA2/CASR	11
GO:2001259	positive regulation of cation channel activity	10/1224	69/17913	0.0182868	0.15484	0.132501	PINK1/LRRC38/STIM1/KCNA1/PKD2/NTSR1/CACNB2/RGS9/JPH2/GAL	10
GO:0046822	regulation of nucleocytoplasmic transport	13/1224	100/17913	0.0184871	0.156365	0.133806	PSEN1/IPO5/PPP1CC/AGTR2/PKIG/PPP1R12A/SMAD3/GLI3/CD36/BMP4/RAB23/FLNA/CHP2	13
GO:0045666	positive regulation of neuron differentiation	35/1224	355/17913	0.018535	0.156601	0.134008	ATOH1/ROBO2/PSEN1/LPAR3/KCTD11/FGFR1/ZC4H2/SOX11/ILK/IQGAP1/PTK2B/BMP7/CREB3L2/CNR1/FEZ1/RGS2/LRP8/ZEB2/PHOX2B/SLIT2/DPYSL3/GLI2/VLDLR/BMP6/SERPINF1/NEFL/WNT5A/VWC2/NTN1/BMP4/ATP8A2/SYT4/ADCYAP1/REG1A/NBL1	35
GO:0007596	blood coagulation	33/1224	331/17913	0.0187975	0.158646	0.135758	GP9/IFNB1/MYH9/DTNBP1/ARRB1/C1GALT1C1/ANXA5/ILK/ITGB3/CD59/HSPB1/AP3B1/CAPZB/ACTB/TLN1/VWF/VCL/ENTPD1/GNG2/KRT1/A2M/SELP/COMP/FBLN1/CAV1/CSRP1/PRKAR2B/CD36/F2RL2/PDPN/TSPAN8/MYL9/FLNA	33
GO:0009199	ribonucleoside triphosphate metabolic process	32/1224	319/17913	0.0188919	0.15927	0.136292	UQCRH/NDUFB7/UCK2/CYC1/PINK1/BAD/NDUFS6/ZBTB20/NDUFA8/NDUFB9/GAPDH/NDUFA9/UQCRFS1/UQCRC1/STOML2/FAM20C/NDUFS5/PGK1/PGM1/NDUFA11/COX6B1/ENO1/NDUFA4/PFKP/LDHA/ENPP3/ACTN3/NUPR1/IGF1/HTR2A/RAB23/ADCYAP1	32
GO:0060348	bone development	21/1224	189/17913	0.0189462	0.159358	0.136367	FOXP1/ZMPSTE24/FAM20C/SH3PXD2B/FAT4/BMP6/IGF1/CDX1/COMP/GLI3/FREM1/SFRP4/COL13A1/SULF1/MEIS1/BMP4/RAB23/OSR2/MYOC/SFRP2/GREM1	21
GO:0014897	striated muscle hypertrophy	14/1224	111/17913	0.0189639	0.159358	0.136367	TNFRSF1A/FOXO1/PDLIM5/AGTR2/LMNA/ROCK2/ATP2A2/LMCD1/SMAD3/RGS4/RGS2/IGF1/PDE5A/MYOC	14
GO:0046620	regulation of organ growth	14/1224	111/17913	0.0189639	0.159358	0.136367	KCNK2/FGFR1/WWC3/STK3/YAP1/RGS4/RGS2/TGFBR1/SLC6A4/IGF1/HLX/FGF2/TGFBR3/MEIS1	14
GO:0021915	neural tube development	18/1224	155/17913	0.0190034	0.159518	0.136504	CFL1/PLOD3/PSEN1/PFN1/PKD2/LRP2/SOX11/STK3/GSC/BMP7/FZD2/CC2D2A/ZEB2/GLI2/WNT5A/GLI3/BMP4/SFRP2	18
GO:0051098	regulation of binding	36/1224	368/17913	0.0190745	0.159942	0.136867	MAPRE1/SUMO3/MBD2/HFE/LRPAP1/CCPG1/ZMPSTE24/PSEN1/FLOT1/DTNBP1/ARRB1/HABP4/SOX11/STK3/ACTB/MYOCD/S100A10/SMAD3/TGFBR1/TRIM6/CLIC2/GCG/IGF1/CRTAC1/HAND1/WNT5A/BAG2/SLN/CAV1/CD36/TGFBR3/LGALS3/BMP4/SPON1/PLN/GREM2	36
GO:0046434	organophosphate catabolic process	24/1224	224/17913	0.0191668	0.15997	0.136891	NUDT16/ZBTB20/GAPDH/INPP5K/PGK1/PGM1/NTSR1/ENO1/NUDT3/PFKP/ABHD6/GPD1L/LDHA/SAMHD1/NEIL2/NT5E/ENPP3/ACTN3/NUPR1/IGF1/PDE8B/PDE5A/HTR2A/PNLIPRP2	24
GO:0010718	positive regulation of epithelial to mesenchymal transition	8/1224	50/17913	0.0191778	0.15997	0.136891	BMP7/SMAD3/GLIPR2/TGFBR1/OLFM1/TGFB1I1/BMP4/PDPN	8
GO:0099024	plasma membrane invagination	8/1224	50/17913	0.0191778	0.15997	0.136891	SPIRE1/MYH9/SNX9/MFGE8/RAB31/GULP1/GSN/CD36	8
GO:0060349	bone morphogenesis	12/1224	90/17913	0.0192247	0.15997	0.136891	ZMPSTE24/BMP6/CDX1/COMP/GLI3/FREM1/SFRP4/COL13A1/BMP4/RAB23/OSR2/SFRP2	12
GO:0050804	modulation of chemical synaptic transmission	38/1224	393/17913	0.0193513	0.15997	0.136891	SQSTM1/PINK1/PSEN1/FLOT1/GIPC1/DTNBP1/SYNGR1/NTSR1/CNTN2/TOR1A/GDNF/DMPK/ATP2A2/RIMS3/ABHD6/TACR2/PTK2B/EGFR/CACNB2/CNR1/VAMP1/GRIK3/MAP1A/RGS4/APBA2/LRP8/TSHZ3/AKAP12/S100B/ROR2/GRIN2C/SLC6A4/PRKAR2B/HTR2A/SYT4/ADCYAP1/LGI1/CHRNA3	38
GO:0002725	negative regulation of T cell cytokine production	3/1224	9/17913	0.0195718	0.15997	0.136891	HFE/IFNB1/HLA-F	3
GO:0010692	regulation of alkaline phosphatase activity	3/1224	9/17913	0.0195718	0.15997	0.136891	PPARGC1B/SMAD3/NPNT	3
GO:0021612	facial nerve structural organization	3/1224	9/17913	0.0195718	0.15997	0.136891	NRP2/PLXNA4/SEMA3A	3
GO:0030007	cellular potassium ion homeostasis	3/1224	9/17913	0.0195718	0.15997	0.136891	ATP1A3/ATP1A1/KCNMA1	3
GO:0031943	regulation of glucocorticoid metabolic process	3/1224	9/17913	0.0195718	0.15997	0.136891	ATP1A1/DKK3/GAL	3
GO:0045916	negative regulation of complement activation	3/1224	9/17913	0.0195718	0.15997	0.136891	CD59/CD55/A2M	3
GO:0048262	determination of dorsal/ventral asymmetry	3/1224	9/17913	0.0195718	0.15997	0.136891	NBL1/GREM2/GREM1	3
GO:0048263	determination of dorsal identity	3/1224	9/17913	0.0195718	0.15997	0.136891	NBL1/GREM2/GREM1	3
GO:0060281	regulation of oocyte development	3/1224	9/17913	0.0195718	0.15997	0.136891	PPP2R1A/IGF1/PDE5A	3
GO:0060502	epithelial cell proliferation involved in lung morphogenesis	3/1224	9/17913	0.0195718	0.15997	0.136891	FGF7/FOXP2/BMP4	3
GO:0060693	regulation of branching involved in salivary gland morphogenesis	3/1224	9/17913	0.0195718	0.15997	0.136891	FGF10/FGFR1/FGF7	3
GO:0060768	regulation of epithelial cell proliferation involved in prostate gland development	3/1224	9/17913	0.0195718	0.15997	0.136891	WDR77/EAF2/SERPINF1	3
GO:0060907	positive regulation of macrophage cytokine production	3/1224	9/17913	0.0195718	0.15997	0.136891	HLA-G/WNT5A/CD36	3
GO:0061549	sympathetic ganglion development	3/1224	9/17913	0.0195718	0.15997	0.136891	NRP2/PHOX2B/SEMA3A	3
GO:0072177	mesonephric duct development	3/1224	9/17913	0.0195718	0.15997	0.136891	PKD2/OSR1/GPC3	3
GO:0090281	negative regulation of calcium ion import	3/1224	9/17913	0.0195718	0.15997	0.136891	SLN/SPINK1/PLN	3
GO:0099641	anterograde axonal protein transport	3/1224	9/17913	0.0195718	0.15997	0.136891	HSPB1/MAP1A/DLG2	3
GO:1905879	regulation of oogenesis	3/1224	9/17913	0.0195718	0.15997	0.136891	PPP2R1A/IGF1/PDE5A	3
GO:2000258	negative regulation of protein activation cascade	3/1224	9/17913	0.0195718	0.15997	0.136891	CD59/CD55/A2M	3
GO:0018196	peptidyl-asparagine modification	6/1224	32/17913	0.0196604	0.160526	0.137366	DAD1/RPN1/MGAT1/FUT8/DDOST/DERL3	6
GO:0050886	endocrine process	11/1224	80/17913	0.0197862	0.160939	0.13772	FGFR1/AGTR2/TACR2/CORIN/SUCNR1/INHBA/BMP6/EDN3/CTSG/GAL/CPA3	11
GO:0009100	glycoprotein metabolic process	36/1224	369/17913	0.0197976	0.160939	0.13772	DAD1/RPN1/KRTCAP2/AATF/DHDDS/PLOD3/PSEN1/MGAT1/ST6GALNAC6/EXT2/FUT8/DDOST/HEXB/CSGALNACT2/ADAMTS12/HS3ST5/C1GALT1C1/B3GNT8/GALNT2/CST3/IL15/TMTC1/SLC34A1/DERL3/ACAN/TMTC2/EGFLAM/UST/IGF1/MUC17/FUT3/SULF1/ST8SIA1/MUC13/GCNT3/ST6GALNAC1	36
GO:0010907	positive regulation of glucose metabolic process	7/1224	41/17913	0.0198839	0.160939	0.13772	FOXO1/C1QTNF2/ACTN3/GCG/IRS1/IGF1/SORBS1	7
GO:0050432	catecholamine secretion	7/1224	41/17913	0.0198839	0.160939	0.13772	PINK1/DTNBP1/AGTR2/GDNF/CNR1/HTR2A/SYT4	7
GO:0072210	metanephric nephron development	7/1224	41/17913	0.0198839	0.160939	0.13772	PKD2/AGTR2/GDNF/OSR1/BMP4/TCF21/GREM1	7
GO:1903580	positive regulation of ATP metabolic process	7/1224	41/17913	0.0198839	0.160939	0.13772	PINK1/ZBTB20/ENO1/ACTN3/NUPR1/IGF1/HTR2A	7
GO:2000649	regulation of sodium ion transmembrane transporter activity	7/1224	41/17913	0.0198839	0.160939	0.13772	ACTN4/GPD1L/DMD/OSR1/SLMAP/SCN2B/SCN4B	7
GO:0019233	sensory perception of pain	13/1224	101/17913	0.0199375	0.160939	0.13772	KCNA1/NTSR1/HOXB8/CNR1/FABP5/DLG2/BDKRB1/NMU/NDN/HOXD1/ACPP/HTR2A/ADCYAP1	13
GO:0006940	regulation of smooth muscle contraction	9/1224	60/17913	0.0199388	0.160939	0.13772	CTTN/TACR2/MYOCD/RGS2/NMU/CAV1/NPNT/CHRNA3/CNN1	9
GO:0010676	positive regulation of cellular carbohydrate metabolic process	9/1224	60/17913	0.0199388	0.160939	0.13772	BAD/FOXO1/NTSR1/C1QTNF2/ACTN3/GCG/IRS1/IGF1/SORBS1	9
GO:0021885	forebrain cell migration	9/1224	60/17913	0.0199388	0.160939	0.13772	PSEN1/CNTN2/NRP2/EGFR/SLIT2/DIXDC1/SEMA3A/GLI3/LHX6	9
GO:0031649	heat generation	4/1224	16/17913	0.0203491	0.162562	0.139109	CNR1/TNFRSF11A/NMU/PTGER3	4
GO:0034116	positive regulation of heterotypic cell-cell adhesion	4/1224	16/17913	0.0203491	0.162562	0.139109	FLOT1/BMP7/CD44/CEACAM6	4
GO:0044065	regulation of respiratory system process	4/1224	16/17913	0.0203491	0.162562	0.139109	FTO/PBX3/PHOX2B/TSHZ3	4
GO:0045683	negative regulation of epidermis development	4/1224	16/17913	0.0203491	0.162562	0.139109	REG3G/CDH3/HOXA7/REG3A	4
GO:0045725	positive regulation of glycogen biosynthetic process	4/1224	16/17913	0.0203491	0.162562	0.139109	C1QTNF2/IRS1/IGF1/SORBS1	4
GO:0048820	hair follicle maturation	4/1224	16/17913	0.0203491	0.162562	0.139109	CDH3/SPINK5/WNT5A/GAL	4
GO:0070242	thymocyte apoptotic process	4/1224	16/17913	0.0203491	0.162562	0.139109	DFFA/WNT5A/GLI3/BMP4	4
GO:0072176	nephric duct development	4/1224	16/17913	0.0203491	0.162562	0.139109	PKD2/OSR1/GPC3/BMP4	4
GO:0072189	ureter development	4/1224	16/17913	0.0203491	0.162562	0.139109	SIX1/OSR1/FOXF1/BMP4	4
GO:0090036	regulation of protein kinase C signaling	4/1224	16/17913	0.0203491	0.162562	0.139109	MYADM/GPD1L/AKAP12/WNT5A	4
GO:0071774	response to fibroblast growth factor	17/1224	145/17913	0.0204134	0.162909	0.139406	POLR2L/POLR2G/GTF2F2/FAM20C/FGF10/CXCL13/FGFR1/IQGAP1/FGF7/FAT4/SMOC2/CD44/WNT5A/FGF2/SULF1/CASR/TNC	17
GO:0001508	action potential	15/1224	123/17913	0.0205479	0.163814	0.140181	KCNA1/NTSR1/ATP2A2/GPD1L/ATP1A1/DMD/CACNB2/SLC8A1/CNR1/SLMAP/CAV1/CD36/SCN2B/SCN4B/FLNA	15
GO:0001523	retinoid metabolic process	12/1224	91/17913	0.0208164	0.165615	0.141721	LRP2/AKR1B1/PLB1/DGAT1/OPN1MW/LRP8/GPC3/ALDH1A3/ADH5/GPC4/RBP2/APOA4	12
GO:1901655	cellular response to ketone	12/1224	91/17913	0.0208164	0.165615	0.141721	FOXO1/AKR1B1/AGTR2/RWDD1/ROCK2/EGFR/PTGFR/GNG2/PTGER2/SERPINF1/FBXO32/TNC	12
GO:0010881	regulation of cardiac muscle contraction by regulation of the release of sequestered calcium ion	5/1224	24/17913	0.0211015	0.166859	0.142786	DMD/SLC8A1/CLIC2/CASQ2/PLN	5
GO:0021904	dorsal/ventral neural tube patterning	5/1224	24/17913	0.0211015	0.166859	0.142786	PSEN1/GSC/GLI2/GLI3/BMP4	5
GO:0060343	trabecula formation	5/1224	24/17913	0.0211015	0.166859	0.142786	FBN2/PPARGC1B/MMP2/TGFBR3/GREM1	5
GO:0062009	secondary palate development	5/1224	24/17913	0.0211015	0.166859	0.142786	WNT8A/SOX11/FZD2/WNT5A/TGFBR3	5
GO:0072012	glomerulus vasculature development	5/1224	24/17913	0.0211015	0.166859	0.142786	BMP7/OSR1/BMP4/ACTA2/TCF21	5
GO:2001026	regulation of endothelial cell chemotaxis	5/1224	24/17913	0.0211015	0.166859	0.142786	CXCL13/FGFR1/HSPB1/SMOC2/FGF2	5
GO:0010975	regulation of neuron projection development	43/1224	458/17913	0.0213047	0.168294	0.144014	CFL1/ROBO2/PSEN1/LPAR3/CTTN/PDLIM5/FGFR1/CNTN2/TBR1/ILK/IQGAP1/PTK2B/BMP7/CREB3L2/CNR1/CHN1/FEZ1/RGS2/LRP8/ZEB2/PLXNA4/SLIT2/TNIK/LGALS1/ITM2C/DPYSL3/OLFM1/VLDLR/UST/LRP4/SERPINF1/NEFL/WNT5A/SEMA3A/PMP22/NTN1/ATP8A2/SYT4/RGMA/ADCYAP1/REG1A/SFRP2/CHRNA3	43
GO:0032984	protein-containing complex disassembly	30/1224	298/17913	0.0215068	0.169237	0.144821	MRPL54/MRPL36/CFL1/MRPL16/MRPS16/MRPL48/MRPL21/ZMPSTE24/MRPS9/CHMP2A/STX17/WDR1/MRPL11/MAP1LC3A/GABARAPL1/CHMP2B/WNT8A/FYCO1/MID1IP1/VAMP8/FZD2/CFL2/PLEKHH2/DSTN/SCIN/TMOD1/GSN/SLN/CAV1/LMOD1	30
GO:0046889	positive regulation of lipid biosynthetic process	11/1224	81/17913	0.0215313	0.169237	0.144821	TNFRSF1A/ZBTB20/ABCD2/MID1IP1/ABHD6/RAB38/FABP3/BMP6/SORBS1/HTR2A/APOA4	11
GO:0051899	membrane depolarization	11/1224	81/17913	0.0215313	0.169237	0.144821	NTSR1/IFI6/GPD1L/CACNB2/SLC8A1/SLMAP/FHL1/CAV1/SCN2B/SCN4B/MYOC	11
GO:0055117	regulation of cardiac muscle contraction	11/1224	81/17913	0.0215313	0.169237	0.144821	ATP2A2/ATP1A1/DMD/SLC8A1/RGS2/CLIC2/CASQ2/PDE5A/CAV1/FLNA/PLN	11
GO:0001558	regulation of cell growth	38/1224	396/17913	0.021533	0.169237	0.144821	EGLN2/LPAR3/CTTN/PPP2R1A/RPS6KA1/AGTR2/ENO1/ILK/EPB41L3/PTK2B/EAF2/MYOCD/EGFR/SMAD3/DACT3/RGS4/RGS2/TGFBR1/PLXNA4/BDKRB1/SLIT2/INHBA/RERG/MYL2/OLFM1/IGF1/WNT5A/FHL1/SEMA3A/CRYAB/NTN1/PRSS2/GAL/SYT4/LGI1/REG1A/SFRP2/GREM1	38
GO:0006639	acylglycerol metabolic process	14/1224	113/17913	0.0218295	0.170877	0.146224	ABHD5/FABP4/DGAT1/ABHD6/LPIN1/FABP3/FABP5/FABP2/APOBEC1/NKX2-3/CAV1/FABP6/APOA4/PNLIPRP2	14
GO:0014896	muscle hypertrophy	14/1224	113/17913	0.0218295	0.170877	0.146224	TNFRSF1A/FOXO1/PDLIM5/AGTR2/LMNA/ROCK2/ATP2A2/LMCD1/SMAD3/RGS4/RGS2/IGF1/PDE5A/MYOC	14
GO:1903825	organic acid transmembrane transport	14/1224	113/17913	0.0218295	0.170877	0.146224	PSEN1/NTSR1/LRP2/ARL6IP5/SLC35D2/SLC1A4/MID1IP1/SLC6A8/RGS4/OSR1/SLC6A20/RGS2/SLC6A19/PDPN	14
GO:1905039	carboxylic acid transmembrane transport	14/1224	113/17913	0.0218295	0.170877	0.146224	PSEN1/NTSR1/LRP2/ARL6IP5/SLC35D2/SLC1A4/MID1IP1/SLC6A8/RGS4/OSR1/SLC6A20/RGS2/SLC6A19/PDPN	14
GO:0009799	specification of symmetry	15/1224	124/17913	0.0219529	0.171549	0.146799	PSEN1/FGF10/PKD2/ARMC4/SMAD3/NKX3-2/CC2D2A/HAND1/WNT5A/FOXF1/BMP4/DAAM2/NBL1/GREM2/GREM1	15
GO:0051047	positive regulation of secretion	39/1224	409/17913	0.0219802	0.171549	0.146799	PINK1/BAD/HFE/GAPDH/PHPT1/CHMP2A/DTNBP1/HLA-E/NTSR1/FGFR1/ARRB1/AGTR2/GDNF/HLA-F/SOX11/CADPS2/TACR2/GHRH/EGFR/VAMP8/CACNB2/CNR1/P2RY2/TNFRSF11A/TRIM6/AKAP12/INHBA/NMU/SLC6A4/SCIN/BMP6/IGF1/GRP/WNT5A/EDN3/CASR/GAL/SYT4/ADCYAP1	39
GO:2000300	regulation of synaptic vesicle exocytosis	10/1224	71/17913	0.0219815	0.171549	0.146799	GIPC1/DTNBP1/ATP2A2/RIMS3/CACNB2/CNR1/VAMP1/APBA2/HTR2A/SYT4	10
GO:0032835	glomerulus development	9/1224	61/17913	0.0220195	0.171673	0.146905	AGTR2/IQGAP1/MYO1E/BMP7/OSR1/SULF1/BMP4/ACTA2/TCF21	9
GO:0046328	regulation of JNK cascade	19/1224	169/17913	0.0221652	0.172635	0.147729	PINK1/DUSP3/DTNBP1/ZNF622/PER1/STK3/PTK2B/EGFR/FZD8/ZEB2/MFHAS1/TNFRSF11A/TNIK/ROR2/WNT5A/TPD52L1/SEMA3A/FZD7/SFRP2	19
GO:0009914	hormone transport	31/1224	311/17913	0.0222874	0.173413	0.148395	BAD/HFE/PHPT1/SLC25A6/FGFR1/ARRB1/AGTR2/CAMK2G/SLC25A4/HADH/ARL2/SOX11/TACR2/GHRH/EGFR/VAMP8/BTK/CNR1/INHBA/NMU/GCG/IRS1/BMP6/GRP/EDN3/VIP/CASR/GAL/ADCYAP1/FAM3D/CHRNA3	31
GO:0045104	intermediate filament cytoskeleton organization	7/1224	42/17913	0.0224977	0.1747	0.149495	KRT25/TOR1A/NEFL/ATP8A2/SYNM/KRT20/DES	7
GO:0046189	phenol-containing compound biosynthetic process	7/1224	42/17913	0.0224977	0.1747	0.149495	GIPC1/AGTR2/TPH1/ZEB2/CDH3/WNT5A/TYRP1	7
GO:0003338	metanephros morphogenesis	6/1224	33/17913	0.0226811	0.175248	0.149965	FGF10/PKD2/AGTR2/GDNF/BMP4/GREM1	6
GO:0010922	positive regulation of phosphatase activity	6/1224	33/17913	0.0226811	0.175248	0.149965	AGTR2/PPP1R12A/PPARGC1B/SMAD3/NPNT/CHP2	6
GO:0016242	negative regulation of macroautophagy	6/1224	33/17913	0.0226811	0.175248	0.149965	CHMP4B/PINK1/SEC22B/CHMP4A/FEZ1/NUPR1	6
GO:0051954	positive regulation of amine transport	6/1224	33/17913	0.0226811	0.175248	0.149965	PINK1/PSEN1/NTSR1/GDNF/TACR2/SYT4	6
GO:2000785	regulation of autophagosome assembly	6/1224	33/17913	0.0226811	0.175248	0.149965	CHMP4B/PINK1/SEC22B/CHMP4A/FEZ1/NUPR1	6
GO:0048588	developmental cell growth	23/1224	216/17913	0.0229408	0.17708	0.151532	LPAR3/CTTN/PDLIM5/AGTR2/ILK/IQGAP1/AUTS2/NRP2/VCL/RGS4/RGS2/ZEB2/PLXNA4/SLIT2/OLFM1/NDN/IGF1/WNT5A/SEMA3A/NTN1/GAL/SYT4/REG1A	23
GO:0006606	protein import into nucleus	13/1224	103/17913	0.023092	0.177893	0.152228	PSEN1/IPO5/AGTR2/LMNA/PKIG/ABRA/SMAD3/GLI3/CD36/BMP4/RAB23/FLNA/CHP2	13
GO:0032526	response to retinoic acid	13/1224	103/17913	0.023092	0.177893	0.152228	SLC10A3/WNT8A/RORB/PTK2B/YAP1/OSR1/WNT5B/SLC6A4/BMP6/SERPINF1/WNT5A/FZD7/TNC	13
GO:0006486	protein glycosylation	24/1224	228/17913	0.0231871	0.178272	0.152553	DAD1/RPN1/KRTCAP2/DHDDS/PLOD3/PSEN1/MGAT1/ST6GALNAC6/EXT2/FUT8/DDOST/C1GALT1C1/B3GNT8/GALNT2/IL15/TMTC1/DERL3/TMTC2/MUC17/FUT3/ST8SIA1/MUC13/GCNT3/ST6GALNAC1	24
GO:0043413	macromolecule glycosylation	24/1224	228/17913	0.0231871	0.178272	0.152553	DAD1/RPN1/KRTCAP2/DHDDS/PLOD3/PSEN1/MGAT1/ST6GALNAC6/EXT2/FUT8/DDOST/C1GALT1C1/B3GNT8/GALNT2/IL15/TMTC1/DERL3/TMTC2/MUC17/FUT3/ST8SIA1/MUC13/GCNT3/ST6GALNAC1	24
GO:0006638	neutral lipid metabolic process	14/1224	114/17913	0.0233785	0.17907	0.153235	ABHD5/FABP4/DGAT1/ABHD6/LPIN1/FABP3/FABP5/FABP2/APOBEC1/NKX2-3/CAV1/FABP6/APOA4/PNLIPRP2	14
GO:0046660	female sex differentiation	14/1224	114/17913	0.0233785	0.17907	0.153235	ROBO2/FGF10/LRP2/ARRB1/EREG/CTNNA1/KITLG/ARID5B/PGR/SLIT2/INHBA/NUPR1/WNT5A/ADCYAP1	14
GO:0006970	response to osmotic stress	11/1224	82/17913	0.0233867	0.17907	0.153235	BAD/PKD2/AKR1B1/PTK2B/EGFR/FMO1/KCNMA1/APOBEC1/SLC2A4/MYLK/SST	11
GO:0045445	myoblast differentiation	11/1224	82/17913	0.0233867	0.17907	0.153235	ILK/KCNAB1/MYOCD/LGALS1/IGF1/SMYD1/BOC/BMP4/PITX1/CXCL14/GREM1	11
GO:0048771	tissue remodeling	19/1224	170/17913	0.0234158	0.17907	0.153235	FGF10/AGTR2/ROCK2/ITGB3/CST3/IL15/PTK2B/EGFR/GPNMB/PPARGC1B/TGM2/TPH1/TNFRSF11A/CTSK/MITF/CAV1/THBS4/RSPO3/GREM1	19
GO:0051170	import into nucleus	15/1224	125/17913	0.0234291	0.17907	0.153235	PSEN1/IPO5/AGTR2/GEMIN8/LMNA/PKIG/ABRA/KPNA6/SMAD3/GLI3/CD36/BMP4/RAB23/FLNA/CHP2	15
GO:0048016	inositol phosphate-mediated signaling	8/1224	52/17913	0.0238577	0.179783	0.153845	MYOZ2/LMCD1/FHL2/ACTN3/NMUR1/IGF1/EDN3/CHP2	8
GO:2000242	negative regulation of reproductive process	8/1224	52/17913	0.0238577	0.179783	0.153845	WDR77/EAF2/BMP7/IGF1/SERPINF1/WNT5A/SULF1/BMP4	8
GO:0038034	signal transduction in absence of ligand	9/1224	62/17913	0.0242514	0.179783	0.153845	BAD/FGF10/PPP2R1A/FGFR1/CTNNA1/GDNF/IFI6/KITLG/INHBA	9
GO:0048857	neural nucleus development	9/1224	62/17913	0.0242514	0.179783	0.153845	SUDS3/COX6B1/MAPKAP1/ACTB/PLP1/PHOX2B/FOXP2/ALDH1A3/MAOB	9
GO:0097192	extrinsic apoptotic signaling pathway in absence of ligand	9/1224	62/17913	0.0242514	0.179783	0.153845	BAD/FGF10/PPP2R1A/FGFR1/CTNNA1/GDNF/IFI6/KITLG/INHBA	9
GO:0032092	positive regulation of protein binding	12/1224	93/17913	0.0242899	0.179783	0.153845	MAPRE1/HFE/PSEN1/FLOT1/ARRB1/STK3/GCG/WNT5A/CAV1/LGALS3/BMP4/SPON1	12
GO:0043588	skin development	39/1224	412/17913	0.0243514	0.179783	0.153845	CAPNS1/ZMPSTE24/PSEN1/KRT25/KRTAP1-5/FGF10/KLK12/DSG3/EREG/ROCK2/KRT12/SLITRK5/DSC1/PERP/SLC27A4/REG3G/EGFR/CLIC4/IL20/CD109/YAP1/KRT1/FGF7/CDH3/CTSK/INHBA/ITGB4/SPINK5/KRT23/LRP4/COMP/KRTAP3-3/WNT5A/PALLD/ATP8A2/GAL/HOXA7/REG3A/KRT20	39
GO:0050868	negative regulation of T cell activation	13/1224	104/17913	0.0248013	0.179783	0.153845	DUSP3/HFE/IFNB1/DUSP22/CTLA4/HLA-G/TWSG1/GPNMB/HLX/PDE5A/GLI3/LGALS3/BMP4	13
GO:0001963	synaptic transmission, dopaminergic	5/1224	25/17913	0.0249338	0.179783	0.153845	PINK1/FLOT1/TOR1A/GDNF/SLC6A4	5
GO:0010460	positive regulation of heart rate	5/1224	25/17913	0.0249338	0.179783	0.153845	ATP2A2/RGS4/TPM1/NMU/EDN3	5
GO:0021544	subpallium development	5/1224	25/17913	0.0249338	0.179783	0.153845	SLITRK5/INHBA/FOXP2/ALDH1A3/GLI3	5
GO:0048596	embryonic camera-type eye morphogenesis	5/1224	25/17913	0.0249338	0.179783	0.153845	SOX11/BMP7/ALDH1A3/WNT5A/FOXF2	5
GO:0051894	positive regulation of focal adhesion assembly	5/1224	25/17913	0.0249338	0.179783	0.153845	IQGAP1/S100A10/SMAD3/COL16A1/MYOC	5
GO:0019751	polyol metabolic process	14/1224	115/17913	0.025008	0.179783	0.153845	INPP5K/NTSR1/AKR1B1/NUDT3/INPP5A/IP6K1/PLCD3/PTK2B/NUDT11/SLC34A1/NUDT10/PLCB3/PLCD4/FGF2	14
GO:0009205	purine ribonucleoside triphosphate metabolic process	31/1224	314/17913	0.0250736	0.179783	0.153845	UQCRH/NDUFB7/CYC1/PINK1/BAD/NDUFS6/ZBTB20/NDUFA8/NDUFB9/GAPDH/NDUFA9/UQCRFS1/UQCRC1/STOML2/FAM20C/NDUFS5/PGK1/PGM1/NDUFA11/COX6B1/ENO1/NDUFA4/PFKP/LDHA/ENPP3/ACTN3/NUPR1/IGF1/HTR2A/RAB23/ADCYAP1	31
GO:0007379	segment specification	4/1224	17/17913	0.025204	0.179783	0.153845	MLLT3/OSR1/MEOX2/MEOX1	4
GO:0016137	glycoside metabolic process	4/1224	17/17913	0.025204	0.179783	0.153845	AKR7A2/AKR1B1/FUCA2/SLC34A1	4
GO:0021783	preganglionic parasympathetic fiber development	4/1224	17/17913	0.025204	0.179783	0.153845	NRP2/SIX1/PLXNA4/SEMA3A	4
GO:0048339	paraxial mesoderm development	4/1224	17/17913	0.025204	0.179783	0.153845	FGFR1/SMAD3/YAP1/WNT5A	4
GO:0048535	lymph node development	4/1224	17/17913	0.025204	0.179783	0.153845	IL15/TNFRSF11A/NKX2-3/PDPN	4
GO:0051284	positive regulation of sequestering of calcium ion	4/1224	17/17913	0.025204	0.179783	0.153845	PKD2/NTSR1/CLIC2/CASQ2	4
GO:0051818	disruption of cells of other organism involved in symbiotic interaction	4/1224	17/17913	0.025204	0.179783	0.153845	BAD/GAPDH/TUSC2/CTSG	4
GO:0061952	midbody abscission	4/1224	17/17913	0.025204	0.179783	0.153845	CHMP4B/CHMP2A/CHMP4A/CHMP2B	4
GO:0070875	positive regulation of glycogen metabolic process	4/1224	17/17913	0.025204	0.179783	0.153845	C1QTNF2/IRS1/IGF1/SORBS1	4
GO:0071360	cellular response to exogenous dsRNA	4/1224	17/17913	0.025204	0.179783	0.153845	IFNB1/FLOT1/CAV1/COLEC12	4
GO:0072673	lamellipodium morphogenesis	4/1224	17/17913	0.025204	0.179783	0.153845	CORO1B/CORO1C/CD44/PDPN	4
GO:0009101	glycoprotein biosynthetic process	30/1224	302/17913	0.0252607	0.179783	0.153845	DAD1/RPN1/KRTCAP2/AATF/DHDDS/PLOD3/PSEN1/MGAT1/ST6GALNAC6/EXT2/FUT8/DDOST/CSGALNACT2/HS3ST5/C1GALT1C1/B3GNT8/GALNT2/IL15/TMTC1/DERL3/ACAN/TMTC2/UST/IGF1/MUC17/FUT3/ST8SIA1/MUC13/GCNT3/ST6GALNAC1	30
GO:2001239	regulation of extrinsic apoptotic signaling pathway in absence of ligand	7/1224	43/17913	0.0253393	0.179783	0.153845	FGF10/PPP2R1A/FGFR1/CTNNA1/GDNF/IFI6/INHBA	7
GO:0001907	killing by symbiont of host cells	2/1224	4/17913	0.0255115	0.179783	0.153845	BAD/GAPDH	2
GO:0002584	negative regulation of antigen processing and presentation of peptide antigen	2/1224	4/17913	0.0255115	0.179783	0.153845	HFE/TAPBPL	2
GO:0003257	positive regulation of transcription from RNA polymerase II promoter involved in myocardial precursor cell differentiation	2/1224	4/17913	0.0255115	0.179783	0.153845	MYOCD/GREM1	2
GO:0006772	thiamine metabolic process	2/1224	4/17913	0.0255115	0.179783	0.153845	TPK1/ACPP	2
GO:0014034	neural crest cell fate commitment	2/1224	4/17913	0.0255115	0.179783	0.153845	WNT8A/GSC	2
GO:0014834	skeletal muscle satellite cell maintenance involved in skeletal muscle regeneration	2/1224	4/17913	0.0255115	0.179783	0.153845	IGF1/FZD7	2
GO:0015870	acetylcholine transport	2/1224	4/17913	0.0255115	0.179783	0.153845	TACR2/CHRNA3	2
GO:0016240	autophagosome membrane docking	2/1224	4/17913	0.0255115	0.179783	0.153845	STX17/VAMP8	2
GO:0018401	peptidyl-proline hydroxylation to 4-hydroxy-L-proline	2/1224	4/17913	0.0255115	0.179783	0.153845	EGLN2/EGLN3	2
GO:0021855	hypothalamus cell migration	2/1224	4/17913	0.0255115	0.179783	0.153845	NRP2/SEMA3A	2
GO:0021886	hypothalamus gonadotrophin-releasing hormone neuron differentiation	2/1224	4/17913	0.0255115	0.179783	0.153845	NRP2/SEMA3A	2
GO:0021888	hypothalamus gonadotrophin-releasing hormone neuron development	2/1224	4/17913	0.0255115	0.179783	0.153845	NRP2/SEMA3A	2
GO:0035290	trunk segmentation	2/1224	4/17913	0.0255115	0.179783	0.153845	NRP2/SEMA3A	2
GO:0035583	sequestering of TGFbeta in extracellular matrix	2/1224	4/17913	0.0255115	0.179783	0.153845	FBN2/LTBP1	2
GO:0035964	COPI-coated vesicle budding	2/1224	4/17913	0.0255115	0.179783	0.153845	TMED10/TMED9	2
GO:0036484	trunk neural crest cell migration	2/1224	4/17913	0.0255115	0.179783	0.153845	NRP2/SEMA3A	2
GO:0036486	ventral trunk neural crest cell migration	2/1224	4/17913	0.0255115	0.179783	0.153845	NRP2/SEMA3A	2
GO:0042270	protection from natural killer cell mediated cytotoxicity	2/1224	4/17913	0.0255115	0.179783	0.153845	HLA-E/HLA-G	2
GO:0042637	catagen	2/1224	4/17913	0.0255115	0.179783	0.153845	CDH3/GAL	2
GO:0044004	disruption by symbiont of host cell	2/1224	4/17913	0.0255115	0.179783	0.153845	BAD/GAPDH	2
GO:0046836	glycolipid transport	2/1224	4/17913	0.0255115	0.179783	0.153845	NPC2/GLTP	2
GO:0048200	Golgi transport vesicle coating	2/1224	4/17913	0.0255115	0.179783	0.153845	TMED10/TMED9	2
GO:0048205	COPI coating of Golgi vesicle	2/1224	4/17913	0.0255115	0.179783	0.153845	TMED10/TMED9	2
GO:0048369	lateral mesoderm morphogenesis	2/1224	4/17913	0.0255115	0.179783	0.153845	FGFR1/FOXF1	2
GO:0048370	lateral mesoderm formation	2/1224	4/17913	0.0255115	0.179783	0.153845	FGFR1/FOXF1	2
GO:0048808	male genitalia morphogenesis	2/1224	4/17913	0.0255115	0.179783	0.153845	FGF10/KLHL10	2
GO:0051794	regulation of timing of catagen	2/1224	4/17913	0.0255115	0.179783	0.153845	CDH3/GAL	2
GO:0060157	urinary bladder development	2/1224	4/17913	0.0255115	0.179783	0.153845	MYOCD/WNT5A	2
GO:0060167	regulation of adenosine receptor signaling pathway	2/1224	4/17913	0.0255115	0.179783	0.153845	CNTN2/ACPP	2
GO:0061047	positive regulation of branching involved in lung morphogenesis	2/1224	4/17913	0.0255115	0.179783	0.153845	BMP4/WNT2B	2
GO:0061209	cell proliferation involved in mesonephros development	2/1224	4/17913	0.0255115	0.179783	0.153845	GPC3/BMP4	2
GO:0061526	acetylcholine secretion	2/1224	4/17913	0.0255115	0.179783	0.153845	TACR2/CHRNA3	2
GO:0061642	chemoattraction of axon	2/1224	4/17913	0.0255115	0.179783	0.153845	GDNF/WNT5A	2
GO:0070384	Harderian gland development	2/1224	4/17913	0.0255115	0.179783	0.153845	FGF10/ALDH1A3	2
GO:0070662	mast cell proliferation	2/1224	4/17913	0.0255115	0.179783	0.153845	KITLG/ENPP3	2
GO:0072095	regulation of branch elongation involved in ureteric bud branching	2/1224	4/17913	0.0255115	0.179783	0.153845	SIX1/BMP4	2
GO:0072106	regulation of ureteric bud formation	2/1224	4/17913	0.0255115	0.179783	0.153845	GDNF/SIX1	2
GO:0072107	positive regulation of ureteric bud formation	2/1224	4/17913	0.0255115	0.179783	0.153845	GDNF/SIX1	2
GO:0072125	negative regulation of glomerular mesangial cell proliferation	2/1224	4/17913	0.0255115	0.179783	0.153845	BMP7/BMP4	2
GO:0072131	kidney mesenchyme morphogenesis	2/1224	4/17913	0.0255115	0.179783	0.153845	BMP7/OSR1	2
GO:0072133	metanephric mesenchyme morphogenesis	2/1224	4/17913	0.0255115	0.179783	0.153845	BMP7/OSR1	2
GO:0072180	mesonephric duct morphogenesis	2/1224	4/17913	0.0255115	0.179783	0.153845	OSR1/GPC3	2
GO:0072191	ureter smooth muscle development	2/1224	4/17913	0.0255115	0.179783	0.153845	SIX1/BMP4	2
GO:0072193	ureter smooth muscle cell differentiation	2/1224	4/17913	0.0255115	0.179783	0.153845	SIX1/BMP4	2
GO:0090194	negative regulation of glomerulus development	2/1224	4/17913	0.0255115	0.179783	0.153845	BMP7/BMP4	2
GO:0090598	male anatomical structure morphogenesis	2/1224	4/17913	0.0255115	0.179783	0.153845	FGF10/KLHL10	2
GO:0097490	sympathetic neuron projection extension	2/1224	4/17913	0.0255115	0.179783	0.153845	NRP2/SEMA3A	2
GO:0097491	sympathetic neuron projection guidance	2/1224	4/17913	0.0255115	0.179783	0.153845	NRP2/SEMA3A	2
GO:0099532	synaptic vesicle endosomal processing	2/1224	4/17913	0.0255115	0.179783	0.153845	VAMP4/AP3B1	2
GO:0099533	positive regulation of presynaptic cytosolic calcium concentration	2/1224	4/17913	0.0255115	0.179783	0.153845	CACNB2/CNR1	2
GO:0099703	induction of synaptic vesicle exocytosis by positive regulation of presynaptic cytosolic calcium ion concentration	2/1224	4/17913	0.0255115	0.179783	0.153845	CACNB2/CNR1	2
GO:1900086	positive regulation of peptidyl-tyrosine autophosphorylation	2/1224	4/17913	0.0255115	0.179783	0.153845	IQGAP1/GREM1	2
GO:1902285	semaphorin-plexin signaling pathway involved in neuron projection guidance	2/1224	4/17913	0.0255115	0.179783	0.153845	NRP2/SEMA3A	2
GO:1903416	response to glycoside	2/1224	4/17913	0.0255115	0.179783	0.153845	ATP1A3/ATP1A1	2
GO:1903463	regulation of mitotic cell cycle DNA replication	2/1224	4/17913	0.0255115	0.179783	0.153845	ZMPSTE24/FGFR1	2
GO:1904849	positive regulation of cell chemotaxis to fibroblast growth factor	2/1224	4/17913	0.0255115	0.179783	0.153845	FGFR1/FGF2	2
GO:1905278	positive regulation of epithelial tube formation	2/1224	4/17913	0.0255115	0.179783	0.153845	GDNF/SIX1	2
GO:2000546	positive regulation of endothelial cell chemotaxis to fibroblast growth factor	2/1224	4/17913	0.0255115	0.179783	0.153845	FGFR1/FGF2	2
GO:0007212	dopamine receptor signaling pathway	6/1224	34/17913	0.0259986	0.181425	0.155251	DTNBP1/RGS4/GNG2/RGS9/PTGER1/FLNA	6
GO:0033363	secretory granule organization	6/1224	34/17913	0.0259986	0.181425	0.155251	BLOC1S1/DTNBP1/RAB38/CCDC136/SPINK2/SYT4	6
GO:0035088	establishment or maintenance of apical/basal cell polarity	6/1224	34/17913	0.0259986	0.181425	0.155251	WDR1/ILK/CLIC4/ANK1/WNT5A/FOXF1	6
GO:0045777	positive regulation of blood pressure	6/1224	34/17913	0.0259986	0.181425	0.155251	AVPR2/CNR1/TPM1/NMU/GRIP2/ADH5	6
GO:0048536	spleen development	6/1224	34/17913	0.0259986	0.181425	0.155251	FGF10/PBX1/BARX1/NKX3-2/NKX2-3/TCF21	6
GO:0050849	negative regulation of calcium-mediated signaling	6/1224	34/17913	0.0259986	0.181425	0.155251	PKD2/MYOZ2/FHL2/CLIC2/ACTN3/CASQ2	6
GO:0061245	establishment or maintenance of bipolar cell polarity	6/1224	34/17913	0.0259986	0.181425	0.155251	WDR1/ILK/CLIC4/ANK1/WNT5A/FOXF1	6
GO:2001024	negative regulation of response to drug	6/1224	34/17913	0.0259986	0.181425	0.155251	PINK1/ARL6IP5/CNR1/RGS4/OSR1/RGS2	6
GO:0010639	negative regulation of organelle organization	34/1224	352/17913	0.0261855	0.181425	0.155251	VAT1/MAPRE1/CORO1B/CHMP4B/PINK1/MYADM/ERCC1/SEC22B/NAT10/PHF1/OTUB1/CHMP2A/PFN1/INPP5K/CHMP4A/MAP4/LMNA/MID1IP1/ARHGAP6/BMP7/FEZ1/SLIT2/PLEKHH2/NUPR1/APOBEC1/SCIN/IGF1/TMOD1/GSN/BMP4/FHOD3/SYT4/LMOD1/MYOC	34
GO:0072384	organelle transport along microtubule	10/1224	73/17913	0.0261897	0.181425	0.155251	BLOC1S1/DTNBP1/AP3S1/KIF1B/KIF13A/FYCO1/KIF1C/AP3B1/FEZ1/NEFL	10
GO:0046503	glycerolipid catabolic process	8/1224	53/17913	0.0264747	0.181425	0.155251	ABHD5/FABP4/ABHD6/FABP3/FABP5/FABP2/FABP6/APOA4	8
GO:0001660	fever generation	3/1224	10/17913	0.0265614	0.181425	0.155251	CNR1/TNFRSF11A/PTGER3	3
GO:0006188	IMP biosynthetic process	3/1224	10/17913	0.0265614	0.181425	0.155251	ADSL/ATIC/AMPD1	3
GO:0007220	Notch receptor processing	3/1224	10/17913	0.0265614	0.181425	0.155251	PSEN1/PSENEN/PSEN2	3
GO:0010749	regulation of nitric oxide mediated signal transduction	3/1224	10/17913	0.0265614	0.181425	0.155251	EGFR/PDE5A/SPINK1	3
GO:0030647	aminoglycoside antibiotic metabolic process	3/1224	10/17913	0.0265614	0.181425	0.155251	AKR7A2/AKR1B1/SLC34A1	3
GO:0035646	endosome to melanosome transport	3/1224	10/17913	0.0265614	0.181425	0.155251	AP1M1/CD63/RAB38	3
GO:0035768	endothelial cell chemotaxis to fibroblast growth factor	3/1224	10/17913	0.0265614	0.181425	0.155251	CXCL13/FGFR1/FGF2	3
GO:0036376	sodium ion export across plasma membrane	3/1224	10/17913	0.0265614	0.181425	0.155251	ATP1A3/ATP1A1/SLC8A1	3
GO:0043485	endosome to pigment granule transport	3/1224	10/17913	0.0265614	0.181425	0.155251	AP1M1/CD63/RAB38	3
GO:0044539	long-chain fatty acid import	3/1224	10/17913	0.0265614	0.181425	0.155251	SLC27A4/FABP3/CD36	3
GO:0046040	IMP metabolic process	3/1224	10/17913	0.0265614	0.181425	0.155251	ADSL/ATIC/AMPD1	3
GO:0048245	eosinophil chemotaxis	3/1224	10/17913	0.0265614	0.181425	0.155251	LGALS3/CCL13/CCL11	3
GO:0048484	enteric nervous system development	3/1224	10/17913	0.0265614	0.181425	0.155251	GDNF/PHOX2B/HLX	3
GO:0048757	pigment granule maturation	3/1224	10/17913	0.0265614	0.181425	0.155251	AP1M1/CD63/RAB38	3
GO:0060352	cell adhesion molecule production	3/1224	10/17913	0.0265614	0.181425	0.155251	FLOT1/CAV1/COLEC12	3
GO:0060767	epithelial cell proliferation involved in prostate gland development	3/1224	10/17913	0.0265614	0.181425	0.155251	WDR77/EAF2/SERPINF1	3
GO:0071313	cellular response to caffeine	3/1224	10/17913	0.0265614	0.181425	0.155251	SLC8A1/CASQ2/RYR3	3
GO:0071545	inositol phosphate catabolic process	3/1224	10/17913	0.0265614	0.181425	0.155251	INPP5K/NTSR1/NUDT3	3
GO:0071670	smooth muscle cell chemotaxis	3/1224	10/17913	0.0265614	0.181425	0.155251	CORO1B/SLIT2/PARVA	3
GO:0072015	glomerular visceral epithelial cell development	3/1224	10/17913	0.0265614	0.181425	0.155251	IQGAP1/MYO1E/BMP4	3
GO:0072203	cell proliferation involved in metanephros development	3/1224	10/17913	0.0265614	0.181425	0.155251	BMP7/OSR1/GPC3	3
GO:0090030	regulation of steroid hormone biosynthetic process	3/1224	10/17913	0.0265614	0.181425	0.155251	ATP1A1/DKK3/BMP6	3
GO:0090179	planar cell polarity pathway involved in neural tube closure	3/1224	10/17913	0.0265614	0.181425	0.155251	FZD2/WNT5A/SFRP2	3
GO:2000544	regulation of endothelial cell chemotaxis to fibroblast growth factor	3/1224	10/17913	0.0265614	0.181425	0.155251	CXCL13/FGFR1/FGF2	3
GO:0045471	response to ethanol	15/1224	127/17913	0.026603	0.18155	0.155357	BAD/NQO1/PTK2B/HPGD/CNR1/RGS4/RGS2/APOBEC1/SLC2A4/ACTC1/GSN/KCNMB1/MAOB/ADCYAP1/TNC	15
GO:0045600	positive regulation of fat cell differentiation	9/1224	63/17913	0.0266394	0.181639	0.155434	SH3PXD2B/STK3/TPH1/WNT5B/FNDC5/HTR2A/WIF1/SFRP2/LMO3	9
GO:0071383	cellular response to steroid hormone stimulus	25/1224	243/17913	0.0267001	0.181871	0.155632	DDX54/UFSP2/FOXP1/EGLN2/FOXO1/AGTR2/RWDD1/RORB/PAQR8/PER1/ATP1A3/ATP1A1/BMP7/EGFR/PPARGC1B/YAP1/PGR/FHL2/TGFB1I1/SERPINF1/FBXO32/BMP4/TCF21/ADCYAP1/LMO3	25
GO:0032273	positive regulation of protein polymerization	14/1224	116/17913	0.0267203	0.181871	0.155632	MAPRE1/SPIRE1/CORO1B/PINK1/DRG1/CTTN/PFN1/SNX9/ARL2/PTK2B/SCIN/GSN/LMOD1/CCL11	14
GO:0051271	negative regulation of cellular component movement	35/1224	365/17913	0.0267808	0.182124	0.155848	CORO1B/DUSP3/CXCL13/AGTR2/CTNNA1/ACTN4/ILK/ABHD6/DUSP22/RRAS/MYOCD/RECK/VCL/CLIC4/IFITM1/CORO1C/ACTN1/TPM1/SLIT2/MCC/MEOX2/DPYSL3/MITF/SERPINF1/CCL25/WNT5A/FGF2/FBLN1/SEMA3A/TGFBR3/SULF1/HOXA7/NBL1/SFRP2/GREM1	35
GO:0044262	cellular carbohydrate metabolic process	26/1224	256/17913	0.0278848	0.189466	0.162131	BAD/GYS1/ZMPSTE24/PYGB/EXT2/INPP5K/FOXO1/PGM1/CSGALNACT2/PPP1CC/NTSR1/AKR1B1/B3GNT8/PPP1R3C/PTK2B/PDK3/PYGM/C1QTNF2/ACTN3/GYG1/GCG/NUPR1/IRS1/IGF1/MGAM/SORBS1	26
GO:0048839	inner ear development	20/1224	185/17913	0.0280547	0.190453	0.162976	ATOH1/KCNK2/FGF10/FGFR1/LRP10/LRIG3/SIX1/FZD2/PHOX2B/ROR2/FAT4/GLI2/ALDH1A3/WNT5A/GLI3/ITGA8/NTN1/BMP4/ATP8A2/CXCL14	20
GO:0072527	pyrimidine-containing compound metabolic process	12/1224	95/17913	0.0281708	0.191075	0.163508	UCK2/RRM1/CDIPT/TPK1/AGPAT4/AGPAT2/NEIL2/APOBEC3C/NT5E/ENPP3/APOBEC1/ACPP	12
GO:0043268	positive regulation of potassium ion transport	7/1224	44/17913	0.0284169	0.192253	0.164516	LRRC38/KCNA1/EDN3/FHL1/KCNMB1/GAL/FLNA	7
GO:0055072	iron ion homeostasis	10/1224	74/17913	0.0284968	0.192253	0.164516	NEDD8/HFE/TTC7A/NEO1/ACO1/STEAP1/CYBRD1/BMP6/STEAP2/HEPH	10
GO:0006721	terpenoid metabolic process	13/1224	106/17913	0.0284973	0.192253	0.164516	LRP2/AKR1B1/PLB1/DGAT1/EGFR/OPN1MW/LRP8/GPC3/ALDH1A3/ADH5/GPC4/RBP2/APOA4	13
GO:0021761	limbic system development	13/1224	106/17913	0.0284973	0.192253	0.164516	EZH1/KCNA1/FGFR1/TBR1/NRP2/DCLK2/FEZ1/LRP8/ZEB2/ALDH1A3/NEFL/SEMA3A/GLI3	13
GO:0043279	response to alkaloid	13/1224	106/17913	0.0284973	0.192253	0.164516	UQCRC1/TMED10/PEA15/MAP1LC3A/CASP7/PTK2B/SLC8A1/CNR1/SLC34A1/RGS4/CASQ2/HTR2A/RYR3	13
GO:0098693	regulation of synaptic vesicle cycle	13/1224	106/17913	0.0284973	0.192253	0.164516	GIPC1/DTNBP1/TOR1A/ATP2A2/VAMP4/RIMS3/CACNB2/CNR1/VAMP1/APBA2/SLC2A4/HTR2A/SYT4	13
GO:1900180	regulation of protein localization to nucleus	14/1224	117/17913	0.0285176	0.192253	0.164516	PSEN1/IPO5/AGTR2/LMNA/PKIG/DCLK2/SMAD3/MFHAS1/GLI3/CD36/BMP4/RAB23/FLNA/CHP2	14
GO:0006979	response to oxidative stress	41/1224	442/17913	0.0285925	0.19259	0.164805	PNKP/PRDX5/PINK1/BAD/ERCC1/XPA/PSEN1/ENDOG/FUT8/FOXO1/ZNF622/PKD2/MAP1LC3A/TOR1A/RWDD1/PRDX1/ARL6IP5/ATP2A2/HSPB1/MAPKAP1/CST3/NQO1/PTK2B/BMP7/EGFR/SLC8A1/PPARGC1B/BTK/SCARA3/ANGPTL7/TPM1/KRT1/RBPMS/GPX8/MMP2/CD36/CRYAB/PTGS1/CRYGD/APOA4/TPO	41
GO:0002053	positive regulation of mesenchymal cell proliferation	5/1224	26/17913	0.0291851	0.195589	0.167371	FGFR1/SIX1/FOXP2/WNT5A/FOXF1	5
GO:0034114	regulation of heterotypic cell-cell adhesion	5/1224	26/17913	0.0291851	0.195589	0.167371	MYADM/FLOT1/BMP7/CD44/CEACAM6	5
GO:0086010	membrane depolarization during action potential	5/1224	26/17913	0.0291851	0.195589	0.167371	CACNB2/SLC8A1/SLMAP/SCN2B/SCN4B	5
GO:0098868	bone growth	5/1224	26/17913	0.0291851	0.195589	0.167371	ZMPSTE24/EVC/DDR2/COMP/BNC2	5
GO:0019915	lipid storage	9/1224	64/17913	0.0291887	0.195589	0.167371	ALKBH7/HEXB/ABHD5/FTO/DGAT1/ITGB3/CIDEA/CAV1/CD36	9
GO:0032768	regulation of monooxygenase activity	9/1224	64/17913	0.0291887	0.195589	0.167371	AGTR2/GDNF/DDAH1/NOSTRIN/PTK2B/EGFR/CNR1/CDH3/CAV1	9
GO:0070374	positive regulation of ERK1 and ERK2 cascade	20/1224	186/17913	0.0294956	0.197476	0.168985	FGF10/ARRB1/TNFAIP8L3/PTK2B/EGFR/GPNMB/GLIPR2/MFHAS1/TNFRSF11A/AKAP12/GCG/CD44/PLA2G2A/FGF2/CD36/HTR2A/BMP4/NPNT/CASR/ADCYAP1	20
GO:1904064	positive regulation of cation transmembrane transport	16/1224	140/17913	0.0295967	0.197819	0.169279	PINK1/LRRC38/STIM1/KCNA1/PKD2/NTSR1/ACTN4/DMD/CACNB2/RGS9/BDKRB1/JPH2/EDN3/KCNMB1/GAL/FLNA	16
GO:0070884	regulation of calcineurin-NFAT signaling cascade	6/1224	35/17913	0.0296232	0.197819	0.169279	MYOZ2/LMCD1/FHL2/ACTN3/IGF1/CHP2	6
GO:0106056	regulation of calcineurin-mediated signaling	6/1224	35/17913	0.0296232	0.197819	0.169279	MYOZ2/LMCD1/FHL2/ACTN3/IGF1/CHP2	6
GO:0008037	cell recognition	15/1224	129/17913	0.0300855	0.200734	0.171774	VDAC2/ROBO2/SPAM1/ST6GALNAC6/CNTN2/ADAM30/MFGE8/CNR1/NDN/CRTAC1/SEMA3A/CD36/FUT3/LGALS3/COLEC12	15
GO:0018958	phenol-containing compound metabolic process	12/1224	96/17913	0.0302713	0.201493	0.172423	GIPC1/AKR1B1/AGTR2/TPH1/ZEB2/MAOA/CDH3/WNT5A/MAOB/DIO2/TPO/TYRP1	12
GO:0046928	regulation of neurotransmitter secretion	12/1224	96/17913	0.0302713	0.201493	0.172423	GIPC1/DTNBP1/ATP2A2/RIMS3/TACR2/CACNB2/CNR1/VAMP1/APBA2/HTR2A/SYT4/CHRNA3	12
GO:1903532	positive regulation of secretion by cell	36/1224	381/17913	0.0302888	0.201493	0.172423	PINK1/BAD/HFE/GAPDH/PHPT1/CHMP2A/DTNBP1/HLA-E/NTSR1/FGFR1/ARRB1/AGTR2/GDNF/HLA-F/SOX11/CADPS2/TACR2/GHRH/EGFR/VAMP8/CACNB2/CNR1/TRIM6/AKAP12/INHBA/NMU/SLC6A4/BMP6/IGF1/GRP/WNT5A/EDN3/CASR/GAL/SYT4/ADCYAP1	36
GO:0006469	negative regulation of protein kinase activity	23/1224	222/17913	0.0303289	0.201493	0.172423	DUSP3/PSEN1/IPO5/DTNBP1/INPP5K/MVP/WARS/HEXIM1/PPP2R1A/FABP4/DBNDD2/ILK/HSPB1/DUSP22/BMP7/MYOCD/CORO1C/RGS4/RGS2/CAV1/PRKAR2B/BMP4/SFRP2	23
GO:0070302	regulation of stress-activated protein kinase signaling cascade	23/1224	222/17913	0.0303289	0.201493	0.172423	PINK1/DUSP3/ZMPSTE24/DTNBP1/FOXO1/ZNF622/PRDX1/ARL6IP5/PER1/STK3/PTK2B/EGFR/FZD8/ZEB2/MFHAS1/TNFRSF11A/TNIK/ROR2/WNT5A/TPD52L1/SEMA3A/FZD7/SFRP2	23
GO:1904659	glucose transmembrane transport	13/1224	107/17913	0.030489	0.202228	0.173052	INPP5K/PEA15/SORT1/SLC2A5/FABP5/C1QTNF2/GPC3/SLC2A4/IRS1/IGF1/SORBS1/SLC5A1/ITLN1	13
GO:1901292	nucleoside phosphate catabolic process	19/1224	175/17913	0.0304916	0.202228	0.173052	NUDT16/ZBTB20/GAPDH/PGK1/PGM1/ENO1/NUDT3/PFKP/LDHA/SAMHD1/NEIL2/NT5E/ENPP3/ACTN3/NUPR1/IGF1/PDE8B/PDE5A/HTR2A	19
GO:0001764	neuron migration	17/1224	152/17913	0.0306347	0.202384	0.173186	ATOH1/PSEN1/ELP3/FGFR1/CNTN2/AUTS2/NRP2/PHOX2B/MDGA1/NDN/MATN2/SATB2/IGSF10/SEMA3A/LHX6/NTN1/FLNA	17
GO:0031293	membrane protein intracellular domain proteolysis	4/1224	18/17913	0.0306974	0.202384	0.173186	PSEN1/PSENEN/SPPL2A/PSEN2	4
GO:0048490	anterograde synaptic vesicle transport	4/1224	18/17913	0.0306974	0.202384	0.173186	BLOC1S1/DTNBP1/AP3S1/AP3B1	4
GO:0060977	coronary vasculature morphogenesis	4/1224	18/17913	0.0306974	0.202384	0.173186	LRP2/TGFBR1/SGCD/TGFBR3	4
GO:0097094	craniofacial suture morphogenesis	4/1224	18/17913	0.0306974	0.202384	0.173186	GLI3/FREM1/BMP4/RAB23	4
GO:0099514	synaptic vesicle cytoskeletal transport	4/1224	18/17913	0.0306974	0.202384	0.173186	BLOC1S1/DTNBP1/AP3S1/AP3B1	4
GO:0099517	synaptic vesicle transport along microtubule	4/1224	18/17913	0.0306974	0.202384	0.173186	BLOC1S1/DTNBP1/AP3S1/AP3B1	4
GO:0048678	response to axon injury	10/1224	75/17913	0.0309447	0.203842	0.174433	KCNK2/CTNNA1/CST3/JAM3/LGALS1/DPYSL3/MATN2/NEFL/RGMA/TNC	10
GO:0002064	epithelial cell development	21/1224	199/17913	0.0313503	0.206176	0.176431	TNFRSF1A/BAD/MYADM/PLOD3/FGFR1/ROCK2/IQGAP1/CST3/MYO1E/CLIC4/NKX3-2/PGR/WNT5B/TFCP2L1/BMP6/WNT5A/TMOD1/PALLD/BMP4/ACTA2/FLNA	21
GO:0045807	positive regulation of endocytosis	16/1224	141/17913	0.0313521	0.206176	0.176431	LMAN2/HFE/FLOT1/AP2B1/ARRB1/TOR1A/CD63/MFGE8/ACTN4/IL15/RAB31/GPC3/WNT5A/CD36/SFRP4/GREM1	16
GO:0050768	negative regulation of neurogenesis	27/1224	271/17913	0.0314371	0.206488	0.176698	PSEN1/KCTD11/CNTN2/CTNNA1/SOX11/PBX1/BMP7/PHOX2B/ZNF536/SLIT2/LGALS1/ITM2C/DPYSL3/ISL2/DIXDC1/SLC6A4/LRP4/WNT5A/SEMA3A/GLI3/PMP22/NTN1/MEIS1/DAAM2/SYT4/RGMA/ADCYAP1	27
GO:0071466	cellular response to xenobiotic stimulus	18/1224	164/17913	0.0314527	0.206488	0.176698	AIP/AKR7A2/AKR7L/FOXO1/AGTR2/MGST3/NQO1/EGFR/FMO1/SLC8A1/UGT2B28/SERPINF1/FBXO32/CASQ2/RYR3/PTGS1/FMO2/AOC3	18
GO:0034504	protein localization to nucleus	23/1224	223/17913	0.0317177	0.208052	0.178036	XPA/PSEN1/TOR1AIP1/IPO5/SYNE1/AGTR2/TOR1A/LMNA/PKIG/ARL2/ABRA/BMP7/DCLK2/SIX1/SMAD3/MFHAS1/GBP2/GLI3/CD36/BMP4/RAB23/FLNA/CHP2	23
GO:0032945	negative regulation of mononuclear cell proliferation	9/1224	65/17913	0.0319038	0.208744	0.178628	SOX11/CTLA4/HLA-G/TWSG1/GPNMB/BTK/PDE5A/BMP4/GAL	9
GO:0050672	negative regulation of lymphocyte proliferation	9/1224	65/17913	0.0319038	0.208744	0.178628	SOX11/CTLA4/HLA-G/TWSG1/GPNMB/BTK/PDE5A/BMP4/GAL	9
GO:1904888	cranial skeletal system development	9/1224	65/17913	0.0319038	0.208744	0.178628	SH3PXD2B/SLC39A1/SIX1/SMAD3/TGFBR1/GLI3/FREM1/BMP4/RAB23	9
GO:0050921	positive regulation of chemotaxis	15/1224	130/17913	0.0319473	0.208853	0.178722	FGF10/CXCL13/FGFR1/HSPB1/PTK2B/SMAD3/SUCNR1/SLIT2/SMOC2/WNT5A/FGF2/EDN3/CASR/THBS4/CXCL14	15
GO:0033138	positive regulation of peptidyl-serine phosphorylation	11/1224	86/17913	0.0319823	0.208906	0.178767	PINK1/IFNB1/ARRB1/MAPKAP1/EGFR/TRIM6/GCG/CD44/WNT5A/CAV1/SFRP2	11
GO:0019884	antigen processing and presentation of exogenous antigen	19/1224	176/17913	0.0320803	0.20937	0.179164	DYNC1I2/PSMB3/PSMC3/SEC22B/AP1M1/HLA-E/PSMB2/AP2B1/HLA-B/AP1S2/HLA-F/HLA-C/HLA-G/AP3B1/OSBPL1A/CAPZB/HLA-A/VAMP8/CD36	19
GO:0019320	hexose catabolic process	8/1224	55/17913	0.0322932	0.210407	0.180051	BAD/GAPDH/FUT8/PGK1/PGM1/ENO1/PFKP/ACTN3	8
GO:0042982	amyloid precursor protein metabolic process	8/1224	55/17913	0.0322932	0.210407	0.180051	AATF/PSEN1/TMED10/PSENEN/ROCK2/PSEN2/IGF1/SPON1	8
GO:0033135	regulation of peptidyl-serine phosphorylation	14/1224	119/17913	0.0323758	0.210768	0.180361	PINK1/IFNB1/INPP5K/ARRB1/GPD1L/MAPKAP1/DMD/EGFR/TRIM6/GCG/CD44/WNT5A/CAV1/SFRP2	14
GO:0003300	cardiac muscle hypertrophy	13/1224	108/17913	0.0325796	0.211917	0.181344	TNFRSF1A/FOXO1/PDLIM5/AGTR2/LMNA/ROCK2/ATP2A2/LMCD1/SMAD3/RGS4/RGS2/IGF1/PDE5A	13
GO:0010611	regulation of cardiac muscle hypertrophy	10/1224	76/17913	0.033537	0.217047	0.185733	TNFRSF1A/FOXO1/LMNA/ROCK2/LMCD1/SMAD3/RGS4/RGS2/IGF1/PDE5A	10
GO:0048844	artery morphogenesis	10/1224	76/17913	0.033537	0.217047	0.185733	PKD2/LRP2/MYOCD/HPGD/SIX1/TGFBR1/COMP/FOXF1/BMP4/MYLK	10
GO:0006007	glucose catabolic process	6/1224	36/17913	0.0335637	0.217047	0.185733	BAD/GAPDH/PGK1/ENO1/PFKP/ACTN3	6
GO:0008038	neuron recognition	6/1224	36/17913	0.0335637	0.217047	0.185733	ROBO2/CNTN2/CNR1/NDN/CRTAC1/SEMA3A	6
GO:0031076	embryonic camera-type eye development	6/1224	36/17913	0.0335637	0.217047	0.185733	FGF10/SOX11/BMP7/ALDH1A3/WNT5A/FOXF2	6
GO:0050892	intestinal absorption	6/1224	36/17913	0.0335637	0.217047	0.185733	ACO1/SLC2A5/FABP2/CD36/SLC5A1/GCNT3	6
GO:1905332	positive regulation of morphogenesis of an epithelium	6/1224	36/17913	0.0335637	0.217047	0.185733	AGTR2/GDNF/SIX1/BMP4/WNT2B/GREM1	6
GO:0002063	chondrocyte development	5/1224	27/17913	0.0338669	0.218081	0.186619	PTHLH/ACAN/COMP/SULF1/SFRP2	5
GO:0003148	outflow tract septum morphogenesis	5/1224	27/17913	0.0338669	0.218081	0.186619	ROBO2/LRP2/NRP2/PARVA/BMP4	5
GO:0021846	cell proliferation in forebrain	5/1224	27/17913	0.0338669	0.218081	0.186619	RRM1/FGFR1/ZEB2/DIXDC1/GLI3	5
GO:0032201	telomere maintenance via semi-conservative replication	5/1224	27/17913	0.0338669	0.218081	0.186619	POLD4/POLA1/POLE3/RPA1/POLE4	5
GO:0090169	regulation of spindle assembly	5/1224	27/17913	0.0338669	0.218081	0.186619	CHMP4B/CHMP2A/DRG1/CHMP2B/GPSM2	5
GO:0045598	regulation of fat cell differentiation	15/1224	131/17913	0.033892	0.218081	0.186619	FOXO1/FTO/SH3PXD2B/SORT1/STK3/SMAD3/TPH1/WNT5B/FNDC5/TGFB1I1/WNT5A/HTR2A/WIF1/SFRP2/LMO3	15
GO:0030705	cytoskeleton-dependent intracellular transport	17/1224	154/17913	0.0341528	0.219493	0.187827	TUBA1B/BLOC1S1/TUBA1C/DTNBP1/AP3S1/KIF1B/TUBA1A/KIF13A/ACTN4/FYCO1/KIF1C/HSPB1/AP3B1/MAP1A/FEZ1/DLG2/NEFL	17
GO:0045665	negative regulation of neuron differentiation	21/1224	201/17913	0.034432	0.219493	0.187827	PSEN1/CNTN2/PBX1/BMP7/PHOX2B/ZNF536/SLIT2/LGALS1/ITM2C/DPYSL3/ISL2/DIXDC1/SLC6A4/LRP4/WNT5A/SEMA3A/GLI3/PMP22/NTN1/MEIS1/RGMA	21
GO:0009636	response to toxic substance	45/1224	499/17913	0.0344464	0.219493	0.187827	PRDX5/PINK1/BAD/XPA/TXNDC17/ENDOG/FOXO1/MAP1LC3A/KIF1B/TRPM6/MGST3/ESD/CST3/NQO1/ACTB/PTK2B/BMP7/HPGD/SLC8A1/KCNMA1/CNR1/RGS4/RGS2/RGS9/CLIC2/NUPR1/GPX8/APOBEC1/SLC2A4/RGS10/SLC6A4/ACTC1/NEFL/GSN/KCNMB1/CD36/CRYAB/SCN2B/MAOB/PTGS1/APOA4/ADCYAP1/TNC/CHRNA3/TPO	45
GO:0044706	multi-multicellular organism process	23/1224	225/17913	0.0346384	0.219493	0.187827	HFE/HEXB/AKR1B1/BSG/SH3PXD2B/TEAD3/KPNA6/CST3/HPGD/RECK/PTGFR/CNR1/COL16A1/CORIN/PTHLH/RGS2/PGR/TFCP2L1/SLC6A4/CLIC5/FBLN1/MMP2/ADCYAP1	23
GO:0001821	histamine secretion	3/1224	11/17913	0.0347026	0.219493	0.187827	VAMP8/BTK/ADCYAP1	3
GO:0002098	tRNA wobble uridine modification	3/1224	11/17913	0.0347026	0.219493	0.187827	URM1/ELP4/ELP3	3
GO:0009143	nucleoside triphosphate catabolic process	3/1224	11/17913	0.0347026	0.219493	0.187827	NUDT16/SAMHD1/ENPP3	3
GO:0014831	gastro-intestinal system smooth muscle contraction	3/1224	11/17913	0.0347026	0.219493	0.187827	TACR2/NMU/SULF1	3
GO:0021604	cranial nerve structural organization	3/1224	11/17913	0.0347026	0.219493	0.187827	NRP2/PLXNA4/SEMA3A	3
GO:0031581	hemidesmosome assembly	3/1224	11/17913	0.0347026	0.219493	0.187827	LAMC1/ITGB4/COL17A1	3
GO:0032060	bleb assembly	3/1224	11/17913	0.0347026	0.219493	0.187827	LPAR3/PMP22/MYLK	3
GO:0035766	cell chemotaxis to fibroblast growth factor	3/1224	11/17913	0.0347026	0.219493	0.187827	CXCL13/FGFR1/FGF2	3
GO:0048548	regulation of pinocytosis	3/1224	11/17913	0.0347026	0.219493	0.187827	ACTN4/PROM2/CAV1	3
GO:0060174	limb bud formation	3/1224	11/17913	0.0347026	0.219493	0.187827	FGF10/ZNF219/SOX11	3
GO:0060315	negative regulation of ryanodine-sensitive calcium-release channel activity	3/1224	11/17913	0.0347026	0.219493	0.187827	PKD2/CLIC2/CASQ2	3
GO:0072310	glomerular epithelial cell development	3/1224	11/17913	0.0347026	0.219493	0.187827	IQGAP1/MYO1E/BMP4	3
GO:0090178	regulation of establishment of planar polarity involved in neural tube closure	3/1224	11/17913	0.0347026	0.219493	0.187827	FZD2/WNT5A/SFRP2	3
GO:1904847	regulation of cell chemotaxis to fibroblast growth factor	3/1224	11/17913	0.0347026	0.219493	0.187827	CXCL13/FGFR1/FGF2	3
GO:1905383	protein localization to presynapse	3/1224	11/17913	0.0347026	0.219493	0.187827	HSPB1/MAP1A/DLG2	3
GO:2001241	positive regulation of extrinsic apoptotic signaling pathway in absence of ligand	3/1224	11/17913	0.0347026	0.219493	0.187827	PPP2R1A/CTNNA1/INHBA	3
GO:0008543	fibroblast growth factor receptor signaling pathway	13/1224	109/17913	0.0347716	0.219493	0.187827	POLR2L/POLR2G/GTF2F2/FAM20C/FGF10/FGFR1/IQGAP1/FGF7/FAT4/SMOC2/WNT5A/FGF2/SULF1	13
GO:0042303	molting cycle	13/1224	109/17913	0.0347716	0.219493	0.187827	ZMPSTE24/KRT25/FGF10/PER1/EGFR/CD109/FGF7/CDH3/INHBA/SPINK5/LRP4/WNT5A/GAL	13
GO:0042633	hair cycle	13/1224	109/17913	0.0347716	0.219493	0.187827	ZMPSTE24/KRT25/FGF10/PER1/EGFR/CD109/FGF7/CDH3/INHBA/SPINK5/LRP4/WNT5A/GAL	13
GO:1905207	regulation of cardiocyte differentiation	9/1224	66/17913	0.0347891	0.219493	0.187827	BMP7/MYOCD/EGFR/RGS4/RGS2/IGF1/BMP4/FZD7/GREM1	9
GO:0106106	cold-induced thermogenesis	16/1224	143/17913	0.0350909	0.221039	0.189149	HADH/FABP4/IP6K1/ABHD6/IL15/LPIN1/PPARGC1B/FABP5/PHOX2B/ACTN3/CIDEA/SLN/CAV1/CD36/DIO2/ADCYAP1	16
GO:0120161	regulation of cold-induced thermogenesis	16/1224	143/17913	0.0350909	0.221039	0.189149	HADH/FABP4/IP6K1/ABHD6/IL15/LPIN1/PPARGC1B/FABP5/PHOX2B/ACTN3/CIDEA/SLN/CAV1/CD36/DIO2/ADCYAP1	16
GO:1901615	organic hydroxy compound metabolic process	45/1224	500/17913	0.0354469	0.2231	0.190913	AKR7A2/SNX17/GIPC1/INPP5K/NTSR1/LRP2/FGFR1/AKR1B1/AGTR2/NPC2/CYB5R1/NUDT3/INPP5A/ACSS1/PLB1/DGAT1/IP6K1/PLCD3/OSBPL1A/DKK3/PTK2B/NUDT11/SLC34A1/TPH1/ZEB2/MAOA/CDH3/NUDT10/ACTN3/PLCB3/PLCD4/VLDLR/ALDH1A3/BMP6/IGF1/OSBPL6/ADH5/WNT5A/FGF2/ALDH1B1/MAOB/APOA4/DIO2/TPO/TYRP1	45
GO:0086065	cell communication involved in cardiac conduction	8/1224	56/17913	0.0355058	0.22329	0.191076	ATP1A3/ATP1A1/CACNB2/SLC8A1/CASQ2/CAV1/SCN4B/FLNA	8
GO:0045861	negative regulation of proteolysis	31/1224	324/17913	0.0363542	0.227992	0.195099	IDE/PRDX5/HFE/GAPDH/PSEN1/APLP2/USP7/SERPINB1/GIPC1/UBAC2/RPS6KA1/ARRB1/IFI6/CD59/CST3/COL6A3/CD55/RECK/CD109/MAP1A/GPC3/TM4SF20/DERL3/SPINK5/CD44/A2M/ITIH5/CRYAB/SPINK1/SPINK4/SFRP2	31
GO:0006720	isoprenoid metabolic process	14/1224	121/17913	0.0365996	0.227992	0.195099	LRP2/AKR1B1/NPC2/PLB1/DGAT1/EGFR/OPN1MW/LRP8/GPC3/ALDH1A3/ADH5/GPC4/RBP2/APOA4	14
GO:0046718	viral entry into host cell	14/1224	121/17913	0.0365996	0.227992	0.195099	IDE/SIVA1/MID2/HS3ST5/ITGB3/CD55/EGFR/VAMP8/IFITM1/TRIM31/LGALS1/GSN/CAV1/HTR2A	14
GO:1903038	negative regulation of leukocyte cell-cell adhesion	14/1224	121/17913	0.0365996	0.227992	0.195099	DUSP3/HFE/IFNB1/DUSP22/CTLA4/HLA-G/TWSG1/GPNMB/HLX/CCL25/PDE5A/GLI3/LGALS3/BMP4	14
GO:0071248	cellular response to metal ion	18/1224	167/17913	0.0367161	0.227992	0.195099	HFE/ENDOG/KCNA1/PKD2/MAP1LC3A/FABP4/IQGAP1/NQO1/EGFR/CLIC4/SLC34A1/DLG2/BMP6/SERPINF1/WNT5A/GSN/RYR3/CHP2	18
GO:0001502	cartilage condensation	4/1224	19/17913	0.03684	0.227992	0.195099	MYF5/ROR2/ACAN/MGP	4
GO:0001991	regulation of systemic arterial blood pressure by circulatory renin-angiotensin	4/1224	19/17913	0.03684	0.227992	0.195099	AGTR2/SUCNR1/CTSG/CPA3	4
GO:0002313	mature B cell differentiation involved in immune response	4/1224	19/17913	0.03684	0.227992	0.195099	PTK2B/ITM2A/LGALS1/NKX2-3	4
GO:0007350	blastoderm segmentation	4/1224	19/17913	0.03684	0.227992	0.195099	NRP2/WNT5A/SEMA3A/HOXD8	4
GO:0010523	negative regulation of calcium ion transport into cytosol	4/1224	19/17913	0.03684	0.227992	0.195099	PKD2/NTSR1/CLIC2/CASQ2	4
GO:0021756	striatum development	4/1224	19/17913	0.03684	0.227992	0.195099	SLITRK5/INHBA/FOXP2/ALDH1A3	4
GO:0032332	positive regulation of chondrocyte differentiation	4/1224	19/17913	0.03684	0.227992	0.195099	ZNF219/SMAD3/BMP6/GLI3	4
GO:0034138	toll-like receptor 3 signaling pathway	4/1224	19/17913	0.03684	0.227992	0.195099	FLOT1/RFTN1/CAV1/COLEC12	4
GO:0042693	muscle cell fate commitment	4/1224	19/17913	0.03684	0.227992	0.195099	MYF5/FGF10/WNT8A/MYL2	4
GO:0046597	negative regulation of viral entry into host cell	4/1224	19/17913	0.03684	0.227992	0.195099	MID2/IFITM1/TRIM31/GSN	4
GO:0050860	negative regulation of T cell receptor signaling pathway	4/1224	19/17913	0.03684	0.227992	0.195099	DUSP3/PHPT1/DUSP22/LGALS3	4
GO:0072079	nephron tubule formation	4/1224	19/17913	0.03684	0.227992	0.195099	GDNF/SIX1/OSR1/GREM1	4
GO:0140131	positive regulation of lymphocyte chemotaxis	4/1224	19/17913	0.03684	0.227992	0.195099	CXCL13/PTK2B/WNT5A/CXCL14	4
GO:1901881	positive regulation of protein depolymerization	4/1224	19/17913	0.03684	0.227992	0.195099	CFL1/CFL2/DSTN/SLN	4
GO:2000696	regulation of epithelial cell differentiation involved in kidney development	4/1224	19/17913	0.03684	0.227992	0.195099	GDNF/YAP1/OSR1/FAT4	4
GO:0009791	post-embryonic development	11/1224	88/17913	0.0370307	0.228989	0.195953	ERCC1/PSEN1/ACO1/ARID5B/MYO1E/TGFBR1/MYL2/NDN/FOXP2/NKX2-3/BMP4	11
GO:0035725	sodium ion transmembrane transport	13/1224	110/17913	0.0370673	0.229033	0.19599	PKD2/ACTN4/ATP1A3/GPD1L/ATP1A1/DMD/SLC8A1/SLC34A1/OSR1/SLMAP/SLC24A3/SCN2B/SCN4B	13
GO:0019318	hexose metabolic process	24/1224	239/17913	0.0376238	0.231654	0.198233	BAD/GAPDH/ZMPSTE24/SLC25A1/FUT8/INPP5K/PGK1/FOXO1/PGM1/AKR1B1/FUCA2/ENO1/PFKP/PDK3/OAS1/FABP5/GALM/C1QTNF2/ACTN3/GCG/IRS1/IGF1/PGM5/SORBS1	24
GO:0048545	response to steroid hormone	35/1224	375/17913	0.0376438	0.231654	0.198233	DDX54/UFSP2/BAD/FOXP1/EGLN2/FOXO1/AGTR2/RWDD1/RORB/PAQR8/PER1/ATP1A3/ATP1A1/BMP7/EGFR/PPARGC1B/YAP1/PGR/SLIT2/FHL2/S100B/PTGER2/TGFB1I1/BMP6/SERPINF1/NEFL/FBXO32/CAV1/CNGA3/MAOB/BMP4/TCF21/SST/ADCYAP1/LMO3	35
GO:0001990	regulation of systemic arterial blood pressure by hormone	6/1224	37/17913	0.037828	0.231654	0.198233	AGTR2/CORIN/SUCNR1/EDN3/CTSG/CPA3	6
GO:0003009	skeletal muscle contraction	6/1224	37/17913	0.037828	0.231654	0.198233	DMPK/ATP2A2/DMD/ACTN3/ATP8A2/SYNM	6
GO:0010614	negative regulation of cardiac muscle hypertrophy	6/1224	37/17913	0.037828	0.231654	0.198233	TNFRSF1A/FOXO1/LMNA/SMAD3/RGS4/RGS2	6
GO:0042307	positive regulation of protein import into nucleus	6/1224	37/17913	0.037828	0.231654	0.198233	PSEN1/IPO5/SMAD3/GLI3/FLNA/CHP2	6
GO:0045214	sarcomere organization	6/1224	37/17913	0.037828	0.231654	0.198233	MYOZ2/CFL2/TPM1/LDB3/CASQ2/FHOD3	6
GO:0045684	positive regulation of epidermis development	6/1224	37/17913	0.037828	0.231654	0.198233	ATOH1/IL20/WNT5A/SFRP4/BMP4/GAL	6
GO:0046326	positive regulation of glucose import	6/1224	37/17913	0.037828	0.231654	0.198233	C1QTNF2/GPC3/IRS1/IGF1/SORBS1/ITLN1	6
GO:0060306	regulation of membrane repolarization	6/1224	37/17913	0.037828	0.231654	0.198233	ZMPSTE24/WDR1/CASQ2/CAV1/SCN4B/FLNA	6
GO:1901381	positive regulation of potassium ion transmembrane transport	6/1224	37/17913	0.037828	0.231654	0.198233	LRRC38/KCNA1/EDN3/KCNMB1/GAL/FLNA	6
GO:0010812	negative regulation of cell-substrate adhesion	9/1224	67/17913	0.037849	0.231654	0.198233	ACTN4/DUSP22/ARHGAP6/CORO1C/LGALS1/FBLN1/FZD7/HOXA7/MYOC	9
GO:0090130	tissue migration	34/1224	363/17913	0.0383452	0.232264	0.198755	CORO1B/FOXP1/MYH9/GIPC1/FGF10/PFN1/CXCL13/FGFR1/AGTR2/ROCK2/ITGB3/HSPB1/NRP2/PTK2B/CORO1C/GLIPR2/ZEB2/TGFBR1/SLIT2/FGF7/MCC/MEOX2/SMOC2/SERPINF1/ACTC1/WNT5A/FOXF1/FGF2/SEMA3A/BMP4/ACTA2/PRSS3/GREM1/ACTG2	34
GO:0032507	maintenance of protein location in cell	8/1224	57/17913	0.0389274	0.232264	0.198755	PINK1/SYNE1/ARL2/EPB41L3/TLN1/SCIN/GSN/CAV1	8
GO:0035418	protein localization to synapse	8/1224	57/17913	0.0389274	0.232264	0.198755	HSPB1/MAP1A/DLG2/GRIN2C/GRIP2/WNT5A/GPC4/LGI1	8
GO:0005979	regulation of glycogen biosynthetic process	5/1224	28/17913	0.0389885	0.232264	0.198755	INPP5K/C1QTNF2/IRS1/IGF1/SORBS1	5
GO:0010882	regulation of cardiac muscle contraction by calcium ion signaling	5/1224	28/17913	0.0389885	0.232264	0.198755	DMD/SLC8A1/CLIC2/CASQ2/PLN	5
GO:0010962	regulation of glucan biosynthetic process	5/1224	28/17913	0.0389885	0.232264	0.198755	INPP5K/C1QTNF2/IRS1/IGF1/SORBS1	5
GO:0042634	regulation of hair cycle	5/1224	28/17913	0.0389885	0.232264	0.198755	PER1/CDH3/SPINK5/WNT5A/GAL	5
GO:0044550	secondary metabolite biosynthetic process	5/1224	28/17913	0.0389885	0.232264	0.198755	GIPC1/ZEB2/CDH3/WNT5A/TYRP1	5
GO:0070306	lens fiber cell differentiation	5/1224	28/17913	0.0389885	0.232264	0.198755	SMAD3/ZEB2/WNT5B/TMOD1/CRYGD	5
GO:0032271	regulation of protein polymerization	19/1224	180/17913	0.0390546	0.232264	0.198755	VDAC2/MAPRE1/SPIRE1/CORO1B/PINK1/MYADM/DRG1/CTTN/PFN1/SNX9/ARL2/PTK2B/SLIT2/SCIN/TMOD1/GSN/FHOD3/LMOD1/CCL11	19
GO:0006953	acute-phase response	7/1224	47/17913	0.0391351	0.232264	0.198755	HFE/MRGPRX1/REG3G/CNR1/TNFRSF11A/PTGER3/REG3A	7
GO:0033260	nuclear DNA replication	7/1224	47/17913	0.0391351	0.232264	0.198755	POLD4/POLA1/ZMPSTE24/POLE3/FGFR1/RPA1/POLE4	7
GO:0061383	trabecula morphogenesis	7/1224	47/17913	0.0391351	0.232264	0.198755	BMP7/FBN2/PPARGC1B/TGFBR1/MMP2/TGFBR3/GREM1	7
GO:0030041	actin filament polymerization	16/1224	145/17913	0.0391445	0.232264	0.198755	SPIRE1/CORO1B/MYADM/CTTN/PFN1/SNX9/MSRB2/ARHGAP6/PTK2B/SLIT2/SCIN/TMOD1/GSN/FHOD3/LMOD1/CCL11	16
GO:0042133	neurotransmitter metabolic process	16/1224	145/17913	0.0391445	0.232264	0.198755	GAD1/PKD2/AGTR2/DDAH1/ROCK2/GAD2/NQO1/PRIMA1/PTK2B/SMAD3/TPH1/MAOA/SLC6A4/CAV1/CD36/MAOB	16
GO:0050806	positive regulation of synaptic transmission	16/1224	145/17913	0.0391445	0.232264	0.198755	SQSTM1/PINK1/FLOT1/DTNBP1/NTSR1/TACR2/PTK2B/EGFR/CACNB2/CNR1/RGS4/TSHZ3/S100B/ROR2/ADCYAP1/LGI1	16
GO:0008589	regulation of smoothened signaling pathway	10/1224	78/17913	0.0391693	0.232264	0.198755	FGF10/KCTD11/CTNNA1/EVC/KIF7/RAB34/GPC3/GLI2/GLI3/SCUBE3	10
GO:0030512	negative regulation of transforming growth factor beta receptor signaling pathway	10/1224	78/17913	0.0391693	0.232264	0.198755	FBN2/SMAD3/CD109/TGFBR1/HTRA3/TGFB1I1/CIDEA/LTBP1/CAV1/TGFBR3	10
GO:0051279	regulation of release of sequestered calcium ion into cytosol	10/1224	78/17913	0.0391693	0.232264	0.198755	PKD2/NTSR1/DMD/PTK2B/SLC8A1/BDKRB1/CLIC2/JPH2/CASQ2/PLN	10
GO:0006006	glucose metabolic process	21/1224	204/17913	0.0394695	0.232264	0.198755	BAD/GAPDH/ZMPSTE24/SLC25A1/INPP5K/PGK1/FOXO1/PGM1/ENO1/PFKP/PDK3/OAS1/FABP5/GALM/C1QTNF2/ACTN3/GCG/IRS1/IGF1/PGM5/SORBS1	21
GO:0050792	regulation of viral process	21/1224	204/17913	0.0394695	0.232264	0.198755	POLR2L/CFL1/POLR2G/GTF2F2/CHMP4B/PSMC3/TAF11/IFNB1/CHMP2A/INPP5K/MID2/HS3ST5/CHMP2B/KPNA6/APOBEC3C/OAS1/IFITM1/TRIM31/LGALS1/TRIM6/GSN	21
GO:0005996	monosaccharide metabolic process	27/1224	277/17913	0.039741	0.232264	0.198755	BAD/GAPDH/ZMPSTE24/TKT/SLC25A1/FUT8/INPP5K/PGK1/FOXO1/PGM1/AKR1B1/FUCA2/ENO1/PFKP/PDK3/OAS1/FABP5/GALM/C1QTNF2/ACTN3/GCG/UGT2B7/IRS1/UGT2B28/IGF1/PGM5/SORBS1	27
GO:0001841	neural tube formation	12/1224	100/17913	0.0398042	0.232264	0.198755	CFL1/PFN1/LRP2/SOX11/STK3/BMP7/FZD2/CC2D2A/ZEB2/WNT5A/BMP4/SFRP2	12
GO:0016079	synaptic vesicle exocytosis	12/1224	100/17913	0.0398042	0.232264	0.198755	PSEN1/GIPC1/DTNBP1/ATP2A2/RIMS3/CADPS2/CACNB2/CNR1/VAMP1/APBA2/HTR2A/SYT4	12
GO:0032414	positive regulation of ion transmembrane transporter activity	12/1224	100/17913	0.0398042	0.232264	0.198755	PINK1/LRRC38/STIM1/KCNA1/PKD2/NTSR1/ACTN4/DMD/CACNB2/RGS9/JPH2/GAL	12
GO:0030260	entry into host cell	15/1224	134/17913	0.0402409	0.232264	0.198755	IDE/SIVA1/MID2/HS3ST5/FUCA2/ITGB3/CD55/EGFR/VAMP8/IFITM1/TRIM31/LGALS1/GSN/CAV1/HTR2A	15
GO:0044409	entry into host	15/1224	134/17913	0.0402409	0.232264	0.198755	IDE/SIVA1/MID2/HS3ST5/FUCA2/ITGB3/CD55/EGFR/VAMP8/IFITM1/TRIM31/LGALS1/GSN/CAV1/HTR2A	15
GO:0051806	entry into cell of other organism involved in symbiotic interaction	15/1224	134/17913	0.0402409	0.232264	0.198755	IDE/SIVA1/MID2/HS3ST5/FUCA2/ITGB3/CD55/EGFR/VAMP8/IFITM1/TRIM31/LGALS1/GSN/CAV1/HTR2A	15
GO:0051828	entry into other organism involved in symbiotic interaction	15/1224	134/17913	0.0402409	0.232264	0.198755	IDE/SIVA1/MID2/HS3ST5/FUCA2/ITGB3/CD55/EGFR/VAMP8/IFITM1/TRIM31/LGALS1/GSN/CAV1/HTR2A	15
GO:0009166	nucleotide catabolic process	18/1224	169/17913	0.0405659	0.232264	0.198755	NUDT16/ZBTB20/GAPDH/PGK1/PGM1/ENO1/NUDT3/PFKP/LDHA/SAMHD1/NEIL2/NT5E/ACTN3/NUPR1/IGF1/PDE8B/PDE5A/HTR2A	18
GO:0001757	somite specification	2/1224	5/17913	0.0406081	0.232264	0.198755	MEOX2/MEOX1	2
GO:0002036	regulation of L-glutamate import across plasma membrane	2/1224	5/17913	0.0406081	0.232264	0.198755	PSEN1/ARL6IP5	2
GO:0002457	T cell antigen processing and presentation	2/1224	5/17913	0.0406081	0.232264	0.198755	HFE/RFTN1	2
GO:0003150	muscular septum morphogenesis	2/1224	5/17913	0.0406081	0.232264	0.198755	FZD2/TGFBR3	2
GO:0007021	tubulin complex assembly	2/1224	5/17913	0.0406081	0.232264	0.198755	ARL2/CRYAB	2
GO:0009217	purine deoxyribonucleoside triphosphate catabolic process	2/1224	5/17913	0.0406081	0.232264	0.198755	NUDT16/SAMHD1	2
GO:0010040	response to iron(II) ion	2/1224	5/17913	0.0406081	0.232264	0.198755	MAP1LC3A/ACO1	2
GO:0010572	positive regulation of platelet activation	2/1224	5/17913	0.0406081	0.232264	0.198755	SELP/PDPN	2
GO:0019049	evasion or tolerance of host defenses by virus	2/1224	5/17913	0.0406081	0.232264	0.198755	KPNA6/SMAD3	2
GO:0021636	trigeminal nerve morphogenesis	2/1224	5/17913	0.0406081	0.232264	0.198755	PLXNA4/SEMA3A	2
GO:0021637	trigeminal nerve structural organization	2/1224	5/17913	0.0406081	0.232264	0.198755	PLXNA4/SEMA3A	2
GO:0021869	forebrain ventricular zone progenitor cell division	2/1224	5/17913	0.0406081	0.232264	0.198755	FGFR1/DIXDC1	2
GO:0031133	regulation of axon diameter	2/1224	5/17913	0.0406081	0.232264	0.198755	CNTN2/NEFL	2
GO:0031944	negative regulation of glucocorticoid metabolic process	2/1224	5/17913	0.0406081	0.232264	0.198755	ATP1A1/DKK3	2
GO:0031947	negative regulation of glucocorticoid biosynthetic process	2/1224	5/17913	0.0406081	0.232264	0.198755	ATP1A1/DKK3	2
GO:0033227	dsRNA transport	2/1224	5/17913	0.0406081	0.232264	0.198755	FLOT1/RFTN1	2
GO:0035442	dipeptide transmembrane transport	2/1224	5/17913	0.0406081	0.232264	0.198755	SLC15A1/SLC15A2	2
GO:0035483	gastric emptying	2/1224	5/17913	0.0406081	0.232264	0.198755	NMU/PTGER1	2
GO:0035513	oxidative RNA demethylation	2/1224	5/17913	0.0406081	0.232264	0.198755	FTO/ALKBH5	2
GO:0035524	proline transmembrane transport	2/1224	5/17913	0.0406081	0.232264	0.198755	SLC1A4/SLC6A20	2
GO:0038171	cannabinoid signaling pathway	2/1224	5/17913	0.0406081	0.232264	0.198755	ABHD6/CNR1	2
GO:0042640	anagen	2/1224	5/17913	0.0406081	0.232264	0.198755	SPINK5/WNT5A	2
GO:0042938	dipeptide transport	2/1224	5/17913	0.0406081	0.232264	0.198755	SLC15A1/SLC15A2	2
GO:0042989	sequestering of actin monomers	2/1224	5/17913	0.0406081	0.232264	0.198755	SCIN/GSN	2
GO:0044413	avoidance of host defenses	2/1224	5/17913	0.0406081	0.232264	0.198755	KPNA6/SMAD3	2
GO:0044415	evasion or tolerance of host defenses	2/1224	5/17913	0.0406081	0.232264	0.198755	KPNA6/SMAD3	2
GO:0045636	positive regulation of melanocyte differentiation	2/1224	5/17913	0.0406081	0.232264	0.198755	KITLG/ZEB2	2
GO:0048550	negative regulation of pinocytosis	2/1224	5/17913	0.0406081	0.232264	0.198755	PROM2/CAV1	2
GO:0048818	positive regulation of hair follicle maturation	2/1224	5/17913	0.0406081	0.232264	0.198755	WNT5A/GAL	2
GO:0051295	establishment of meiotic spindle localization	2/1224	5/17913	0.0406081	0.232264	0.198755	SPIRE1/MYH9	2
GO:0051832	avoidance of defenses of other organism involved in symbiotic interaction	2/1224	5/17913	0.0406081	0.232264	0.198755	KPNA6/SMAD3	2
GO:0051834	evasion or tolerance of defenses of other organism involved in symbiotic interaction	2/1224	5/17913	0.0406081	0.232264	0.198755	KPNA6/SMAD3	2
GO:0051884	regulation of timing of anagen	2/1224	5/17913	0.0406081	0.232264	0.198755	SPINK5/WNT5A	2
GO:0060501	positive regulation of epithelial cell proliferation involved in lung morphogenesis	2/1224	5/17913	0.0406081	0.232264	0.198755	FGF7/FOXP2	2
GO:0060681	branch elongation involved in ureteric bud branching	2/1224	5/17913	0.0406081	0.232264	0.198755	SIX1/BMP4	2
GO:0061056	sclerotome development	2/1224	5/17913	0.0406081	0.232264	0.198755	MEOX1/SFRP2	2
GO:0070487	monocyte aggregation	2/1224	5/17913	0.0406081	0.232264	0.198755	BMP7/CD44	2
GO:0071205	protein localization to juxtaparanode region of axon	2/1224	5/17913	0.0406081	0.232264	0.198755	CNTN2/EPB41L3	2
GO:0071672	negative regulation of smooth muscle cell chemotaxis	2/1224	5/17913	0.0406081	0.232264	0.198755	CORO1B/SLIT2	2
GO:0071798	response to prostaglandin D	2/1224	5/17913	0.0406081	0.232264	0.198755	PTGFR/TNC	2
GO:0071799	cellular response to prostaglandin D stimulus	2/1224	5/17913	0.0406081	0.232264	0.198755	PTGFR/TNC	2
GO:0072103	glomerulus vasculature morphogenesis	2/1224	5/17913	0.0406081	0.232264	0.198755	BMP4/TCF21	2
GO:0072104	glomerular capillary formation	2/1224	5/17913	0.0406081	0.232264	0.198755	BMP4/TCF21	2
GO:0072143	mesangial cell development	2/1224	5/17913	0.0406081	0.232264	0.198755	OSR1/ACTA2	2
GO:0072162	metanephric mesenchymal cell differentiation	2/1224	5/17913	0.0406081	0.232264	0.198755	OSR1/TCF21	2
GO:0072733	response to staurosporine	2/1224	5/17913	0.0406081	0.232264	0.198755	CASP7/SLC34A1	2
GO:0072734	cellular response to staurosporine	2/1224	5/17913	0.0406081	0.232264	0.198755	CASP7/SLC34A1	2
GO:0090032	negative regulation of steroid hormone biosynthetic process	2/1224	5/17913	0.0406081	0.232264	0.198755	ATP1A1/DKK3	2
GO:0090527	actin filament reorganization	2/1224	5/17913	0.0406081	0.232264	0.198755	GDPD2/GSN	2
GO:0098735	positive regulation of the force of heart contraction	2/1224	5/17913	0.0406081	0.232264	0.198755	SLC8A1/MYL2	2
GO:0099541	trans-synaptic signaling by lipid	2/1224	5/17913	0.0406081	0.232264	0.198755	CNR1/FABP5	2
GO:0099542	trans-synaptic signaling by endocannabinoid	2/1224	5/17913	0.0406081	0.232264	0.198755	CNR1/FABP5	2
GO:1901228	positive regulation of transcription from RNA polymerase II promoter involved in heart development	2/1224	5/17913	0.0406081	0.232264	0.198755	MYOCD/GREM1	2
GO:1903297	regulation of hypoxia-induced intrinsic apoptotic signaling pathway	2/1224	5/17913	0.0406081	0.232264	0.198755	PINK1/ENO1	2
GO:1903298	negative regulation of hypoxia-induced intrinsic apoptotic signaling pathway	2/1224	5/17913	0.0406081	0.232264	0.198755	PINK1/ENO1	2
GO:1905333	regulation of gastric motility	2/1224	5/17913	0.0406081	0.232264	0.198755	NMU/PTGER1	2
GO:1990049	retrograde neuronal dense core vesicle transport	2/1224	5/17913	0.0406081	0.232264	0.198755	KIF1B/KIF1C	2
GO:2000118	regulation of sodium-dependent phosphate transport	2/1224	5/17913	0.0406081	0.232264	0.198755	SLC34A1/SFRP4	2
GO:2001245	regulation of phosphatidylcholine biosynthetic process	2/1224	5/17913	0.0406081	0.232264	0.198755	RAB38/FABP3	2
GO:0051961	negative regulation of nervous system development	28/1224	290/17913	0.0407534	0.232924	0.199319	ROBO2/PSEN1/KCTD11/CNTN2/CTNNA1/SOX11/PBX1/BMP7/PHOX2B/ZNF536/SLIT2/LGALS1/ITM2C/DPYSL3/ISL2/DIXDC1/SLC6A4/LRP4/WNT5A/SEMA3A/GLI3/PMP22/NTN1/MEIS1/DAAM2/SYT4/RGMA/ADCYAP1	28
GO:0070085	glycosylation	24/1224	241/17913	0.0408433	0.233266	0.199612	DAD1/RPN1/KRTCAP2/DHDDS/PLOD3/PSEN1/MGAT1/ST6GALNAC6/EXT2/FUT8/DDOST/C1GALT1C1/B3GNT8/GALNT2/IL15/TMTC1/DERL3/TMTC2/MUC17/FUT3/ST8SIA1/MUC13/GCNT3/ST6GALNAC1	24
GO:0009060	aerobic respiration	9/1224	68/17913	0.0410871	0.233971	0.200216	IDE/ADSL/BLOC1S1/UQCRC1/ACO2/COX6B1/IDH3A/NDUFA4/ACTN3	9
GO:0042698	ovulation cycle	9/1224	68/17913	0.0410871	0.233971	0.200216	ROBO2/ARRB1/EREG/EGFR/PGR/SLIT2/INHBA/TIMP4/SERPINF1	9
GO:0046323	glucose import	9/1224	68/17913	0.0410871	0.233971	0.200216	PEA15/SORT1/C1QTNF2/GPC3/SLC2A4/IRS1/IGF1/SORBS1/ITLN1	9
GO:0086003	cardiac muscle cell contraction	9/1224	68/17913	0.0410871	0.233971	0.200216	GPD1L/ATP1A1/CACNB2/SGCD/CAV1/SCN2B/SCN4B/FLNA/PLN	9
GO:0009855	determination of bilateral symmetry	14/1224	123/17913	0.0412047	0.234393	0.200577	PSEN1/FGF10/PKD2/ARMC4/SMAD3/NKX3-2/CC2D2A/HAND1/WNT5A/FOXF1/DAAM2/NBL1/GREM2/GREM1	14
GO:0043393	regulation of protein binding	22/1224	217/17913	0.0412216	0.234393	0.200577	MAPRE1/HFE/LRPAP1/CCPG1/PSEN1/FLOT1/DTNBP1/ARRB1/STK3/ACTB/TGFBR1/GCG/CRTAC1/WNT5A/BAG2/CAV1/CD36/TGFBR3/LGALS3/BMP4/SPON1/GREM2	22
GO:0001933	negative regulation of protein phosphorylation	38/1224	416/17913	0.041472	0.235645	0.201648	PINK1/DUSP3/MYADM/PSEN1/CTDSP2/IPO5/DTNBP1/INPP5K/MVP/WARS/FOXO1/HEXIM1/PPP2R1A/ARRB1/FABP4/PER1/DBNDD2/ILK/GPD1L/HSPB1/DUSP22/DMD/BMP7/MYOCD/CD109/CORO1C/RGS4/RGS2/BDKRB1/SLIT2/FBLN1/CAV1/PRKAR2B/BMP4/SPINK1/SFRP2/LMO3/GREM1	38
GO:0008645	hexose transmembrane transport	13/1224	112/17913	0.0419782	0.238172	0.203811	INPP5K/PEA15/SORT1/SLC2A5/FABP5/C1QTNF2/GPC3/SLC2A4/IRS1/IGF1/SORBS1/SLC5A1/ITLN1	13
GO:1903828	negative regulation of cellular protein localization	13/1224	112/17913	0.0419782	0.238172	0.203811	TAX1BP3/INPP5K/UBAC2/ROCK2/PKIG/ANKRD13A/LEPROT/DCLK2/MAP1A/MFHAS1/DERL3/CD36/RAB23	13
GO:0006029	proteoglycan metabolic process	10/1224	79/17913	0.0422159	0.238998	0.204518	EXT2/HEXB/CSGALNACT2/ADAMTS12/HS3ST5/ACAN/EGFLAM/UST/IGF1/SULF1	10
GO:0014743	regulation of muscle hypertrophy	10/1224	79/17913	0.0422159	0.238998	0.204518	TNFRSF1A/FOXO1/LMNA/ROCK2/LMCD1/SMAD3/RGS4/RGS2/IGF1/PDE5A	10
GO:0055021	regulation of cardiac muscle tissue growth	10/1224	79/17913	0.0422159	0.238998	0.204518	KCNK2/FGFR1/YAP1/RGS4/RGS2/TGFBR1/IGF1/FGF2/TGFBR3/MEIS1	10
GO:0042326	negative regulation of phosphorylation	41/1224	455/17913	0.042378	0.239471	0.204922	PINK1/DUSP3/MYADM/PSEN1/CTDSP2/IPO5/DTNBP1/INPP5K/MVP/WARS/FOXO1/HEXIM1/PPP2R1A/ARRB1/FABP4/PER1/DBNDD2/ILK/GPD1L/HSPB1/DUSP22/DMD/BMP7/MYOCD/CD109/CORO1C/RGS4/RGS2/BDKRB1/SLIT2/ACTN3/INHBA/NUPR1/FBLN1/CAV1/PRKAR2B/BMP4/SPINK1/SFRP2/LMO3/GREM1	41
GO:0002707	negative regulation of lymphocyte mediated immunity	6/1224	38/17913	0.0424227	0.239471	0.204922	HFE/IFNB1/HLA-E/HLA-F/DUSP22/HLA-G	6
GO:0035329	hippo signaling	6/1224	38/17913	0.0424227	0.239471	0.204922	WWC3/SOX11/TEAD3/STK3/YAP1/FAT4	6
GO:0044088	regulation of vacuole organization	6/1224	38/17913	0.0424227	0.239471	0.204922	CHMP4B/PINK1/SEC22B/CHMP4A/FEZ1/NUPR1	6
GO:0048675	axon extension	12/1224	101/17913	0.0424828	0.239636	0.205064	CTTN/ILK/AUTS2/NRP2/VCL/PLXNA4/SLIT2/OLFM1/NDN/WNT5A/SEMA3A/NTN1	12
GO:0032233	positive regulation of actin filament bundle assembly	8/1224	58/17913	0.0425623	0.2397	0.205118	SH3PXD2B/ROCK2/S100A10/SMAD3/TPM1/TGFBR1/FLNA/MYOC	8
GO:0098661	inorganic anion transmembrane transport	11/1224	90/17913	0.0426116	0.2397	0.205118	SLC1A4/CLIC4/SLC34A1/CLIC2/FXYD3/CLIC5/ADAMTS8/CLIC6/CASR/SLC26A3/CLCA1	11
GO:0071241	cellular response to inorganic substance	20/1224	194/17913	0.0430943	0.2397	0.205118	BAD/HFE/ENDOG/FOXO1/KCNA1/PKD2/MAP1LC3A/FABP4/IQGAP1/NQO1/EGFR/CLIC4/SLC34A1/DLG2/BMP6/SERPINF1/WNT5A/GSN/RYR3/CHP2	20
GO:0042176	regulation of protein catabolic process	33/1224	354/17913	0.0431303	0.2397	0.205118	IDE/PINK1/HFE/PSMC3/SEC22B/EGLN2/PSEN1/FAF1/USP7/GIPC1/FOXO1/BCAP31/SNX9/LRP2/UBAC2/CST3/PTK2B/EGFR/SMAD3/MAP1A/NKD1/GPC3/DERL3/GRIN2C/NUPR1/WNT5A/PACSIN3/BAG2/CAV1/VIP/FLNA/FOXF2/FAM83D	33
GO:0000910	cytokinesis	16/1224	147/17913	0.0435249	0.2397	0.205118	CFL1/SPIRE1/CHMP4B/MYH9/CHMP2A/GIPC1/CHMP4A/SNX9/CETN2/ANXA11/CHMP2B/KIF13A/OPN1MW/KLHL13/TRIM36/SVIL	16
GO:0002438	acute inflammatory response to antigenic stimulus	4/1224	20/17913	0.0436371	0.2397	0.205118	HLA-E/BTK/CNR1/ADCYAP1	4
GO:0003323	type B pancreatic cell development	4/1224	20/17913	0.0436371	0.2397	0.205118	BAD/BMP6/WNT5A/BMP4	4
GO:0006817	phosphate ion transport	4/1224	20/17913	0.0436371	0.2397	0.205118	FGFR1/SLC34A1/ADAMTS8/SFRP4	4
GO:0035357	peroxisome proliferator activated receptor signaling pathway	4/1224	20/17913	0.0436371	0.2397	0.205118	ACTN4/PDK3/FABP5/LMO3	4
GO:0035929	steroid hormone secretion	4/1224	20/17913	0.0436371	0.2397	0.205118	AGTR2/INHBA/BMP6/GAL	4
GO:0043586	tongue development	4/1224	20/17913	0.0436371	0.2397	0.205118	EGFR/SIX1/GLI3/BNC2	4
GO:0051797	regulation of hair follicle development	4/1224	20/17913	0.0436371	0.2397	0.205118	CDH3/SPINK5/WNT5A/GAL	4
GO:0060231	mesenchymal to epithelial transition	4/1224	20/17913	0.0436371	0.2397	0.205118	GDNF/BMP4/FZD7/GREM1	4
GO:0072087	renal vesicle development	4/1224	20/17913	0.0436371	0.2397	0.205118	GDNF/OSR1/BMP4/GREM1	4
GO:0072234	metanephric nephron tubule development	4/1224	20/17913	0.0436371	0.2397	0.205118	PKD2/YAP1/OSR1/FAT4	4
GO:0098743	cell aggregation	4/1224	20/17913	0.0436371	0.2397	0.205118	MYF5/ROR2/ACAN/MGP	4
GO:1901673	regulation of mitotic spindle assembly	4/1224	20/17913	0.0436371	0.2397	0.205118	CHMP4B/CHMP2A/DRG1/CHMP2B	4
GO:0001701	in utero embryonic development	32/1224	342/17913	0.043949	0.2397	0.205118	DAD1/EMG1/PLOD3/PSMC3/MGAT1/B9D1/MYH9/ENDOG/FUT8/INPP5K/RNASEH2B/PKD2/FGFR1/MED21/ZFAT/SLC39A1/STK3/PLCD3/MYO1E/BMP7/EGFR/SMAD3/APBA2/TPM1/TGFBR1/HOPX/GLI2/IGF1/HAND1/FOXF1/GLI3/RSPO3	32
GO:0002863	positive regulation of inflammatory response to antigenic stimulus	3/1224	12/17913	0.0439743	0.2397	0.205118	HLA-E/BTK/CNR1	3
GO:0005513	detection of calcium ion	3/1224	12/17913	0.0439743	0.2397	0.205118	STIM1/CASQ2/CASR	3
GO:0006069	ethanol oxidation	3/1224	12/17913	0.0439743	0.2397	0.205118	ACSS1/ADH5/ALDH1B1	3
GO:0010649	regulation of cell communication by electrical coupling	3/1224	12/17913	0.0439743	0.2397	0.205118	SLC8A1/CASQ2/CAV1	3
GO:0010960	magnesium ion homeostasis	3/1224	12/17913	0.0439743	0.2397	0.205118	KCNA1/EGFR/EDN3	3
GO:0014029	neural crest formation	3/1224	12/17913	0.0439743	0.2397	0.205118	PEF1/WNT8A/GSC	3
GO:0014889	muscle atrophy	3/1224	12/17913	0.0439743	0.2397	0.205118	IL15/ACTN3/GSN	3
GO:0021520	spinal cord motor neuron cell fate specification	3/1224	12/17913	0.0439743	0.2397	0.205118	ISL2/GLI2/GLI3	3
GO:0021889	olfactory bulb interneuron differentiation	3/1224	12/17913	0.0439743	0.2397	0.205118	ROBO2/SLIT2/WNT5A	3
GO:0042308	negative regulation of protein import into nucleus	3/1224	12/17913	0.0439743	0.2397	0.205118	PKIG/CD36/RAB23	3
GO:0043301	negative regulation of leukocyte degranulation	3/1224	12/17913	0.0439743	0.2397	0.205118	HLA-F/IL13RA2/FOXF1	3
GO:0043476	pigment accumulation	3/1224	12/17913	0.0439743	0.2397	0.205118	AP1M1/CD63/RAB38	3
GO:0043482	cellular pigment accumulation	3/1224	12/17913	0.0439743	0.2397	0.205118	AP1M1/CD63/RAB38	3
GO:0045161	neuronal ion channel clustering	3/1224	12/17913	0.0439743	0.2397	0.205118	CNTN2/GLDN/MYOC	3
GO:0045579	positive regulation of B cell differentiation	3/1224	12/17913	0.0439743	0.2397	0.205118	BAD/ATP11C/BTK	3
GO:0045605	negative regulation of epidermal cell differentiation	3/1224	12/17913	0.0439743	0.2397	0.205118	REG3G/HOXA7/REG3A	3
GO:0051481	negative regulation of cytosolic calcium ion concentration	3/1224	12/17913	0.0439743	0.2397	0.205118	SLC8A1/SMAD3/RYR3	3
GO:0051608	histamine transport	3/1224	12/17913	0.0439743	0.2397	0.205118	VAMP8/BTK/ADCYAP1	3
GO:0051873	killing by host of symbiont cells	3/1224	12/17913	0.0439743	0.2397	0.205118	GAPDH/TUSC2/CTSG	3
GO:0060900	embryonic camera-type eye formation	3/1224	12/17913	0.0439743	0.2397	0.205118	SOX11/ALDH1A3/WNT5A	3
GO:0071073	positive regulation of phospholipid biosynthetic process	3/1224	12/17913	0.0439743	0.2397	0.205118	RAB38/FABP3/HTR2A	3
GO:0072178	nephric duct morphogenesis	3/1224	12/17913	0.0439743	0.2397	0.205118	OSR1/GPC3/BMP4	3
GO:0090177	establishment of planar polarity involved in neural tube closure	3/1224	12/17913	0.0439743	0.2397	0.205118	FZD2/WNT5A/SFRP2	3
GO:0098712	L-glutamate import across plasma membrane	3/1224	12/17913	0.0439743	0.2397	0.205118	PSEN1/NTSR1/ARL6IP5	3
GO:0099633	protein localization to postsynaptic specialization membrane	3/1224	12/17913	0.0439743	0.2397	0.205118	DLG2/GPC4/LGI1	3
GO:0099640	axo-dendritic protein transport	3/1224	12/17913	0.0439743	0.2397	0.205118	HSPB1/MAP1A/DLG2	3
GO:0099645	neurotransmitter receptor localization to postsynaptic specialization membrane	3/1224	12/17913	0.0439743	0.2397	0.205118	DLG2/GPC4/LGI1	3
GO:1900118	negative regulation of execution phase of apoptosis	3/1224	12/17913	0.0439743	0.2397	0.205118	DFFA/GCG/CIDEA	3
GO:1902510	regulation of apoptotic DNA fragmentation	3/1224	12/17913	0.0439743	0.2397	0.205118	DFFA/ENDOG/CIDEA	3
GO:1904590	negative regulation of protein import	3/1224	12/17913	0.0439743	0.2397	0.205118	PKIG/CD36/RAB23	3
GO:0033002	muscle cell proliferation	24/1224	243/17913	0.0442618	0.241098	0.206315	FOXP1/KCNK2/FGFR1/AKR1B1/EREG/ILK/IL15/MYOCD/EGFR/HPGD/SIX1/TGM2/YAP1/TPM1/TGFBR1/VIPR2/IGF1/FGF2/MMP2/RBPMS2/TGFBR3/MEIS1/BMP4/CNN1	24
GO:0021602	cranial nerve morphogenesis	5/1224	29/17913	0.0445563	0.241855	0.206962	NRP2/SIX1/PLXNA4/SEMA3A/GLI3	5
GO:0045822	negative regulation of heart contraction	5/1224	29/17913	0.0445563	0.241855	0.206962	AGTR2/ATP2A2/ATP1A1/PDE5A/PLN	5
GO:0070528	protein kinase C signaling	5/1224	29/17913	0.0445563	0.241855	0.206962	MYADM/FLOT1/GPD1L/AKAP12/WNT5A	5
GO:0071549	cellular response to dexamethasone stimulus	5/1224	29/17913	0.0445563	0.241855	0.206962	FOXO1/AGTR2/EGFR/SERPINF1/FBXO32	5
GO:1903539	protein localization to postsynaptic membrane	5/1224	29/17913	0.0445563	0.241855	0.206962	DLG2/GRIN2C/GRIP2/GPC4/LGI1	5
GO:0071901	negative regulation of protein serine/threonine kinase activity	15/1224	136/17913	0.0449195	0.243656	0.208503	DUSP3/IPO5/DTNBP1/INPP5K/HEXIM1/PPP2R1A/HSPB1/BMP7/MYOCD/RGS4/RGS2/CAV1/PRKAR2B/BMP4/SFRP2	15
GO:0006275	regulation of DNA replication	12/1224	102/17913	0.0452843	0.245464	0.21005	ZMPSTE24/FAF1/STOML2/FGF10/TTF1/PPP2R1A/FGFR1/EREG/CST3/HUS1/EGFR/GLI2	12
GO:0030004	cellular monovalent inorganic cation homeostasis	10/1224	80/17913	0.0454202	0.245857	0.210387	ATP6V0E1/ATP1A4/AGTR2/ATP1A3/ATP1A1/CLIC4/SLC8A1/KCNMA1/RAB38/SLC26A3	10
GO:1903845	negative regulation of cellular response to transforming growth factor beta stimulus	10/1224	80/17913	0.0454202	0.245857	0.210387	FBN2/SMAD3/CD109/TGFBR1/HTRA3/TGFB1I1/CIDEA/LTBP1/CAV1/TGFBR3	10
GO:0007009	plasma membrane organization	11/1224	91/17913	0.0456084	0.246361	0.210819	ABCD2/MYH9/FLOT1/CHMP4A/SNX9/ATP2A2/EPB41L3/FAT4/PACSIN3/GSN/CAV1	11
GO:0010717	regulation of epithelial to mesenchymal transition	11/1224	91/17913	0.0456084	0.246361	0.210819	BMP7/SMAD3/DACT3/GLIPR2/TGFBR1/OLFM1/TGFB1I1/BMP4/PDPN/SFRP2/GREM1	11
GO:0060333	interferon-gamma-mediated signaling pathway	11/1224	91/17913	0.0456084	0.246361	0.210819	HLA-E/HLA-B/CAMK2G/HLA-F/HLA-C/HLA-G/HLA-A/OAS1/TRIM31/CD44/GBP2	11
GO:0045843	negative regulation of striated muscle tissue development	8/1224	59/17913	0.0464146	0.250542	0.214396	KCNK2/MYOCD/RGS4/RGS2/S100B/MEIS1/BMP4/FZD7	8
GO:0032872	regulation of stress-activated MAPK cascade	22/1224	220/17913	0.0467766	0.252321	0.215918	PINK1/DUSP3/DTNBP1/FOXO1/ZNF622/PRDX1/ARL6IP5/PER1/STK3/PTK2B/EGFR/FZD8/ZEB2/MFHAS1/TNFRSF11A/TNIK/ROR2/WNT5A/TPD52L1/SEMA3A/FZD7/SFRP2	22
GO:0015749	monosaccharide transmembrane transport	13/1224	114/17913	0.0473286	0.254723	0.217974	INPP5K/PEA15/SORT1/SLC2A5/FABP5/C1QTNF2/GPC3/SLC2A4/IRS1/IGF1/SORBS1/SLC5A1/ITLN1	13
GO:0014741	negative regulation of muscle hypertrophy	6/1224	39/17913	0.0473531	0.254723	0.217974	TNFRSF1A/FOXO1/LMNA/SMAD3/RGS4/RGS2	6
GO:1904591	positive regulation of protein import	6/1224	39/17913	0.0473531	0.254723	0.217974	PSEN1/IPO5/SMAD3/GLI3/FLNA/CHP2	6
GO:2000008	regulation of protein localization to cell surface	6/1224	39/17913	0.0473531	0.254723	0.217974	HFE/TAX1BP3/TOR1A/GPD1L/LEPROT/MAP1A	6
GO:0003254	regulation of membrane depolarization	7/1224	49/17913	0.0475764	0.255395	0.218548	NTSR1/IFI6/GPD1L/SLMAP/FHL1/SCN2B/MYOC	7
GO:0031529	ruffle organization	7/1224	49/17913	0.0475764	0.255395	0.218548	CORO1B/RHOG/PFN1/INPP5K/CORO1C/TPM1/CAV1	7
GO:1903793	positive regulation of anion transport	7/1224	49/17913	0.0475764	0.255395	0.218548	PSEN1/NTSR1/SLC34A1/FABP3/TNFRSF11A/ATP8A2/SYT4	7
GO:0006869	lipid transport	31/1224	332/17913	0.0478583	0.25673	0.219692	PITPNA/ATP11C/NTSR1/AGTR2/NPC2/LRP10/FABP4/TNFAIP8L3/MID1IP1/ITGB3/OSBPL1A/SLC27A4/ATP10B/FABP3/FABP2/TNFRSF11A/GULP1/INHBA/GLTP/SLC27A6/SLCO2A1/VLDLR/BMP6/OSBPL6/PLA2G2A/CAV1/CD36/FABP6/ATP8A2/GAL/APOA4	31
GO:1902476	chloride transmembrane transport	9/1224	70/17913	0.0481123	0.257915	0.220706	SLC1A4/CLIC4/CLIC2/FXYD3/CLIC5/CLIC6/CASR/SLC26A3/CLCA1	9
GO:0007269	neurotransmitter secretion	16/1224	149/17913	0.0482438	0.258442	0.221156	GAD1/PSEN1/GIPC1/DTNBP1/ATP2A2/GAD2/RIMS3/CADPS2/TACR2/CACNB2/CNR1/VAMP1/APBA2/HTR2A/SYT4/CHRNA3	16
GO:0098742	cell-cell adhesion via plasma-membrane adhesion molecules	23/1224	233/17913	0.0483544	0.258856	0.22151	ROBO2/PCDHGA8/MYADM/CEACAM8/DSG3/PCDHGB7/MPZL2/PCDHGB4/DSC1/MDGA1/CLSTN2/FAT4/PCDH19/SELP/PCDH18/PCDH7/CEACAM6/PCDHB16/AMIGO2/CEACAM5/GPC4/SPARCL1/REG3A	23
GO:0030879	mammary gland development	15/1224	138/17913	0.0499694	0.261899	0.224114	MTX1/FGF10/TPH1/PGR/TNFRSF11A/HOXD9/GLI2/WNT5A/FOXF1/CAV1/GLI3/NTN1/BMP4/HOXB9/CCL11	15
GO:0044344	cellular response to fibroblast growth factor stimulus	15/1224	138/17913	0.0499694	0.261899	0.224114	POLR2L/POLR2G/GTF2F2/FAM20C/FGF10/CXCL13/FGFR1/IQGAP1/FGF7/FAT4/SMOC2/CD44/WNT5A/FGF2/SULF1	15
GO:0031640	killing of cells of other organism	8/1224	60/17913	0.0504878	0.261899	0.224114	BAD/GAPDH/TUSC2/REG3G/CTSG/CCL13/DEFA6/DEFA5	8
GO:0044364	disruption of cells of other organism	8/1224	60/17913	0.0504878	0.261899	0.224114	BAD/GAPDH/TUSC2/REG3G/CTSG/CCL13/DEFA6/DEFA5	8
GO:0048635	negative regulation of muscle organ development	8/1224	60/17913	0.0504878	0.261899	0.224114	KCNK2/MYOCD/RGS4/RGS2/S100B/MEIS1/BMP4/FZD7	8
GO:0021772	olfactory bulb development	5/1224	30/17913	0.0505748	0.261899	0.224114	ROBO2/SLIT2/CRTAC1/WNT5A/SEMA3A	5
GO:0034694	response to prostaglandin	5/1224	30/17913	0.0505748	0.261899	0.224114	PTGFR/GNG2/PTGER2/TGFBR3/TNC	5
GO:0045197	establishment or maintenance of epithelial cell apical/basal polarity	5/1224	30/17913	0.0505748	0.261899	0.224114	WDR1/ILK/ANK1/WNT5A/FOXF1	5
GO:0046320	regulation of fatty acid oxidation	5/1224	30/17913	0.0505748	0.261899	0.224114	ABCD2/CNR1/FABP3/C1QTNF2/IRS1	5
GO:1900181	negative regulation of protein localization to nucleus	5/1224	30/17913	0.0505748	0.261899	0.224114	PKIG/DCLK2/MFHAS1/CD36/RAB23	5
GO:0099643	signal release from synapse	16/1224	150/17913	0.0507335	0.261899	0.224114	GAD1/PSEN1/GIPC1/DTNBP1/ATP2A2/GAD2/RIMS3/CADPS2/TACR2/CACNB2/CNR1/VAMP1/APBA2/HTR2A/SYT4/CHRNA3	16
GO:0001956	positive regulation of neurotransmitter secretion	4/1224	21/17913	0.0510884	0.261899	0.224114	DTNBP1/TACR2/CACNB2/CNR1	4
GO:0003177	pulmonary valve development	4/1224	21/17913	0.0510884	0.261899	0.224114	ROBO2/TNFRSF1A/SLIT2/BMP4	4
GO:0008045	motor neuron axon guidance	4/1224	21/17913	0.0510884	0.261899	0.224114	CHN1/PLXNA4/SLIT2/SEMA3A	4
GO:0035162	embryonic hemopoiesis	4/1224	21/17913	0.0510884	0.261899	0.224114	KITLG/STK3/PBX1/TPO	4
GO:0036344	platelet morphogenesis	4/1224	21/17913	0.0510884	0.261899	0.224114	MYH9/WDR1/C1GALT1C1/ACTN1	4
GO:0039702	viral budding via host ESCRT complex	4/1224	21/17913	0.0510884	0.261899	0.224114	CHMP4B/CHMP2A/CHMP4A/CHMP2B	4
GO:0071379	cellular response to prostaglandin stimulus	4/1224	21/17913	0.0510884	0.261899	0.224114	PTGFR/GNG2/PTGER2/TNC	4
GO:0072111	cell proliferation involved in kidney development	4/1224	21/17913	0.0510884	0.261899	0.224114	BMP7/OSR1/GPC3/BMP4	4
GO:0097186	amelogenesis	4/1224	21/17913	0.0510884	0.261899	0.224114	STIM1/FOXO1/PERP/ITGB4	4
GO:0099504	synaptic vesicle cycle	17/1224	162/17913	0.0512121	0.261899	0.224114	PSEN1/GIPC1/DTNBP1/TOR1A/ATP2A2/VAMP4/RIMS3/CADPS2/AP3B1/ACTB/CACNB2/CNR1/VAMP1/APBA2/SLC2A4/HTR2A/SYT4	17
GO:0002478	antigen processing and presentation of exogenous peptide antigen	18/1224	174/17913	0.0514545	0.261899	0.224114	DYNC1I2/PSMB3/PSMC3/SEC22B/AP1M1/HLA-E/PSMB2/AP2B1/HLA-B/AP1S2/HLA-F/HLA-C/HLA-G/OSBPL1A/CAPZB/HLA-A/VAMP8/CD36	18
GO:0043407	negative regulation of MAP kinase activity	9/1224	71/17913	0.0519055	0.261899	0.224114	DUSP3/INPP5K/PPP2R1A/BMP7/RGS4/RGS2/CAV1/BMP4/SFRP2	9
GO:0051261	protein depolymerization	11/1224	93/17913	0.0520268	0.261899	0.224114	CFL1/WDR1/MID1IP1/CFL2/PLEKHH2/DSTN/SCIN/TMOD1/GSN/SLN/LMOD1	11
GO:0071902	positive regulation of protein serine/threonine kinase activity	30/1224	322/17913	0.0521293	0.261899	0.224114	ERP29/PSEN1/LPAR3/FGF10/PEA15/PKD2/FGFR1/ARRB1/KITLG/ILK/IQGAP1/STK3/PTK2B/EGFR/FZD8/CCND2/ZEB2/C1QTNF2/TGFBR1/TNFRSF11A/TNIK/ROR2/IGF1/WNT5A/FGF2/TPD52L1/EDN3/PDE5A/HTR2A/BMP4	30
GO:0035176	social behavior	7/1224	50/17913	0.0521994	0.261899	0.224114	GAD1/GRID1/ATXN1/SLC6A4/PTCHD1/GRP/NRXN3	7
GO:0050732	negative regulation of peptidyl-tyrosine phosphorylation	7/1224	50/17913	0.0521994	0.261899	0.224114	PSEN1/MVP/PPP2R1A/DUSP22/CAV1/SPINK1/SFRP2	7
GO:0051703	intraspecies interaction between organisms	7/1224	50/17913	0.0521994	0.261899	0.224114	GAD1/GRID1/ATXN1/SLC6A4/PTCHD1/GRP/NRXN3	7
GO:0086009	membrane repolarization	7/1224	50/17913	0.0521994	0.261899	0.224114	ZMPSTE24/WDR1/ATP1A1/CASQ2/CAV1/SCN4B/FLNA	7
GO:2000725	regulation of cardiac muscle cell differentiation	7/1224	50/17913	0.0521994	0.261899	0.224114	MYOCD/RGS4/RGS2/IGF1/BMP4/FZD7/GREM1	7
GO:0043687	post-translational protein modification	33/1224	360/17913	0.05226	0.261899	0.224114	NEDD8/ASB1/TGOLN2/PSMB3/PSMC3/APLP2/FAM20C/PSMB2/LMO7/RNF7/FBXO40/PDIA6/FBXO30/CALU/FUCA2/SUMF2/ICMT/MFGE8/CST3/ASB5/RAB38/KLHL13/LGALS1/GPC3/LAMC1/FBXL22/FSTL1/LTBP1/FBXO32/SPARCL1/BMP4/ASB2/TNC	33
GO:0030810	positive regulation of nucleotide biosynthetic process	6/1224	40/17913	0.0526231	0.261899	0.224114	PINK1/ZBTB20/ENO1/IGF1/HTR2A/GUCA2A	6
GO:1900373	positive regulation of purine nucleotide biosynthetic process	6/1224	40/17913	0.0526231	0.261899	0.224114	PINK1/ZBTB20/ENO1/IGF1/HTR2A/GUCA2A	6
GO:2000273	positive regulation of signaling receptor activity	6/1224	40/17913	0.0526231	0.261899	0.224114	PINK1/HFE/EREG/RWDD1/RGS9/GREM1	6
GO:0034219	carbohydrate transmembrane transport	13/1224	116/17913	0.0531335	0.261899	0.224114	INPP5K/PEA15/SORT1/SLC2A5/FABP5/C1QTNF2/GPC3/SLC2A4/IRS1/IGF1/SORBS1/SLC5A1/ITLN1	13
GO:0034404	nucleobase-containing small molecule biosynthetic process	21/1224	211/17913	0.0532936	0.261899	0.224114	GMPS/NUDT16/UCK2/ZBTB20/GAPDH/PGK1/PGM1/ENO1/NUDT3/PFKP/LDHA/SAMHD1/NEIL2/NT5E/ENPP3/ACTN3/NUPR1/IGF1/PDE8B/PDE5A/HTR2A	21
GO:0002087	regulation of respiratory gaseous exchange by neurological system process	3/1224	13/17913	0.0543414	0.261899	0.224114	PBX3/PHOX2B/TSHZ3	3
GO:0002097	tRNA wobble base modification	3/1224	13/17913	0.0543414	0.261899	0.224114	URM1/ELP4/ELP3	3
GO:0003337	mesenchymal to epithelial transition involved in metanephros morphogenesis	3/1224	13/17913	0.0543414	0.261899	0.224114	GDNF/BMP4/GREM1	3
GO:0010763	positive regulation of fibroblast migration	3/1224	13/17913	0.0543414	0.261899	0.224114	SLC8A1/DDR2/AKAP12	3
GO:0014745	negative regulation of muscle adaptation	3/1224	13/17913	0.0543414	0.261899	0.224114	FOXO1/LMNA/SMAD3	3
GO:0014819	regulation of skeletal muscle contraction	3/1224	13/17913	0.0543414	0.261899	0.224114	DMPK/DMD/ACTN3	3
GO:0030836	positive regulation of actin filament depolymerization	3/1224	13/17913	0.0543414	0.261899	0.224114	CFL1/CFL2/DSTN	3
GO:0033604	negative regulation of catecholamine secretion	3/1224	13/17913	0.0543414	0.261899	0.224114	AGTR2/CNR1/SYT4	3
GO:0035112	genitalia morphogenesis	3/1224	13/17913	0.0543414	0.261899	0.224114	FGF10/KLHL10/ROR2	3
GO:0043116	negative regulation of vascular permeability	3/1224	13/17913	0.0543414	0.261899	0.224114	DDAH1/SLIT2/AKAP12	3
GO:0043568	positive regulation of insulin-like growth factor receptor signaling pathway	3/1224	13/17913	0.0543414	0.261899	0.224114	GHRH/CDH3/IGF1	3
GO:0044130	negative regulation of growth of symbiont in host	3/1224	13/17913	0.0543414	0.261899	0.224114	SQSTM1/CD36/CTSG	3
GO:0051938	L-glutamate import	3/1224	13/17913	0.0543414	0.261899	0.224114	PSEN1/NTSR1/ARL6IP5	3
GO:0071415	cellular response to purine-containing compound	3/1224	13/17913	0.0543414	0.261899	0.224114	SLC8A1/CASQ2/RYR3	3
GO:0072182	regulation of nephron tubule epithelial cell differentiation	3/1224	13/17913	0.0543414	0.261899	0.224114	YAP1/OSR1/FAT4	3
GO:0090239	regulation of histone H4 acetylation	3/1224	13/17913	0.0543414	0.261899	0.224114	ZMPSTE24/ARRB1/AUTS2	3
GO:1900025	negative regulation of substrate adhesion-dependent cell spreading	3/1224	13/17913	0.0543414	0.261899	0.224114	ACTN4/CORO1C/FBLN1	3
GO:0032355	response to estradiol	14/1224	128/17913	0.0544798	0.261899	0.224114	MBD2/BAD/ENDOG/FGF10/CST3/NQO1/BMP7/EGFR/HPGD/PTGFR/SLC34A1/RGS9/SLC6A4/CRYAB	14
GO:0051291	protein heterooligomerization	14/1224	128/17913	0.0544798	0.261899	0.224114	SQSTM1/IDE/CHMP2A/RRM1/PKD2/TMEM120A/CTNNA1/ILK/S100A10/C1QTNF2/KRT1/COL6A2/LRP4/SCUBE3	14
GO:0007189	adenylate cyclase-activating G protein-coupled receptor signaling pathway	11/1224	94/17913	0.0554525	0.261899	0.224114	GNAL/GHRH/MC2R/GNG2/PTHLH/GCG/PTGER2/PTGER1/VIP/ADCYAP1/PLN	11
GO:0032231	regulation of actin filament bundle assembly	11/1224	94/17913	0.0554525	0.261899	0.224114	PFN1/INPP5K/SH3PXD2B/ROCK2/ARHGAP6/S100A10/SMAD3/TPM1/TGFBR1/FLNA/MYOC	11
GO:0002532	production of molecular mediator involved in inflammatory response	9/1224	72/17913	0.0558893	0.261899	0.224114	ABCD2/CHID1/PER1/KPNA6/VAMP8/BTK/IL17D/CD36/IL17B	9
GO:0051651	maintenance of location in cell	9/1224	72/17913	0.0558893	0.261899	0.224114	PINK1/SYNE1/ARL2/EPB41L3/GPSM2/TLN1/SCIN/GSN/CAV1	9
GO:0007254	JNK cascade	20/1224	200/17913	0.0559299	0.261899	0.224114	PINK1/DUSP3/DTNBP1/ZNF622/PER1/STK3/PTK2B/EGFR/FZD8/ZEB2/MFHAS1/TNFRSF11A/TNIK/ROR2/WNT5A/TPD52L1/SEMA3A/CASR/FZD7/SFRP2	20
GO:0009612	response to mechanical stimulus	20/1224	200/17913	0.0559299	0.261899	0.224114	MBD2/TNFRSF1A/BAD/XPA/KCNK2/ENDOG/KCNA1/PKD2/HABP4/ATP1A1/DMD/PTK2B/EGFR/SLC8A1/BDKRB1/FOXP2/BMP6/HTR2A/ATP8A2/TNC	20
GO:1990845	adaptive thermogenesis	16/1224	152/17913	0.0559795	0.261899	0.224114	HADH/FABP4/IP6K1/ABHD6/IL15/LPIN1/PPARGC1B/FABP5/PHOX2B/ACTN3/CIDEA/SLN/CAV1/CD36/DIO2/ADCYAP1	16
GO:0008625	extrinsic apoptotic signaling pathway via death domain receptors	10/1224	83/17913	0.056005	0.261899	0.224114	TNFRSF1A/BAD/FAF1/PEA15/TNFSF10/SORT1/ZSWIM2/STK3/LGALS3/SFRP2	10
GO:0051492	regulation of stress fiber assembly	10/1224	83/17913	0.056005	0.261899	0.224114	PFN1/INPP5K/SH3PXD2B/ROCK2/ARHGAP6/S100A10/SMAD3/TPM1/TGFBR1/MYOC	10
GO:0009156	ribonucleoside monophosphate biosynthetic process	19/1224	188/17913	0.0562128	0.261899	0.224114	GMPS/UCK2/ADSL/PINK1/ZBTB20/GAPDH/STOML2/PGK1/PGM1/ATIC/RFK/ENO1/PFKP/LDHA/ACTN3/NUPR1/IGF1/AMPD1/HTR2A	19
GO:0010880	regulation of release of sequestered calcium ion into cytosol by sarcoplasmic reticulum	5/1224	31/17913	0.0570458	0.261899	0.224114	DMD/SLC8A1/CLIC2/CASQ2/PLN	5
GO:0021988	olfactory lobe development	5/1224	31/17913	0.0570458	0.261899	0.224114	ROBO2/SLIT2/CRTAC1/WNT5A/SEMA3A	5
GO:0043330	response to exogenous dsRNA	5/1224	31/17913	0.0570458	0.261899	0.224114	IFNB1/FLOT1/RFTN1/CAV1/COLEC12	5
GO:0045920	negative regulation of exocytosis	5/1224	31/17913	0.0570458	0.261899	0.224114	HLA-F/IL13RA2/STXBP6/FOXF1/SYT4	5
GO:0045987	positive regulation of smooth muscle contraction	5/1224	31/17913	0.0570458	0.261899	0.224114	CTTN/TACR2/MYOCD/NMU/NPNT	5
GO:1902186	regulation of viral release from host cell	5/1224	31/17913	0.0570458	0.261899	0.224114	CHMP4B/CHMP2A/MID2/CHMP2B/TRIM31	5
GO:0050999	regulation of nitric-oxide synthase activity	7/1224	51/17913	0.057095	0.261899	0.224114	AGTR2/DDAH1/NOSTRIN/PTK2B/EGFR/CNR1/CAV1	7
GO:0051496	positive regulation of stress fiber assembly	7/1224	51/17913	0.057095	0.261899	0.224114	SH3PXD2B/ROCK2/S100A10/SMAD3/TPM1/TGFBR1/MYOC	7
GO:1902305	regulation of sodium ion transmembrane transport	7/1224	51/17913	0.057095	0.261899	0.224114	ACTN4/GPD1L/DMD/OSR1/SLMAP/SCN2B/SCN4B	7
GO:0030833	regulation of actin filament polymerization	14/1224	129/17913	0.0574495	0.261899	0.224114	SPIRE1/CORO1B/MYADM/CTTN/PFN1/SNX9/PTK2B/SLIT2/SCIN/TMOD1/GSN/FHOD3/LMOD1/CCL11	14
GO:0050727	regulation of inflammatory response	42/1224	479/17913	0.0575888	0.261899	0.224114	TNFRSF1A/ABCD2/FOXP1/CHID1/HLA-E/ADAMTS12/FABP4/PER1/OSMR/KPNA6/CD59/IL15/CD55/EGFR/VAMP8/TGM2/BTK/SMAD3/IL20/CNR1/IL17D/TNFAIP6/NT5E/ENPP3/ZYX/KRT1/SUCNR1/MFHAS1/TNFRSF11A/NUPR1/IGHV1-69/A2M/IGF1/IGKC/SERPINF1/PTGER3/WNT5A/FOXF1/PLA2G2A/IGHG1/IL17B/ADCYAP1	42
GO:0002065	columnar/cuboidal epithelial cell differentiation	12/1224	106/17913	0.057759	0.261899	0.224114	ATOH1/BAD/B9D1/WDR77/FAM20C/FGFR1/SOX11/NKX3-2/BMP6/WNT5A/NPY/BMP4	12
GO:0055017	cardiac muscle tissue growth	12/1224	106/17913	0.057759	0.261899	0.224114	KCNK2/PDLIM5/FGFR1/AGTR2/YAP1/RGS4/RGS2/TGFBR1/IGF1/FGF2/TGFBR3/MEIS1	12
GO:0001842	neural fold formation	2/1224	6/17913	0.0581913	0.261899	0.224114	CFL1/BMP7	2
GO:0001957	intramembranous ossification	2/1224	6/17913	0.0581913	0.261899	0.224114	CTSK/MMP2	2
GO:0002583	regulation of antigen processing and presentation of peptide antigen	2/1224	6/17913	0.0581913	0.261899	0.224114	HFE/TAPBPL	2
GO:0002885	positive regulation of hypersensitivity	2/1224	6/17913	0.0581913	0.261899	0.224114	HLA-E/BTK	2
GO:0003402	planar cell polarity pathway involved in axis elongation	2/1224	6/17913	0.0581913	0.261899	0.224114	WNT5A/SFRP2	2
GO:0006189	'de novo' IMP biosynthetic process	2/1224	6/17913	0.0581913	0.261899	0.224114	ADSL/ATIC	2
GO:0006477	protein sulfation	2/1224	6/17913	0.0581913	0.261899	0.224114	HS3ST5/UST	2
GO:0006620	posttranslational protein targeting to endoplasmic reticulum membrane	2/1224	6/17913	0.0581913	0.261899	0.224114	CHMP4B/CHMP4A	2
GO:0009146	purine nucleoside triphosphate catabolic process	2/1224	6/17913	0.0581913	0.261899	0.224114	NUDT16/SAMHD1	2
GO:0009155	purine deoxyribonucleotide catabolic process	2/1224	6/17913	0.0581913	0.261899	0.224114	NUDT16/SAMHD1	2
GO:0009996	negative regulation of cell fate specification	2/1224	6/17913	0.0581913	0.261899	0.224114	FZD7/SFRP2	2
GO:0010994	free ubiquitin chain polymerization	2/1224	6/17913	0.0581913	0.261899	0.224114	PINK1/TRIM6	2
GO:0014062	regulation of serotonin secretion	2/1224	6/17913	0.0581913	0.261899	0.224114	SLC6A4/MAOB	2
GO:0015866	ADP transport	2/1224	6/17913	0.0581913	0.261899	0.224114	SLC25A6/SLC25A4	2
GO:0015871	choline transport	2/1224	6/17913	0.0581913	0.261899	0.224114	PSEN1/SLC6A8	2
GO:0021785	branchiomotor neuron axon guidance	2/1224	6/17913	0.0581913	0.261899	0.224114	PLXNA4/SEMA3A	2
GO:0021853	cerebral cortex GABAergic interneuron migration	2/1224	6/17913	0.0581913	0.261899	0.224114	CNTN2/LHX6	2
GO:0021910	smoothened signaling pathway involved in ventral spinal cord patterning	2/1224	6/17913	0.0581913	0.261899	0.224114	GLI2/GLI3	2
GO:0030091	protein repair	2/1224	6/17913	0.0581913	0.261899	0.224114	MSRB2/MSRB3	2
GO:0033603	positive regulation of dopamine secretion	2/1224	6/17913	0.0581913	0.261899	0.224114	PINK1/GDNF	2
GO:0034112	positive regulation of homotypic cell-cell adhesion	2/1224	6/17913	0.0581913	0.261899	0.224114	LGALS1/PDPN	2
GO:0035090	maintenance of apical/basal cell polarity	2/1224	6/17913	0.0581913	0.261899	0.224114	WDR1/ANK1	2
GO:0035900	response to isolation stress	2/1224	6/17913	0.0581913	0.261899	0.224114	ACO2/LGALS1	2
GO:0035931	mineralocorticoid secretion	2/1224	6/17913	0.0581913	0.261899	0.224114	AGTR2/BMP6	2
GO:0035932	aldosterone secretion	2/1224	6/17913	0.0581913	0.261899	0.224114	AGTR2/BMP6	2
GO:0036072	direct ossification	2/1224	6/17913	0.0581913	0.261899	0.224114	CTSK/MMP2	2
GO:0042420	dopamine catabolic process	2/1224	6/17913	0.0581913	0.261899	0.224114	MAOA/MAOB	2
GO:0043305	negative regulation of mast cell degranulation	2/1224	6/17913	0.0581913	0.261899	0.224114	IL13RA2/FOXF1	2
GO:0044531	modulation of programmed cell death in other organism	2/1224	6/17913	0.0581913	0.261899	0.224114	BAD/GAPDH	2
GO:0044532	modulation of apoptotic process in other organism	2/1224	6/17913	0.0581913	0.261899	0.224114	BAD/GAPDH	2
GO:0045199	maintenance of epithelial cell apical/basal polarity	2/1224	6/17913	0.0581913	0.261899	0.224114	WDR1/ANK1	2
GO:0045634	regulation of melanocyte differentiation	2/1224	6/17913	0.0581913	0.261899	0.224114	KITLG/ZEB2	2
GO:0046085	adenosine metabolic process	2/1224	6/17913	0.0581913	0.261899	0.224114	NT5E/ACPP	2
GO:0051351	positive regulation of ligase activity	2/1224	6/17913	0.0581913	0.261899	0.224114	NHEJ1/MID1IP1	2
GO:0052040	modulation by symbiont of host programmed cell death	2/1224	6/17913	0.0581913	0.261899	0.224114	BAD/GAPDH	2
GO:0052248	modulation of programmed cell death in other organism involved in symbiotic interaction	2/1224	6/17913	0.0581913	0.261899	0.224114	BAD/GAPDH	2
GO:0052433	modulation by organism of apoptotic process in other organism involved in symbiotic interaction	2/1224	6/17913	0.0581913	0.261899	0.224114	BAD/GAPDH	2
GO:0060022	hard palate development	2/1224	6/17913	0.0581913	0.261899	0.224114	SOX11/FZD2	2
GO:0060426	lung vasculature development	2/1224	6/17913	0.0581913	0.261899	0.224114	FOXF1/TCF21	2
GO:0061046	regulation of branching involved in lung morphogenesis	2/1224	6/17913	0.0581913	0.261899	0.224114	BMP4/WNT2B	2
GO:0061156	pulmonary artery morphogenesis	2/1224	6/17913	0.0581913	0.261899	0.224114	LRP2/BMP4	2
GO:0072007	mesangial cell differentiation	2/1224	6/17913	0.0581913	0.261899	0.224114	OSR1/ACTA2	2
GO:0072284	metanephric S-shaped body morphogenesis	2/1224	6/17913	0.0581913	0.261899	0.224114	PKD2/BMP4	2
GO:0097187	dentinogenesis	2/1224	6/17913	0.0581913	0.261899	0.224114	FAM20C/SLC34A1	2
GO:0097283	keratinocyte apoptotic process	2/1224	6/17913	0.0581913	0.261899	0.224114	GSN/SFRP4	2
GO:0106001	intestinal hexose absorption	2/1224	6/17913	0.0581913	0.261899	0.224114	SLC2A5/SLC5A1	2
GO:1901374	acetate ester transport	2/1224	6/17913	0.0581913	0.261899	0.224114	TACR2/CHRNA3	2
GO:1901723	negative regulation of cell proliferation involved in kidney development	2/1224	6/17913	0.0581913	0.261899	0.224114	BMP7/BMP4	2
GO:1902172	regulation of keratinocyte apoptotic process	2/1224	6/17913	0.0581913	0.261899	0.224114	GSN/SFRP4	2
GO:1904783	positive regulation of NMDA glutamate receptor activity	2/1224	6/17913	0.0581913	0.261899	0.224114	PINK1/RGS9	2
GO:1904936	interneuron migration	2/1224	6/17913	0.0581913	0.261899	0.224114	CNTN2/LHX6	2
GO:1990504	dense core granule exocytosis	2/1224	6/17913	0.0581913	0.261899	0.224114	CADPS2/SYT4	2
GO:2000051	negative regulation of non-canonical Wnt signaling pathway	2/1224	6/17913	0.0581913	0.261899	0.224114	SFRP4/SFRP2	2
GO:2000618	regulation of histone H4-K16 acetylation	2/1224	6/17913	0.0581913	0.261899	0.224114	ZMPSTE24/AUTS2	2
GO:2000855	regulation of mineralocorticoid secretion	2/1224	6/17913	0.0581913	0.261899	0.224114	AGTR2/BMP6	2
GO:2000858	regulation of aldosterone secretion	2/1224	6/17913	0.0581913	0.261899	0.224114	AGTR2/BMP6	2
GO:2001015	negative regulation of skeletal muscle cell differentiation	2/1224	6/17913	0.0581913	0.261899	0.224114	MYOCD/S100B	2
GO:0006911	phagocytosis, engulfment	6/1224	41/17913	0.0582355	0.261899	0.224114	MYH9/MFGE8/RAB31/GULP1/GSN/CD36	6
GO:0010664	negative regulation of striated muscle cell apoptotic process	6/1224	41/17913	0.0582355	0.261899	0.224114	ILK/BMP7/MYOCD/HSPB6/NUPR1/SFRP2	6
GO:0033173	calcineurin-NFAT signaling cascade	6/1224	41/17913	0.0582355	0.261899	0.224114	MYOZ2/LMCD1/FHL2/ACTN3/IGF1/CHP2	6
GO:0090184	positive regulation of kidney development	6/1224	41/17913	0.0582355	0.261899	0.224114	AGTR2/GDNF/SIX1/BMP4/WNT2B/GREM1	6
GO:0090317	negative regulation of intracellular protein transport	6/1224	41/17913	0.0582355	0.261899	0.224114	INPP5K/UBAC2/PKIG/DERL3/CD36/RAB23	6
GO:0098659	inorganic cation import across plasma membrane	6/1224	41/17913	0.0582355	0.261899	0.224114	HFE/ATP1A3/ATP1A1/SLC8A1/SLC34A1/CNGA3	6
GO:0099587	inorganic ion import across plasma membrane	6/1224	41/17913	0.0582355	0.261899	0.224114	HFE/ATP1A3/ATP1A1/SLC8A1/SLC34A1/CNGA3	6
GO:0006814	sodium ion transport	19/1224	189/17913	0.0586783	0.261899	0.224114	NDUFA9/ATP1A4/PKD2/DMPK/ACTN4/PER1/ATP1A3/GPD1L/ATP1A1/DMD/SLC6A8/SLC8A1/SLC34A1/OSR1/FXYD3/SLMAP/SLC24A3/SCN2B/SCN4B	19
GO:0043112	receptor metabolic process	18/1224	177/17913	0.0588985	0.261899	0.224114	LRPAP1/PSEN1/FLOT1/FUT8/AP2B1/ARRB1/CNTN2/CD63/ANKRD13A/ITGB3/RAB31/BVES/VLDLR/CAV1/CD36/SFRP4/RSPO1/GREM1	18
GO:0034614	cellular response to reactive oxygen species	17/1224	165/17913	0.0589322	0.261899	0.224114	PRDX5/PINK1/ENDOG/FOXO1/PKD2/MAP1LC3A/CST3/NQO1/BMP7/EGFR/PPARGC1B/BTK/TPM1/MMP2/CD36/CRYGD/APOA4	17
GO:0008585	female gonad development	11/1224	95/17913	0.0590251	0.261899	0.224114	ROBO2/ARRB1/EREG/CTNNA1/KITLG/ARID5B/PGR/SLIT2/INHBA/NUPR1/ADCYAP1	11
GO:0009251	glucan catabolic process	4/1224	22/17913	0.0591889	0.261899	0.224114	PYGB/PGM1/PYGM/MGAM	4
GO:0018126	protein hydroxylation	4/1224	22/17913	0.0591889	0.261899	0.224114	PLOD3/EGLN2/JMJD7/EGLN3	4
GO:0019430	removal of superoxide radicals	4/1224	22/17913	0.0591889	0.261899	0.224114	NQO1/BMP7/CD36/APOA4	4
GO:0030813	positive regulation of nucleotide catabolic process	4/1224	22/17913	0.0591889	0.261899	0.224114	ZBTB20/ACTN3/IGF1/HTR2A	4
GO:0035809	regulation of urine volume	4/1224	22/17913	0.0591889	0.261899	0.224114	INPP5K/AKR1B1/AVPR2/BTC	4
GO:0044342	type B pancreatic cell proliferation	4/1224	22/17913	0.0591889	0.261899	0.224114	BAD/SERPINB1/NUPR1/REG1A	4
GO:0045109	intermediate filament organization	4/1224	22/17913	0.0591889	0.261899	0.224114	KRT25/NEFL/KRT20/DES	4
GO:0045606	positive regulation of epidermal cell differentiation	4/1224	22/17913	0.0591889	0.261899	0.224114	ATOH1/IL20/SFRP4/BMP4	4
GO:0051197	positive regulation of coenzyme metabolic process	4/1224	22/17913	0.0591889	0.261899	0.224114	ZBTB20/ACTN3/IGF1/HTR2A	4
GO:0051220	cytoplasmic sequestering of protein	4/1224	22/17913	0.0591889	0.261899	0.224114	FAF1/PKD2/MXI1/FLNA	4
GO:0060390	regulation of SMAD protein signal transduction	4/1224	22/17913	0.0591889	0.261899	0.224114	TGFBR1/RBPMS/BMP6/BMP4	4
GO:0071359	cellular response to dsRNA	4/1224	22/17913	0.0591889	0.261899	0.224114	IFNB1/FLOT1/CAV1/COLEC12	4
GO:0071425	hematopoietic stem cell proliferation	4/1224	22/17913	0.0591889	0.261899	0.224114	KITLG/WNT5A/WNT2B/SFRP2	4
GO:1903306	negative regulation of regulated secretory pathway	4/1224	22/17913	0.0591889	0.261899	0.224114	HLA-F/IL13RA2/FOXF1/SYT4	4
GO:0007585	respiratory gaseous exchange	8/1224	62/17913	0.0593084	0.261899	0.224114	FUT8/NTSR1/FTO/PBX3/PHOX2B/TSHZ3/NDN/ADH5	8
GO:0046365	monosaccharide catabolic process	8/1224	62/17913	0.0593084	0.261899	0.224114	BAD/GAPDH/FUT8/PGK1/PGM1/ENO1/PFKP/ACTN3	8
GO:1901016	regulation of potassium ion transmembrane transporter activity	8/1224	62/17913	0.0593084	0.261899	0.224114	LRRC38/KCNA1/KCNAB1/KCNG1/CASQ2/FHL1/CAV1/GAL	8
GO:1901862	negative regulation of muscle tissue development	8/1224	62/17913	0.0593084	0.261899	0.224114	KCNK2/MYOCD/RGS4/RGS2/S100B/MEIS1/BMP4/FZD7	8
GO:0040013	negative regulation of locomotion	34/1224	377/17913	0.0594726	0.261899	0.224114	ROBO2/CORO1B/DUSP3/CXCL13/MID2/AGTR2/CTNNA1/ILK/ABHD6/DUSP22/RRAS/MYOCD/RECK/VCL/CLIC4/IFITM1/CORO1C/TPM1/SLIT2/MCC/MEOX2/DPYSL3/MITF/SERPINF1/CCL25/WNT5A/FGF2/FBLN1/SEMA3A/SULF1/HOXA7/NBL1/SFRP2/GREM1	34
GO:0030838	positive regulation of actin filament polymerization	10/1224	84/17913	0.0598647	0.261899	0.224114	SPIRE1/CORO1B/CTTN/PFN1/SNX9/PTK2B/SCIN/GSN/LMOD1/CCL11	10
GO:0048477	oogenesis	10/1224	84/17913	0.0598647	0.261899	0.224114	ERCC1/RPS6/HEXB/PPP2R1A/EREG/PAQR8/PTK2B/IGF1/RXFP2/PDE5A	10
GO:0060420	regulation of heart growth	10/1224	84/17913	0.0598647	0.261899	0.224114	KCNK2/FGFR1/YAP1/RGS4/RGS2/TGFBR1/IGF1/FGF2/TGFBR3/MEIS1	10
GO:0001895	retina homeostasis	9/1224	73/17913	0.0600658	0.261899	0.224114	PRDX1/HSPB1/ACTB/KRT1/CDH3/POTEF/IGKC/IGHA1/PIGR	9
GO:0003208	cardiac ventricle morphogenesis	9/1224	73/17913	0.0600658	0.261899	0.224114	LRP2/SOX11/TPM1/TGFBR1/MYL2/HAND1/FOXF1/TGFBR3/SFRP2	9
GO:0070663	regulation of leukocyte proliferation	21/1224	214/17913	0.0601619	0.261899	0.224114	FGF10/HLA-E/CD320/KITLG/SOX11/CTLA4/HLA-G/IL15/CD55/TWSG1/HHLA2/GPNMB/BTK/ENPP3/IGF1/PDE5A/LGALS3/LMO1/BMP4/GAL/GREM1	21
GO:0050769	positive regulation of neurogenesis	40/1224	455/17913	0.060641	0.261899	0.224114	ATOH1/ROBO2/PSEN1/LPAR3/KCTD11/PPP1CC/LRP2/FGFR1/ZC4H2/SOX11/ILK/IQGAP1/PTK2B/BMP7/CREB3L2/CNR1/FEZ1/RGS2/LRP8/ZEB2/PHOX2B/SLIT2/ASPA/DPYSL3/GLI2/VLDLR/BMP6/SERPINF1/NEFL/WNT5A/VWC2/GLI3/NTN1/BMP4/ATP8A2/SYT4/FLNA/ADCYAP1/REG1A/NBL1	40
GO:0031334	positive regulation of protein complex assembly	23/1224	239/17913	0.0609529	0.261899	0.224114	MAPRE1/SPIRE1/IDE/CORO1B/PINK1/ERCC1/XPA/FAF1/DRG1/CTTN/PFN1/WARS/CXCL13/SNX9/ARL2/RPA1/PTK2B/SCIN/MITF/GSN/CD36/LMOD1/CCL11	23
GO:0051480	regulation of cytosolic calcium ion concentration	27/1224	289/17913	0.061081	0.261899	0.224114	LPAR3/CXCL13/BCAP31/PKD2/NTSR1/DMD/PTK2B/CD55/CACNB2/SLC8A1/TGM2/SMAD3/CNR1/BDKRB1/CLIC2/NMU/GRIN2C/JPH2/WNT5A/FGF2/CASQ2/CAV1/CD36/HTR2A/RYR3/ADCYAP1/PLN	27
GO:0070371	ERK1 and ERK2 cascade	27/1224	289/17913	0.061081	0.261899	0.224114	DUSP3/FGF10/ARRB1/TNFAIP8L3/PTK2B/RRAS/EGFR/GPNMB/GLIPR2/MFHAS1/TNFRSF11A/AKAP12/GCG/CD44/IGF1/PLA2G2A/FGF2/FBLN1/CD36/HTR2A/BMP4/NPNT/CASR/ADCYAP1/CCL11/LMO3/FAM83D	27
GO:1990748	cellular detoxification	12/1224	107/17913	0.0612036	0.261899	0.224114	PRDX5/TXNDC17/MGST3/ESD/NQO1/BMP7/CLIC2/GPX8/CD36/PTGS1/APOA4/TPO	12
GO:0015711	organic anion transport	38/1224	430/17913	0.0621272	0.261899	0.224114	PITPNA/PSEN1/ATP11C/SLC25A6/GIPC1/NTSR1/LRP2/AGTR2/NPC2/CYB5R1/ARL6IP5/SLC25A4/SLC35D2/SLC1A4/FABP4/TNFAIP8L3/MID1IP1/SLC27A4/ATP10B/SLC6A8/RGS4/OSR1/FABP3/SLC6A20/RGS2/SLC6A19/TNFRSF11A/GLTP/SLC27A6/SLCO2A1/PLA2G2A/CD36/PDPN/CASR/SLC26A3/ATP8A2/APOA4/SYT4	38
GO:0042110	T cell activation	39/1224	443/17913	0.0622234	0.261899	0.224114	BAD/DUSP3/HFE/FOXP1/PSEN1/IFNB1/MYH9/STOML2/RPS6/DDOST/HLA-E/NHEJ1/DUSP22/CTLA4/HLA-G/AP3B1/IL15/CD55/TWSG1/CCR9/HHLA2/FZD8/GPNMB/SMAD3/LGALS1/GLI2/SPINK5/CD44/IGF1/HLX/GSN/NKX2-3/PDE5A/CAV1/GLI3/LGALS3/LMO1/BMP4/FZD7	39
GO:0046148	pigment biosynthetic process	7/1224	52/17913	0.0622652	0.261899	0.224114	UROD/GMPS/GIPC1/ZEB2/CDH3/WNT5A/TYRP1	7
GO:0032535	regulation of cellular component size	29/1224	315/17913	0.0626215	0.261899	0.224114	CFL1/SPIRE1/CORO1B/MYADM/LPAR3/CTTN/PFN1/WDR1/SNX9/CNTN2/ILK/PTK2B/KCNMA1/CFL2/PLXNA4/SLIT2/PLEKHH2/DSTN/OLFM1/SCIN/NEFL/WNT5A/TMOD1/GSN/SEMA3A/NTN1/FHOD3/LMOD1/CCL11	29
GO:0007159	leukocyte cell-cell adhesion	30/1224	328/17913	0.0632432	0.261899	0.224114	BAD/DUSP3/HFE/IFNB1/HLA-E/MADCAM1/DUSP22/CTLA4/HLA-G/AP3B1/IL15/BMP7/CD55/TWSG1/HHLA2/GPNMB/NT5E/LGALS1/GLI2/CD44/SELP/IGF1/HLX/CCL25/PDE5A/CAV1/GLI3/LGALS3/BMP4/APOA4	30
GO:0009896	positive regulation of catabolic process	35/1224	392/17913	0.0633431	0.261899	0.224114	IDE/PINK1/BAD/ZBTB20/ABCD2/PSMC3/SEC22B/EGLN2/PSEN1/FAF1/ENDOG/FOXO1/BCAP31/ABHD5/MID2/SNX9/LRP2/FTO/ROCK2/FYCO1/PTK2B/NKD1/GPC3/ACTN3/NUPR1/IRS1/IGF1/WNT5A/PACSIN3/BAG2/CAV1/HTR2A/VIP/HSPB8/APOA4	35
GO:0010976	positive regulation of neuron projection development	25/1224	265/17913	0.0634111	0.261899	0.224114	ROBO2/PSEN1/LPAR3/FGFR1/ILK/IQGAP1/PTK2B/BMP7/CREB3L2/CNR1/FEZ1/RGS2/LRP8/ZEB2/SLIT2/DPYSL3/VLDLR/SERPINF1/NEFL/WNT5A/NTN1/ATP8A2/SYT4/ADCYAP1/REG1A	25
GO:0007033	vacuole organization	14/1224	131/17913	0.0637145	0.261899	0.224114	CHMP4B/PINK1/ATG9A/SEC22B/PSEN1/STX17/CHMP4A/HEXB/MAP1LC3A/RAB34/FEZ1/NUPR1/RAB23/SYNPO2	14
GO:0002440	production of molecular mediator of immune response	19/1224	191/17913	0.063833	0.261899	0.224114	HFE/ERCC1/IFNB1/CTNNBL1/HLA-E/HLA-F/GALNT2/HLA-G/SAMHD1/MR1/CD55/BTK/ITM2A/IL13RA2/TRIM6/SPINK5/WNT5A/CD36/GCNT3	19
GO:0045844	positive regulation of striated muscle tissue development	10/1224	85/17913	0.0638933	0.261899	0.224114	FLOT1/FGFR1/MYOCD/YAP1/ACTN3/IGF1/FGF2/TGFBR3/BMP4/GREM1	10
GO:0048636	positive regulation of muscle organ development	10/1224	85/17913	0.0638933	0.261899	0.224114	FLOT1/FGFR1/MYOCD/YAP1/ACTN3/IGF1/FGF2/TGFBR3/BMP4/GREM1	10
GO:0070542	response to fatty acid	10/1224	85/17913	0.0638933	0.261899	0.224114	BAD/PDK3/PTGFR/FABP3/GNG2/IRS1/PTGER2/CD36/TGFBR3/TNC	10
GO:0003176	aortic valve development	5/1224	32/17913	0.063969	0.261899	0.224114	ROBO2/TNFRSF1A/ROCK2/SLIT2/BMP4	5
GO:0007190	activation of adenylate cyclase activity	5/1224	32/17913	0.063969	0.261899	0.224114	CAP1/CAP2/AVPR2/VIPR2/ADCYAP1	5
GO:0015804	neutral amino acid transport	5/1224	32/17913	0.063969	0.261899	0.224114	SLC1A4/RGS4/SLC6A20/RGS2/SLC6A19	5
GO:0045745	positive regulation of G protein-coupled receptor signaling pathway	5/1224	32/17913	0.063969	0.261899	0.224114	CNTN2/FZD2/GRP/WNT5A/ACPP	5
GO:0071709	membrane assembly	5/1224	32/17913	0.063969	0.261899	0.224114	FLOT1/S100A10/RFTN1/LRP4/CAV1	5
GO:2001171	positive regulation of ATP biosynthetic process	5/1224	32/17913	0.063969	0.261899	0.224114	PINK1/ZBTB20/ENO1/IGF1/HTR2A	5
GO:0006487	protein N-linked glycosylation	8/1224	63/17913	0.0640603	0.261899	0.224114	DAD1/RPN1/KRTCAP2/DHDDS/MGAT1/FUT8/DDOST/DERL3	8
GO:0035914	skeletal muscle cell differentiation	8/1224	63/17913	0.0640603	0.261899	0.224114	SOX11/MYOCD/SIX1/PHOX2B/S100B/NUPR1/SMYD1/ASB2	8
GO:0055008	cardiac muscle tissue morphogenesis	8/1224	63/17913	0.0640603	0.261899	0.224114	LRP2/TPM1/TGFBR1/MYL2/ACTC1/HAND1/WNT5A/TGFBR3	8
GO:0055025	positive regulation of cardiac muscle tissue development	8/1224	63/17913	0.0640603	0.261899	0.224114	FGFR1/MYOCD/YAP1/IGF1/FGF2/TGFBR3/BMP4/GREM1	8
GO:0006654	phosphatidic acid biosynthetic process	6/1224	42/17913	0.0641918	0.261899	0.224114	ABHD5/AGPAT4/GPD1L/AGPAT2/PLA2G2A/LIPH	6
GO:0009311	oligosaccharide metabolic process	6/1224	42/17913	0.0641918	0.261899	0.224114	ST6GALNAC6/FUT8/HEXB/MGAM/FUT3/ST6GALNAC1	6
GO:0045429	positive regulation of nitric oxide biosynthetic process	6/1224	42/17913	0.0641918	0.261899	0.224114	PKD2/AGTR2/DDAH1/PTK2B/SMAD3/CD36	6
GO:0031098	stress-activated protein kinase signaling cascade	26/1224	278/17913	0.0644217	0.261899	0.224114	PINK1/DUSP3/ZMPSTE24/DTNBP1/FOXO1/ZNF622/AKR1B1/PRDX1/ARL6IP5/PER1/STK3/PTK2B/EGFR/FZD8/ZEB2/MFHAS1/TNFRSF11A/TNIK/ROR2/WNT5A/TPD52L1/SEMA3A/CRYAB/CASR/FZD7/SFRP2	26
GO:0032411	positive regulation of transporter activity	12/1224	108/17913	0.0647816	0.261899	0.224114	PINK1/LRRC38/STIM1/KCNA1/PKD2/NTSR1/ACTN4/DMD/CACNB2/RGS9/JPH2/GAL	12
GO:0030072	peptide hormone secretion	23/1224	241/17913	0.0656224	0.261899	0.224114	BAD/HFE/PHPT1/SLC25A6/ARRB1/CAMK2G/SLC25A4/HADH/ARL2/TACR2/GHRH/EGFR/CNR1/NMU/GCG/IRS1/GRP/EDN3/VIP/CASR/GAL/ADCYAP1/FAM3D	23
GO:0001732	formation of cytoplasmic translation initiation complex	3/1224	14/17913	0.0657577	0.261899	0.224114	EIF3F/EIF3K/EIF3I	3
GO:0003128	heart field specification	3/1224	14/17913	0.0657577	0.261899	0.224114	ROBO2/LRP2/BMP4	3
GO:0003214	cardiac left ventricle morphogenesis	3/1224	14/17913	0.0657577	0.261899	0.224114	HAND1/FOXF1/SFRP2	3
GO:0006910	phagocytosis, recognition	3/1224	14/17913	0.0657577	0.261899	0.224114	MFGE8/CD36/COLEC12	3
GO:0010248	establishment or maintenance of transmembrane electrochemical gradient	3/1224	14/17913	0.0657577	0.261899	0.224114	ATP1A4/ATP1A3/ATP1A1	3
GO:0010935	regulation of macrophage cytokine production	3/1224	14/17913	0.0657577	0.261899	0.224114	HLA-G/WNT5A/CD36	3
GO:0035372	protein localization to microtubule	3/1224	14/17913	0.0657577	0.261899	0.224114	MAPRE1/MID2/MAP1A	3
GO:0035493	SNARE complex assembly	3/1224	14/17913	0.0657577	0.261899	0.224114	VAMP4/VAMP1/STXBP6	3
GO:0038166	angiotensin-activated signaling pathway	3/1224	14/17913	0.0657577	0.261899	0.224114	AGTR2/ROCK2/CAV1	3
GO:0044126	regulation of growth of symbiont in host	3/1224	14/17913	0.0657577	0.261899	0.224114	SQSTM1/CD36/CTSG	3
GO:0044146	negative regulation of growth of symbiont involved in interaction with host	3/1224	14/17913	0.0657577	0.261899	0.224114	SQSTM1/CD36/CTSG	3
GO:0045953	negative regulation of natural killer cell mediated cytotoxicity	3/1224	14/17913	0.0657577	0.261899	0.224114	HLA-E/HLA-F/HLA-G	3
GO:0046341	CDP-diacylglycerol metabolic process	3/1224	14/17913	0.0657577	0.261899	0.224114	CDIPT/AGPAT4/AGPAT2	3
GO:0048368	lateral mesoderm development	3/1224	14/17913	0.0657577	0.261899	0.224114	FGFR1/YAP1/FOXF1	3
GO:0048841	regulation of axon extension involved in axon guidance	3/1224	14/17913	0.0657577	0.261899	0.224114	PLXNA4/WNT5A/SEMA3A	3
GO:0051852	disruption by host of symbiont cells	3/1224	14/17913	0.0657577	0.261899	0.224114	GAPDH/TUSC2/CTSG	3
GO:0060026	convergent extension	3/1224	14/17913	0.0657577	0.261899	0.224114	NKD1/WNT5A/SFRP2	3
GO:0072677	eosinophil migration	3/1224	14/17913	0.0657577	0.261899	0.224114	LGALS3/CCL13/CCL11	3
GO:0097154	GABAergic neuron differentiation	3/1224	14/17913	0.0657577	0.261899	0.224114	CNTN2/INHBA/LHX6	3
GO:1901213	regulation of transcription from RNA polymerase II promoter involved in heart development	3/1224	14/17913	0.0657577	0.261899	0.224114	MYOCD/BMP4/GREM1	3
GO:1903624	regulation of DNA catabolic process	3/1224	14/17913	0.0657577	0.261899	0.224114	DFFA/ENDOG/CIDEA	3
GO:1904152	regulation of retrograde protein transport, ER to cytosol	3/1224	14/17913	0.0657577	0.261899	0.224114	BCAP31/UBAC2/DERL3	3
GO:2000846	regulation of corticosteroid hormone secretion	3/1224	14/17913	0.0657577	0.261899	0.224114	AGTR2/BMP6/GAL	3
GO:0045732	positive regulation of protein catabolic process	19/1224	192/17913	0.0665237	0.261899	0.224114	IDE/PSMC3/SEC22B/EGLN2/PSEN1/FAF1/FOXO1/BCAP31/SNX9/LRP2/PTK2B/NKD1/GPC3/NUPR1/WNT5A/PACSIN3/BAG2/CAV1/VIP	19
GO:0120162	positive regulation of cold-induced thermogenesis	11/1224	97/17913	0.0666172	0.261899	0.224114	HADH/FABP4/LPIN1/PPARGC1B/FABP5/PHOX2B/SLN/CAV1/CD36/DIO2/ADCYAP1	11
GO:1903169	regulation of calcium ion transmembrane transport	15/1224	144/17913	0.067455	0.261899	0.224114	STIM1/PKD2/NTSR1/PSEN2/DMD/PTK2B/SESTD1/CACNB2/SLC8A1/BDKRB1/CLIC2/JPH2/CASQ2/SLN/PLN	15
GO:0035588	G protein-coupled purinergic receptor signaling pathway	4/1224	23/17913	0.0679287	0.261899	0.224114	CNTN2/P2RY2/ACPP/P2RY14	4
GO:0044247	cellular polysaccharide catabolic process	4/1224	23/17913	0.0679287	0.261899	0.224114	PYGB/PGM1/PYGM/MGAM	4
GO:0072170	metanephric tubule development	4/1224	23/17913	0.0679287	0.261899	0.224114	PKD2/YAP1/OSR1/FAT4	4
GO:0072243	metanephric nephron epithelium development	4/1224	23/17913	0.0679287	0.261899	0.224114	PKD2/YAP1/OSR1/FAT4	4
GO:1902003	regulation of amyloid-beta formation	4/1224	23/17913	0.0679287	0.261899	0.224114	TMED10/ROCK2/IGF1/SPON1	4
GO:0034103	regulation of tissue remodeling	10/1224	86/17913	0.0680921	0.261899	0.224114	ROCK2/ITGB3/CST3/IL15/EGFR/GPNMB/PPARGC1B/TNFRSF11A/THBS4/GREM1	10
GO:1901863	positive regulation of muscle tissue development	10/1224	86/17913	0.0680921	0.261899	0.224114	FLOT1/FGFR1/MYOCD/YAP1/ACTN3/IGF1/FGF2/TGFBR3/BMP4/GREM1	10
GO:0000718	nucleotide-excision repair, DNA damage removal	1/1224	1/17913	0.0683303	0.261899	0.224114	PNKP	1
GO:0001715	ectodermal cell fate specification	1/1224	1/17913	0.0683303	0.261899	0.224114	FZD7	1
GO:0001815	positive regulation of antibody-dependent cellular cytotoxicity	1/1224	1/17913	0.0683303	0.261899	0.224114	HLA-E	1
GO:0001971	negative regulation of activation of membrane attack complex	1/1224	1/17913	0.0683303	0.261899	0.224114	CD59	1
GO:0002033	angiotensin-mediated vasodilation involved in regulation of systemic arterial blood pressure	1/1224	1/17913	0.0683303	0.261899	0.224114	AGTR2	1
GO:0002037	negative regulation of L-glutamate import across plasma membrane	1/1224	1/17913	0.0683303	0.261899	0.224114	ARL6IP5	1
GO:0002343	peripheral B cell selection	1/1224	1/17913	0.0683303	0.261899	0.224114	BTK	1
GO:0002344	B cell affinity maturation	1/1224	1/17913	0.0683303	0.261899	0.224114	BTK	1
GO:0002451	peripheral B cell tolerance induction	1/1224	1/17913	0.0683303	0.261899	0.224114	HLA-G	1
GO:0002518	lymphocyte chemotaxis across high endothelial venule	1/1224	1/17913	0.0683303	0.261899	0.224114	CXCL13	1
GO:0002626	negative regulation of T cell antigen processing and presentation	1/1224	1/17913	0.0683303	0.261899	0.224114	HFE	1
GO:0002721	regulation of B cell cytokine production	1/1224	1/17913	0.0683303	0.261899	0.224114	BTK	1
GO:0002785	negative regulation of antimicrobial peptide production	1/1224	1/17913	0.0683303	0.261899	0.224114	SPINK5	1
GO:0002787	negative regulation of antibacterial peptide production	1/1224	1/17913	0.0683303	0.261899	0.224114	SPINK5	1
GO:0002878	negative regulation of acute inflammatory response to non-antigenic stimulus	1/1224	1/17913	0.0683303	0.261899	0.224114	ADCYAP1	1
GO:0002926	tRNA wobble base 5-methoxycarbonylmethyl-2-thiouridinylation	1/1224	1/17913	0.0683303	0.261899	0.224114	ELP3	1
GO:0003065	positive regulation of heart rate by epinephrine	1/1224	1/17913	0.0683303	0.261899	0.224114	TPM1	1
GO:0003144	embryonic heart tube formation	1/1224	1/17913	0.0683303	0.261899	0.224114	HAND1	1
GO:0005982	starch metabolic process	1/1224	1/17913	0.0683303	0.261899	0.224114	MGAM	1
GO:0005983	starch catabolic process	1/1224	1/17913	0.0683303	0.261899	0.224114	MGAM	1
GO:0006049	UDP-N-acetylglucosamine catabolic process	1/1224	1/17913	0.0683303	0.261899	0.224114	MGAT1	1
GO:0006061	sorbitol biosynthetic process	1/1224	1/17913	0.0683303	0.261899	0.224114	AKR1B1	1
GO:0006238	CMP salvage	1/1224	1/17913	0.0683303	0.261899	0.224114	UCK2	1
GO:0006272	leading strand elongation	1/1224	1/17913	0.0683303	0.261899	0.224114	POLA1	1
GO:0006436	tryptophanyl-tRNA aminoacylation	1/1224	1/17913	0.0683303	0.261899	0.224114	WARS	1
GO:0006597	spermine biosynthetic process	1/1224	1/17913	0.0683303	0.261899	0.224114	SMS	1
GO:0007387	anterior compartment pattern formation	1/1224	1/17913	0.0683303	0.261899	0.224114	PBX3	1
GO:0007388	posterior compartment specification	1/1224	1/17913	0.0683303	0.261899	0.224114	PBX3	1
GO:0008049	male courtship behavior	1/1224	1/17913	0.0683303	0.261899	0.224114	HEXB	1
GO:0008348	negative regulation of antimicrobial humoral response	1/1224	1/17913	0.0683303	0.261899	0.224114	SPINK5	1
GO:0009224	CMP biosynthetic process	1/1224	1/17913	0.0683303	0.261899	0.224114	UCK2	1
GO:0009229	thiamine diphosphate biosynthetic process	1/1224	1/17913	0.0683303	0.261899	0.224114	TPK1	1
GO:0009231	riboflavin biosynthetic process	1/1224	1/17913	0.0683303	0.261899	0.224114	RFK	1
GO:0009398	FMN biosynthetic process	1/1224	1/17913	0.0683303	0.261899	0.224114	RFK	1
GO:0010015	root morphogenesis	1/1224	1/17913	0.0683303	0.261899	0.224114	GAL	1
GO:0010021	amylopectin biosynthetic process	1/1224	1/17913	0.0683303	0.261899	0.224114	SLC2A4	1
GO:0010053	root epidermal cell differentiation	1/1224	1/17913	0.0683303	0.261899	0.224114	GAL	1
GO:0010054	trichoblast differentiation	1/1224	1/17913	0.0683303	0.261899	0.224114	GAL	1
GO:0010106	cellular response to iron ion starvation	1/1224	1/17913	0.0683303	0.261899	0.224114	HFE	1
GO:0010711	negative regulation of collagen catabolic process	1/1224	1/17913	0.0683303	0.261899	0.224114	CST3	1
GO:0014064	positive regulation of serotonin secretion	1/1224	1/17913	0.0683303	0.261899	0.224114	SLC6A4	1
GO:0014822	detection of wounding	1/1224	1/17913	0.0683303	0.261899	0.224114	FOXF1	1
GO:0014825	stomach fundus smooth muscle contraction	1/1224	1/17913	0.0683303	0.261899	0.224114	NMU	1
GO:0014843	growth factor dependent regulation of skeletal muscle satellite cell proliferation	1/1224	1/17913	0.0683303	0.261899	0.224114	FGF2	1
GO:0014847	proximal stomach smooth muscle contraction	1/1224	1/17913	0.0683303	0.261899	0.224114	NMU	1
GO:0014852	regulation of skeletal muscle contraction by neural stimulation via neuromuscular junction	1/1224	1/17913	0.0683303	0.261899	0.224114	DMPK	1
GO:0014853	regulation of excitatory postsynaptic membrane potential involved in skeletal muscle contraction	1/1224	1/17913	0.0683303	0.261899	0.224114	DMPK	1
GO:0015805	S-adenosyl-L-methionine transport	1/1224	1/17913	0.0683303	0.261899	0.224114	SLC25A26	1
GO:0015826	threonine transport	1/1224	1/17913	0.0683303	0.261899	0.224114	SLC1A4	1
GO:0015961	diadenosine polyphosphate catabolic process	1/1224	1/17913	0.0683303	0.261899	0.224114	NUDT3	1
GO:0016077	snoRNA catabolic process	1/1224	1/17913	0.0683303	0.261899	0.224114	NUDT16	1
GO:0016182	synaptic vesicle budding from endosome	1/1224	1/17913	0.0683303	0.261899	0.224114	AP3B1	1
GO:0016185	synaptic vesicle budding from presynaptic endocytic zone membrane	1/1224	1/17913	0.0683303	0.261899	0.224114	SLC2A4	1
GO:0016333	morphogenesis of follicular epithelium	1/1224	1/17913	0.0683303	0.261899	0.224114	WDR1	1
GO:0016334	establishment or maintenance of polarity of follicular epithelium	1/1224	1/17913	0.0683303	0.261899	0.224114	WDR1	1
GO:0018190	protein octanoylation	1/1224	1/17913	0.0683303	0.261899	0.224114	MBOAT4	1
GO:0018191	peptidyl-serine octanoylation	1/1224	1/17913	0.0683303	0.261899	0.224114	MBOAT4	1
GO:0019406	hexitol biosynthetic process	1/1224	1/17913	0.0683303	0.261899	0.224114	AKR1B1	1
GO:0021508	floor plate formation	1/1224	1/17913	0.0683303	0.261899	0.224114	GLI2	1
GO:0021541	ammon gyrus development	1/1224	1/17913	0.0683303	0.261899	0.224114	LRP8	1
GO:0021723	medullary reticular formation development	1/1224	1/17913	0.0683303	0.261899	0.224114	PHOX2B	1
GO:0021757	caudate nucleus development	1/1224	1/17913	0.0683303	0.261899	0.224114	FOXP2	1
GO:0021758	putamen development	1/1224	1/17913	0.0683303	0.261899	0.224114	FOXP2	1
GO:0021768	nucleus accumbens development	1/1224	1/17913	0.0683303	0.261899	0.224114	ALDH1A3	1
GO:0021793	chemorepulsion of branchiomotor axon	1/1224	1/17913	0.0683303	0.261899	0.224114	PLXNA4	1
GO:0021870	Cajal-Retzius cell differentiation	1/1224	1/17913	0.0683303	0.261899	0.224114	PSEN1	1
GO:0021972	corticospinal neuron axon guidance through spinal cord	1/1224	1/17913	0.0683303	0.261899	0.224114	SLIT2	1
GO:0022012	subpallium cell proliferation in forebrain	1/1224	1/17913	0.0683303	0.261899	0.224114	GLI3	1
GO:0022018	lateral ganglionic eminence cell proliferation	1/1224	1/17913	0.0683303	0.261899	0.224114	GLI3	1
GO:0022622	root system development	1/1224	1/17913	0.0683303	0.261899	0.224114	GAL	1
GO:0032445	fructose import	1/1224	1/17913	0.0683303	0.261899	0.224114	SLC2A5	1
GO:0032625	interleukin-21 production	1/1224	1/17913	0.0683303	0.261899	0.224114	FOXP1	1
GO:0032771	regulation of monophenol monooxygenase activity	1/1224	1/17913	0.0683303	0.261899	0.224114	CDH3	1
GO:0032773	positive regulation of monophenol monooxygenase activity	1/1224	1/17913	0.0683303	0.261899	0.224114	CDH3	1
GO:0034117	erythrocyte aggregation	1/1224	1/17913	0.0683303	0.261899	0.224114	LGALS1	1
GO:0034118	regulation of erythrocyte aggregation	1/1224	1/17913	0.0683303	0.261899	0.224114	LGALS1	1
GO:0034120	positive regulation of erythrocyte aggregation	1/1224	1/17913	0.0683303	0.261899	0.224114	LGALS1	1
GO:0034589	hydroxyproline transport	1/1224	1/17913	0.0683303	0.261899	0.224114	SLC1A4	1
GO:0035508	positive regulation of myosin-light-chain-phosphatase activity	1/1224	1/17913	0.0683303	0.261899	0.224114	PPP1R12A	1
GO:0035862	dITP metabolic process	1/1224	1/17913	0.0683303	0.261899	0.224114	NUDT16	1
GO:0035863	dITP catabolic process	1/1224	1/17913	0.0683303	0.261899	0.224114	NUDT16	1
GO:0035971	peptidyl-histidine dephosphorylation	1/1224	1/17913	0.0683303	0.261899	0.224114	PHPT1	1
GO:0036179	osteoclast maturation	1/1224	1/17913	0.0683303	0.261899	0.224114	FAM20C	1
GO:0036517	chemoattraction of serotonergic neuron axon	1/1224	1/17913	0.0683303	0.261899	0.224114	WNT5A	1
GO:0038133	ERBB2-ERBB3 signaling pathway	1/1224	1/17913	0.0683303	0.261899	0.224114	MYOC	1
GO:0042247	establishment of planar polarity of follicular epithelium	1/1224	1/17913	0.0683303	0.261899	0.224114	WDR1	1
GO:0042431	indole metabolic process	1/1224	1/17913	0.0683303	0.261899	0.224114	SLC34A1	1
GO:0042543	protein N-linked glycosylation via arginine	1/1224	1/17913	0.0683303	0.261899	0.224114	KRTCAP2	1
GO:0042665	regulation of ectodermal cell fate specification	1/1224	1/17913	0.0683303	0.261899	0.224114	FZD7	1
GO:0042666	negative regulation of ectodermal cell fate specification	1/1224	1/17913	0.0683303	0.261899	0.224114	FZD7	1
GO:0042694	muscle cell fate specification	1/1224	1/17913	0.0683303	0.261899	0.224114	MYL2	1
GO:0043007	maintenance of rDNA	1/1224	1/17913	0.0683303	0.261899	0.224114	ZMPSTE24	1
GO:0043322	negative regulation of natural killer cell degranulation	1/1224	1/17913	0.0683303	0.261899	0.224114	HLA-F	1
GO:0043438	acetoacetic acid metabolic process	1/1224	1/17913	0.0683303	0.261899	0.224114	TYRP1	1
GO:0043979	histone H2B-K5 acetylation	1/1224	1/17913	0.0683303	0.261899	0.224114	ZMPSTE24	1
GO:0044278	cell wall disruption in other organism	1/1224	1/17913	0.0683303	0.261899	0.224114	REG3G	1
GO:0044349	DNA excision	1/1224	1/17913	0.0683303	0.261899	0.224114	PNKP	1
GO:0044416	induction by symbiont of host defense response	1/1224	1/17913	0.0683303	0.261899	0.224114	SLC25A6	1
GO:0044495	modulation of blood pressure in other organism	1/1224	1/17913	0.0683303	0.261899	0.224114	NMU	1
GO:0044497	positive regulation of blood pressure in other organism	1/1224	1/17913	0.0683303	0.261899	0.224114	NMU	1
GO:0044726	protection of DNA demethylation of female pronucleus	1/1224	1/17913	0.0683303	0.261899	0.224114	DPPA3	1
GO:0044858	plasma membrane raft polarization	1/1224	1/17913	0.0683303	0.261899	0.224114	GSN	1
GO:0045062	extrathymic T cell selection	1/1224	1/17913	0.0683303	0.261899	0.224114	IL15	1
GO:0045609	positive regulation of inner ear auditory receptor cell differentiation	1/1224	1/17913	0.0683303	0.261899	0.224114	ATOH1	1
GO:0045633	positive regulation of mechanoreceptor differentiation	1/1224	1/17913	0.0683303	0.261899	0.224114	ATOH1	1
GO:0046005	positive regulation of circadian sleep/wake cycle, REM sleep	1/1224	1/17913	0.0683303	0.261899	0.224114	GHRH	1
GO:0046035	CMP metabolic process	1/1224	1/17913	0.0683303	0.261899	0.224114	UCK2	1
GO:0046086	adenosine biosynthetic process	1/1224	1/17913	0.0683303	0.261899	0.224114	NT5E	1
GO:0046294	formaldehyde catabolic process	1/1224	1/17913	0.0683303	0.261899	0.224114	ESD	1
GO:0046444	FMN metabolic process	1/1224	1/17913	0.0683303	0.261899	0.224114	RFK	1
GO:0046687	response to chromate	1/1224	1/17913	0.0683303	0.261899	0.224114	BAD	1
GO:0046730	induction of host immune response by virus	1/1224	1/17913	0.0683303	0.261899	0.224114	SLC25A6	1
GO:0046732	active induction of host immune response by virus	1/1224	1/17913	0.0683303	0.261899	0.224114	SLC25A6	1
GO:0048160	primary follicle stage	1/1224	1/17913	0.0683303	0.261899	0.224114	EREG	1
GO:0048174	negative regulation of short-term neuronal synaptic plasticity	1/1224	1/17913	0.0683303	0.261899	0.224114	SYT4	1
GO:0048364	root development	1/1224	1/17913	0.0683303	0.261899	0.224114	GAL	1
GO:0048390	intermediate mesoderm morphogenesis	1/1224	1/17913	0.0683303	0.261899	0.224114	BMP4	1
GO:0048391	intermediate mesoderm formation	1/1224	1/17913	0.0683303	0.261899	0.224114	BMP4	1
GO:0048392	intermediate mesodermal cell differentiation	1/1224	1/17913	0.0683303	0.261899	0.224114	BMP4	1
GO:0048567	ectodermal digestive tract morphogenesis	1/1224	1/17913	0.0683303	0.261899	0.224114	FOXF1	1
GO:0048613	embryonic ectodermal digestive tract morphogenesis	1/1224	1/17913	0.0683303	0.261899	0.224114	FOXF1	1
GO:0048621	post-embryonic digestive tract morphogenesis	1/1224	1/17913	0.0683303	0.261899	0.224114	NKX2-3	1
GO:0048764	trichoblast maturation	1/1224	1/17913	0.0683303	0.261899	0.224114	GAL	1
GO:0048765	root hair cell differentiation	1/1224	1/17913	0.0683303	0.261899	0.224114	GAL	1
GO:0048767	root hair elongation	1/1224	1/17913	0.0683303	0.261899	0.224114	GAL	1
GO:0048892	lateral line nerve development	1/1224	1/17913	0.0683303	0.261899	0.224114	PHOX2B	1
GO:0048894	efferent axon development in a lateral line nerve	1/1224	1/17913	0.0683303	0.261899	0.224114	PHOX2B	1
GO:0050652	dermatan sulfate proteoglycan biosynthetic process, polysaccharide chain biosynthetic process	1/1224	1/17913	0.0683303	0.261899	0.224114	CSGALNACT2	1
GO:0050674	urothelial cell proliferation	1/1224	1/17913	0.0683303	0.261899	0.224114	FGF10	1
GO:0050675	regulation of urothelial cell proliferation	1/1224	1/17913	0.0683303	0.261899	0.224114	FGF10	1
GO:0050677	positive regulation of urothelial cell proliferation	1/1224	1/17913	0.0683303	0.261899	0.224114	FGF10	1
GO:0050924	positive regulation of negative chemotaxis	1/1224	1/17913	0.0683303	0.261899	0.224114	SLIT2	1
GO:0050929	induction of negative chemotaxis	1/1224	1/17913	0.0683303	0.261899	0.224114	SLIT2	1
GO:0051232	meiotic spindle elongation	1/1224	1/17913	0.0683303	0.261899	0.224114	PPP2R1A	1
GO:0051391	tRNA acetylation	1/1224	1/17913	0.0683303	0.261899	0.224114	NAT10	1
GO:0051623	positive regulation of norepinephrine uptake	1/1224	1/17913	0.0683303	0.261899	0.224114	ACTB	1
GO:0051796	negative regulation of timing of catagen	1/1224	1/17913	0.0683303	0.261899	0.224114	CDH3	1
GO:0052251	induction by organism of defense response of other organism involved in symbiotic interaction	1/1224	1/17913	0.0683303	0.261899	0.224114	SLC25A6	1
GO:0052509	positive regulation by symbiont of host defense response	1/1224	1/17913	0.0683303	0.261899	0.224114	SLC25A6	1
GO:0052510	positive regulation by organism of defense response of other organism involved in symbiotic interaction	1/1224	1/17913	0.0683303	0.261899	0.224114	SLC25A6	1
GO:0052550	response to defense-related reactive oxygen species production by other organism involved in symbiotic interaction	1/1224	1/17913	0.0683303	0.261899	0.224114	TUSC2	1
GO:0052567	response to defense-related host reactive oxygen species production	1/1224	1/17913	0.0683303	0.261899	0.224114	TUSC2	1
GO:0055018	regulation of cardiac muscle fiber development	1/1224	1/17913	0.0683303	0.261899	0.224114	BMP4	1
GO:0055020	positive regulation of cardiac muscle fiber development	1/1224	1/17913	0.0683303	0.261899	0.224114	BMP4	1
GO:0060311	negative regulation of elastin catabolic process	1/1224	1/17913	0.0683303	0.261899	0.224114	CST3	1
GO:0060366	lambdoid suture morphogenesis	1/1224	1/17913	0.0683303	0.261899	0.224114	GLI3	1
GO:0060367	sagittal suture morphogenesis	1/1224	1/17913	0.0683303	0.261899	0.224114	GLI3	1
GO:0060432	lung pattern specification process	1/1224	1/17913	0.0683303	0.261899	0.224114	FGF10	1
GO:0060436	bronchiole morphogenesis	1/1224	1/17913	0.0683303	0.261899	0.224114	FGF10	1
GO:0060461	right lung morphogenesis	1/1224	1/17913	0.0683303	0.261899	0.224114	FOXF1	1
GO:0060495	cell-cell signaling involved in lung development	1/1224	1/17913	0.0683303	0.261899	0.224114	FGF10	1
GO:0060496	mesenchymal-epithelial cell signaling involved in lung development	1/1224	1/17913	0.0683303	0.261899	0.224114	FGF10	1
GO:0060503	bud dilation involved in lung branching	1/1224	1/17913	0.0683303	0.261899	0.224114	BMP4	1
GO:0060661	submandibular salivary gland formation	1/1224	1/17913	0.0683303	0.261899	0.224114	FGF10	1
GO:0060739	mesenchymal-epithelial cell signaling involved in prostate gland development	1/1224	1/17913	0.0683303	0.261899	0.224114	TNC	1
GO:0060823	canonical Wnt signaling pathway involved in neural plate anterior/posterior pattern formation	1/1224	1/17913	0.0683303	0.261899	0.224114	TBX18	1
GO:0060827	regulation of canonical Wnt signaling pathway involved in neural plate anterior/posterior pattern formation	1/1224	1/17913	0.0683303	0.261899	0.224114	TBX18	1
GO:0060829	negative regulation of canonical Wnt signaling pathway involved in neural plate anterior/posterior pattern formation	1/1224	1/17913	0.0683303	0.261899	0.224114	TBX18	1
GO:0060873	anterior semicircular canal development	1/1224	1/17913	0.0683303	0.261899	0.224114	GLI3	1
GO:0060875	lateral semicircular canal development	1/1224	1/17913	0.0683303	0.261899	0.224114	GLI3	1
GO:0060879	semicircular canal fusion	1/1224	1/17913	0.0683303	0.261899	0.224114	FGF10	1
GO:0060901	regulation of hair cycle by canonical Wnt signaling pathway	1/1224	1/17913	0.0683303	0.261899	0.224114	CDH3	1
GO:0061115	lung proximal/distal axis specification	1/1224	1/17913	0.0683303	0.261899	0.224114	FGF10	1
GO:0061149	BMP signaling pathway involved in ureter morphogenesis	1/1224	1/17913	0.0683303	0.261899	0.224114	BMP4	1
GO:0061150	renal system segmentation	1/1224	1/17913	0.0683303	0.261899	0.224114	BMP4	1
GO:0061151	BMP signaling pathway involved in renal system segmentation	1/1224	1/17913	0.0683303	0.261899	0.224114	BMP4	1
GO:0061155	pulmonary artery endothelial tube morphogenesis	1/1224	1/17913	0.0683303	0.261899	0.224114	BMP4	1
GO:0061182	negative regulation of chondrocyte development	1/1224	1/17913	0.0683303	0.261899	0.224114	PTHLH	1
GO:0061185	negative regulation of dermatome development	1/1224	1/17913	0.0683303	0.261899	0.224114	SFRP2	1
GO:0061216	regulation of transcription from RNA polymerase II promoter involved in mesonephros development	1/1224	1/17913	0.0683303	0.261899	0.224114	BMP4	1
GO:0061347	planar cell polarity pathway involved in outflow tract morphogenesis	1/1224	1/17913	0.0683303	0.261899	0.224114	WNT5A	1
GO:0061348	planar cell polarity pathway involved in ventricular septum morphogenesis	1/1224	1/17913	0.0683303	0.261899	0.224114	WNT5A	1
GO:0061349	planar cell polarity pathway involved in cardiac right atrium morphogenesis	1/1224	1/17913	0.0683303	0.261899	0.224114	WNT5A	1
GO:0061350	planar cell polarity pathway involved in cardiac muscle tissue morphogenesis	1/1224	1/17913	0.0683303	0.261899	0.224114	WNT5A	1
GO:0061354	planar cell polarity pathway involved in pericardium morphogenesis	1/1224	1/17913	0.0683303	0.261899	0.224114	WNT5A	1
GO:0061451	retrotrapezoid nucleus development	1/1224	1/17913	0.0683303	0.261899	0.224114	PHOX2B	1
GO:0061452	retrotrapezoid nucleus neuron differentiation	1/1224	1/17913	0.0683303	0.261899	0.224114	PHOX2B	1
GO:0061767	negative regulation of lung blood pressure	1/1224	1/17913	0.0683303	0.261899	0.224114	SMAD3	1
GO:0061782	vesicle fusion with vesicle	1/1224	1/17913	0.0683303	0.261899	0.224114	SYT4	1
GO:0061868	hepatic stellate cell migration	1/1224	1/17913	0.0683303	0.261899	0.224114	AKAP12	1
GO:0061869	regulation of hepatic stellate cell migration	1/1224	1/17913	0.0683303	0.261899	0.224114	AKAP12	1
GO:0061870	positive regulation of hepatic stellate cell migration	1/1224	1/17913	0.0683303	0.261899	0.224114	AKAP12	1
GO:0061880	regulation of anterograde axonal transport of mitochondrion	1/1224	1/17913	0.0683303	0.261899	0.224114	FEZ1	1
GO:0061881	positive regulation of anterograde axonal transport of mitochondrion	1/1224	1/17913	0.0683303	0.261899	0.224114	FEZ1	1
GO:0070946	neutrophil mediated killing of gram-positive bacterium	1/1224	1/17913	0.0683303	0.261899	0.224114	CTSG	1
GO:0071206	establishment of protein localization to juxtaparanode region of axon	1/1224	1/17913	0.0683303	0.261899	0.224114	CNTN2	1
GO:0071247	cellular response to chromate	1/1224	1/17913	0.0683303	0.261899	0.224114	BAD	1
GO:0071335	hair follicle cell proliferation	1/1224	1/17913	0.0683303	0.261899	0.224114	FGF10	1
GO:0071336	regulation of hair follicle cell proliferation	1/1224	1/17913	0.0683303	0.261899	0.224114	FGF10	1
GO:0071338	positive regulation of hair follicle cell proliferation	1/1224	1/17913	0.0683303	0.261899	0.224114	FGF10	1
GO:0071464	cellular response to hydrostatic pressure	1/1224	1/17913	0.0683303	0.261899	0.224114	PKD2	1
GO:0071543	diphosphoinositol polyphosphate metabolic process	1/1224	1/17913	0.0683303	0.261899	0.224114	NUDT3	1
GO:0071544	diphosphoinositol polyphosphate catabolic process	1/1224	1/17913	0.0683303	0.261899	0.224114	NUDT3	1
GO:0071893	BMP signaling pathway involved in nephric duct formation	1/1224	1/17913	0.0683303	0.261899	0.224114	BMP4	1
GO:0072055	renal cortex development	1/1224	1/17913	0.0683303	0.261899	0.224114	PKD2	1
GO:0072059	cortical collecting duct development	1/1224	1/17913	0.0683303	0.261899	0.224114	PKD2	1
GO:0072096	negative regulation of branch elongation involved in ureteric bud branching	1/1224	1/17913	0.0683303	0.261899	0.224114	BMP4	1
GO:0072097	negative regulation of branch elongation involved in ureteric bud branching by BMP signaling pathway	1/1224	1/17913	0.0683303	0.261899	0.224114	BMP4	1
GO:0072099	anterior/posterior pattern specification involved in ureteric bud development	1/1224	1/17913	0.0683303	0.261899	0.224114	BMP4	1
GO:0072100	specification of ureteric bud anterior/posterior symmetry	1/1224	1/17913	0.0683303	0.261899	0.224114	BMP4	1
GO:0072101	specification of ureteric bud anterior/posterior symmetry by BMP signaling pathway	1/1224	1/17913	0.0683303	0.261899	0.224114	BMP4	1
GO:0072165	anterior mesonephric tubule development	1/1224	1/17913	0.0683303	0.261899	0.224114	OSR1	1
GO:0072167	specification of mesonephric tubule identity	1/1224	1/17913	0.0683303	0.261899	0.224114	OSR1	1
GO:0072168	specification of anterior mesonephric tubule identity	1/1224	1/17913	0.0683303	0.261899	0.224114	OSR1	1
GO:0072169	specification of posterior mesonephric tubule identity	1/1224	1/17913	0.0683303	0.261899	0.224114	OSR1	1
GO:0072184	renal vesicle progenitor cell differentiation	1/1224	1/17913	0.0683303	0.261899	0.224114	OSR1	1
GO:0072192	ureter epithelial cell differentiation	1/1224	1/17913	0.0683303	0.261899	0.224114	BMP4	1
GO:0072200	negative regulation of mesenchymal cell proliferation involved in ureter development	1/1224	1/17913	0.0683303	0.261899	0.224114	BMP4	1
GO:0072214	metanephric cortex development	1/1224	1/17913	0.0683303	0.261899	0.224114	PKD2	1
GO:0072219	metanephric cortical collecting duct development	1/1224	1/17913	0.0683303	0.261899	0.224114	PKD2	1
GO:0072258	metanephric interstitial fibroblast differentiation	1/1224	1/17913	0.0683303	0.261899	0.224114	OSR1	1
GO:0072259	metanephric interstitial fibroblast development	1/1224	1/17913	0.0683303	0.261899	0.224114	OSR1	1
GO:0072619	interleukin-21 secretion	1/1224	1/17913	0.0683303	0.261899	0.224114	FOXP1	1
GO:0072749	cellular response to cytochalasin B	1/1224	1/17913	0.0683303	0.261899	0.224114	ACTB	1
GO:0080147	root hair cell development	1/1224	1/17913	0.0683303	0.261899	0.224114	GAL	1
GO:0090067	regulation of thalamus size	1/1224	1/17913	0.0683303	0.261899	0.224114	SLC6A4	1
GO:0090138	regulation of actin cytoskeleton organization by cell-cell adhesion	1/1224	1/17913	0.0683303	0.261899	0.224114	JAM3	1
GO:0090247	cell motility involved in somitogenic axis elongation	1/1224	1/17913	0.0683303	0.261899	0.224114	NKD1	1
GO:0090249	regulation of cell motility involved in somitogenic axis elongation	1/1224	1/17913	0.0683303	0.261899	0.224114	NKD1	1
GO:0090273	regulation of somatostatin secretion	1/1224	1/17913	0.0683303	0.261899	0.224114	ADCYAP1	1
GO:0090274	positive regulation of somatostatin secretion	1/1224	1/17913	0.0683303	0.261899	0.224114	ADCYAP1	1
GO:0090297	positive regulation of mitochondrial DNA replication	1/1224	1/17913	0.0683303	0.261899	0.224114	STOML2	1
GO:0090365	regulation of mRNA modification	1/1224	1/17913	0.0683303	0.261899	0.224114	APOBEC1	1
GO:0090366	positive regulation of mRNA modification	1/1224	1/17913	0.0683303	0.261899	0.224114	APOBEC1	1
GO:0090558	plant epidermis development	1/1224	1/17913	0.0683303	0.261899	0.224114	GAL	1
GO:0090627	plant epidermal cell differentiation	1/1224	1/17913	0.0683303	0.261899	0.224114	GAL	1
GO:0098506	polynucleotide 3' dephosphorylation	1/1224	1/17913	0.0683303	0.261899	0.224114	PNKP	1
GO:0098582	innate vocalization behavior	1/1224	1/17913	0.0683303	0.261899	0.224114	FOXP2	1
GO:0098694	regulation of synaptic vesicle budding from presynaptic endocytic zone membrane	1/1224	1/17913	0.0683303	0.261899	0.224114	SLC2A4	1
GO:0098704	carbohydrate import across plasma membrane	1/1224	1/17913	0.0683303	0.261899	0.224114	SLC2A5	1
GO:0098957	anterograde axonal transport of mitochondrion	1/1224	1/17913	0.0683303	0.261899	0.224114	FEZ1	1
GO:0099082	retrograde trans-synaptic signaling by neuropeptide	1/1224	1/17913	0.0683303	0.261899	0.224114	SYT4	1
GO:0099161	regulation of presynaptic dense core granule exocytosis	1/1224	1/17913	0.0683303	0.261899	0.224114	SYT4	1
GO:0099402	plant organ development	1/1224	1/17913	0.0683303	0.261899	0.224114	GAL	1
GO:0099538	synaptic signaling via neuropeptide	1/1224	1/17913	0.0683303	0.261899	0.224114	SYT4	1
GO:0099540	trans-synaptic signaling by neuropeptide	1/1224	1/17913	0.0683303	0.261899	0.224114	SYT4	1
GO:0110097	regulation of calcium import into the mitochondrion	1/1224	1/17913	0.0683303	0.261899	0.224114	PSEN2	1
GO:0120068	regulation of stomach fundus smooth muscle contraction	1/1224	1/17913	0.0683303	0.261899	0.224114	NMU	1
GO:0120069	positive regulation of stomach fundus smooth muscle contraction	1/1224	1/17913	0.0683303	0.261899	0.224114	NMU	1
GO:0120179	adherens junction disassembly	1/1224	1/17913	0.0683303	0.261899	0.224114	DUSP3	1
GO:0120180	cell-substrate adherens junction disassembly	1/1224	1/17913	0.0683303	0.261899	0.224114	DUSP3	1
GO:0120181	focal adhesion disassembly	1/1224	1/17913	0.0683303	0.261899	0.224114	DUSP3	1
GO:0120182	regulation of focal adhesion disassembly	1/1224	1/17913	0.0683303	0.261899	0.224114	DUSP3	1
GO:0120183	positive regulation of focal adhesion disassembly	1/1224	1/17913	0.0683303	0.261899	0.224114	DUSP3	1
GO:0140194	negative regulation of adenylate cyclase-inhibiting adrenergic receptor signaling pathway involved in heart process	1/1224	1/17913	0.0683303	0.261899	0.224114	RGS2	1
GO:0140214	positive regulation of long-chain fatty acid import into cell	1/1224	1/17913	0.0683303	0.261899	0.224114	FABP3	1
GO:0150024	oxidised low-density lipoprotein particle clearance	1/1224	1/17913	0.0683303	0.261899	0.224114	CD36	1
GO:0150033	negative regulation of protein localization to lysosome	1/1224	1/17913	0.0683303	0.261899	0.224114	ROCK2	1
GO:1900085	negative regulation of peptidyl-tyrosine autophosphorylation	1/1224	1/17913	0.0683303	0.261899	0.224114	CAV1	1
GO:1900143	positive regulation of oligodendrocyte apoptotic process	1/1224	1/17913	0.0683303	0.261899	0.224114	AKAP12	1
GO:1900477	negative regulation of G1/S transition of mitotic cell cycle by negative regulation of transcription from RNA polymerase II promoter	1/1224	1/17913	0.0683303	0.261899	0.224114	NACC2	1
GO:1901128	gentamycin metabolic process	1/1224	1/17913	0.0683303	0.261899	0.224114	SLC34A1	1
GO:1901229	regulation of non-canonical Wnt signaling pathway via JNK cascade	1/1224	1/17913	0.0683303	0.261899	0.224114	NKD1	1
GO:1901231	positive regulation of non-canonical Wnt signaling pathway via JNK cascade	1/1224	1/17913	0.0683303	0.261899	0.224114	NKD1	1
GO:1901232	regulation of convergent extension involved in axis elongation	1/1224	1/17913	0.0683303	0.261899	0.224114	NKD1	1
GO:1901233	negative regulation of convergent extension involved in axis elongation	1/1224	1/17913	0.0683303	0.261899	0.224114	NKD1	1
GO:1901328	response to cytochalasin B	1/1224	1/17913	0.0683303	0.261899	0.224114	ACTB	1
GO:1901631	positive regulation of presynaptic membrane organization	1/1224	1/17913	0.0683303	0.261899	0.224114	LRP4	1
GO:1901639	XDP catabolic process	1/1224	1/17913	0.0683303	0.261899	0.224114	NUDT16	1
GO:1901684	arsenate ion transmembrane transport	1/1224	1/17913	0.0683303	0.261899	0.224114	SLC34A1	1
GO:1901962	S-adenosyl-L-methionine transmembrane transport	1/1224	1/17913	0.0683303	0.261899	0.224114	SLC25A26	1
GO:1901964	positive regulation of cell proliferation involved in outflow tract morphogenesis	1/1224	1/17913	0.0683303	0.261899	0.224114	BMP4	1
GO:1902203	negative regulation of hepatocyte growth factor receptor signaling pathway	1/1224	1/17913	0.0683303	0.261899	0.224114	ADAMTS12	1
GO:1902220	positive regulation of intrinsic apoptotic signaling pathway in response to osmotic stress	1/1224	1/17913	0.0683303	0.261899	0.224114	BAD	1
GO:1902349	response to chloroquine	1/1224	1/17913	0.0683303	0.261899	0.224114	MRGPRX1	1
GO:1902480	protein localization to mitotic spindle	1/1224	1/17913	0.0683303	0.261899	0.224114	FAM83D	1
GO:1902612	regulation of anti-Mullerian hormone signaling pathway	1/1224	1/17913	0.0683303	0.261899	0.224114	DKK3	1
GO:1902613	negative regulation of anti-Mullerian hormone signaling pathway	1/1224	1/17913	0.0683303	0.261899	0.224114	DKK3	1
GO:1902748	positive regulation of lens fiber cell differentiation	1/1224	1/17913	0.0683303	0.261899	0.224114	ZEB2	1
GO:1902890	regulation of root hair elongation	1/1224	1/17913	0.0683303	0.261899	0.224114	GAL	1
GO:1902891	negative regulation of root hair elongation	1/1224	1/17913	0.0683303	0.261899	0.224114	GAL	1
GO:1902910	positive regulation of melanosome transport	1/1224	1/17913	0.0683303	0.261899	0.224114	CDH3	1
GO:1903045	neural crest cell migration involved in sympathetic nervous system development	1/1224	1/17913	0.0683303	0.261899	0.224114	SEMA3A	1
GO:1903182	regulation of SUMO transferase activity	1/1224	1/17913	0.0683303	0.261899	0.224114	UBE2I	1
GO:1903465	positive regulation of mitotic cell cycle DNA replication	1/1224	1/17913	0.0683303	0.261899	0.224114	FGFR1	1
GO:1903492	response to acetylsalicylate	1/1224	1/17913	0.0683303	0.261899	0.224114	REG1A	1
GO:1903515	calcium ion transport from cytosol to endoplasmic reticulum	1/1224	1/17913	0.0683303	0.261899	0.224114	ATP2A2	1
GO:1903723	negative regulation of centriole elongation	1/1224	1/17913	0.0683303	0.261899	0.224114	CHMP2A	1
GO:1903755	positive regulation of SUMO transferase activity	1/1224	1/17913	0.0683303	0.261899	0.224114	UBE2I	1
GO:1903888	regulation of plant epidermal cell differentiation	1/1224	1/17913	0.0683303	0.261899	0.224114	GAL	1
GO:1903889	negative regulation of plant epidermal cell differentiation	1/1224	1/17913	0.0683303	0.261899	0.224114	GAL	1
GO:1903906	regulation of plasma membrane raft polarization	1/1224	1/17913	0.0683303	0.261899	0.224114	GSN	1
GO:1903918	regulation of actin filament severing	1/1224	1/17913	0.0683303	0.261899	0.224114	MYH9	1
GO:1903919	negative regulation of actin filament severing	1/1224	1/17913	0.0683303	0.261899	0.224114	MYH9	1
GO:1904073	regulation of trophectodermal cell proliferation	1/1224	1/17913	0.0683303	0.261899	0.224114	IGF1	1
GO:1904075	positive regulation of trophectodermal cell proliferation	1/1224	1/17913	0.0683303	0.261899	0.224114	IGF1	1
GO:1904282	regulation of antigen processing and presentation of endogenous peptide antigen via MHC class I	1/1224	1/17913	0.0683303	0.261899	0.224114	HFE	1
GO:1904283	negative regulation of antigen processing and presentation of endogenous peptide antigen via MHC class I	1/1224	1/17913	0.0683303	0.261899	0.224114	HFE	1
GO:1904328	regulation of myofibroblast contraction	1/1224	1/17913	0.0683303	0.261899	0.224114	PDPN	1
GO:1904542	regulation of free ubiquitin chain polymerization	1/1224	1/17913	0.0683303	0.261899	0.224114	PINK1	1
GO:1904544	positive regulation of free ubiquitin chain polymerization	1/1224	1/17913	0.0683303	0.261899	0.224114	PINK1	1
GO:1904647	response to rotenone	1/1224	1/17913	0.0683303	0.261899	0.224114	KIF1B	1
GO:1904697	regulation of acinar cell proliferation	1/1224	1/17913	0.0683303	0.261899	0.224114	REG1A	1
GO:1904699	positive regulation of acinar cell proliferation	1/1224	1/17913	0.0683303	0.261899	0.224114	REG1A	1
GO:1904710	positive regulation of granulosa cell apoptotic process	1/1224	1/17913	0.0683303	0.261899	0.224114	BAD	1
GO:1904797	negative regulation of core promoter binding	1/1224	1/17913	0.0683303	0.261899	0.224114	PSEN1	1
GO:1904906	positive regulation of endothelial cell-matrix adhesion via fibronectin	1/1224	1/17913	0.0683303	0.261899	0.224114	CEACAM6	1
GO:1904934	negative regulation of cell proliferation in midbrain	1/1224	1/17913	0.0683303	0.261899	0.224114	WNT5A	1
GO:1904955	planar cell polarity pathway involved in midbrain dopaminergic neuron differentiation	1/1224	1/17913	0.0683303	0.261899	0.224114	WNT5A	1
GO:1905223	epicardium morphogenesis	1/1224	1/17913	0.0683303	0.261899	0.224114	TGFBR1	1
GO:1905243	cellular response to 3,3',5-triiodo-L-thyronine	1/1224	1/17913	0.0683303	0.261899	0.224114	SIX1	1
GO:1905392	plant organ morphogenesis	1/1224	1/17913	0.0683303	0.261899	0.224114	GAL	1
GO:1905414	negative regulation of dense core granule exocytosis	1/1224	1/17913	0.0683303	0.261899	0.224114	SYT4	1
GO:1905415	positive regulation of dense core granule exocytosis	1/1224	1/17913	0.0683303	0.261899	0.224114	SYT4	1
GO:1905421	regulation of plant organ morphogenesis	1/1224	1/17913	0.0683303	0.261899	0.224114	GAL	1
GO:1905422	negative regulation of plant organ morphogenesis	1/1224	1/17913	0.0683303	0.261899	0.224114	GAL	1
GO:1905432	regulation of retrograde trans-synaptic signaling by neuropeptide	1/1224	1/17913	0.0683303	0.261899	0.224114	SYT4	1
GO:1905433	negative regulation of retrograde trans-synaptic signaling by neuropeptide	1/1224	1/17913	0.0683303	0.261899	0.224114	SYT4	1
GO:1905667	negative regulation of protein localization to endosome	1/1224	1/17913	0.0683303	0.261899	0.224114	ANKRD13A	1
GO:1990046	stress-induced mitochondrial fusion	1/1224	1/17913	0.0683303	0.261899	0.224114	STOML2	1
[truncated: 5,774 more rows]
