# Supplementary material for: Potential effective diagnostic biomarker in patients with primary and metastatic small intestinal neuroendocrine tumors
Source: Front Genet. 2023 Apr 7;14:1110396. doi: 10.3389/fgene.2023.1110396 (PMC10119396; doi:10.3389/fgene.2023.1110396)
Supplement: Supplementary file 3 [file DataSheet1.ZIP › Rawdata/Figure 3/Figure 3B.xlsx]

## Sheet: KEGG_Pathway_m1
ID	Description	GeneRatio	BgRatio	pvalue	p.adjust	qvalue	geneID	Count
hsa04510	Focal adhesion	34/630	199/8019	1.13456e-05	0.00167857	0.00150807	572/5501/9475/81/3611/4659/3690/60/1293/7094/7450/1956/7414/4660/399694/87/7791/894/3679/3915/1292/3691/55742/4633/3479/1311/857/8516/4638/10398/2316/3371/7060/2318	34
hsa05414	Dilated cardiomyopathy (DCM)	21/630	96/8019	1.28011e-05	0.00167857	0.00150807	4000/6443/488/3690/55799/1756/60/783/6546/7168/3679/3691/4633/6445/3479/70/6444/8516/7169/5350/1674	21
hsa05410	Hypertrophic cardiomyopathy (HCM)	20/630	90/8019	1.60373e-05	0.00167857	0.00150807	4000/6443/488/3690/55799/1756/60/783/6546/7168/3679/3691/4633/6445/3479/70/6444/8516/7169/1674	20
hsa04974	Protein digestion and absorption	20/630	95/8019	3.70481e-05	0.00290827	0.00261286	480/1504/478/6564/476/1293/6546/7512/340024/1292/4225/1305/1308/3769/4224/1306/5645/1303/5646/1359	20
hsa05205	Proteoglycans in cancer	33/630	204/8019	4.80934e-05	0.00302027	0.00271348	2017/6194/5501/2260/818/9475/967/7478/4659/8826/3690/60/6237/1956/8325/2535/4660/60495/2719/81029/286/117581/960/3479/4060/7474/2247/4313/857/7482/8324/2316/2318	33
hsa05412	Arrhythmogenic right ventricular cardiomyopathy (ARVC)	17/630	77/8019	7.50313e-05	0.00392664	0.00352779	1495/4000/6443/488/3690/55799/1756/60/783/6546/3679/89/3691/6445/6444/8516/1674	17
hsa04260	Cardiac muscle contraction	18/630	86/8019	9.74368e-05	0.00437074	0.00392678	7388/1537/7386/7384/480/1340/488/478/476/55799/783/6546/7168/1346/4633/70/845/7169	18
hsa04310	Wnt signaling pathway	26/630	160/8019	0.000278599	0.010935	0.00982427	5663/818/9475/7478/27123/8325/4088/2535/894/85407/81029/166336/4920/5331/5176/7474/2239/6424/7482/23500/8324/11197/284654/340419/6423/84870	26
hsa04512	ECM-receptor interaction	17/630	88/8019	0.000415169	0.0139352	0.0125197	2815/3690/1293/7450/3679/3915/1292/3691/960/1311/22987/948/158326/8516/255743/3371/7060	17
hsa04978	Mineral absorption	13/630	58/8019	0.000443796	0.0139352	0.0125197	480/140803/478/476/6546/26872/6569/340024/79901/261729/9843/1811/6523	13
hsa04810	Regulation of actin cytoskeleton	31/630	213/8019	0.000563512	0.0160857	0.0144518	1072/4627/2255/5216/5501/2260/55740/9475/81/4659/8826/3690/60/6237/1956/7414/4660/1073/87/3679/623/2252/3691/55970/4633/85477/2247/2934/8516/4638/10398	31
hsa05416	Viral myocarditis	13/630	60/8019	0.000628042	0.0164338	0.0147645	3133/3106/6443/3134/3107/3135/1756/60/1604/3105/6445/6444/857	13
hsa05010	Alzheimer disease	43/630	334/8019	0.000794262	0.0191845	0.0172358	7388/4713/7417/7132/3416/1537/10376/572/4726/4702/4715/2597/4704/84790/5663/7386/7384/293/55851/4725/126328/1340/4697/291/7478/488/7846/5664/840/84617/27123/8325/2535/81029/1346/2905/5331/3667/7474/79861/6263/7482/8324	43
hsa04020	Calcium signaling pathway	28/630	193/8019	0.00107926	0.0242062	0.0217474	7417/293/6786/4923/818/2774/291/488/113026/6865/2185/1956/6546/5737/5137/623/3363/2905/5331/84812/5733/845/3356/6263/5731/3360/4638/5350	28
hsa04350	TGF-beta signaling pathway	16/630	94/8019	0.00246654	0.0504134	0.0452926	5518/4756/655/4088/2331/4093/7046/7044/3624/654/4052/652/56963/4681/64388/26585	16
hsa04390	Hippo signaling pathway	23/630	157/8019	0.00256884	0.0504134	0.0452926	5518/5501/1495/7478/7005/6788/60/655/8325/4088/2535/10413/1740/894/7046/85407/81029/2736/654/7474/652/7482/8324	23
hsa04024	cAMP signaling pathway	29/630	216/8019	0.00295619	0.0546025	0.0490562	572/480/5501/818/9475/2550/488/4659/478/476/6237/4158/64764/56670/7434/2641/2905/5732/5733/1908/1261/2737/4852/3360/7432/10398/6750/116/5350	29
hsa04080	Neuroactive ligand-receptor interaction	41/630	340/8019	0.00359421	0.0626989	0.0563302	2567/23566/4923/186/2894/2550/6865/9340/2691/4158/5737/554/1268/2899/5029/623/7434/3363/10874/2641/2905/10316/5732/5733/122042/2922/1908/2151/3356/4852/5731/3360/7432/1511/5645/51083/5646/6750/116/9934/1136	41
hsa04022	cGMP-PKG signaling pathway	23/630	167/8019	0.00562204	0.0916794	0.082367	7417/572/293/480/5501/9475/291/488/4659/478/476/6546/3778/64764/5997/5331/3667/10335/8654/3779/4638/10398/5350	23
hsa00500	Starch and sucrose metabolism	8/630	36/8019	0.00583945	0.0916794	0.082367	2997/5834/5236/5837/5169/2992/8972/6476	8
hsa04145	Phagosome	21/630	152/8019	0.00766261	0.114574	0.102936	10376/1781/9554/84790/8992/3133/3106/3134/3107/7846/9902/3690/3135/84617/60/3105/1311/79861/948/7060/81035	21
hsa04520	Adherens junction	12/630	71/8019	0.00869372	0.120751	0.108486	4008/2260/1495/81/8826/60/1956/7414/4088/87/7046/10580	12
hsa00052	Galactose metabolism	7/630	31/8019	0.0088878	0.120751	0.108486	5236/231/5214/130589/8972/3938/6476	7
hsa05217	Basal cell carcinoma	11/630	63/8019	0.00922937	0.120751	0.108486	7478/8325/2535/374654/81029/2736/7474/2737/652/7482/8324	11
hsa04973	Carbohydrate digestion and absorption	9/630	47/8019	0.00982212	0.123366	0.110835	480/478/6518/476/5331/8972/3938/6523/6476	9
hsa04975	Fat digestion and absorption	8/630	41/8019	0.0130397	0.157288	0.141311	8694/10555/10999/2169/5320/948/337/5408	8
hsa04340	Hedgehog signaling pathway	9/630	50/8019	0.0146445	0.157288	0.141311	8405/4036/408/2121/374654/894/2736/2737/91653	9
hsa04270	Vascular smooth muscle contraction	18/630	132/8019	0.0147239	0.157288	0.141311	5501/800/9475/4659/3778/4660/4637/94274/5331/5320/10335/1908/3779/59/4638/10398/4629/72	18
hsa04550	Signaling pathways regulating pluripotency of stem cells	19/630	142/8019	0.0150275	0.157288	0.141311	4617/2260/7478/8325/4088/2535/4093/81029/7044/3624/3231/3479/9421/7474/2247/4211/652/7482/8324	19
hsa05012	Parkinson disease	19/630	142/8019	0.0150275	0.157288	0.141311	7388/4713/7417/1537/65018/4726/4702/4715/4704/7386/7384/293/4725/126328/1340/4697/2774/291/1346	19
hsa00010	Glycolysis / Gluconeogenesis	11/630	68/8019	0.0161103	0.163182	0.146607	2597/5230/5236/2023/84532/5214/3939/130589/220/128/219	11
hsa04940	Type I diabetes mellitus	8/630	43/8019	0.01724	0.169167	0.151984	2571/3133/3106/3134/3107/2572/3135/3105	8
hsa00350	Tyrosine metabolism	7/630	36/8019	0.0200744	0.185393	0.166562	4128/220/128/4129/8639/7173/7306	7
hsa03030	DNA replication	7/630	36/8019	0.0200744	0.185393	0.166562	57804/5422/84153/54107/79621/6117/56655	7
hsa04931	Insulin resistance	15/630	108/8019	0.0211766	0.189984	0.170687	7132/2997/5834/2308/5501/6195/5507/10999/133522/64764/5837/28965/6517/3667/948	15
hsa04261	Adrenergic signaling in cardiomyocytes	19/630	149/8019	0.0238982	0.208445	0.187272	480/5518/5501/186/818/488/478/476/55799/783/6546/64764/7168/4633/5331/70/6330/7169/5350	19
hsa05165	Human papillomavirus infection	36/630	330/8019	0.0266707	0.226341	0.20335	7132/572/5663/3456/8992/3133/2308/10134/5518/3106/3134/3107/7478/3690/3135/1293/7450/3105/1956/8325/64764/2535/1740/894/3679/81029/3915/1292/3691/1311/7474/8516/7482/8324/3371/7060	36
hsa04972	Pancreatic secretion	14/630	102/8019	0.0278551	0.230171	0.206792	480/1504/488/478/476/3778/5331/5320/1811/5645/5646/1359/5408/1179	14
hsa00340	Histidine metabolism	5/630	23/8019	0.0302548	0.2375	0.213376	4128/443/220/219/4129	5
hsa04614	Renin-angiotensin system	5/630	23/8019	0.0302548	0.2375	0.213376	186/5550/3816/1511/1359	5
hsa03320	PPAR signaling pathway	11/630	76/8019	0.0342196	0.262072	0.235452	2167/3611/10999/51703/2170/2171/2169/28965/10580/948/2172	11
hsa00360	Phenylalanine metabolism	4/630	17/8019	0.0394223	0.294728	0.264791	4128/220/4129/8639	4
hsa04530	Tight junction	20/630	169/8019	0.0419414	0.302206	0.271509	10376/55114/84790/4627/2017/5518/9475/7846/81/60/83700/11149/4637/87/1740/4633/79861/10398/4620/4629	20
hsa04142	Lysosome	16/630	128/8019	0.0423473	0.302206	0.271509	6677/9374/8907/9516/3074/1176/9741/10577/2519/8905/967/6272/8546/1777/1513/1511	16
hsa04919	Thyroid hormone signaling pathway	15/630	119/8019	0.0453806	0.316656	0.284491	572/480/2308/488/5214/3690/478/113026/476/60/5331/84812/652/1734/5350	15
hsa05131	Shigellosis	26/630	236/8019	0.0487298	0.332634	0.298847	8878/7132/826/10670/3456/2017/5216/2308/9475/4793/23710/7188/81/3611/113026/60/23048/7094/1956/7414/87/4633/5331/960/84812/10398	26
hsa04916	Melanogenesis	13/630	101/8019	0.0519522	0.337625	0.303331	818/4254/7478/8325/64764/2535/81029/5331/4286/7474/7482/8324/7306	13
hsa05320	Autoimmune thyroid disease	8/630	53/8019	0.0531874	0.337625	0.303331	3133/3106/3134/3107/1493/3135/3105/7173	8
hsa05016	Huntington disease	29/630	271/8019	0.0534924	0.337625	0.303331	7388/4713/5441/7417/5436/1537/10376/4726/4702/4715/4704/84790/7386/7384/293/4725/163/126328/1340/4697/291/7846/84617/7052/64764/1346/493869/5331/79861	29
hsa00982	Drug metabolism - cytochrome P450	10/630	72/8019	0.053762	0.337625	0.303331	4259/2949/2326/4128/7364/54490/220/128/4129/2327	10
hsa03420	Nucleotide excision repair	7/630	47/8019	0.0722544	0.436585	0.392238	57804/2067/7507/54107/1069/6117/56655	7
hsa04217	Necroptosis	18/630	159/8019	0.0732481	0.436585	0.392238	8878/7417/7132/128866/5834/11124/3456/27243/293/29082/818/291/25978/55766/7188/8743/8332/5837	18
hsa05330	Allograft rejection	6/630	38/8019	0.073691	0.436585	0.392238	3133/3106/3134/3107/3135/3105	6
hsa04932	Non-alcoholic fatty liver disease (NAFLD)	17/630	149/8019	0.0756344	0.4398	0.395127	7388/4713/7132/1537/4726/4702/4715/4704/7386/7384/4725/126328/1340/4697/840/1346/3667	17
hsa04910	Insulin signaling pathway	16/630	139/8019	0.0780032	0.445327	0.400093	572/2997/5834/10211/51763/6194/2308/5501/3632/5507/5837/399694/6517/3667/10580/5577	16
hsa00513	Various types of N-glycan biosynthesis	6/630	39/8019	0.0815993	0.457539	0.411064	1603/6184/4245/2530/1650/3074	6
hsa00410	beta-Alanine metabolism	5/630	31/8019	0.0916101	0.500613	0.449763	2571/2572/220/219/8639	5
hsa00330	Arginine and proline metabolism	7/630	50/8019	0.0940642	0.500613	0.449763	6611/8974/548596/4128/219/4129/1158	7
hsa04979	Cholesterol metabolism	7/630	50/8019	0.0940642	0.500613	0.449763	7417/4043/4036/10577/6272/948/337	7
hsa00190	Oxidative phosphorylation	15/630	133/8019	0.0981763	0.508424	0.456781	7388/4713/1537/4726/4702/4715/4704/8992/7386/7384/4725/126328/1340/4697/1346	15
hsa05332	Graft-versus-host disease	6/630	41/8019	0.0987703	0.508424	0.456781	3133/3106/3134/3107/3135/3105	6
hsa04611	Platelet activation	14/630	124/8019	0.106739	0.539349	0.484565	2815/6786/5501/9475/4659/3690/60/7094/7450/8673/695/5331/5742/4638	14
hsa00604	Glycosphingolipid biosynthesis - ganglio series	3/630	15/8019	0.108213	0.539349	0.484565	30815/3074/6489	3
hsa03410	Base excision repair	5/630	33/8019	0.112809	0.542142	0.487073	57804/143/54107/252969/56655	5
hsa04130	SNARE interactions in vesicular transport	5/630	33/8019	0.112809	0.542142	0.487073	9554/55014/8674/8673/6843	5
hsa00534	Glycosaminoglycan biosynthesis - heparan sulfate / heparin	4/630	24/8019	0.114569	0.542142	0.487073	2132/222537/90161/64579	4
hsa05132	Salmonella infection	22/630	214/8019	0.116026	0.542142	0.487073	7132/391/1781/2597/4627/5216/51429/9475/8743/79443/840/51209/60/6237/6281/4637/10398/4620/2316/4629/113146/2318	22
hsa04360	Axon guidance	19/630	181/8019	0.118214	0.542142	0.487073	1072/6092/4756/818/55740/9475/3611/6237/655/1073/91584/9353/81029/7474/10371/9423/91653/10398/56963	19
hsa04961	Endocrine and other factor-regulated calcium reabsorption	7/630	53/8019	0.119133	0.542142	0.487073	480/163/478/476/6546/5331/3816	7
hsa04218	Cellular senescence	17/630	160/8019	0.123794	0.54862	0.492893	8878/7417/293/3133/2308/5501/3106/3134/3107/291/3135/3364/6237/3105/4088/894/7046	17
hsa04918	Thyroid hormone synthesis	9/630	74/8019	0.124361	0.54862	0.492893	480/7270/4036/478/476/64764/493869/5331/7173	9
hsa00740	Riboflavin metabolism	2/630	8/8019	0.125798	0.54862	0.492893	55312/5169	2
hsa04911	Insulin secretion	10/630	86/8019	0.135754	0.583927	0.524614	480/818/478/476/3778/64764/2641/5331/3779/116	10
hsa04971	Gastric acid secretion	9/630	76/8019	0.140105	0.589556	0.529672	3776/480/818/478/476/60/5331/4638/6750	9
hsa00230	Purine metabolism	14/630	130/8019	0.140818	0.589556	0.529672	8833/131870/158/6240/5236/471/953/4907/5137/2766/5169/270/8622/8654	14
hsa04921	Oxytocin signaling pathway	16/630	153/8019	0.145928	0.602912	0.541671	5501/818/9475/4659/55799/60/3768/1956/783/4660/4637/5997/5331/6263/4638/10398	16
hsa04150	mTOR signaling pathway	16/630	155/8019	0.157704	0.634859	0.570373	7132/10670/6194/6195/7478/79109/23175/8325/2535/81029/3667/3479/81617/7474/7482/8324	16
hsa04934	Cushing syndrome	16/630	155/8019	0.157704	0.634859	0.570373	9049/3776/818/7478/5087/4158/1956/8325/64764/2535/81029/5331/7474/8622/7482/8324	16
hsa04960	Aldosterone-regulated sodium reabsorption	5/630	37/8019	0.161389	0.64147	0.576312	480/478/476/3667/3479	5
hsa01210	2-Oxocarboxylic acid metabolism	3/630	18/8019	0.163618	0.6422	0.576969	50/48/3419	3
hsa04514	Cell adhesion molecules (CAMs)	15/630	147/8019	0.178326	0.679636	0.610602	3133/4756/3106/6900/3134/3107/8174/1493/3135/83700/3105/1001/6403/8516/9369	15
hsa05224	Breast cancer	15/630	147/8019	0.178326	0.679636	0.610602	2255/2260/7478/1956/8325/2535/399694/5241/2252/81029/3479/7474/2247/7482/8324	15
hsa04210	Apoptosis	14/630	136/8019	0.180184	0.679636	0.610602	7132/10376/572/84790/143/1676/2021/4000/7846/8743/840/60/1513/79861	14
hsa00531	Glycosaminoglycan degradation	3/630	19/8019	0.18366	0.679636	0.610602	6677/3074/60495	3
hsa04672	Intestinal immune network for IgA production	6/630	49/8019	0.183978	0.679636	0.610602	8174/23495/3600/10803/6370/5284	6
hsa04392	Hippo signaling pathway - multiple species	4/630	29/8019	0.189746	0.692584	0.622234	7005/6788/10413/79633	4
hsa05226	Gastric cancer	15/630	149/8019	0.191894	0.692584	0.622234	2255/1495/7478/1956/8325/4088/2535/399694/7046/2252/81029/7474/2247/7482/8324	15
hsa04714	Thermogenesis	22/630	231/8019	0.199752	0.705254	0.633617	7388/4713/1537/4726/4702/4715/4704/7386/7384/4725/6194/126328/2260/6195/1340/4697/60/64764/1268/51703/1346/2641	22
hsa00561	Glycerolipid metabolism	7/630	61/8019	0.20033	0.705254	0.633617	231/56895/8694/10555/23175/219/5408	7
hsa05218	Melanoma	8/630	72/8019	0.202143	0.705254	0.633617	572/2255/2260/1956/2252/3479/4286/2247	8
hsa00430	Taurine and hypotaurine metabolism	2/630	11/8019	0.212088	0.725745	0.652027	2571/2572	2
hsa05100	Bacterial invasion of epithelial cells	8/630	73/8019	0.212639	0.725745	0.652027	391/2017/1495/3611/60/7414/399694/857	8
hsa00512	Mucin type O-glycan biosynthesis	4/630	31/8019	0.223343	0.754082	0.677485	29071/2590/9245/55808	4
hsa05170	Human immunodeficiency virus 1 infection	20/630	212/8019	0.226022	0.755011	0.67832	1072/7132/572/3456/8907/3133/9616/3106/8905/3134/3107/7188/3135/25939/2185/3105/27350/1073/54331/55970	20
hsa00380	Tryptophan metabolism	5/630	42/8019	0.231521	0.756335	0.67951	3033/7166/4128/219/4129	5
hsa01230	Biosynthesis of amino acids	8/630	75/8019	0.234232	0.756335	0.67951	2597/7086/50/5230/48/3419/2023/5214	8
hsa04066	HIF-1 signaling pathway	11/630	109/8019	0.235746	0.756335	0.67951	2597/112398/6194/5230/818/2023/5214/3939/1956/3479/112399	11
hsa04144	Endocytosis	23/630	249/8019	0.236054	0.756335	0.67951	22905/128866/27243/29082/3133/163/408/3106/9815/51324/56904/3134/3107/25978/3135/832/11031/3105/1956/4088/273/7046/857	23
hsa05225	Hepatocellular carcinoma	16/630	168/8019	0.245483	0.768858	0.690761	572/7478/4259/1728/60/1956/2949/8325/4088/2535/399694/7046/81029/7474/7482/8324	16
hsa00900	Terpenoid backbone biosynthesis	3/630	22/8019	0.246978	0.768858	0.690761	79947/10269/23463	3
hsa04137	Mitophagy - animal	7/630	65/8019	0.247308	0.768858	0.690761	8878/65018/79065/64786/23710/6237/4286	7
hsa04923	Regulation of lipolysis in adipocytes	6/630	55/8019	0.261551	0.803407	0.7218	51099/2167/3667/5733/4852/5742	6
hsa04670	Leukocyte transendothelial migration	11/630	112/8019	0.263538	0.803407	0.7218	1495/9475/81/60/83700/2185/7414/87/4633/4313/10398	11
hsa04964	Proximal tubule bicarbonate reclamation	3/630	23/8019	0.268807	0.811591	0.729154	480/478/476	3
hsa04723	Retrograde endocannabinoid signaling	14/630	148/8019	0.272513	0.814943	0.732165	4713/2567/4726/4702/4715/4704/4725/126328/4697/57406/1268/54331/55970/5331	14
hsa04371	Apelin signaling pathway	13/630	137/8019	0.278865	0.826073	0.742164	6194/23710/6237/6546/4088/54331/7046/55970/4633/5331/6263/59/4638	13
hsa04151	PI3K-Akt signaling pathway	31/630	354/8019	0.287276	0.840883	0.75547	572/2997/23566/3456/2255/6194/5518/2260/2069/4254/9180/3690/1293/7450/1956/64764/54331/894/3679/2252/3915/1292/3691/55970/3667/3479/1311/2247/8516/3371/7060	31
hsa04977	Vitamin digestion and absorption	3/630	24/8019	0.290841	0.840883	0.75547	151056/5948/337	3
hsa04726	Serotonergic synapse	11/630	115/8019	0.292349	0.840883	0.75547	7166/54331/4128/3363/55970/5331/6532/4129/3356/5742/3360	11
hsa04920	Adipocytokine signaling pathway	7/630	69/8019	0.297255	0.840883	0.75547	7132/4793/51703/6517/3667/948/4852	7
hsa04924	Renin secretion	7/630	69/8019	0.297255	0.840883	0.75547	3778/5137/5331/5732/1908/116/1179	7
hsa01200	Carbon metabolism	11/630	117/8019	0.312028	0.860184	0.77281	2597/7086/50/5230/48/3419/2023/84532/5214/2098/128	11
hsa00250	Alanine, aspartate and glutamate metabolism	4/630	36/8019	0.312499	0.860184	0.77281	2571/158/2572/443	4
hsa05163	Human cytomegalovirus infection	20/630	225/8019	0.314058	0.860184	0.77281	7132/3456/3133/3106/9475/3134/3107/7188/3690/3135/2185/3105/1956/64764/54331/55970/5331/5732/5733/5731	20
hsa05203	Viral carcinogenesis	18/630	201/8019	0.315035	0.860184	0.77281	572/7874/3133/27044/3106/2961/3134/3107/7188/81/3135/11036/3105/64764/87/894/85477/2934	18
hsa04922	Glucagon signaling pathway	10/630	106/8019	0.320434	0.861635	0.774114	2997/5834/2308/818/5214/3939/64764/5837/2641/5331	10
hsa05130	Pathogenic Escherichia coli infection	18/630	202/8019	0.322641	0.861635	0.774114	7132/10376/2597/84790/4627/10972/2017/9475/4793/7846/8743/840/4643/84617/60/79861/4620/4629	18
hsa04141	Protein processing in endoplasmic reticulum	15/630	166/8019	0.323799	0.861635	0.774114	1603/10960/10113/6184/10961/6747/1650/10134/10130/64374/6748/573/91319/9532/1410	15
hsa00603	Glycosphingolipid biosynthesis - globo and isoglobo series	2/630	15/8019	0.332134	0.870163	0.781776	3074/6489	2
hsa04068	FoxO signaling pathway	12/630	131/8019	0.332546	0.870163	0.781776	7874/2308/23710/8743/1956/4088/894/7046/6517/3667/3479/114907	12
hsa05030	Cocaine addiction	5/630	49/8019	0.34033	0.88317	0.793462	64764/4128/8787/2905/4129	5
hsa00310	Lysine degradation	6/630	61/8019	0.345844	0.890123	0.799708	8985/2145/3033/150572/219/93166	6
hsa00510	N-Glycan biosynthesis	5/630	50/8019	0.35634	0.904867	0.812955	1603/6184/4245/2530/1650	5
hsa00053	Ascorbate and aldarate metabolism	3/630	27/8019	0.357336	0.904867	0.812955	7364/54490/219	3
hsa00650	Butanoate metabolism	3/630	28/8019	0.379385	0.953014	0.856211	2571/3033/2572	3
hsa04061	Viral protein interaction with cytokine and cytokine receptor	9/630	100/8019	0.386288	0.953376	0.856536	7132/10563/8743/10803/50604/6370/6357/9547/6356	9
hsa04540	Gap junction	8/630	88/8019	0.387647	0.953376	0.856536	10376/84790/7846/84617/1956/5331/79861/3356	8
hsa00980	Metabolism of xenobiotics by cytochrome P450	7/630	76/8019	0.388637	0.953376	0.856536	8574/4259/2949/7364/54490/220/128	7
hsa04927	Cortisol synthesis and secretion	6/630	65/8019	0.403446	0.976456	0.877272	3776/5087/4158/64764/5331/8622	6
hsa05146	Amoebiasis	9/630	102/8019	0.409271	0.976456	0.877272	5052/2774/81/3315/7414/87/3915/5331/1511	9
hsa04970	Salivary secretion	8/630	90/8019	0.41217	0.976456	0.877272	480/478/1471/476/3778/5331/6263/1755	8
hsa00511	Other glycan degradation	2/630	18/8019	0.418961	0.976456	0.877272	3074/2519	2
hsa00860	Porphyrin and chlorophyll metabolism	4/630	42/8019	0.422371	0.976456	0.877272	7389/7364/54490/9843	4
hsa00020	Citrate cycle (TCA cycle)	3/630	30/8019	0.422924	0.976456	0.877272	50/48/3419	3
hsa00030	Pentose phosphate pathway	3/630	30/8019	0.422924	0.976456	0.877272	7086/5236/5214	3
hsa00630	Glyoxylate and dicarboxylate metabolism	3/630	30/8019	0.422924	0.976456	0.877272	50/48/84532	3
hsa00983	Drug metabolism - other enzymes	7/630	79/8019	0.428227	0.981485	0.88179	8833/7371/6240/4259/2949/7364/54490	7
hsa04926	Relaxin signaling pathway	11/630	129/8019	0.434496	0.988637	0.888215	408/1956/64764/54331/399694/7046/55970/5331/122042/4313/59	11
hsa03020	RNA polymerase	3/630	31/8019	0.444308	1	0.898424	30834/5441/5436	3
hsa00480	Glutathione metabolism	5/630	56/8019	0.452053	1	0.898424	6611/6240/4259/2949/493869	5
hsa00071	Fatty acid degradation	4/630	44/8019	0.458278	1	0.898424	3033/51703/128/219	4
hsa05031	Amphetamine addiction	6/630	69/8019	0.460679	1	0.898424	5501/818/64764/4128/2905/4129	6
hsa04728	Dopaminergic synapse	11/630	132/8019	0.46536	1	0.898424	5518/5501/408/818/2774/64764/54331/4128/55970/5331/4129	11
hsa00240	Pyrimidine metabolism	5/630	57/8019	0.467718	1	0.898424	7371/6240/953/4907/5169	5
hsa05014	Amyotrophic lateral sclerosis (ALS)	5/630	57/8019	0.467718	1	0.898424	7132/572/2905/493869/4747	5
hsa05164	Influenza A	14/630	170/8019	0.46791	1	0.898424	7132/3456/293/4793/291/8743/23633/23430/60/4938/5645/5646/56649/7177	14
hsa04152	AMPK signaling pathway	10/630	120/8019	0.471362	1	0.898424	2997/2308/5518/5214/64764/6517/3667/3479/81617/948	10
hsa00532	Glycosaminoglycan biosynthesis - chondroitin sulfate / dermatan sulfate	2/630	20/8019	0.47357	1	0.898424	55454/10090	2
hsa03022	Basal transcription factors	4/630	45/8019	0.47595	1	0.898424	2963/6882/2961/11036	4
hsa04122	Sulfur relay system	1/630	8/8019	0.48049	1	0.898424	81605	1
hsa05150	Staphylococcus aureus infection	8/630	96/8019	0.485169	1	0.898424	147183/3859/25984/6403/1675/1671/54474/1670	8
hsa04713	Circadian entrainment	8/630	97/8019	0.497141	1	0.898424	818/5187/54331/55970/2905/5331/6263/116	8
hsa04072	Phospholipase D signaling pathway	12/630	148/8019	0.498831	1	0.898424	23566/4254/56895/10555/2185/6237/1956/5737/554/399694/5331/2206	12
hsa04610	Complement and coagulation cascades	7/630	85/8019	0.506097	1	0.898424	966/1604/7450/623/2/2151/1675	7
hsa00040	Pentose and glucuronate interconversions	3/630	34/8019	0.506386	1	0.898424	231/7364/54490	3
hsa00640	Propanoate metabolism	3/630	34/8019	0.506386	1	0.898424	55862/84532/3939	3
hsa00564	Glycerophospholipid metabolism	8/630	98/8019	0.50903	1	0.898424	9791/10423/56895/151056/23171/10555/23175/5320	8
hsa05169	Epstein-Barr virus infection	16/630	201/8019	0.516624	1	0.898424	5702/3456/7874/3133/3106/3134/3107/4793/7188/3135/3105/4938/695/953/894/960	16
hsa04062	Chemokine signaling pathway	15/630	189/8019	0.523346	1	0.898424	572/10563/408/9475/4793/2185/10803/54331/399694/55970/5331/6370/6357/9547/6356	15
hsa04915	Estrogen signaling pathway	11/630	138/8019	0.526108	1	0.898424	147183/3859/2550/1956/64764/399694/5241/5331/25984/4313/54474	11
hsa00562	Inositol phosphate metabolism	6/630	74/8019	0.530057	1	0.898424	10423/51763/3632/113026/5331/84812	6
hsa04750	Inflammatory mediator regulation of TRP channels	8/630	100/8019	0.532528	1	0.898424	5501/818/5029/623/5331/5732/3479/3356	8
hsa05418	Fluid shear stress and atherosclerosis	11/630	139/8019	0.536037	1	0.898424	8878/6612/7132/4259/3690/1728/60/2949/4313/857/652	11
hsa04060	Cytokine-cytokine receptor interaction	23/630	294/8019	0.541185	1	0.898424	7132/3456/10563/651/9180/8743/23495/3600/655/10803/50604/53342/7046/8792/3598/3624/654/6370/652/27190/6357/9547/6356	23
hsa03010	Ribosome	12/630	153/8019	0.546586	1	0.898424	64979/54948/6181/51021/51065/6191/219927/11224/6130/64965/6194/65003	12
hsa03430	Mismatch repair	2/630	23/8019	0.549355	1	0.898424	57804/6117	2
hsa04380	Osteoclast differentiation	10/630	128/8019	0.555499	1	0.898424	8878/7132/3456/3690/695/7046/2274/8792/1513/4286	10
hsa04727	GABAergic synapse	7/630	89/8019	0.555996	1	0.898424	2571/2567/2550/23710/2572/54331/55970	7
hsa00590	Arachidonic acid metabolism	5/630	63/8019	0.558146	1	0.898424	113612/151056/493869/5320/5742	5
hsa00920	Sulfur metabolism	1/630	10/8019	0.558992	1	0.898424	23474	1
hsa05144	Malaria	4/630	50/8019	0.560497	1	0.898424	6403/1311/948/7060	4
hsa00760	Nicotinate and nicotinamide metabolism	3/630	37/8019	0.564666	1	0.898424	4907/5169/23057	3
hsa05032	Morphine addiction	7/630	91/8019	0.580101	1	0.898424	2567/408/2550/54331/5137/55970/8622	7
hsa04612	Antigen processing and presentation	6/630	78/8019	0.58277	1	0.898424	3133/3106/3134/3107/3135/3105	6
hsa04015	Rap1 signaling pathway	16/630	210/8019	0.589602	1	0.898424	23566/2255/5216/2260/55740/4254/3690/60/6237/7094/1956/1268/2252/5331/3479/2247	16
hsa00130	Ubiquinone and other terpenoid-quinone biosynthesis	1/630	11/8019	0.593682	1	0.898424	1728	1
hsa00592	alpha-Linolenic acid metabolism	2/630	25/8019	0.595453	1	0.898424	151056/5320	2
hsa01521	EGFR tyrosine kinase inhibitor resistance	6/630	79/8019	0.595473	1	0.898424	572/6194/1956/399694/3479/2247	6
hsa04722	Neurotrophin signaling pathway	9/630	119/8019	0.597616	1	0.898424	572/5663/6195/818/4793/5664/6272/399694/3667	9
hsa04928	Parathyroid hormone synthesis, secretion and action	8/630	106/8019	0.600211	1	0.898424	2260/408/1956/64764/6569/5744/5331/846	8
hsa00620	Pyruvate metabolism	3/630	39/8019	0.6011	1	0.898424	84532/3939/219	3
hsa04330	Notch signaling pathway	4/630	53/8019	0.607509	1	0.898424	5663/55851/6310/5664	4
hsa04720	Long-term potentiation	5/630	67/8019	0.61396	1	0.898424	5501/6195/818/2905/5331	5
hsa00790	Folate biosynthesis	2/630	26/8019	0.617142	1	0.898424	231/7166	2
hsa00260	Glycine, serine and threonine metabolism	3/630	40/8019	0.618547	1	0.898424	4128/4129/8639	3
hsa04216	Ferroptosis	3/630	40/8019	0.618547	1	0.898424	7417/84557/51703	3
hsa05204	Chemical carcinogenesis	6/630	82/8019	0.632307	1	0.898424	4259/2949/7364/54490/220/128	6
hsa00062	Fatty acid elongation	2/630	27/8019	0.637926	1	0.898424	9374/3033	2
hsa00601	Glycosphingolipid biosynthesis - lacto and neolacto series	2/630	27/8019	0.637926	1	0.898424	2525/6489	2
hsa03450	Non-homologous end-joining	1/630	13/8019	0.655102	1	0.898424	79840	1
hsa05166	Human T-cell leukemia virus 1 infection	16/630	219/8019	0.657669	1	0.898424	7417/7132/293/3133/3106/3134/3107/291/3135/3600/7094/3105/4088/64764/894/7046	16
hsa04925	Aldosterone synthesis and secretion	7/630	98/8019	0.65904	1	0.898424	480/818/478/476/4158/64764/5331	7
hsa04012	ErbB signaling pathway	6/630	85/8019	0.667106	1	0.898424	572/818/2069/1956/399694/685	6
hsa04070	Phosphatidylinositol signaling system	7/630	99/8019	0.669556	1	0.898424	10423/51763/3632/9807/113026/5331/84812	7
hsa04640	Hematopoietic cell lineage	7/630	99/8019	0.669556	1	0.898424	2815/4254/3690/966/1604/960/948	7
hsa00591	Linoleic acid metabolism	2/630	29/8019	0.676818	1	0.898424	151056/5320	2
hsa04115	p53 signaling pathway	5/630	72/8019	0.677577	1	0.898424	84883/10572/64065/894/3479	5
hsa05213	Endometrial cancer	4/630	58/8019	0.67865	1	0.898424	572/1495/3611/1956	4
hsa04933	AGE-RAGE signaling pathway in diabetic complications	7/630	100/8019	0.67987	1	0.898424	2308/113026/4088/7046/5331/84812/4313	7
hsa00533	Glycosaminoglycan biosynthesis - keratan sulfate	1/630	14/8019	0.682243	1	0.898424	2530	1
hsa04962	Vasopressin-regulated water reabsorption	3/630	44/8019	0.683046	1	0.898424	1781/554/64764	3
hsa01524	Platinum drug resistance	5/630	73/8019	0.689425	1	0.898424	572/2067/7507/4259/2949	5
hsa03050	Proteasome	3/630	45/8019	0.697839	1	0.898424	5691/5702/5690	3
hsa04650	Natural killer cell mediated cytotoxicity	9/630	131/8019	0.711012	1	0.898424	3456/3133/3106/3107/8743/3135/2185/3105/399694	9
hsa00514	Other types of O-glycan biosynthesis	3/630	46/8019	0.712103	1	0.898424	8985/29071/2590	3
hsa04710	Circadian rhythm	2/630	31/8019	0.712239	1	0.898424	6096/5187	2
hsa05310	Asthma	2/630	31/8019	0.712239	1	0.898424	2206/6356	2
hsa04010	MAPK signaling pathway	21/630	295/8019	0.715991	1	0.898424	7132/1845/2255/2260/6195/408/2069/4254/6788/3315/55799/6237/1956/783/7046/2252/55970/3479/2247/2316/2318	21
hsa04064	NF-kappa B signaling pathway	7/630	104/8019	0.719057	1	0.898424	7329/7132/128178/7188/695/8792/6357	7
hsa04136	Autophagy - other	2/630	32/8019	0.728697	1	0.898424	79065/23710	2
hsa04215	Apoptosis - multiple species	2/630	32/8019	0.728697	1	0.898424	7132/840	2
hsa04213	Longevity regulating pathway - multiple species	4/630	62/8019	0.728726	1	0.898424	2308/3667/3479/1410	4
hsa00730	Thiamine metabolism	1/630	16/8019	0.730293	1	0.898424	27010	1
hsa00520	Amino sugar and nucleotide sugar metabolism	3/630	48/8019	0.739063	1	0.898424	3074/5236/51706	3
hsa00051	Fructose and mannose metabolism	2/630	33/8019	0.74435	1	0.898424	231/5214	2
hsa04140	Autophagy - animal	9/630	137/8019	0.759232	1	0.898424	8878/572/10670/79065/55014/23710/6237/8673/3667	9
hsa00061	Fatty acid biosynthesis	1/630	18/8019	0.771087	1	0.898424	51703	1
hsa04621	NOD-like receptor signaling pathway	12/630	181/8019	0.771609	1	0.898424	7417/3456/4793/23710/7188/4938/5331/118429/2634/846/1671/1670	12
hsa00830	Retinol metabolism	4/630	67/8019	0.782819	1	0.898424	8694/7364/54490/128	4
hsa05215	Prostate cancer	6/630	97/8019	0.784358	1	0.898424	572/2308/2260/1956/64764/3479	6
hsa04725	Cholinergic synapse	7/630	112/8019	0.78729	1	0.898424	818/3768/64764/54331/55970/5331/1136	7
hsa00770	Pantothenate and CoA biosynthesis	1/630	19/8019	0.789112	1	0.898424	5169	1
hsa05230	Central carbon metabolism in cancer	4/630	69/8019	0.801912	1	0.898424	2260/5214/3939/1956	4
hsa05167	Kaposi sarcoma-associated herpesvirus infection	12/630	186/8019	0.802113	1	0.898424	7132/3456/3133/3106/3134/3107/23710/3135/3105/54331/55970/2247	12
hsa05202	Transcriptional misregulation in cancer	12/630	186/8019	0.802113	1	0.898424	2530/2308/4300/5087/3248/6495/5090/894/26471/3479/4286/4211	12
hsa00670	One carbon pool by folate	1/630	20/8019	0.805719	1	0.898424	471	1
hsa03460	Fanconi anemia pathway	3/630	54/8019	0.808008	1	0.898424	84126/2067/6117	3
hsa05340	Primary immunodeficiency	2/630	38/8019	0.811436	1	0.898424	23495/695	2
hsa05210	Colorectal cancer	5/630	86/8019	0.816374	1	0.898424	572/2069/1956/4088/7046	5
hsa05142	Chagas disease (American trypanosomiasis)	6/630	102/8019	0.82286	1	0.898424	7132/3456/5518/2774/7046/5331	6
hsa04976	Bile secretion	4/630	72/8019	0.82798	1	0.898424	480/478/476/6523	4
hsa05033	Nicotine addiction	2/630	40/8019	0.833556	1	0.898424	2567/2905	2
hsa04071	Sphingolipid signaling pathway	7/630	119/8019	0.836127	1	0.898424	7132/5518/9475/55304/8560/5331/2206	7
hsa04935	Growth hormone synthesis, secretion and action	7/630	119/8019	0.836127	1	0.898424	2691/64764/399694/5331/3667/3479/6750	7
hsa01212	Fatty acid metabolism	3/630	57/8019	0.836304	1	0.898424	9374/3033/51703	3
hsa05134	Legionellosis	3/630	57/8019	0.836304	1	0.898424	1937/9554/840	3
hsa03440	Homologous recombination	2/630	41/8019	0.843714	1	0.898424	57804/6117	2
hsa05219	Bladder cancer	2/630	41/8019	0.843714	1	0.898424	1956/4313	2
hsa05214	Glioma	4/630	75/8019	0.851138	1	0.898424	818/1956/399694/3479	4
hsa05212	Pancreatic cancer	4/630	76/8019	0.858247	1	0.898424	572/1956/4088/7046	4
hsa05220	Chronic myeloid leukemia	4/630	76/8019	0.858247	1	0.898424	572/4088/399694/7046	4
hsa00140	Steroid hormone biosynthesis	3/630	60/8019	0.860932	1	0.898424	79154/7364/54490	3
hsa04730	Long-term depression	3/630	60/8019	0.860932	1	0.898424	5518/5331/3479	3
hsa04666	Fc gamma R-mediated phagocytosis	5/630	93/8019	0.865273	1	0.898424	1072/273/1073/85477/2934	5
hsa04912	GnRH signaling pathway	5/630	93/8019	0.865273	1	0.898424	818/2185/1956/5331/4313	5
hsa05323	Rheumatoid arthritis	5/630	93/8019	0.865273	1	0.898424	8992/1493/3600/8792/1513	5
hsa05034	Alcoholism	11/630	184/8019	0.86593	1	0.898424	5501/55766/8332/64764/54331/399694/4128/55970/2905/4129/4852	11
hsa03018	RNA degradation	4/630	79/8019	0.877862	1	0.898424	131870/23016/2023/5214	4
hsa04014	Ras signaling pathway	14/630	232/8019	0.882208	1	0.898424	572/2255/2260/4254/6237/1956/54331/399694/2252/3363/55970/3479/5320/2247	14
hsa04623	Cytosolic DNA-sensing pathway	3/630	63/8019	0.882249	1	0.898424	5441/3456/4793	3
hsa04668	TNF signaling pathway	6/630	112/8019	0.883382	1	0.898424	7132/3456/7188/840/3600/64764	6
hsa04930	Type II diabetes mellitus	2/630	46/8019	0.886532	1	0.898424	6517/3667	2
hsa04929	GnRH secretion	3/630	64/8019	0.888681	1	0.898424	408/2550/5331	3
hsa04966	Collecting duct acid secretion	1/630	27/8019	0.890619	1	0.898424	8992	1
hsa01522	Endocrine resistance	5/630	98/8019	0.893081	1	0.898424	572/1956/399694/3479/4313	5
hsa05017	Spinocerebellar ataxia	5/630	98/8019	0.893081	1	0.898424	488/6310/2905/5331/7436	5
hsa00565	Ether lipid metabolism	2/630	47/8019	0.893674	1	0.898424	151056/5320	2
hsa00600	Sphingolipid metabolism	2/630	47/8019	0.893674	1	0.898424	55304/8560	2
hsa04630	JAK-STAT signaling pathway	9/630	162/8019	0.899057	1	0.898424	3456/9180/3600/1956/50604/53342/894/3598/2273	9
hsa04744	Phototransduction	1/630	28/8019	0.899241	1	0.898424	8787	1
hsa04146	Peroxisome	4/630	83/8019	0.90033	1	0.898424	25824/225/5052/51703	4
hsa00280	Valine, leucine and isoleucine degradation	2/630	48/8019	0.900396	1	0.898424	3033/219	2
hsa00270	Cysteine and methionine metabolism	2/630	49/8019	0.90672	1	0.898424	6611/3939	2
hsa05110	Vibrio cholerae infection	2/630	50/8019	0.912668	1	0.898424	8992/60	2
hsa05211	Renal cell carcinoma	3/630	69/8019	0.916348	1	0.898424	572/112398/112399	3
hsa04913	Ovarian steroidogenesis	2/630	51/8019	0.918258	1	0.898424	654/3479	2
hsa05135	Yersinia infection	6/630	120/8019	0.918303	1	0.898424	3456/6195/9815/9475/60/2185	6
hsa04622	RIG-I-like receptor signaling pathway	3/630	70/8019	0.921068	1	0.898424	3456/4793/54941	3
hsa04917	Prolactin signaling pathway	3/630	70/8019	0.921068	1	0.898424	399694/894/8792	3
hsa05120	Epithelial cell signaling in Helicobacter pylori infection	3/630	70/8019	0.921068	1	0.898424	8992/83700/1956	3
hsa01523	Antifolate resistance	1/630	31/8019	0.921245	1	0.898424	471	1
hsa04211	Longevity regulating pathway	4/630	89/8019	0.927209	1	0.898424	2308/64764/3667/3479	4
hsa03015	mRNA surveillance pathway	4/630	91/8019	0.934601	1	0.898424	5518/5501/80335/23708	4
hsa05020	Prion diseases	1/630	35/8019	0.943306	1	0.898424	3915	1
hsa04114	Oocyte meiosis	6/630	128/8019	0.943737	1	0.898424	5518/5501/6195/818/5241/3479	6
hsa04657	IL-17 signaling pathway	4/630	94/8019	0.944418	1	0.898424	7188/53342/27190/6356	4
hsa05133	Pertussis	3/630	76/8019	0.944623	1	0.898424	1072/840/1073	3
hsa04721	Synaptic vesicle cycle	3/630	78/8019	0.950898	1	0.898424	8992/163/6532	3
hsa04724	Glutamatergic synapse	5/630	114/8019	0.951404	1	0.898424	2899/54331/55970/2905/5331	5
hsa05143	African trypanosomiasis	1/630	37/8019	0.951901	1	0.898424	5331	1
hsa05216	Thyroid cancer	1/630	37/8019	0.951901	1	0.898424	8030	1
hsa04370	VEGF signaling pathway	2/630	59/8019	0.952277	1	0.898424	572/3315	2
hsa04662	B cell receptor signaling pathway	3/630	82/8019	0.961509	1	0.898424	4793/695/8519	3
hsa05162	Measles	6/630	138/8019	0.965459	1	0.898424	572/3456/4793/51209/4938/894	6
hsa03008	Ribosome biogenesis in eukaryotes	4/630	105/8019	0.969968	1	0.898424	10775/10436/55226/51367	4
hsa05223	Non-small cell lung cancer	2/630	66/8019	0.970532	1	0.898424	572/1956	2
hsa04659	Th17 cell differentiation	4/630	107/8019	0.973228	1	0.898424	4793/4088/53342/7046	4
hsa04664	Fc epsilon RI signaling pathway	2/630	68/8019	0.974366	1	0.898424	695/2206	2
hsa02010	ABC transporters	1/630	45/8019	0.975091	1	0.898424	225	1
hsa03013	RNA transport	8/630	179/8019	0.975252	1	0.898424	7329/10775/6612/8665/9669/51367/54960/8668	8
hsa05145	Toxoplasmosis	4/630	112/8019	0.979986	1	0.898424	7132/572/4793/3915	4
hsa05322	Systemic lupus erythematosus	5/630	133/8019	0.982419	1	0.898424	55766/81/8332/87/1511	5
hsa05160	Hepatitis C	6/630	155/8019	0.985642	1	0.898424	7132/572/3456/5518/1956/4938	6
hsa04914	Progesterone-mediated oocyte maturation	3/630	99/8019	0.986832	1	0.898424	6195/5241/3479	3
hsa05161	Hepatitis B	6/630	162/8019	0.990153	1	0.898424	572/3456/2185/4088/64764/7046	6
hsa04742	Taste transduction	2/630	83/8019	0.991163	1	0.898424	2550/5137	2
hsa05235	PD-L1 expression and PD-1 checkpoint pathway in cancer	2/630	89/8019	0.994276	1	0.898424	4793/1956	2
hsa05321	Inflammatory bowel disease (IBD)	1/630	65/8019	0.995207	1	0.898424	4088	1
hsa05222	Small cell lung cancer	2/630	92/8019	0.9954	1	0.898424	7188/3915	2
hsa00970	Aminoacyl-tRNA biosynthesis	1/630	66/8019	0.995587	1	0.898424	7453	1
hsa05221	Acute myeloid leukemia	1/630	67/8019	0.995936	1	0.898424	572	1
hsa04620	Toll-like receptor signaling pathway	2/630	104/8019	0.998098	1	0.898424	3456/1513	2
hsa04625	C-type lectin receptor signaling pathway	2/630	104/8019	0.998098	1	0.898424	6237/53342	2
hsa04660	T cell receptor signaling pathway	2/630	104/8019	0.998098	1	0.898424	4793/1493	2
hsa05140	Leishmaniasis	1/630	77/8019	0.998221	1	0.898424	4793	1
hsa05206	MicroRNAs in cancer	12/630	310/8019	0.998734	1	0.898424	7329/27086/3690/1956/8434/399694/7168/894/9839/3667/960/3371	12
hsa04120	Ubiquitin mediated proteolysis	3/630	136/8019	0.998909	1	0.898424	7329/9616/90293	3
hsa05152	Tuberculosis	5/630	180/8019	0.998915	1	0.898424	7132/572/3456/818/9902	5
hsa04658	Th1 and Th2 cell differentiation	1/630	92/8019	0.999486	1	0.898424	4793	1
hsa03040	Spliceosome	3/630	149/8019	0.999562	1	0.898424	6626/83443/56259	3
hsa04110	Cell cycle	2/630	124/8019	0.999575	1	0.898424	4088/894	2
hsa05231	Choline metabolism in cancer	1/630	98/8019	0.999687	1	0.898424	1956	1
hsa05168	Herpes simplex virus 1 infection	14/630	491/8019	1	1	0.898424	7132/572/3456/57335/3133/5501/3106/3134/3107/7188/3690/3135/3105/4938	14
hsa04740	Olfactory transduction	10/630	448/8019	1	1	0.898424	56656/408/818/2774/79339/6546/5137/5997/143503/1261	10
