# Supplementary material for: Potential effective diagnostic biomarker in patients with primary and metastatic small intestinal neuroendocrine tumors
Source: Front Genet. 2023 Apr 7;14:1110396. doi: 10.3389/fgene.2023.1110396 (PMC10119396; doi:10.3389/fgene.2023.1110396)
Supplement: Supplementary file 3 [file DataSheet1.ZIP › Rawdata/Figure 3/Figure 3C/GO_CYTOKINESIS.xlsx]

## Sheet: GO_CYTOKINESIS
NAME	PROBE	DESCRIPTION<br>(from dataset)	GENE SYMBOL	GENE_TITLE	RANK IN GENE LIST	RANK METRIC SCORE	RUNNING ES	CORE ENRICHMENT
row_0	KIF4A	na	null	null	174	0.661539	0.0230103	Yes
row_1	E2F7	na	null	null	471	0.466749	0.0304082	Yes
row_2	NUSAP1	na	null	null	506	0.454316	0.050572	Yes
row_3	AURKC	na	null	null	520	0.450738	0.0716346	Yes
row_4	RHOB	na	null	null	525	0.450009	0.0931213	Yes
row_5	GIT1	na	null	null	572	0.435899	0.111785	Yes
row_6	PLK1	na	null	null	606	0.42646	0.130657	Yes
row_7	CDC6	na	null	null	622	0.422526	0.150258	Yes
row_8	DRD3	na	null	null	634	0.41985	0.169934	Yes
row_9	OPN1LW	na	null	null	738	0.394235	0.183682	Yes
row_10	MYH10	na	null	null	1032	0.339974	0.185122	Yes
row_11	TEX14	na	null	null	1055	0.336915	0.200239	Yes
row_12	DRD2	na	null	null	1098	0.329845	0.213996	Yes
row_13	KIF20A	na	null	null	1110	0.32812	0.22925	Yes
row_14	CECR2	na	null	null	1762	0.253856	0.208277	Yes
row_15	FSD1	na	null	null	1779	0.253067	0.219659	Yes
row_16	CENPA	na	null	null	1784	0.252676	0.231634	Yes
row_17	APC	na	null	null	1798	0.251497	0.243093	Yes
row_18	ESPL1	na	null	null	1801	0.251116	0.255095	Yes
row_19	AURKA	na	null	null	1828	0.24935	0.265787	Yes
row_20	CEP55	na	null	null	2007	0.235621	0.268064	Yes
row_21	ROPN1B	na	null	null	2277	0.216517	0.264778	Yes
row_22	CENPV	na	null	null	2331	0.21227	0.272306	Yes
row_23	ANKRD53	na	null	null	2447	0.204451	0.276294	Yes
row_24	BCL2L1	na	null	null	2455	0.20398	0.285769	Yes
row_25	SPIRE2	na	null	null	2633	0.19237	0.286012	Yes
row_26	CSPP1	na	null	null	2922	0.175765	0.279792	Yes
row_27	NOX5	na	null	null	2983	0.172394	0.285041	Yes
row_28	E2F8	na	null	null	3307	0.157626	0.276161	Yes
row_29	CHMP1A	na	null	null	3466	0.150507	0.275356	Yes
row_30	PRC1	na	null	null	3533	0.146874	0.279069	Yes
row_31	RXFP3	na	null	null	3577	0.144959	0.283862	Yes
row_32	SPTBN1	na	null	null	3618	0.143266	0.288727	Yes
row_33	SSTR5	na	null	null	3622	0.143087	0.295471	Yes
row_34	CKAP2	na	null	null	3857	0.13351	0.289969	No
row_35	CUL7	na	null	null	3921	0.130728	0.293057	No
row_36	AURKB	na	null	null	4202	0.120892	0.2846	No
row_37	RAB11FIP4	na	null	null	4607	0.106388	0.269119	No
row_38	TTC19	na	null	null	4662	0.104461	0.271399	No
row_39	PLK2	na	null	null	4869	0.0967375	0.265554	No
row_40	STMN1	na	null	null	5035	0.0916346	0.261553	No
row_41	CDC14A	na	null	null	5085	0.0903336	0.263408	No
row_42	AHCTF1	na	null	null	5090	0.0901592	0.267549	No
row_43	SNX18	na	null	null	5190	0.0869987	0.266693	No
row_44	VPS4A	na	null	null	5343	0.082686	0.262924	No
row_45	KLHL21	na	null	null	5382	0.0814591	0.264912	No
row_46	TAS2R13	na	null	null	5545	0.0770318	0.260361	No
row_47	CHMP6	na	null	null	5798	0.0708943	0.250923	No
row_48	RASA1	na	null	null	6339	0.0585429	0.226198	No
row_49	BIRC6	na	null	null	6450	0.0556547	0.223269	No
row_50	PRKCE	na	null	null	6773	0.0487604	0.209193	No
row_51	PLK3	na	null	null	6928	0.0455835	0.203535	No
row_52	SETD2	na	null	null	7012	0.0434764	0.201396	No
row_53	CNTROB	na	null	null	7041	0.0429866	0.20204	No
row_54	MYO19	na	null	null	7137	0.0407218	0.199156	No
row_55	PKN2	na	null	null	7244	0.0383318	0.195597	No
row_56	CXCR5	na	null	null	7491	0.0331662	0.184646	No
row_57	ACTR2	na	null	null	7587	0.0316218	0.181324	No
row_58	ECT2	na	null	null	8031	0.0232927	0.159848	No
row_59	KIF23	na	null	null	8093	0.022137	0.157804	No
row_60	KIF14	na	null	null	8376	0.0166838	0.144222	No
row_61	CDC42	na	null	null	8466	0.0150155	0.140406	No
row_62	RTKN	na	null	null	8471	0.0149195	0.140921	No
row_63	ROCK1	na	null	null	8568	0.0130347	0.136652	No
row_64	CHMP7	na	null	null	9165	0.00321252	0.106403	No
row_65	PRPF40A	na	null	null	9186	0.00283575	0.10552	No
row_66	MAP9	na	null	null	9228	0.00225703	0.103537	No
row_67	CDC25B	na	null	null	9419	-0.00115046	0.0939001	No
row_68	ZFYVE26	na	null	null	9462	-0.00189954	0.0918492	No
row_69	KIF3B	na	null	null	9529	-0.00302392	0.0886281	No
row_70	BIN3	na	null	null	9530	-0.00303648	0.0887744	No
row_71	CDC14B	na	null	null	9763	-0.00641375	0.0772487	No
row_72	CDC14C	na	null	null	9910	-0.00862886	0.0702167	No
row_73	BBS4	na	null	null	10164	-0.0127626	0.0579257	No
row_74	CHMP5	na	null	null	10180	-0.0129716	0.0577858	No
row_75	LZTS2	na	null	null	10203	-0.0132814	0.0573036	No
row_76	VPS4B	na	null	null	10245	-0.013921	0.0558831	No
row_77	UVRAG	na	null	null	10351	-0.0154207	0.0512701	No
row_78	RAB35	na	null	null	10405	-0.016157	0.0493452	No
row_79	KIF20B	na	null	null	10572	-0.0184496	0.0417664	No
row_80	CIT	na	null	null	10618	-0.0192059	0.0403966	No
row_81	CALM1	na	null	null	10833	-0.0225879	0.0305686	No
row_82	ARF1	na	null	null	10901	-0.0236309	0.0282898	No
row_83	PIK3C3	na	null	null	11022	-0.0250766	0.023377	No
row_84	RACGAP1	na	null	null	11152	-0.0272311	0.0181089	No
row_85	ZFYVE19	na	null	null	11157	-0.0272801	0.0192198	No
row_86	PDXP	na	null	null	11175	-0.0275216	0.0196791	No
row_87	MITD1	na	null	null	11262	-0.0289982	0.0166898	No
row_88	SH3GLB1	na	null	null	11348	-0.03025	0.0138117	No
row_89	NUP62	na	null	null	11431	-0.0315675	0.0111503	No
row_90	KLHDC8B	na	null	null	11484	-0.0322126	0.0100503	No
row_91	SON	na	null	null	11504	-0.0325323	0.0106491	No
row_92	RAB11A	na	null	null	11570	-0.033598	0.00895275	No
row_93	USP8	na	null	null	11794	-0.0368459	-0.000647071	No
row_94	JTB	na	null	null	11974	-0.0397549	-0.00786212	No
row_95	ANK3	na	null	null	12337	-0.0451494	-0.0241525	No
row_96	CALM2	na	null	null	12706	-0.0512698	-0.0404539	No
row_97	FLCN	na	null	null	12825	-0.0533789	-0.0439005	No
row_98	CALM3	na	null	null	12857	-0.0539134	-0.0428832	No
row_99	RHOA	na	null	null	12975	-0.0558218	-0.046161	No
row_100	PLK4	na	null	null	13128	-0.0585127	-0.0510946	No
row_101	PDCD6IP	na	null	null	13473	-0.0645026	-0.0655339	No
row_102	BRCA2	na	null	null	13509	-0.0652238	-0.0641755	No
row_103	RAB11FIP3	na	null	null	13626	-0.0677959	-0.0668252	No
row_104	ARL3	na	null	null	13686	-0.0690099	-0.0665086	No
row_105	ACTR3	na	null	null	13790	-0.0712716	-0.0683276	No
row_106	SPAST	na	null	null	13931	-0.0737999	-0.0719121	No
row_107	BECN1	na	null	null	13968	-0.0744218	-0.0701614	No
row_108	CFL1	na	null	null	14010	-0.0754249	-0.0686174	No
row_109	RHOC	na	null	null	14061	-0.0764953	-0.0674809	No
row_110	DCTN3	na	null	null	14107	-0.077377	-0.0660469	No
row_111	PIN1	na	null	null	14124	-0.0777427	-0.0631159	No
row_112	STAMBP	na	null	null	14128	-0.0777657	-0.0595206	No
row_113	KLHL9	na	null	null	14532	-0.087171	-0.0758769	No
row_114	CHMP4B	na	null	null	14534	-0.0871969	-0.071725	No
row_115	CHMP2A	na	null	null	14581	-0.0881816	-0.0698212	No
row_116	CHMP1B	na	null	null	14824	-0.0944262	-0.0776149	No
row_117	EFHC1	na	null	null	14988	-0.0991928	-0.0811488	No
row_118	CHMP4A	na	null	null	15063	-0.101213	-0.0800452	No
row_119	MRGPRX2	na	null	null	15081	-0.101613	-0.0760146	No
row_120	MYH9	na	null	null	15234	-0.105577	-0.0786797	No
row_121	ALKBH4	na	null	null	15433	-0.111343	-0.0834134	No
row_122	UNC119	na	null	null	15524	-0.11405	-0.0825073	No
row_123	PKP4	na	null	null	15532	-0.114185	-0.0773606	No
row_124	CUL3	na	null	null	15832	-0.123836	-0.0866444	No
row_125	CHMP4C	na	null	null	16042	-0.131428	-0.0909711	No
row_126	CETN2	na	null	null	16178	-0.136702	-0.0912687	No
row_127	GIPC1	na	null	null	16443	-0.147196	-0.0976411	No
row_128	ANXA11	na	null	null	16717	-0.159561	-0.103877	No
row_129	TAS1R2	na	null	null	17166	-0.18205	-0.117955	No
row_130	DCDC1	na	null	null	17265	-0.187817	-0.113902	No
row_131	SNX9	na	null	null	17273	-0.18819	-0.105188	No
row_132	INCENP	na	null	null	17440	-0.199635	-0.104033	No
row_133	SPIRE1	na	null	null	17483	-0.202531	-0.0964139	No
row_134	ROCK2	na	null	null	17558	-0.20804	-0.0901612	No
row_135	ANLN	na	null	null	17592	-0.210217	-0.0817121	No
row_136	PIK3R4	na	null	null	17737	-0.222022	-0.0783563	No
row_137	CHMP2B	na	null	null	17826	-0.229113	-0.0718021	No
row_138	KIF13A	na	null	null	18126	-0.256087	-0.0747113	No
row_139	SNX33	na	null	null	18451	-0.295182	-0.0770115	No
row_140	OR1A2	na	null	null	18563	-0.312932	-0.0675904	No
row_141	FMN2	na	null	null	18710	-0.337023	-0.0587936	No
row_142	OPN1MW	na	null	null	18925	-0.377942	-0.0514933	No
row_143	SVIL	na	null	null	19467	-0.614189	-0.0494869	No
row_144	KLHL13	na	null	null	19480	-0.624823	-0.0199822	No
row_145	TRIM36	na	null	null	19562	-0.697147	0.00948857	No
