# Supplementary material for: Potential effective diagnostic biomarker in patients with primary and metastatic small intestinal neuroendocrine tumors
Source: Front Genet. 2023 Apr 7;14:1110396. doi: 10.3389/fgene.2023.1110396 (PMC10119396; doi:10.3389/fgene.2023.1110396)
Supplement: Supplementary file 3 [file DataSheet1.ZIP › Rawdata/Figure 3/Figure 3C/GO_IRON_ION_HOMEOSTASIS.xlsx]

## Sheet: GO_IRON_ION_HOMEOSTASIS
NAME	PROBE	DESCRIPTION<br>(from dataset)	GENE SYMBOL	GENE_TITLE	RANK IN GENE LIST	RANK METRIC SCORE	RUNNING ES	CORE ENRICHMENT
row_0	TF	na	null	null	24	1.03148	0.0796229	Yes
row_1	HPX	na	null	null	116	0.739597	0.132964	Yes
row_2	HAMP	na	null	null	276	0.556733	0.168516	Yes
row_3	LTF	na	null	null	383	0.50149	0.202433	Yes
row_4	ALAS2	na	null	null	613	0.42559	0.224149	Yes
row_5	TMPRSS6	na	null	null	626	0.421571	0.25658	Yes
row_6	MYC	na	null	null	685	0.404961	0.28537	Yes
row_7	TFR2	na	null	null	806	0.379336	0.309002	Yes
row_8	GDF2	na	null	null	928	0.35749	0.33087	Yes
row_9	STEAP3	na	null	null	1042	0.338829	0.351682	Yes
row_10	SLC11A1	na	null	null	1133	0.324924	0.372573	Yes
row_11	CP	na	null	null	1177	0.319958	0.395465	Yes
row_12	IREB2	na	null	null	1969	0.239116	0.374	Yes
row_13	HMOX1	na	null	null	1981	0.237513	0.392056	Yes
row_14	RHAG	na	null	null	2057	0.232263	0.406448	Yes
row_15	EPAS1	na	null	null	2650	0.191067	0.391332	Yes
row_16	STEAP4	na	null	null	2758	0.18383	0.400301	Yes
row_17	SLC46A1	na	null	null	2806	0.181716	0.412154	Yes
row_18	HYAL2	na	null	null	3731	0.138206	0.376021	No
row_19	ABCG2	na	null	null	4016	0.127134	0.37155	No
row_20	NCOA4	na	null	null	6515	0.0543274	0.248838	No
row_21	PICALM	na	null	null	7183	0.0397382	0.21805	No
row_22	SLC40A1	na	null	null	7327	0.0362258	0.21362	No
row_23	SLC11A2	na	null	null	7657	0.0303576	0.199277	No
row_24	HIF1A	na	null	null	7752	0.0284962	0.196733	No
row_25	HMOX2	na	null	null	9067	0.00467893	0.130311	No
row_26	FLVCR1	na	null	null	9432	-0.00140785	0.11192	No
row_27	SRI	na	null	null	9479	-0.00216646	0.109751	No
row_28	ABCB6	na	null	null	9534	-0.00308587	0.107248	No
row_29	NDFIP1	na	null	null	9781	-0.00675737	0.0952742	No
row_30	ATP6V1G1	na	null	null	9796	-0.00699965	0.0951112	No
row_31	FXN	na	null	null	9868	-0.00812822	0.0921394	No
row_32	LCN2	na	null	null	9966	-0.00970376	0.0879696	No
row_33	FTL	na	null	null	9967	-0.00970482	0.0887302	No
row_34	SOD1	na	null	null	10001	-0.0102	0.0878523	No
row_35	SLC25A28	na	null	null	10002	-0.0102042	0.088652	No
row_36	CUL1	na	null	null	10162	-0.0127518	0.0815697	No
row_37	TMEM199	na	null	null	10211	-0.0133471	0.080176	No
row_38	BDH2	na	null	null	10368	-0.0156492	0.0734733	No
row_39	FTMT	na	null	null	11153	-0.0272335	0.0357582	No
row_40	B2M	na	null	null	11689	-0.0354092	0.0113401	No
row_41	ABCB7	na	null	null	11747	-0.0362635	0.0112851	No
row_42	FTH1	na	null	null	11759	-0.036485	0.0135855	No
row_43	FBXL5	na	null	null	11915	-0.0387252	0.00874218	No
row_44	ATP6V1A	na	null	null	11960	-0.0395258	0.00960357	No
row_45	ATP13A2	na	null	null	12668	-0.0505961	-0.0223667	No
row_46	ATP6V0D1	na	null	null	12742	-0.0518482	-0.0220136	No
row_47	GLRX3	na	null	null	12783	-0.0525507	-0.019928	No
row_48	SLC22A17	na	null	null	12897	-0.0545442	-0.0213967	No
row_49	SKP1	na	null	null	13131	-0.0585543	-0.0286506	No
row_50	ISCU	na	null	null	13136	-0.0585973	-0.0242613	No
row_51	NUBP1	na	null	null	13156	-0.0589426	-0.0206074	No
row_52	FTHL17	na	null	null	13649	-0.0682654	-0.0402647	No
row_53	NEDD8	na	null	null	13711	-0.0695142	-0.037917	No
row_54	CAND1	na	null	null	13871	-0.0726141	-0.0403076	No
row_55	BTBD9	na	null	null	13917	-0.0735804	-0.036828	No
row_56	EIF2AK1	na	null	null	14014	-0.0755062	-0.0357897	No
row_57	SMAD4	na	null	null	14790	-0.0937646	-0.067833	No
row_58	ATP6AP1	na	null	null	14953	-0.0982385	-0.0683677	No
row_59	TFRC	na	null	null	15262	-0.106301	-0.0756915	No
row_60	ATP6V0A2	na	null	null	15304	-0.107335	-0.0693631	No
row_61	SLC25A37	na	null	null	15367	-0.109301	-0.063948	No
row_62	CCDC115	na	null	null	15727	-0.120717	-0.0727342	No
row_63	NEO1	na	null	null	16168	-0.136311	-0.0844153	No
row_64	IFNG	na	null	null	16362	-0.143898	-0.0829472	No
row_65	ACO1	na	null	null	16527	-0.150601	-0.0794797	No
row_66	SCARA5	na	null	null	16600	-0.154049	-0.0710657	No
row_67	TTC7A	na	null	null	17012	-0.173494	-0.0783585	No
row_68	EPB42	na	null	null	18625	-0.321797	-0.135073	No
row_69	HFE	na	null	null	18734	-0.34134	-0.11381	No
row_70	STEAP2	na	null	null	18902	-0.373794	-0.0930021	No
row_71	CYBRD1	na	null	null	19017	-0.400258	-0.0674261	No
row_72	STEAP1	na	null	null	19098	-0.421533	-0.0384546	No
row_73	HEPH	na	null	null	19147	-0.441632	-0.00628141	No
row_74	BMP6	na	null	null	19238	-0.469262	0.0259226	No
