# Supplementary material for: Potential effective diagnostic biomarker in patients with primary and metastatic small intestinal neuroendocrine tumors
Source: Front Genet. 2023 Apr 7;14:1110396. doi: 10.3389/fgene.2023.1110396 (PMC10119396; doi:10.3389/fgene.2023.1110396)
Supplement: Supplementary file 3 [file DataSheet1.ZIP › Rawdata/Figure 3/Figure 3C/GO_MUCOPOLYSACCHARIDE_METABOLIC_PROCESS.xlsx]

## Sheet: GO_MUCOPOLYSACCHARIDE_METABOLIC
NAME	PROBE	DESCRIPTION<br>(from dataset)	GENE SYMBOL	GENE_TITLE	RANK IN GENE LIST	RANK METRIC SCORE	RUNNING ES	CORE ENRICHMENT
row_0	ITIH2	na	null	null	29	1.01995	0.0424203	Yes
row_1	STAB2	na	null	null	92	0.785717	0.0730798	Yes
row_2	IL1B	na	null	null	147	0.706138	0.100722	Yes
row_3	ITIH1	na	null	null	173	0.663524	0.128006	Yes
row_4	HAS2	na	null	null	214	0.617154	0.152531	Yes
row_5	ITIH3	na	null	null	220	0.60654	0.178381	Yes
row_6	HYAL1	na	null	null	244	0.581163	0.202222	Yes
row_7	CHST4	na	null	null	259	0.570406	0.226058	Yes
row_8	HGF	na	null	null	288	0.550304	0.248317	Yes
row_9	ST3GAL6	na	null	null	410	0.48582	0.263066	Yes
row_10	BGN	na	null	null	429	0.481202	0.28286	Yes
row_11	HAS1	na	null	null	775	0.385551	0.28189	Yes
row_12	B3GNT4	na	null	null	794	0.38127	0.297382	Yes
row_13	ITIH4	na	null	null	863	0.369077	0.309805	Yes
row_14	HMMR	na	null	null	1123	0.326443	0.310669	Yes
row_15	PDGFB	na	null	null	1195	0.317498	0.320719	Yes
row_16	SPOCK3	na	null	null	1474	0.282274	0.318715	Yes
row_17	CHST9	na	null	null	1513	0.278692	0.328775	Yes
row_18	HAS3	na	null	null	2015	0.235047	0.313386	Yes
row_19	CHST1	na	null	null	2084	0.230322	0.319837	Yes
row_20	TGFB1	na	null	null	2194	0.222491	0.323863	Yes
row_21	CHST2	na	null	null	2360	0.209948	0.324499	Yes
row_22	B4GALT6	na	null	null	2391	0.207955	0.331922	Yes
row_23	CHSY1	na	null	null	2498	0.20167	0.335205	Yes
row_24	NDST1	na	null	null	2811	0.181438	0.32713	No
row_25	AKT1	na	null	null	2912	0.176319	0.329628	No
row_26	HYAL3	na	null	null	3219	0.161646	0.321007	No
row_27	CHSY3	na	null	null	3310	0.157541	0.323205	No
row_28	HYAL2	na	null	null	3731	0.138206	0.307772	No
row_29	CHST13	na	null	null	3807	0.135531	0.309786	No
row_30	ST3GAL4	na	null	null	4025	0.126874	0.3042	No
row_31	CSPG5	na	null	null	4501	0.110185	0.28476	No
row_32	GNS	na	null	null	5211	0.0865144	0.252389	No
row_33	ST3GAL2	na	null	null	5609	0.0753123	0.23542	No
row_34	SPOCK2	na	null	null	5779	0.0714383	0.229891	No
row_35	CHPF	na	null	null	5952	0.0675223	0.224041	No
row_36	B4GALT1	na	null	null	6025	0.0659393	0.223213	No
row_37	IDUA	na	null	null	6179	0.062366	0.218108	No
row_38	ANGPT1	na	null	null	6233	0.061147	0.218042	No
row_39	UGDH	na	null	null	6449	0.055691	0.209493	No
row_40	DSE	na	null	null	6742	0.0493917	0.196754	No
row_41	NCAN	na	null	null	6843	0.0475135	0.193708	No
row_42	DSEL	na	null	null	7050	0.0427893	0.185062	No
row_43	CHST11	na	null	null	7117	0.0415448	0.18349	No
row_44	GUSB	na	null	null	7128	0.0411709	0.184753	No
row_45	XYLT1	na	null	null	7259	0.0378099	0.179762	No
row_46	NFKB1	na	null	null	7471	0.0335901	0.170466	No
row_47	AP2A1	na	null	null	8130	0.0215635	0.137896	No
row_48	CHST14	na	null	null	8158	0.0208809	0.13742	No
row_49	B3GNT7	na	null	null	8312	0.0177089	0.130393	No
row_50	SLC35D1	na	null	null	8614	0.0124852	0.115607	No
row_51	ST3GAL3	na	null	null	8964	0.00647897	0.0981188	No
row_52	NDST2	na	null	null	9033	0.00544874	0.0948915	No
row_53	CHST12	na	null	null	9184	0.00285633	0.0873781	No
row_54	ST3GAL1	na	null	null	9330	0.000472057	0.0800167	No
row_55	SLC10A7	na	null	null	9400	-0.000739749	0.0765358	No
row_56	XYLT2	na	null	null	9914	-0.00865983	0.0507923	No
row_57	GLB1	na	null	null	10385	-0.015933	0.027551	No
row_58	B4GALT2	na	null	null	10920	-0.0238176	0.00139078	No
row_59	PIM1	na	null	null	11220	-0.0284664	-0.0126058	No
row_60	B4GALT3	na	null	null	11322	-0.0298862	-0.0164613	No
row_61	GALNS	na	null	null	11436	-0.0316251	-0.0208529	No
row_62	CSPG4	na	null	null	11565	-0.0334943	-0.0259277	No
row_63	B4GALT5	na	null	null	11615	-0.0342353	-0.0269488	No
row_64	SMPD3	na	null	null	11807	-0.0370494	-0.0350778	No
row_65	B4GALT4	na	null	null	12274	-0.0443083	-0.0568943	No
row_66	B3GALT6	na	null	null	12299	-0.0447428	-0.0561905	No
row_67	CHST6	na	null	null	12602	-0.0496379	-0.0694286	No
row_68	CLTC	na	null	null	13696	-0.0691542	-0.122096	No
row_69	VCAN	na	null	null	13965	-0.0743877	-0.132538	No
row_70	KERA	na	null	null	14090	-0.0770982	-0.135532	No
row_71	EGF	na	null	null	14381	-0.0836664	-0.146695	No
row_72	B3GNT3	na	null	null	14415	-0.0846236	-0.144733	No
row_73	ABCC5	na	null	null	14419	-0.0846817	-0.141241	No
row_74	HEXA	na	null	null	14438	-0.0851393	-0.138493	No
row_75	B3GNT2	na	null	null	14602	-0.0889264	-0.142964	No
row_76	DCN	na	null	null	14818	-0.0943715	-0.149848	No
row_77	CHST7	na	null	null	15080	-0.101607	-0.158762	No
row_78	CHST5	na	null	null	15297	-0.107183	-0.165145	No
row_79	HEXB	na	null	null	15555	-0.114818	-0.173287	No
row_80	HYAL4	na	null	null	16591	-0.153478	-0.219372	No
row_81	ARSB	na	null	null	16637	-0.155775	-0.214959	No
row_82	IMPAD1	na	null	null	17209	-0.184611	-0.236082	No
row_83	IL15	na	null	null	17262	-0.187396	-0.230665	No
row_84	BCAN	na	null	null	17409	-0.197459	-0.229599	No
row_85	SLC35D2	na	null	null	17466	-0.201181	-0.223791	No
row_86	IDS	na	null	null	17684	-0.217011	-0.225499	No
row_87	CSGALNACT1	na	null	null	17774	-0.225177	-0.220338	No
row_88	SLC9A1	na	null	null	17947	-0.239291	-0.218796	No
row_89	FMOD	na	null	null	17978	-0.24147	-0.209931	No
row_90	CSGALNACT2	na	null	null	17993	-0.242519	-0.200206	No
row_91	GLCE	na	null	null	18137	-0.257069	-0.196422	No
row_92	LYVE1	na	null	null	18150	-0.25824	-0.185919	No
row_93	NDST3	na	null	null	18615	-0.320089	-0.195764	No
row_94	CHST3	na	null	null	18870	-0.36569	-0.192957	No
row_95	OGN	na	null	null	18895	-0.371525	-0.178189	No
row_96	PRELP	na	null	null	18968	-0.387375	-0.165182	No
row_97	CD44	na	null	null	18979	-0.39127	-0.148852	No
row_98	ACAN	na	null	null	19000	-0.396397	-0.13281	No
row_99	LUM	na	null	null	19007	-0.397538	-0.116006	No
row_100	EGFLAM	na	null	null	19255	-0.479567	-0.107941	No
row_101	NDST4	na	null	null	19268	-0.487539	-0.0875686	No
row_102	UST	na	null	null	19364	-0.533655	-0.0694374	No
row_103	OMD	na	null	null	19385	-0.551495	-0.0467202	No
row_104	FGF2	na	null	null	19531	-0.66135	-0.0256386	No
row_105	ITIH5	na	null	null	19647	-0.85122	0.00514187	No
