# Supplementary material for: Potential effective diagnostic biomarker in patients with primary and metastatic small intestinal neuroendocrine tumors
Source: Front Genet. 2023 Apr 7;14:1110396. doi: 10.3389/fgene.2023.1110396 (PMC10119396; doi:10.3389/fgene.2023.1110396)
Supplement: Supplementary file 3 [file DataSheet1.ZIP › Rawdata/Figure 3/Figure 3C/GO_PLATELET_DEGRANULATION.xlsx]

## Sheet: GO_PLATELET_DEGRANULATION
NAME	PROBE	DESCRIPTION<br>(from dataset)	GENE SYMBOL	GENE_TITLE	RANK IN GENE LIST	RANK METRIC SCORE	RUNNING ES	CORE ENRICHMENT
row_0	FGB	na	null	null	4	1.41987	0.0382369	Yes
row_1	FGG	na	null	null	6	1.38745	0.0757487	Yes
row_2	HRG	na	null	null	7	1.37526	0.112982	Yes
row_3	ALB	na	null	null	8	1.35361	0.149628	Yes
row_4	AHSG	na	null	null	9	1.32526	0.185507	Yes
row_5	PLG	na	null	null	19	1.08653	0.214465	Yes
row_6	TF	na	null	null	24	1.03148	0.242187	Yes
row_7	KNG1	na	null	null	25	1.03105	0.270101	Yes
row_8	FGA	na	null	null	39	0.988839	0.296209	Yes
row_9	ORM2	na	null	null	45	0.937505	0.321336	Yes
row_10	SERPINA4	na	null	null	51	0.911478	0.345758	Yes
row_11	SERPINA3	na	null	null	75	0.831685	0.367103	Yes
row_12	SPP2	na	null	null	121	0.734502	0.384695	Yes
row_13	ORM1	na	null	null	138	0.712907	0.403181	Yes
row_14	SERPINE1	na	null	null	148	0.703512	0.421769	Yes
row_15	ITIH3	na	null	null	220	0.60654	0.434573	Yes
row_16	HGF	na	null	null	288	0.550304	0.446058	Yes
row_17	ITGA2B	na	null	null	370	0.505167	0.455607	Yes
row_18	PF4	na	null	null	400	0.490985	0.467423	Yes
row_19	A1BG	na	null	null	479	0.464978	0.476037	Yes
row_20	APOH	na	null	null	498	0.457765	0.487513	Yes
row_21	F8	na	null	null	608	0.426031	0.493494	Yes
row_22	ITIH4	na	null	null	863	0.369077	0.490545	Yes
row_23	PLEK	na	null	null	911	0.360163	0.497902	Yes
row_24	PPBP	na	null	null	994	0.345195	0.50307	Yes
row_25	FN1	na	null	null	1078	0.331698	0.507821	Yes
row_26	PDGFB	na	null	null	1195	0.317498	0.510507	Yes
row_27	VEGFA	na	null	null	1952	0.239668	0.478479	No
row_28	FERMT3	na	null	null	2092	0.229869	0.477621	No
row_29	TGFB1	na	null	null	2194	0.222491	0.478499	No
row_30	TTN	na	null	null	2287	0.215599	0.479648	No
row_31	SERPINA1	na	null	null	2356	0.210216	0.481875	No
row_32	VEGFC	na	null	null	2502	0.201472	0.479942	No
row_33	STXBP2	na	null	null	2587	0.194902	0.480939	No
row_34	APOA1	na	null	null	2896	0.177013	0.47004	No
row_35	CTSW	na	null	null	3617	0.14327	0.437236	No
row_36	SERPINF2	na	null	null	3748	0.137739	0.434342	No
row_37	SRGN	na	null	null	3872	0.132466	0.431662	No
row_38	F5	na	null	null	4054	0.125944	0.42585	No
row_39	TIMP1	na	null	null	5692	0.0731689	0.34443	No
row_40	SPARC	na	null	null	6907	0.0461229	0.283828	No
row_41	PCYOX1L	na	null	null	7820	0.0271246	0.238098	No
row_42	TIMP3	na	null	null	7954	0.0245388	0.231986	No
row_43	GTPBP2	na	null	null	7965	0.0243082	0.232135	No
row_44	LAMP2	na	null	null	8000	0.023831	0.231048	No
row_45	IGF2	na	null	null	8203	0.0198498	0.221294	No
row_46	FAM49B	na	null	null	8678	0.0114415	0.197455	No
row_47	FAM3C	na	null	null	8750	0.0102057	0.194114	No
row_48	FCER1G	na	null	null	8825	0.00883119	0.190583	No
row_49	APOOL	na	null	null	8839	0.00867942	0.190155	No
row_50	SCCPDH	na	null	null	9030	0.00549719	0.180624	No
row_51	LYN	na	null	null	9315	0.000664757	0.166173	No
row_52	ECM1	na	null	null	9641	-0.00466063	0.149741	No
row_53	SOD1	na	null	null	10001	-0.0102	0.131727	No
row_54	MAGED2	na	null	null	10333	-0.015226	0.115276	No
row_55	PHACTR2	na	null	null	10378	-0.015864	0.113463	No
row_56	CALM1	na	null	null	10833	-0.0225879	0.0909446	No
row_57	APP	na	null	null	10950	-0.0241666	0.085689	No
row_58	ALDOA	na	null	null	11132	-0.0268297	0.0771938	No
row_59	TGFB2	na	null	null	11200	-0.028	0.0745384	No
row_60	TAGLN2	na	null	null	11433	-0.0315955	0.0635739	No
row_61	TUBA4A	na	null	null	11517	-0.0327523	0.060232	No
row_62	BRPF3	na	null	null	11579	-0.0337136	0.0580369	No
row_63	LGALS3BP	na	null	null	11789	-0.036739	0.0483835	No
row_64	OLA1	na	null	null	11811	-0.0371168	0.0483185	No
row_65	STXBP1	na	null	null	12370	-0.0456727	0.0211262	No
row_66	PDGFA	na	null	null	12524	-0.0483784	0.014641	No
row_67	QSOX1	na	null	null	12855	-0.0538544	-0.000713691	No
row_68	VEGFB	na	null	null	13270	-0.0611959	-0.0201492	No
row_69	VTI1B	na	null	null	13730	-0.0699341	-0.0416408	No
row_70	NHLRC2	na	null	null	13813	-0.0717031	-0.0438773	No
row_71	TGFB3	na	null	null	13976	-0.0745891	-0.0501115	No
row_72	PSAP	na	null	null	14357	-0.0831774	-0.0672197	No
row_73	EGF	na	null	null	14381	-0.0836664	-0.0661263	No
row_74	TMSB4X	na	null	null	14393	-0.0840397	-0.0644115	No
row_75	CDC37L1	na	null	null	14593	-0.0886416	-0.0721503	No
row_76	LHFPL2	na	null	null	15016	-0.0998204	-0.0909477	No
row_77	CD63	na	null	null	15188	-0.104581	-0.0968284	No
row_78	PECAM1	na	null	null	15281	-0.106753	-0.0986255	No
row_79	CHID1	na	null	null	15286	-0.106894	-0.0959353	No
row_80	P2RX1	na	null	null	15373	-0.109424	-0.0973543	No
row_81	APLP2	na	null	null	15504	-0.113381	-0.100908	No
row_82	CLEC3B	na	null	null	15589	-0.116158	-0.102043	No
row_83	CD9	na	null	null	15635	-0.117683	-0.101149	No
row_84	ENDOD1	na	null	null	15658	-0.118342	-0.0990662	No
row_85	WDR1	na	null	null	15701	-0.119812	-0.0979623	No
row_86	SERPING1	na	null	null	15907	-0.126145	-0.104991	No
row_87	SCG3	na	null	null	16037	-0.131035	-0.108016	No
row_88	ANXA5	na	null	null	16083	-0.133067	-0.106706	No
row_89	TEX264	na	null	null	16214	-0.13797	-0.109594	No
row_90	CYB5R1	na	null	null	16346	-0.143213	-0.112391	No
row_91	PROS1	na	null	null	16523	-0.15049	-0.117283	No
row_92	MMRN1	na	null	null	16777	-0.162098	-0.125785	No
row_93	ABCC4	na	null	null	16803	-0.163294	-0.122638	No
row_94	CLU	na	null	null	16880	-0.166645	-0.121998	No
row_95	GAS6	na	null	null	16894	-0.167403	-0.118128	No
row_96	THBS1	na	null	null	17098	-0.178112	-0.123648	No
row_97	HABP4	na	null	null	17281	-0.188655	-0.127813	No
row_98	F13A1	na	null	null	17284	-0.188745	-0.122805	No
row_99	VWF	na	null	null	17442	-0.199729	-0.125397	No
row_100	ACTN4	na	null	null	17444	-0.19996	-0.120034	No
row_101	SYK	na	null	null	17470	-0.201375	-0.115856	No
row_102	LY6G6F	na	null	null	17544	-0.206816	-0.113976	No
row_103	ACTN2	na	null	null	17554	-0.20766	-0.108812	No
row_104	RARRES2	na	null	null	17666	-0.216155	-0.108616	No
row_105	ACTN1	na	null	null	17992	-0.24247	-0.118609	No
row_106	RAB27B	na	null	null	18128	-0.256201	-0.118551	No
row_107	A2M	na	null	null	18183	-0.261895	-0.114212	No
row_108	ISLR	na	null	null	18237	-0.267703	-0.109664	No
row_109	VCL	na	null	null	18412	-0.291859	-0.110628	No
row_110	SYTL4	na	null	null	18520	-0.306229	-0.107788	No
row_111	TLN1	na	null	null	18687	-0.332454	-0.107245	No
row_112	CD109	na	null	null	19204	-0.459039	-0.121106	No
row_113	CFD	na	null	null	19307	-0.508399	-0.112539	No
row_114	SELP	na	null	null	19349	-0.527308	-0.100352	No
row_115	IGF1	na	null	null	19356	-0.530288	-0.0863008	No
row_116	ITGB3	na	null	null	19362	-0.531832	-0.0721571	No
row_117	LEFTY2	na	null	null	19499	-0.635259	-0.0618874	No
row_118	CD36	na	null	null	19604	-0.765289	-0.0464671	No
row_119	FLNA	na	null	null	19624	-0.816286	-0.0253355	No
row_120	PCDH7	na	null	null	19713	-1.16728	0.00178306	No
