# Supplementary material for: Potential effective diagnostic biomarker in patients with primary and metastatic small intestinal neuroendocrine tumors
Source: Front Genet. 2023 Apr 7;14:1110396. doi: 10.3389/fgene.2023.1110396 (PMC10119396; doi:10.3389/fgene.2023.1110396)
Supplement: Supplementary file 3 [file DataSheet1.ZIP › Rawdata/Figure 3/Figure 3C/GO_TRIGLYCERIDE_METABOLIC_PROCESS.xlsx]

## Sheet: GO_TRIGLYCERIDE_METABOLIC_PROCE
NAME	PROBE	DESCRIPTION<br>(from dataset)	GENE SYMBOL	GENE_TITLE	RANK IN GENE LIST	RANK METRIC SCORE	RUNNING ES	CORE ENRICHMENT
row_0	APOA2	na	null	null	13	1.21038	0.0506146	Yes
row_1	APOC1	na	null	null	16	1.10482	0.0973164	Yes
row_2	LIPC	na	null	null	52	0.908011	0.134003	Yes
row_3	CYP2E1	na	null	null	54	0.898686	0.172023	Yes
row_4	CETP	na	null	null	55	0.896174	0.209988	Yes
row_5	THRSP	na	null	null	56	0.886412	0.247539	Yes
row_6	APOA5	na	null	null	102	0.766452	0.27772	Yes
row_7	APOC2	na	null	null	160	0.685796	0.303873	Yes
row_8	FGF21	na	null	null	421	0.483465	0.311131	Yes
row_9	APOH	na	null	null	498	0.457765	0.326658	Yes
row_10	MOGAT1	na	null	null	707	0.401936	0.333107	Yes
row_11	APOC3	na	null	null	713	0.400921	0.349836	Yes
row_12	PNPLA3	na	null	null	825	0.376272	0.360131	Yes
row_13	G6PC	na	null	null	894	0.362507	0.37203	Yes
row_14	APOE	na	null	null	1012	0.342605	0.380593	Yes
row_15	INSIG1	na	null	null	1232	0.31285	0.382708	Yes
row_16	CPS1	na	null	null	1252	0.3085	0.394811	Yes
row_17	PCSK9	na	null	null	1340	0.296278	0.402937	Yes
row_18	SLC27A5	na	null	null	1398	0.2904	0.412341	Yes
row_19	LPIN2	na	null	null	1478	0.281995	0.420269	Yes
row_20	GPAM	na	null	null	1733	0.25649	0.418216	Yes
row_21	ACSL1	na	null	null	1772	0.253458	0.427021	Yes
row_22	GPLD1	na	null	null	1918	0.241412	0.429873	Yes
row_23	PNPLA5	na	null	null	2676	0.189397	0.399396	No
row_24	APOA1	na	null	null	2896	0.177013	0.395757	No
row_25	PIK3CG	na	null	null	2913	0.176127	0.402404	No
row_26	APOB	na	null	null	3164	0.16358	0.396619	No
row_27	GK	na	null	null	3355	0.15533	0.393536	No
row_28	FBXW7	na	null	null	3738	0.137982	0.379953	No
row_29	DGAT2	na	null	null	4302	0.117453	0.356295	No
row_30	LIPE	na	null	null	4307	0.117253	0.361059	No
row_31	RGN	na	null	null	4379	0.114568	0.362301	No
row_32	AADAC	na	null	null	4730	0.101869	0.348816	No
row_33	LIPF	na	null	null	4856	0.0971554	0.346574	No
row_34	FABP12	na	null	null	4936	0.0950154	0.346581	No
row_35	LDLR	na	null	null	4974	0.0941353	0.348687	No
row_36	LPIN3	na	null	null	5499	0.0782277	0.325351	No
row_37	INSIG2	na	null	null	6413	0.056578	0.281313	No
row_38	SLC22A4	na	null	null	6775	0.0487303	0.265017	No
row_39	CAT	na	null	null	6871	0.0468709	0.262171	No
row_40	CPT1A	na	null	null	6969	0.0445986	0.259127	No
row_41	NR1H3	na	null	null	7598	0.0314684	0.22852	No
row_42	SIRT1	na	null	null	7693	0.0298498	0.225004	No
row_43	MOGAT3	na	null	null	7855	0.0265793	0.217942	No
row_44	SLC27A1	na	null	null	8369	0.0167329	0.19256	No
row_45	SCARB1	na	null	null	8379	0.0165297	0.192802	No
row_46	FABP1	na	null	null	8384	0.0164365	0.193295	No
row_47	FABP7	na	null	null	8686	0.0113399	0.178467	No
row_48	PCK2	na	null	null	8845	0.00854272	0.170793	No
row_49	TBL1XR1	na	null	null	9143	0.00348789	0.155835	No
row_50	GK5	na	null	null	10256	-0.0141148	0.0998774	No
row_51	GPX1	na	null	null	10519	-0.0177284	0.0873033	No
row_52	PANK2	na	null	null	10557	-0.0182418	0.0861943	No
row_53	SREBF1	na	null	null	10663	-0.0199135	0.0816976	No
row_54	LMF1	na	null	null	11251	-0.0288712	0.0530661	No
row_55	PNPLA2	na	null	null	11279	-0.0292047	0.0529301	No
row_56	PTPN11	na	null	null	11495	-0.0324225	0.0433689	No
row_57	PNPLA4	na	null	null	11657	-0.0347957	0.0366545	No
row_58	PCK1	na	null	null	11871	-0.0381305	0.0274368	No
row_59	SEL1L	na	null	null	12026	-0.0404286	0.0213171	No
row_60	SIK1	na	null	null	13532	-0.0656322	-0.0524461	No
row_61	GK2	na	null	null	14918	-0.0973792	-0.118761	No
row_62	NR1H2	na	null	null	15018	-0.0999298	-0.119563	No
row_63	DDHD2	na	null	null	15047	-0.100761	-0.116719	No
row_64	MGLL	na	null	null	15423	-0.110981	-0.131089	No
row_65	SORL1	na	null	null	16313	-0.142166	-0.170281	No
row_66	SERPINA12	na	null	null	16567	-0.152165	-0.176702	No
row_67	ACSL4	na	null	null	16762	-0.161713	-0.179718	No
row_68	C3	na	null	null	16881	-0.166711	-0.178657	No
row_69	MOGAT2	na	null	null	16920	-0.168645	-0.173445	No
row_70	ABHD5	na	null	null	16975	-0.172062	-0.168903	No
row_71	DGAT1	na	null	null	17237	-0.186108	-0.174293	No
row_72	LPL	na	null	null	17926	-0.237364	-0.199229	No
row_73	GNB3	na	null	null	18370	-0.286232	-0.209634	No
row_74	LPIN1	na	null	null	18394	-0.290296	-0.198506	No
row_75	CAV3	na	null	null	18556	-0.31219	-0.193469	No
row_76	FABP5	na	null	null	18770	-0.346683	-0.189615	No
row_77	PNPLA1	na	null	null	18881	-0.368379	-0.179604	No
row_78	FABP6	na	null	null	19130	-0.436329	-0.173733	No
row_79	FABP4	na	null	null	19167	-0.447813	-0.156593	No
row_80	FABP2	na	null	null	19223	-0.464143	-0.139728	No
row_81	APOBEC1	na	null	null	19297	-0.504217	-0.12208	No
row_82	CAV1	na	null	null	19313	-0.510946	-0.101198	No
row_83	FABP3	na	null	null	19398	-0.56121	-0.0816956	No
row_84	APOA4	na	null	null	19492	-0.631181	-0.0596867	No
row_85	PNLIPRP2	na	null	null	19619	-0.807007	-0.0319076	No
row_86	NKX2-3	na	null	null	19674	-0.906867	0.00376378	No
