# Supplementary material for: Potential effective diagnostic biomarker in patients with primary and metastatic small intestinal neuroendocrine tumors
Source: Front Genet. 2023 Apr 7;14:1110396. doi: 10.3389/fgene.2023.1110396 (PMC10119396; doi:10.3389/fgene.2023.1110396)
Supplement: Supplementary file 3 [file DataSheet1.ZIP › Rawdata/Figure 3/Figure 3D.xlsx]

## Sheet: Figure 3D
NAME	PROBE	DESCRIPTION<br>(from dataset)	GENE SYMBOL	GENE_TITLE	RANK IN GENE LIST	RANK METRIC SCORE	RUNNING ES	CORE ENRICHMENT
row_0	APOA2	na	null	null	13	1.21038	0.07516	Yes
row_1	CYP8B1	na	null	null	58	0.885413	0.128388	Yes
row_2	APOA5	na	null	null	102	0.766452	0.174215	Yes
row_3	AQP7	na	null	null	231	0.594554	0.204956	Yes
row_4	CYP4A11	na	null	null	328	0.524982	0.232964	Yes
row_5	ACADL	na	null	null	709	0.401178	0.238788	Yes
row_6	APOC3	na	null	null	713	0.400921	0.26375	Yes
row_7	ACSL6	na	null	null	868	0.368153	0.278987	Yes
row_8	EHHADH	na	null	null	1127	0.326085	0.286305	Yes
row_9	SCD5	na	null	null	1309	0.300903	0.295958	Yes
row_10	SLC27A5	na	null	null	1398	0.2904	0.309678	Yes
row_11	ANGPTL4	na	null	null	1744	0.255787	0.308172	Yes
row_12	ACSL1	na	null	null	1772	0.253458	0.322677	Yes
row_13	CYP7A1	na	null	null	2556	0.197135	0.295244	Yes
row_14	SCD	na	null	null	2603	0.19372	0.305042	Yes
row_15	APOA1	na	null	null	2896	0.177013	0.301294	Yes
row_16	PPARG	na	null	null	2972	0.172998	0.30832	Yes
row_17	CPT1C	na	null	null	3098	0.167064	0.312435	Yes
row_18	GK	na	null	null	3355	0.15533	0.309158	Yes
row_19	SLC27A2	na	null	null	3377	0.154261	0.317754	Yes
row_20	OLR1	na	null	null	3413	0.152481	0.325528	Yes
row_21	ACADM	na	null	null	3826	0.1347	0.313033	No
row_22	PPARD	na	null	null	3989	0.128045	0.312823	No
row_23	ACOX1	na	null	null	4803	0.0991393	0.277726	No
row_24	SCP2	na	null	null	4895	0.0960762	0.279121	No
row_25	FADS2	na	null	null	6057	0.0653752	0.224228	No
row_26	ACOX3	na	null	null	6245	0.0608409	0.218538	No
row_27	HMGCS2	na	null	null	6252	0.0605899	0.222029	No
row_28	ACOX2	na	null	null	6595	0.0526565	0.207951	No
row_29	CPT1A	na	null	null	6969	0.0445986	0.191794	No
row_30	PPARA	na	null	null	7044	0.0429007	0.190721	No
row_31	PDPK1	na	null	null	7480	0.0334661	0.170716	No
row_32	ACAA1	na	null	null	7527	0.0325796	0.17042	No
row_33	NR1H3	na	null	null	7598	0.0314684	0.168835	No
row_34	SLC27A1	na	null	null	8369	0.0167329	0.130761	No
row_35	FABP1	na	null	null	8384	0.0164365	0.131079	No
row_36	ACSL3	na	null	null	8516	0.0140097	0.125301	No
row_37	CPT1B	na	null	null	8597	0.0126855	0.122031	No
row_38	FABP7	na	null	null	8686	0.0113399	0.11827	No
row_39	PCK2	na	null	null	8845	0.00854272	0.110778	No
row_40	RXRA	na	null	null	9779	-0.00672851	0.0637953	No
row_41	ME1	na	null	null	10348	-0.0153646	0.0358989	No
row_42	PCK1	na	null	null	11871	-0.0381305	-0.0390421	No
row_43	UBC	na	null	null	12198	-0.04338	-0.052888	No
row_44	RXRB	na	null	null	12276	-0.0443319	-0.0540232	No
row_45	ADIPOQ	na	null	null	12528	-0.0484057	-0.0637438	No
row_46	DBI	na	null	null	13736	-0.0702082	-0.120671	No
row_47	GK2	na	null	null	14918	-0.0973792	-0.174575	No
row_48	UCP1	na	null	null	15113	-0.102492	-0.178011	No
row_49	CPT2	na	null	null	15189	-0.10463	-0.175268	No
row_50	CYP27A1	na	null	null	15540	-0.114412	-0.185884	No
row_51	ACSL4	na	null	null	16762	-0.161713	-0.23779	No
row_52	ILK	na	null	null	16959	-0.170885	-0.237044	No
row_53	RXRG	na	null	null	17897	-0.234937	-0.269934	No
row_54	LPL	na	null	null	17926	-0.237364	-0.256488	No
row_55	PLTP	na	null	null	18066	-0.249321	-0.247932	No
row_56	MMP1	na	null	null	18091	-0.25216	-0.233356	No
row_57	SLC27A4	na	null	null	18685	-0.332131	-0.242679	No
row_58	ACSL5	na	null	null	18746	-0.343175	-0.224231	No
row_59	FABP5	na	null	null	18770	-0.346683	-0.203683	No
row_60	FABP6	na	null	null	19130	-0.436329	-0.19459	No
row_61	FABP4	na	null	null	19167	-0.447813	-0.168368	No
row_62	FABP2	na	null	null	19223	-0.464143	-0.142087	No
row_63	FABP3	na	null	null	19398	-0.56121	-0.115773	No
row_64	SORBS1	na	null	null	19494	-0.631655	-0.0810315	No
row_65	SLC27A6	na	null	null	19585	-0.732674	-0.0397082	No
row_66	CD36	na	null	null	19604	-0.765289	0.00731628	No
