# Supplementary material for: Potential effective diagnostic biomarker in patients with primary and metastatic small intestinal neuroendocrine tumors
Source: Front Genet. 2023 Apr 7;14:1110396. doi: 10.3389/fgene.2023.1110396 (PMC10119396; doi:10.3389/fgene.2023.1110396)
Supplement: Supplementary file 3 [file DataSheet1.ZIP › Rawdata/Figure 3/Figure 3E.xlsx]

## Sheet: symbol_down
UQCRH
MRPL54
DAD1
AIP
PITPNA
SQSTM1
PFDN5
UBE2I
NOL9
NEDD8
NDUFB7
ZNRD1
LOC730747
B9D2
POLR2L
MRPL36
DDX54
CFL1
TRIM69
VDAC2
RALY
UROD
POP4
MRPL16
LMAN2
PDZD11
EMG1
SLC25A3
EEF1G
MTX1
POLD4
VAT1
SAP30L
MYCBP
ALKBH7
ATP5O
LOC390282
POLR2G
MAPRE1
C11orf59
SF3B14
GMPS
CHCHD2
GP9
SPAG7
PREB
RPLP2
MRPS16
IAH1
LOC100130886
ATOH1
LOC441896
ROBO2
MSL3L2
LOC144438
SUMO3
RPS27L
MBD2
FAM71C
VAX2
DULLARD
UFSP2
MRPL48
RPN1
SPOP
TNFRSF1A
EPN2
LOC493754
PNKP
COBRA1
LOC442270
MTA3
SLC10A3
RPS4X
SPIRE1
GAD1
C3orf10
ECHDC1
NUDT16
UCK2
IDE
KATNA1
FCRL2
PCDHGA8
MRPL21
PRDX5
RPL35
CORO1B
SMYD5
DDX50
TCP11L1
GTF2F2
CYC1
ARL6IP4
EIF3F
LOC401098
hCG_21078
ANKS1A
ATRIP
CAPNS1
LOC388122
ERP29
CDK2AP2
ASB1
C22orf39
LOC729090
FAM13A1
NLRP13
C19orf39
CHMP4B
ROBLD3
THYN1
LOC440737
TUBA1B
URM1
ADSL
PINK1
CYTSA
ARMET
GABRG3
POLA1
LOC388965
BAD
KRTCAP2
RNF181
PCDHB19P
CES4
SMS
DUSP3
BLOC1S1
KIAA0100
NDUFS6
FAM84B
RPL7A
ZBTB20
LOC728131
hCG_1983332
ATP5J
CSDE1
BRMS1
ELP4
SSR3
RHOG
LOC645693
ABCD2
NDUFA8
RRAGA
ARHGAP17
LOC644936
RNF175
RNASEH2C
MYADM
NDUFB9
CNIH4
HFE
AATF
ABCF1
UQCR
DEXI
DYNC1I2
ERCC1
GYS1
CCDC127
TMEM219
FOXP1
RFPL4B
APOA1BP
THAP8
DHDDS
OR52K3P
XPA
SERF2
C12orf49
C9orf6
KCNK2
TTC7A
ATG9A
TGOLN2
PLOD3
CYBASC3
LRPAP1
PSMB3
HIGD2A
CCPG1
SNRPA
LRRC38
TMEM111
LOC439914
GAPDH
ARMCX6
TMEM77
ZMPSTE24
TMEM147
ZBTB24
ZNF438
PSMC3
FAM13C1
TAF11
SURF4
PTDSS1
TKT
ZBTB3
NDUFA9
PHPT1
SEC22B
tcag7.1015
FAM73B
EGLN2
MRPS9
TUBA1C
PSEN1
TSPAN31
DPP3
PYGB
LSM10
C19orf52
FAF1
APLP2
LPAR3
HECTD3
C1orf174
MBOAT4
IFNB1
CHID1
ATP6V0E1
USP7
PPP2R4
HIATL1
MGAT1
SERPINB1
ZHX3
B9D1
METTL11A
TMCO1
EIF5B
TUSC2
SLC39A13
EZH1
NAT10
PHF1
CFLP1
KRT25
TOR1AIP1
MYH9
TXNDC17
TBC1D15
OTUB1
STOML3
LOC441876
COPZ1
DOHH
CHMP2A
C9orf119
FLOT1
ATP5F1
LOC729449
LOC339524
UQCRFS1
PEF1
NUDC
C12orf62
AKR7A2
RRM1
LOC644096
UQCRC1
TMED10
ACO2
SNX17
UHRF2
STX17
PARP4
C18orf8
ATP5A1
SPAM1
ATF4C
WDR77
HS1BP3
ZNF286A
POLE3
LOC442308
GPR111
ST6GALNAC6
EXOSC7
CTDSP2
TMEM127
ATP11C
SF3B5
SLC25A6
ZNF71
DFFA
DRG1
CTTN
IPO5
ENDOG
ZDHHC12
C10orf78
GIPC1
STOML2
PPT2
EXT2
CEACAM8
KRTAP1-5
AIFM2
DTNBP1
CTNNBL1
KIAA2013
FAM20C
MYF5
FGF10
LOC390876
SLC25A1
NAP1L4
CDIPT
TAX1BP3
PFN1
AP1M1
FUT8
PSENEN
INPP5K
NDUFS5
NHP2L1
C9orf123
PLP2
SDF2L1
CHMP4A
RPS6
AYP1p1
MVP
DDOST
TMEM203
RNASEH2B
HIVEP2
LITAF
HLA-E
BZW2
PSMB2
EIF3K
KCTD20
HEXB
ELP3
SYNE1
LMO7
ATP1A4
PGK1
STIM1
WARS
RABAC1
NENF
OR2S2
RNF7
AKR7L
MMGT1
ARMC8
FOXO1
KCNA1
JMJD7
PEA15
TTF1
METTL8
C6orf225
OBFC2B
KDELC2
SYNGR1
KIAA0753
FBXO40
AP3S1
COMMD6
CTRB1
POP5
CXCL13
BCAP31
C14orf83
C19orf70
ZNF622
CTSL1
KCTD11
HPS3
PKD2
TMEM120A
SND1
FLJ11506
ABHD5
KLK12
RP11-138L21.1
BMP3
LOC442459
CCDC101
ARMC4
LOC338799
SIVA1
PGM1
LOC220906
HEXIM1
FAM63B
WDR1
HOXA13
CSGALNACT2
PDIA6
FXC1
PPP2R1A
PALM2-AKAP2
UBE2MP1
ADAMTS12
PPP1CC
CALD1
MID2
PDLIM5
C11orf17
YPEL5
TOMM22
NEO1
CCDC6
MED22
FBXO30
DSG3
PCDHGB7
SNX9
LIX1
NTSR1
AP2B1
HS3ST5
NCRNA00094
TAPBPL
CETN2
NDUFA11
C11orf68
GCOM1
SDHALP2
LRP2
UBAC2
MRPL11
FGFR1
RPS6KA1
C10orf72
ARRB1
AKR1B1
MGC33407
SH3BGRL3
AGTR2
DLEU7
CCDC46
HLA-B
SPPL2A
FAM127A
UTP11L
DENND4C
TMEM43
GIT2
MAP4
GEMIN8
CALU
CAMK2G
C11orf51
CLIP4
FTO
LAPTM4A
SFXN3
TPK1
BSG
UNC84B
STK32B
CREG1
C11orf24
DPPA3
NACC2
SUDS3
GTF2E2
LOC100131289
C9orf91
CNTN2
SPG21
COX6B1
MAP1LC3A
ACO1
KIF1B
LOC150568
CHCHD7
GRID1
ZNF219
SIL1
EREG
PHYHIPL
CTNNA1
TOR1A
GDNF
NPC2
CRELD1
RWDD1
SH3GLB2
TMEM201
SH3PXD2B
CD320
MED21
LOC200810
C1orf102
C2orf24
IDH3A
LMNA
DMPK
ANXA11
C1GALT1C1
LOC646890
LOC728198
ZFAT
RFWD2
KCTD10
ATIC
MXI1
IFI6
RFK
ZBTB4
FUCA2
ENO1
CYB5R1
PNPLA1
LOC127099
HS6ST2
ENAH
C17orf59
DDAH1
KITLG
TMEM19
HLA-J
MAP7D1
PRR13
MYOZ2
ADAM30
PRDX1
LOC647131
SGCB
EDARADD
C8orf48
NUDT3
AP1S2
ARL6IP5
C9orf46
LOC643100
NDUFA4
SYS1
GCRG224
ROCK2
ZC4H2
GNAL
WWC3
HLA-F
SNX11
C6orf114
LOC401577
TRPM6
KRT12
SSR4
HLA-C
SMTNL2
C8orf34
EIF3I
AGPAT4
TMSB15B
ZDHHC3
WDR92
NFKBIB
ABHD4
SUMF2
EYA4
LMAN2L
LOC644617
MPZL2
OTUD1
C9orf69
ADAMTS19
TFAP2D
INPP5A
TMED9
tcag7.1263
SLC25A4
LOC390213
TTTY5
ACSS1
SGTB
hCG_1647286
HADH
ANXA5
GABBR1
CD63
HABP4
CAP1
GABARAPL1
LOC344887
PKIG
RAI2
ICMT
KCNIP4
UBAC1
HEBP1
CHMP2B
C4orf27
ARL2
TMEM131
VMAC
TBR1
S100A6
FLJ37673
WNT8A
SLC35D2
LOC100130703
ATP2A2
C2orf50
B3GNT8
SLITRK5
FAM162A
ODZ3
CUGBP2
SCHIP1
RPA1
SLC39A1
CCDC42
H2AFJ
RAI14
LOC100129058
FLJ45422
SLC1A4
ANKRD42
hCG_1981531
C1orf151
BPIL2
CYP2U1
TUBA1A
MSRB2
PELI2
TCEAL4
PPP1R3C
MFGE8
RORB
GALNT2
MGST3
CRYBG3
ATXN1
LRP10
WDR82
C11orf49
TCEAL1
SEPW1
MRGPRX1
2022-03-02
AVEN
GTSF1
SQRDL
PFKP
PLB1
GOLIM4
FAM62A
DKFZP586K1520
KIF13A
PCDHGB4
USP28
ETHE1
C4orf22
LOC100127983
FABP4
TRAF5
LOC100129385
VWA5A
ACTN4
DGAT1
PROM2
PAQR8
NHEJ1
ANKS6
CBX6
SOX11
GAD2
FAM125A
BAG1
PER1
PURG
PSEN2
OSMR
SSX9
ABRA
ALKBH5
IP6K1
DEFB105B
TNFSF10
FLJ11996
LOC100131733
TEAD3
CYTSB
KPNA6
VAMP4
FLJ32063
LMCD1
DBNDD2
LOC646048
RIMS3
MKL1
C17orf47
ILK
LOC647195
PPP1R12A
LOC100128979
TNFAIP8L3
C11orf88
RARRES3
KIAA1128
ANKRD13A
KIAA0125
NDST4
FYCO1
DHX35
TEX11
IQGAP1
MID1IP1
KIF1C
MRC2
KIAA1737
MADCAM1
KCNAB1
ITGB3
SORT1
TSR2
ATP1A3
SERGEF
CCDC107
EHBP1L1
GAGE1
SLC25A26
ZSWIM2
PREP
ABHD6
DNMBP
CADPS2
STK3
TNFRSF13B
CD59
GPD1L
SLC2A5
HSPB1
PLCD3
ARID5B
SLC39A7
hCG_1815504
ZNF835
C9orf3
CASP7
DUSP22
FLJ41603
ESD
SLC15A1
CTLA4
C11orf67
USP38
SPRYD3
GLDN
MAPKAP1
CST3
P4HA2
TMEM158
HLA-G
NQO1
FAM84A
DSC1
TTLL11
AP3B1
TUSC1
ATP1A1
NOSTRIN
HUS1
C9orf78
TMEM26
OSBPL1A
LOC442245
MYO1E
RNF150
TACR2
EFHD2
IL15
C6orf173
TUBB6
MLLT3
LDHA
SFTA1P
TMEM117
TPSD1
C9orf5
IGLL3
AGPAT2
HCCA2
ATL1
LOC644662
GLP2R
ARHGAP6
SYPL1
PEPD
ABHD7
EVC
DKK2
GSC
RAB9B
CACNA2D3
CAPZB
PERP
CIDECP
DKFZp566H0824
EPB41L3
SLC27A4
DMD
MGC12935
ACTB
DKK3
KLHL10
SAMHD1
PRIMA1
FNBP1
ADAMTS6
ADAMTS14
PBX1
LOC100129781
KCTD15
AUTS2
SLC15A2
NRP2
JAM3
MR1
LOC153346
COL6A3
HR
NAG
SVEP1
FAM174B
ATP10B
PTK2B
LOC123688
EAF2
C12orf36
SPTLC3
PGCP
LOC728012
GHRH
RRAS
BMP7
MC2R
REG3G
FBN2
KCNJ12
RAB31
CKMT1A
CD55
GPSM2
SP110
MOBKL2B
ZNF503
TWSG1
FERMT2
IGSF22
LOC730125
LY6K
MGC16075
LOC401021
DHRS11
TLN1
GLRXL
CCR9
C18orf1
SLC6A8
OR51B4
STK38L
PDK3
DEGS1
LOC344332
C3orf58
LRIG3
GTF2A1L
HIST1H2AL
BARX1
ASB5
C14orf132
VWF
MYOCD
HOXB8
ATRNL1
ST5
HLA-A
LOC441768
GLT8D2
ALDOAP2
C14orf37
STARD9
EGFR
HPGD
CLDND2
HHLA2
FAM70A
LPIN1
AKAP2
ABCC13
LEPROT
GSTM5
DCLK2
SESTD1
FMO1
RECK
VAMP8
TBX19
CAP2
CACNB2
TMTC1
TMED3
FZD8
PRDM5
EML1
S100A10
SCGB1D2
CCDC81
GABARAPL3
FLJ31356
CCDC109B
VCL
ANXA6
GPNMB
CLIC4
NEIL2
OPN1MW
SIX1
LOC100133036
SLC8A1
APOBEC3C
PPARGC1B
LCN6
BVES
REEP1
TGM2
OAS1
PTGFR
BTK
PKIB
ENTPD1
SMAD3
C18orf34
MKX
HLA-DRB6
AVPR2
IL20
LPP
KCNMA1
IFITM1
CREB3L2
GREB1
RAB38
WBSCR17
NUDT11
UNQ1870
FZD2
PLP1
C9orf109
PPP1R12B
KIF7
NKX3-2
AMPH
CNR1
HPSE2
VAMP1
LL22NC03-75B3.6
PYGM
LOC401076
SYT16
HAPLN1
DACT3
MYL6
CD109
IL17D
SLC47A2
RUNDC3B
LPHN3
AARSD1
TDRD12
hCG_1783494
GRIK3
SAMD4A
ANXA2P3
C14orf28
CFL2
WSCD2
YAP1
CORO1C
ART3
CHN1
PDLIM7
AADACL2
TNFAIP6
CC2D2A
STEAP1
COL16A1
NT5E
CORIN
MXRA7
CSRP2
FREQ
CAPN8
SLC34A1
KCNG1
ACSL5
VGLL3
RGAG4
PBX3
PRKCDBP
MAP1A
LOC729970
PPP1R14A
SPG20
RGS4
SH3BGRL
OSR1
TPH1
LOC100131283
FABP3
SELM
FABP5
OLFML2B
GNG2
NAALADL1
FLJ30901
RAB34
FMOD
hCG_20426
XPNPEP2
SCARA3
FCGBP
FAM50B
SLC6A20
FEZ1
PHLDA3
FABP2
SMAD9
PDE1C
NAP5
SHC4
ANGPTL7
LOC284422
APBA2
PTHLH
SDCBP2
TRIM31
GALM
ACTN1
CCDC136
C1orf21
C17orf97
GMPR
TPM1
PDGFRL
DLG2
KIAA0644
RGS2
ENPP3
ZYX
SLC35F1
HSPB6
GLIPR2
CCND2
LRP8
C12orf53
KIAA1045
ZEB2
IL17RD
GUCY1A3
C9orf61
ANKRD35
MORN5
SLC6A19
PGR
LOC647121
AIFM3
TMEM159
NFIX
RP6-213H19.1
BTC
C1QTNF2
CCDC69
FAM26E
DNASE2
KRT1
FAM113B
GEFT
ITM2A
DNAJB5
ANKRD29
PHOX2B
PDZD2
MANSC1
HMCN1
SUCNR1
MALL
LOC100130623
FAM55A
RNF125
MAOA
TSHZ3
RGS9
TGFBR1
PLXNA4
P2RY2
ZNF536
ITGA7
GPR177
BDKRB1
NKD1
DDIT4L
LRRC1
MFHAS1
HOPX
MGC13057
SLIT2
LRCH2
FHL2
TNFRSF11A
KLHL13
TMEM92
FGF7
PBXIP1
CDH3
TBX18
TNIK
KCNIP3
IL13RA2
LGALS1
GPC3
ART5
TRIM6
VIPR2
CABYR
DDR2
WNT5B
C15orf59
ANK1
POLE4
TM4SF20
CYBRD1
PRICKLE2
HOXD9
LAYN
LEFTY2
NUDT10
DERL3
MCC
LAMC1
AKAP12
CLIC2
COX7A1
GULP1
TLE4
S100B
POTEF
PLEKHH2
INSM2
SNORD123
DSTN
LOC100134331
CCRL1
FXYD3
HRASLS2
PGDS
COL6A2
CIDEC
ASPA
LOC340888
OMD
HMP19
ACTN3
SCUBE2
PDLIM3
TRIM36
LOC283658
GYG1
FLJ35379
HTR7
CTSK
MEOX2
INHBA
TES
KRT222P
ITM2C
NMNAT2
DPYSL3
SMTN
HTRA3
FBLN7
ITGB4
GSPT2
ISL2
ZNF521
PPAPDC3
NMU
FNDC5
TMEM47
PARVA
PRUNE2
RERG
GLTP
SLMAP
SLC27A6
LDB3
GCG
MDGA1
ROR2
GNG12
PRELP
PTRF
STXBP6
GRIN2C
RBPMS
HOXB5
MYL2
GAS7
NUPR1
GPX8
CLSTN2
C19orf33
OLFM1
POPDC2
SGCG
LIMS2
NDN
ACAN
PLCB3
TMEM132C
TWIST2
FAT4
CHODL
DIXDC1
GRIP2
APOBEC1
SLC2A4
LOC440173
GLI2
CMYA5
ANGPTL2
TFCP2L1
LOC286254
SMOC2
CPO
UGT2B7
FOXP2
NMUR1
FAM163A
CAPN13
ODZ4
FBXL22
LOC283174
COPZ2
TMTC2
HOXD1
RFTN1
SPINK5
C6orf105
IRS1
IGHV1-69
MATN2
PCDH19
PTGER2
CD44
VIT
KRT23
RGS10
FSTL1
EGFLAM
SYNC
C3orf57
PLCD4
TGFB1I1
MGC29506
UGT2B28
A2M
LOC100132941
SELP
SLCO2A1
PCDH18
GPR133
MGP
VLDLR
C7orf58
SLC6A4
UST
ALDH1A3
CORO2A
SCIN
TIMP4
FAM150A
BMP6
OLFML3
PHYHIP
IGF1
ANTXR2
MUC17
FAM129A
CRTAC1
CDX1
LRP4
FHL5
CAB39L
DKFZP586H2123
EGLN3
SATB2
STEAP2
GPA33
MRGPRF
IGKC
HLX
AMPD1
KIAA0802
SORCS2
MITF
GFRA1
GLT25D2
OSBPL6
ADH5
SLC24A3
SERPINF1
COMP
HEPH
KRTAP3-3
SSPN
PTGER3
OR51E1
JPH2
LUM
ACTC1
SGCD
PCDH7
AGR3
FNDC1
MEOX1
FLJ22763
SPINK2
CEACAM6
CLIC5
TXLNB
ITLN2
RXFP2
PCDHB16
PTCHD1
LOC650405
PTPLAD2
GRP
C9orf150
MGAM
ARMC9
HAND1
ADH5P4
FLJ22662
C3orf70
GDPD2
CCL25
NEFL
WNT5A
HCP5P10
FOXF1
PDE8B
MSRB3
PACSIN3
TCEAL7
TMOD1
TMEM200B
STON1
LOC391334
PLA2G2A
FGF2
LOC100128164
PALLD
ENOX1
BAG2
SMYD1
C8orf84
S100A4
PGM5
LUZP2
CIDEA
C9orf110
VWC2
LOC642424
TPD52L1
IGHG1
TMEM35
CCDC48
IGHA1
ALDH1B1
SV2C
TSHZ2
LTBP1
ITGB1BP2
SERTAD4
HOXB6
SVIL
DQX1
MRVI1
PRSS12
IGSF10
GSN
FBXO32
SORBS1
KIAA0894
EDN3
CASQ2
TSPAN2
FBLN1
NKX2-3
GBP2
PRDM6
SLN
MMP2
FHL1
ADAMTS8
REG1B
TUBAL3
DIRAS3
PDE5A
C20orf200
LOC284033
CAV1
ITIH5
ACPP
MAB21L2
STYK1
MAMDC2
STON1-GTF2A1L
ADAM33
LCT
IGK@
LIPH
LOC400573
SEMA3A
AMIGO2
MEP1B
MFAP4
CSRP1
C1QTNF7
PRKAR2B
CEACAM5
CNGA3
ISM1
KCNMB1
GLI3
GPC4
SPARCL1
ANGPTL1
CD36
CCDC80
RNF186
FILIP1L
CRYAB
SCN2B
MAOB
F2RL2
FREM1
RBPMS2
PNCK
LHX6
CFD
HTR2A
SFRP4
NPY
COL13A1
TGFBR3
ODAM
PMP22
GPR44
LRRC19
ITGA8
FUT3
SULF1
ST8SIA1
LGALS3
LOC728264
SIGLECP3
FLJ22596
RYR3
PTPLA
PTGS1
PRRX2
NTN1
BOC
MEIS1
LPPR4
C1orf133
MS4A2
FABP6
LMO1
PTGER1
CKM
COL17A1
EBF3
BMP4
MUC13
NEXN
WNT2B
COL8A2
HTR4
KCNJ13
NPNT
LOC399959
KLK1
CLIC6
PIGR
IL17B
DAAM2
VIP
PDPN
ACTA2
RAB23
SCN4B
HSPB8
MEP1A
C11orf41
CRYGD
FMO2
LOC572558
C11orf86
CTSG
HOXC8
SCUBE3
RBP2
CASR
LOC729085
HOXD8
SLC26A3
ATP8A2
SPON1
NRXN3
C2orf40
MYLK
SLC5A1
TPM2
COL15A1
CDH10
PRSS2
TAGLN
FHOD3
TSPAN8
SPINK1
GAL
AOC3
COL12A1
PRSS3
APOA4
GCNT3
SHISA3
TSPAN11
CPA3
MYL9
SYT4
MYH2
DIO2
GUCA2A
C17orf78
FZD7
IGH@
SCRG1
CCL13
FLNA
C19orf69
PITX1
SI
SYNM
IGJ
TCF21
SST
SNTG2
LMOD1
RGMA
TMEM45B
ADCYAP1
HOXA7
OLFM4
C20orf39
ASB2
BTNL3
ST6GALNAC1
REG3A
BTNL8
LOC286382
ITLN1
TNC
PLN
GSG1
LGI1
TMPRSS4
MGC24103
BNC2
PNLIPRP2
HOXB9
MYH11
C16orf89
CLCA1
HSPB7
TPSAB1
WIF1
P2RY14
SYNPO2
CPXM2
FLJ34515
OSR2
HSPB3
RSPO1
LOC392787
MYOC
CAPN6
FAM3D
MFAP5
AHNAK2
SMPX
THBS4
SPINK4
ASAM
C4orf31
ADAMDEC1
REG1A
FOXF2
NBL1
RSPO2
SFRP2
ACTBL2
COLEC12
HOXC9
LOC283904
DMBT1
CHRNA3
DEFA6
CXCL14
KRT20
FLNC
CCL11
CHRDL2
DEFA5
CNN1
RSPO3
TPO
LMO3
FAM83D
CHP2
TYRP1
GREM2
GREM1
ACTG2
DES
