# Supplementary material for: Potential effective diagnostic biomarker in patients with primary and metastatic small intestinal neuroendocrine tumors
Source: Front Genet. 2023 Apr 7;14:1110396. doi: 10.3389/fgene.2023.1110396 (PMC10119396; doi:10.3389/fgene.2023.1110396)
Supplement: Supplementary file 3 [file DataSheet1.ZIP › Rawdata/Figure 4/Figure 4A.xlsx]

## Sheet: Figure 4A
gene	lncRNA	Score	pathway
PPP2R1A	STXBP5-AS1	0.5117	hippo signaling pathway
PPP2R1A	STXBP5-AS1	0.5117	tgf-beta signaling pathway
PPP2R1A	STXBP5-AS1	0.5117	tight junction
PPP2R1A	lincTNS1	0.5117	hippo signaling pathway
PPP2R1A	lincTNS1	0.5117	tgf-beta signaling pathway
PPP2R1A	lincTNS1	0.5117	tight junction
PPP2R1A	AC002407.1	0.5117	hippo signaling pathway
PPP2R1A	AC002407.1	0.5117	tgf-beta signaling pathway
PPP2R1A	AC002407.1	0.5117	tight junction
PPP2R1A	SNHG16	0.9818	hippo signaling pathway
PPP2R1A	SNHG16	0.9818	tgf-beta signaling pathway
PPP2R1A	SNHG16	0.9818	tight junction
PPP2R1A	lincZFP161	0.5117	hippo signaling pathway
PPP2R1A	lincZFP161	0.5117	tgf-beta signaling pathway
PPP2R1A	lincZFP161	0.5117	tight junction
PPP2R1A	MIR17HG	0.5117	hippo signaling pathway
PPP2R1A	MIR17HG	0.5117	tgf-beta signaling pathway
PPP2R1A	MIR17HG	0.5117	tight junction
PPP2R1A	FENDRR	0.5117	hippo signaling pathway
PPP2R1A	FENDRR	0.5117	tgf-beta signaling pathway
PPP2R1A	FENDRR	0.5117	tight junction
GREM1	CISTR	0.5117	tgf-beta signaling pathway
GREM1	AC012150.2	0.5117	tgf-beta signaling pathway
GREM1	NORAD	0.5117	tgf-beta signaling pathway
GREM1	AC087164.1	0.5117	tgf-beta signaling pathway
GREM1	CASC16	0.5117	tgf-beta signaling pathway
GREM1	AC007666.1	0.5117	tgf-beta signaling pathway
GREM1	AC090192.2	0.5117	tgf-beta signaling pathway
F2RL2	RAD51-AS1	0.5117	neuroactive ligand-receptor interaction
F2RL2	AC004076.2	0.5117	neuroactive ligand-receptor interaction
F2RL2	AFAP1-AS1	0.8687	neuroactive ligand-receptor interaction
F2RL2	TUG1	0.5117	neuroactive ligand-receptor interaction
MYH9	AC108134.2	0.5117	tight junction
MYH9	AC108134.2	0.5117	regulation of actin cytoskeleton
MYH9	AL031587.6	0.5117	tight junction
MYH9	AL031587.6	0.5117	regulation of actin cytoskeleton
MYH9	TFAP2A-AS2	0.5117	tight junction
MYH9	TFAP2A-AS2	0.5117	regulation of actin cytoskeleton
MYH9	MIR17HG	0.5117	tight junction
MYH9	MIR17HG	0.5117	regulation of actin cytoskeleton
MYH9	AC010991.1	0.5117	tight junction
MYH9	AC010991.1	0.5117	regulation of actin cytoskeleton
MYH9	SENCR	0.5117	tight junction
MYH9	SENCR	0.5117	regulation of actin cytoskeleton
MYH9	AL390719.2	0.5117	tight junction
MYH9	AL390719.2	0.5117	regulation of actin cytoskeleton
MYH9	LINC00673	0.5117	tight junction
MYH9	LINC00673	0.5117	regulation of actin cytoskeleton
MYH9	NORAD	0.5117	tight junction
MYH9	NORAD	0.5117	regulation of actin cytoskeleton
MYH11	AL031717.1	0.5117	tight junction
MYH11	AL390860.1	0.5117	tight junction
MYH11	AIRN	0.5117	tight junction
MYH11	AC099786.2	0.5117	tight junction
MYH11	RMRP	0.5117	tight junction
MYH11	AC006548.28	0.5117	tight junction
MYH11	MIR34AHG	0.5117	tight junction
PARVA	FENDRR	0.5117	focal adhesion
PARVA	CISTR	0.5117	focal adhesion
PARVA	RAD51-AS1	0.5117	focal adhesion
PARVA	AC006548.28	0.5117	focal adhesion
PARVA	AF064858.1	0.5117	focal adhesion
ACTB	TSIX	0.5117	hippo signaling pathway
ACTB	TSIX	0.5117	regulation of actin cytoskeleton
ACTB	TSIX	0.5117	tight junction
ACTB	TSIX	0.5117	thyroid hormone signaling pathway
ACTB	TSIX	0.5117	adherens junction
ACTB	TSIX	0.5117	focal adhesion
ACTB	MIRLET7BHG	0.5117	hippo signaling pathway
ACTB	MIRLET7BHG	0.5117	regulation of actin cytoskeleton
ACTB	MIRLET7BHG	0.5117	tight junction
ACTB	MIRLET7BHG	0.5117	thyroid hormone signaling pathway
ACTB	MIRLET7BHG	0.5117	adherens junction
ACTB	MIRLET7BHG	0.5117	focal adhesion
ACTB	AC008079.1	0.5117	hippo signaling pathway
ACTB	AC008079.1	0.5117	regulation of actin cytoskeleton
ACTB	AC008079.1	0.5117	tight junction
ACTB	AC008079.1	0.5117	thyroid hormone signaling pathway
ACTB	AC008079.1	0.5117	adherens junction
ACTB	AC008079.1	0.5117	focal adhesion
ACTB	TFAP2A-AS2	0.5117	hippo signaling pathway
ACTB	TFAP2A-AS2	0.5117	regulation of actin cytoskeleton
ACTB	TFAP2A-AS2	0.5117	tight junction
ACTB	TFAP2A-AS2	0.5117	thyroid hormone signaling pathway
ACTB	TFAP2A-AS2	0.5117	adherens junction
ACTB	TFAP2A-AS2	0.5117	focal adhesion
ACTB	AP002387.2	0.5117	hippo signaling pathway
ACTB	AP002387.2	0.5117	regulation of actin cytoskeleton
ACTB	AP002387.2	0.5117	tight junction
ACTB	AP002387.2	0.5117	thyroid hormone signaling pathway
ACTB	AP002387.2	0.5117	adherens junction
ACTB	AP002387.2	0.5117	focal adhesion
ACTB	NRAV	0.5117	hippo signaling pathway
ACTB	NRAV	0.5117	regulation of actin cytoskeleton
ACTB	NRAV	0.5117	tight junction
ACTB	NRAV	0.5117	thyroid hormone signaling pathway
ACTB	NRAV	0.5117	adherens junction
ACTB	NRAV	0.5117	focal adhesion
ACTB	PITPNM2-AS1	0.5117	hippo signaling pathway
ACTB	PITPNM2-AS1	0.5117	regulation of actin cytoskeleton
ACTB	PITPNM2-AS1	0.5117	tight junction
ACTB	PITPNM2-AS1	0.5117	thyroid hormone signaling pathway
ACTB	PITPNM2-AS1	0.5117	adherens junction
ACTB	PITPNM2-AS1	0.5117	focal adhesion
ACTB	GAS5	0.5117	hippo signaling pathway
ACTB	GAS5	0.5117	regulation of actin cytoskeleton
ACTB	GAS5	0.5117	tight junction
ACTB	GAS5	0.5117	thyroid hormone signaling pathway
ACTB	GAS5	0.5117	adherens junction
ACTB	GAS5	0.5117	focal adhesion
ACTB	ANCR	0.5117	hippo signaling pathway
ACTB	ANCR	0.5117	regulation of actin cytoskeleton
ACTB	ANCR	0.5117	tight junction
ACTB	ANCR	0.5117	thyroid hormone signaling pathway
ACTB	ANCR	0.5117	adherens junction
ACTB	ANCR	0.5117	focal adhesion
ACTB	SLC25A25-AS1	0.5117	hippo signaling pathway
ACTB	SLC25A25-AS1	0.5117	regulation of actin cytoskeleton
ACTB	SLC25A25-AS1	0.5117	tight junction
ACTB	SLC25A25-AS1	0.5117	thyroid hormone signaling pathway
ACTB	SLC25A25-AS1	0.5117	adherens junction
ACTB	SLC25A25-AS1	0.5117	focal adhesion
ACTB	MIR17HG	0.5117	hippo signaling pathway
ACTB	MIR17HG	0.5117	regulation of actin cytoskeleton
ACTB	MIR17HG	0.5117	tight junction
ACTB	MIR17HG	0.5117	thyroid hormone signaling pathway
ACTB	MIR17HG	0.5117	adherens junction
ACTB	MIR17HG	0.5117	focal adhesion
ACTB	FENDRR	0.5117	hippo signaling pathway
ACTB	FENDRR	0.5117	regulation of actin cytoskeleton
ACTB	FENDRR	0.5117	tight junction
ACTB	FENDRR	0.5117	thyroid hormone signaling pathway
ACTB	FENDRR	0.5117	adherens junction
ACTB	FENDRR	0.5117	focal adhesion
ACTB	SNHG1	0.5117	hippo signaling pathway
ACTB	SNHG1	0.5117	regulation of actin cytoskeleton
ACTB	SNHG1	0.5117	tight junction
ACTB	SNHG1	0.5117	thyroid hormone signaling pathway
ACTB	SNHG1	0.5117	adherens junction
ACTB	SNHG1	0.5117	focal adhesion
ACTB	SNHG16	0.9818	hippo signaling pathway
ACTB	SNHG16	0.9818	regulation of actin cytoskeleton
ACTB	SNHG16	0.9818	tight junction
ACTB	SNHG16	0.9818	thyroid hormone signaling pathway
ACTB	SNHG16	0.9818	adherens junction
ACTB	SNHG16	0.9818	focal adhesion
ACTB	SENCR	0.5117	hippo signaling pathway
ACTB	SENCR	0.5117	regulation of actin cytoskeleton
ACTB	SENCR	0.5117	tight junction
ACTB	SENCR	0.5117	thyroid hormone signaling pathway
ACTB	SENCR	0.5117	adherens junction
ACTB	SENCR	0.5117	focal adhesion
GSN	LOC101927402	0.5117	regulation of actin cytoskeleton
GSN	AC008079.1	0.5117	regulation of actin cytoskeleton
GSN	SBF2-AS1	0.5117	regulation of actin cytoskeleton
GSN	TUG1	0.5117	regulation of actin cytoskeleton
GSN	CISTR	0.5117	regulation of actin cytoskeleton
GSN	MALAT1	0.5117	regulation of actin cytoskeleton
SV2C	AC009133.1	0.5117	ecm-receptor interaction
SV2C	lnrCXCR4	0.5117	ecm-receptor interaction
GRIN2C	LOC101927497	0.5117	calcium signaling pathway
GRIN2C	LOC101927497	0.5117	neuroactive ligand-receptor interaction
GRIN2C	LOC101927497	0.5117	camp signaling pathway
GRIN2C	AL022322.2	0.5117	calcium signaling pathway
GRIN2C	AL022322.2	0.5117	neuroactive ligand-receptor interaction
GRIN2C	AL022322.2	0.5117	camp signaling pathway
GRIN2C	AC009262.1	0.5117	calcium signaling pathway
GRIN2C	AC009262.1	0.5117	neuroactive ligand-receptor interaction
GRIN2C	AC009262.1	0.5117	camp signaling pathway
GRIN2C	TFAP2A-AS2	0.5117	calcium signaling pathway
GRIN2C	TFAP2A-AS2	0.5117	neuroactive ligand-receptor interaction
GRIN2C	TFAP2A-AS2	0.5117	camp signaling pathway
IRS1	RAD51-AS1	0.5117	insulin resistance
IRS1	RAD51-AS1	0.5117	cgmp-pkg signaling pathway
IRS1	FENDRR	0.5117	insulin resistance
IRS1	FENDRR	0.5117	cgmp-pkg signaling pathway
IRS1	AC009502.1	0.5117	insulin resistance
IRS1	AC009502.1	0.5117	cgmp-pkg signaling pathway
IRS1	CISTR	0.5117	insulin resistance
IRS1	CISTR	0.5117	cgmp-pkg signaling pathway
IRS1	NORAD	0.5117	insulin resistance
IRS1	NORAD	0.5117	cgmp-pkg signaling pathway
IRS1	CU638689.4	0.5117	insulin resistance
IRS1	CU638689.4	0.5117	cgmp-pkg signaling pathway
IRS1	AC016355.1	0.5117	insulin resistance
IRS1	AC016355.1	0.5117	cgmp-pkg signaling pathway
IRS1	AC140847.2	0.5117	insulin resistance
IRS1	AC140847.2	0.5117	cgmp-pkg signaling pathway
IRS1	AC010913.1	0.5117	insulin resistance
IRS1	AC010913.1	0.5117	cgmp-pkg signaling pathway
IRS1	TUG1	0.5117	insulin resistance
IRS1	TUG1	0.5117	cgmp-pkg signaling pathway
IQGAP1	AL627309.5	0.5117	regulation of actin cytoskeleton
IQGAP1	AL627309.5	0.5117	adherens junction
IQGAP1	AC011525.1	0.5117	regulation of actin cytoskeleton
IQGAP1	AC011525.1	0.5117	adherens junction
IQGAP1	ANCR	0.5117	regulation of actin cytoskeleton
IQGAP1	ANCR	0.5117	adherens junction
IQGAP1	AL096772.1	0.5117	regulation of actin cytoskeleton
IQGAP1	AL096772.1	0.5117	adherens junction
IQGAP1	SLC25A25-AS1	0.5117	regulation of actin cytoskeleton
IQGAP1	SLC25A25-AS1	0.5117	adherens junction
IQGAP1	RAD51-AS1	0.5117	regulation of actin cytoskeleton
IQGAP1	RAD51-AS1	0.5117	adherens junction
IQGAP1	FENDRR	0.5117	regulation of actin cytoskeleton
IQGAP1	FENDRR	0.5117	adherens junction
IQGAP1	SNHG16	0.9818	regulation of actin cytoskeleton
IQGAP1	SNHG16	0.9818	adherens junction
IQGAP1	MIR17HG	0.5117	regulation of actin cytoskeleton
IQGAP1	MIR17HG	0.5117	adherens junction
IQGAP1	TUG1	0.5117	regulation of actin cytoskeleton
IQGAP1	TUG1	0.5117	adherens junction
IQGAP1	AC051619.8	0.5117	regulation of actin cytoskeleton
IQGAP1	AC051619.8	0.5117	adherens junction
IQGAP1	AC021078.1	0.5117	regulation of actin cytoskeleton
IQGAP1	AC021078.1	0.5117	adherens junction
ENO1	AC022819.1	0.5117	glycolysis / gluconeogenesis
ENO1	lincMTX2	0.5117	glycolysis / gluconeogenesis
ENO1	NORAD	0.5117	glycolysis / gluconeogenesis
ENO1	NRAV	0.5117	glycolysis / gluconeogenesis
ENO1	MIR17HG	0.5117	glycolysis / gluconeogenesis
ENO1	XIST	0.5117	glycolysis / gluconeogenesis
CFL1	DRAIC	0.5117	regulation of actin cytoskeleton
CFL1	XIST	0.5117	regulation of actin cytoskeleton
CFL1	AC074117.1	0.5117	regulation of actin cytoskeleton
CFL1	MALAT1	0.5117	regulation of actin cytoskeleton
CFL1	SBF2-AS1	0.5117	regulation of actin cytoskeleton
CFL1	AL157938.3	0.5117	regulation of actin cytoskeleton
CFL1	NRAV	0.5117	regulation of actin cytoskeleton
CFL1	BANCR	0.5117	regulation of actin cytoskeleton
CFL1	AC139768.2	0.5117	regulation of actin cytoskeleton
CFL1	SNHG16	0.9818	regulation of actin cytoskeleton
GABRG3	AL022323.3	0.5117	neuroactive ligand-receptor interaction
GABRG3	AL162171.3	0.5117	neuroactive ligand-receptor interaction
GABRG3	HELLPAR	0.5117	neuroactive ligand-receptor interaction
GABRG3	AC096669.1	0.5117	neuroactive ligand-receptor interaction
HOXD1	LAMA5-AS1	0.5117	signaling pathways regulating pluripotency of stem cells
HOXD1	lncRNA-LBCS	0.5117	signaling pathways regulating pluripotency of stem cells
HOXD1	AC097381.1	0.5117	signaling pathways regulating pluripotency of stem cells
HOXD1	AC005696.4	0.5117	signaling pathways regulating pluripotency of stem cells
HOXD1	CARMN	0.5117	signaling pathways regulating pluripotency of stem cells
HOXD1	NORAD	0.5117	signaling pathways regulating pluripotency of stem cells
HOXD1	AL445209.1	0.5117	signaling pathways regulating pluripotency of stem cells
HOXD1	DLX6-AS1	0.5117	signaling pathways regulating pluripotency of stem cells
HOXD1	AC026471.2	0.5117	signaling pathways regulating pluripotency of stem cells
HOXD1	TFAP2A-AS2	0.5117	signaling pathways regulating pluripotency of stem cells
PLCD3	AC097381.1	0.5117	thyroid hormone signaling pathway
PLCD3	AC097381.1	0.5117	calcium signaling pathway
PLCD3	AC016745.2	0.5117	thyroid hormone signaling pathway
PLCD3	AC016745.2	0.5117	calcium signaling pathway
PLCD3	GAS5	0.5117	thyroid hormone signaling pathway
PLCD3	GAS5	0.5117	calcium signaling pathway
PLCD3	lnrCXCR4	0.5117	thyroid hormone signaling pathway
PLCD3	lnrCXCR4	0.5117	calcium signaling pathway
PLCD3	LOC541472	0.5117	thyroid hormone signaling pathway
PLCD3	LOC541472	0.5117	calcium signaling pathway
PLCD3	SLC25A25-AS1	0.5117	thyroid hormone signaling pathway
PLCD3	SLC25A25-AS1	0.5117	calcium signaling pathway
GRID1	AC131649.1	0.5117	neuroactive ligand-receptor interaction
GRID1	TFAP2A-AS2	0.5117	neuroactive ligand-receptor interaction
GRID1	AC102953.1	0.5117	neuroactive ligand-receptor interaction
GRID1	SBF2-AS1	0.5117	neuroactive ligand-receptor interaction
SORBS1	CISTR	0.5117	adherens junction
SORBS1	CISTR	0.5117	ppar signaling pathway
SORBS1	TFAP2A-AS2	0.5117	adherens junction
SORBS1	TFAP2A-AS2	0.5117	ppar signaling pathway
SORBS1	AC113608.2	0.5117	adherens junction
SORBS1	AC113608.2	0.5117	ppar signaling pathway
SORBS1	SNHG16	0.9818	adherens junction
SORBS1	SNHG16	0.9818	ppar signaling pathway
ATP1A4	AF067845.1	0.5117	cgmp-pkg signaling pathway
ATP1A4	AF067845.1	0.5117	camp signaling pathway
ATP1A4	AF067845.1	0.5117	thyroid hormone signaling pathway
ATP1A4	lnrCXCR4	0.5117	cgmp-pkg signaling pathway
ATP1A4	lnrCXCR4	0.5117	camp signaling pathway
ATP1A4	lnrCXCR4	0.5117	thyroid hormone signaling pathway
DIO2	FENDRR	0.5117	thyroid hormone signaling pathway
DIO2	lnrCXCR4	0.5117	thyroid hormone signaling pathway
DIO2	CISTR	0.5117	thyroid hormone signaling pathway
DIO2	AFAP1-AS1	0.8687	thyroid hormone signaling pathway
EGFR	DGCR5	0.982	adherens junction
EGFR	DGCR5	0.982	regulation of actin cytoskeleton
EGFR	DGCR5	0.982	focal adhesion
EGFR	DGCR5	0.982	calcium signaling pathway
EGFR	SNHG16	0.9818	adherens junction
EGFR	SNHG16	0.9818	regulation of actin cytoskeleton
EGFR	SNHG16	0.9818	focal adhesion
EGFR	SNHG16	0.9818	calcium signaling pathway
EGFR	LINC01139	0.5117	adherens junction
EGFR	LINC01139	0.5117	regulation of actin cytoskeleton
EGFR	LINC01139	0.5117	focal adhesion
EGFR	LINC01139	0.5117	calcium signaling pathway
EGFR	NORAD	0.5117	adherens junction
EGFR	NORAD	0.5117	regulation of actin cytoskeleton
EGFR	NORAD	0.5117	focal adhesion
EGFR	NORAD	0.5117	calcium signaling pathway
EGFR	H19	0.8808	adherens junction
EGFR	H19	0.8808	regulation of actin cytoskeleton
EGFR	H19	0.8808	focal adhesion
EGFR	H19	0.8808	calcium signaling pathway
EGFR	CYTOR	0.9933	adherens junction
EGFR	CYTOR	0.9933	regulation of actin cytoskeleton
EGFR	CYTOR	0.9933	focal adhesion
EGFR	CYTOR	0.9933	calcium signaling pathway
EGFR	AC073571.1	0.5117	adherens junction
EGFR	AC073571.1	0.5117	regulation of actin cytoskeleton
EGFR	AC073571.1	0.5117	focal adhesion
EGFR	AC073571.1	0.5117	calcium signaling pathway
EGFR	lncRNA-AF147447	0.9418	adherens junction
EGFR	lncRNA-AF147447	0.9418	regulation of actin cytoskeleton
EGFR	lncRNA-AF147447	0.9418	focal adhesion
EGFR	lncRNA-AF147447	0.9418	calcium signaling pathway
EGFR	SBF2-AS1	0.5117	adherens junction
EGFR	SBF2-AS1	0.5117	regulation of actin cytoskeleton
EGFR	SBF2-AS1	0.5117	focal adhesion
EGFR	SBF2-AS1	0.5117	calcium signaling pathway
EGFR	AFAP1-AS1	0.8687	adherens junction
EGFR	AFAP1-AS1	0.8687	regulation of actin cytoskeleton
EGFR	AFAP1-AS1	0.8687	focal adhesion
EGFR	AFAP1-AS1	0.8687	calcium signaling pathway
EGFR	LINC00963	0.9418	adherens junction
EGFR	LINC00963	0.9418	regulation of actin cytoskeleton
EGFR	LINC00963	0.9418	focal adhesion
EGFR	LINC00963	0.9418	calcium signaling pathway
FABP6	lnrCXCR4	0.5117	ppar signaling pathway
FABP6	AFAP1-AS1	0.8687	ppar signaling pathway
FABP6	lincMTX2	0.5117	ppar signaling pathway
FABP6	NORAD	0.5117	ppar signaling pathway
FZD8	MALAT1	0.5117	hippo signaling pathway
FZD8	MALAT1	0.5117	signaling pathways regulating pluripotency of stem cells
FZD8	MALAT1	0.5117	wnt signaling pathway
FZD8	TFAP2A-AS2	0.5117	hippo signaling pathway
FZD8	TFAP2A-AS2	0.5117	signaling pathways regulating pluripotency of stem cells
FZD8	TFAP2A-AS2	0.5117	wnt signaling pathway
FZD8	AFAP1-AS1	0.8687	hippo signaling pathway
FZD8	AFAP1-AS1	0.8687	signaling pathways regulating pluripotency of stem cells
FZD8	AFAP1-AS1	0.8687	wnt signaling pathway
FZD8	SENCR	0.5117	hippo signaling pathway
FZD8	SENCR	0.5117	signaling pathways regulating pluripotency of stem cells
FZD8	SENCR	0.5117	wnt signaling pathway
FZD8	CISTR	0.5117	hippo signaling pathway
FZD8	CISTR	0.5117	signaling pathways regulating pluripotency of stem cells
FZD8	CISTR	0.5117	wnt signaling pathway
FZD8	FENDRR	0.5117	hippo signaling pathway
FZD8	FENDRR	0.5117	signaling pathways regulating pluripotency of stem cells
FZD8	FENDRR	0.5117	wnt signaling pathway
FZD8	lincTNS1	0.5117	hippo signaling pathway
FZD8	lincTNS1	0.5117	signaling pathways regulating pluripotency of stem cells
FZD8	lincTNS1	0.5117	wnt signaling pathway
GAL	STXBP5-AS1	0.5117	neuroactive ligand-receptor interaction
GAL	TFAP2A-AS2	0.5117	neuroactive ligand-receptor interaction
GAL	ANCR	0.5117	neuroactive ligand-receptor interaction
GAL	AFAP1-AS1	0.8687	neuroactive ligand-receptor interaction
GAL	lincZFP161	0.5117	neuroactive ligand-receptor interaction
GAL	lincMTX2	0.5117	neuroactive ligand-receptor interaction
GAL	CRNDE	0.5117	neuroactive ligand-receptor interaction
INHBA	RAD51-AS1	0.5117	signaling pathways regulating pluripotency of stem cells
INHBA	RAD51-AS1	0.5117	tgf-beta signaling pathway
INHBA	SENCR	0.5117	signaling pathways regulating pluripotency of stem cells
INHBA	SENCR	0.5117	tgf-beta signaling pathway
INHBA	MALAT1	0.5117	signaling pathways regulating pluripotency of stem cells
INHBA	MALAT1	0.5117	tgf-beta signaling pathway
INHBA	AFAP1-AS1	0.8687	signaling pathways regulating pluripotency of stem cells
INHBA	AFAP1-AS1	0.8687	tgf-beta signaling pathway
INHBA	TFAP2A-AS2	0.5117	signaling pathways regulating pluripotency of stem cells
INHBA	TFAP2A-AS2	0.5117	tgf-beta signaling pathway
INHBA	TUG1	0.5117	signaling pathways regulating pluripotency of stem cells
INHBA	TUG1	0.5117	tgf-beta signaling pathway
INHBA	GAS5	0.5117	signaling pathways regulating pluripotency of stem cells
INHBA	GAS5	0.5117	tgf-beta signaling pathway
ITGB3	CRNDE	0.5117	ecm-receptor interaction
ITGB3	CRNDE	0.5117	focal adhesion
ITGB3	CRNDE	0.5117	thyroid hormone signaling pathway
ITGB3	CRNDE	0.5117	regulation of actin cytoskeleton
ITGB3	lincTNS1	0.5117	ecm-receptor interaction
ITGB3	lincTNS1	0.5117	focal adhesion
ITGB3	lincTNS1	0.5117	thyroid hormone signaling pathway
ITGB3	lincTNS1	0.5117	regulation of actin cytoskeleton
ITGB3	GAS5	0.5117	ecm-receptor interaction
ITGB3	GAS5	0.5117	focal adhesion
ITGB3	GAS5	0.5117	thyroid hormone signaling pathway
ITGB3	GAS5	0.5117	regulation of actin cytoskeleton
ITGB3	TUG1	0.5117	ecm-receptor interaction
ITGB3	TUG1	0.5117	focal adhesion
ITGB3	TUG1	0.5117	thyroid hormone signaling pathway
ITGB3	TUG1	0.5117	regulation of actin cytoskeleton
ITGB3	SENCR	0.5117	ecm-receptor interaction
ITGB3	SENCR	0.5117	focal adhesion
ITGB3	SENCR	0.5117	thyroid hormone signaling pathway
ITGB3	SENCR	0.5117	regulation of actin cytoskeleton
ITGB3	SBF2-AS1	0.5117	ecm-receptor interaction
ITGB3	SBF2-AS1	0.5117	focal adhesion
ITGB3	SBF2-AS1	0.5117	thyroid hormone signaling pathway
ITGB3	SBF2-AS1	0.5117	regulation of actin cytoskeleton
ITGB3	lincZFP161	0.5117	ecm-receptor interaction
ITGB3	lincZFP161	0.5117	focal adhesion
ITGB3	lincZFP161	0.5117	thyroid hormone signaling pathway
ITGB3	lincZFP161	0.5117	regulation of actin cytoskeleton
ITGB3	BANCR	0.5117	ecm-receptor interaction
ITGB3	BANCR	0.5117	focal adhesion
ITGB3	BANCR	0.5117	thyroid hormone signaling pathway
ITGB3	BANCR	0.5117	regulation of actin cytoskeleton
ITGB3	SNHG1	0.5117	ecm-receptor interaction
ITGB3	SNHG1	0.5117	focal adhesion
ITGB3	SNHG1	0.5117	thyroid hormone signaling pathway
ITGB3	SNHG1	0.5117	regulation of actin cytoskeleton
ITGB3	AFAP1-AS1	0.8687	ecm-receptor interaction
ITGB3	AFAP1-AS1	0.8687	focal adhesion
ITGB3	AFAP1-AS1	0.8687	thyroid hormone signaling pathway
ITGB3	AFAP1-AS1	0.8687	regulation of actin cytoskeleton
ITGB3	FENDRR	0.5117	ecm-receptor interaction
ITGB3	FENDRR	0.5117	focal adhesion
ITGB3	FENDRR	0.5117	thyroid hormone signaling pathway
ITGB3	FENDRR	0.5117	regulation of actin cytoskeleton
ITGB3	MALAT1	0.5117	ecm-receptor interaction
ITGB3	MALAT1	0.5117	focal adhesion
ITGB3	MALAT1	0.5117	thyroid hormone signaling pathway
ITGB3	MALAT1	0.5117	regulation of actin cytoskeleton
ITGB3	RMEL3	0.9418	ecm-receptor interaction
ITGB3	RMEL3	0.9418	focal adhesion
ITGB3	RMEL3	0.9418	thyroid hormone signaling pathway
ITGB3	RMEL3	0.9418	regulation of actin cytoskeleton
LTBP1	RAD51-AS1	0.5117	tgf-beta signaling pathway
LTBP1	AFAP1-AS1	0.8687	tgf-beta signaling pathway
LTBP1	MIR17HG	0.5117	tgf-beta signaling pathway
LTBP1	MEG3	0.8808	tgf-beta signaling pathway
LTBP1	CAT2	0.5117	tgf-beta signaling pathway
LTBP1	CAT5	0.5117	tgf-beta signaling pathway
LTBP1	TFAP2A-AS2	0.5117	tgf-beta signaling pathway
LTBP1	CAT8	0.5117	tgf-beta signaling pathway
LTBP1	CAT10	0.5117	tgf-beta signaling pathway
MYLK	MALAT1	0.5117	cgmp-pkg signaling pathway
MYLK	MALAT1	0.5117	regulation of actin cytoskeleton
MYLK	MALAT1	0.5117	focal adhesion
MYLK	MALAT1	0.5117	calcium signaling pathway
MYLK	lincMTX2	0.5117	cgmp-pkg signaling pathway
MYLK	lincMTX2	0.5117	regulation of actin cytoskeleton
MYLK	lincMTX2	0.5117	focal adhesion
MYLK	lincMTX2	0.5117	calcium signaling pathway
MYLK	SENCR	0.5117	cgmp-pkg signaling pathway
MYLK	SENCR	0.5117	regulation of actin cytoskeleton
MYLK	SENCR	0.5117	focal adhesion
MYLK	SENCR	0.5117	calcium signaling pathway
MYLK	STXBP5-AS1	0.5117	cgmp-pkg signaling pathway
MYLK	STXBP5-AS1	0.5117	regulation of actin cytoskeleton
MYLK	STXBP5-AS1	0.5117	focal adhesion
MYLK	STXBP5-AS1	0.5117	calcium signaling pathway
MYLK	CRNDE	0.5117	cgmp-pkg signaling pathway
MYLK	CRNDE	0.5117	regulation of actin cytoskeleton
MYLK	CRNDE	0.5117	focal adhesion
MYLK	CRNDE	0.5117	calcium signaling pathway
MYLK	CASC15	0.5117	cgmp-pkg signaling pathway
MYLK	CASC15	0.5117	regulation of actin cytoskeleton
MYLK	CASC15	0.5117	focal adhesion
MYLK	CASC15	0.5117	calcium signaling pathway
MYLK	AFAP1-AS1	0.8687	cgmp-pkg signaling pathway
MYLK	AFAP1-AS1	0.8687	regulation of actin cytoskeleton
MYLK	AFAP1-AS1	0.8687	focal adhesion
MYLK	AFAP1-AS1	0.8687	calcium signaling pathway
MYLK	TUG1	0.5117	cgmp-pkg signaling pathway
MYLK	TUG1	0.5117	regulation of actin cytoskeleton
MYLK	TUG1	0.5117	focal adhesion
MYLK	TUG1	0.5117	calcium signaling pathway
MYLK	LOC101927497	0.5117	cgmp-pkg signaling pathway
MYLK	LOC101927497	0.5117	regulation of actin cytoskeleton
MYLK	LOC101927497	0.5117	focal adhesion
MYLK	LOC101927497	0.5117	calcium signaling pathway
MYLK	AC002101.1	0.5117	cgmp-pkg signaling pathway
MYLK	AC002101.1	0.5117	regulation of actin cytoskeleton
MYLK	AC002101.1	0.5117	focal adhesion
MYLK	AC002101.1	0.5117	calcium signaling pathway
NPNT	RAD51-AS1	0.5117	ecm-receptor interaction
NPNT	FMR1-AS1	0.5117	ecm-receptor interaction
NPNT	ANCR	0.5117	ecm-receptor interaction
NPNT	SNHG16	0.9818	ecm-receptor interaction
NPNT	lncRNA-LBCS	0.5117	ecm-receptor interaction
NPNT	AFAP1-AS1	0.8687	ecm-receptor interaction
POLA1	LOC101927497	0.5117	dna replication
POLA1	MALAT1	0.5117	dna replication
POLA1	STXBP5-AS1	0.5117	dna replication
POLA1	DRAIC	0.5117	dna replication
POLA1	lincMTX2	0.5117	dna replication
POLA1	CRNDE	0.5117	dna replication
POLA1	SBF2-AS1	0.5117	dna replication
POLA1	AFAP1-AS1	0.8687	dna replication
RGS2	TFAP2A-AS2	0.5117	cgmp-pkg signaling pathway
RGS2	ANCR	0.5117	cgmp-pkg signaling pathway
RGS2	FENDRR	0.5117	cgmp-pkg signaling pathway
RGS2	LOC101927497	0.5117	cgmp-pkg signaling pathway
RGS2	AFAP1-AS1	0.8687	cgmp-pkg signaling pathway
RGS2	SNHG16	0.9818	cgmp-pkg signaling pathway
TUBAL3	AFAP1-AS1	0.8687	tight junction
TUBAL3	CISTR	0.5117	tight junction
TUBAL3	ANCR	0.5117	tight junction
YAP1	AFAP1-AS1	0.8687	hippo signaling pathway
YAP1	RBM5-AS1	0.9967	hippo signaling pathway
YAP1	B4GALT1-AS1	0.982	hippo signaling pathway
YAP1	GHET1	0.7311	hippo signaling pathway
YAP1	TFAP2A-AS2	0.5117	hippo signaling pathway
YAP1	SNHG16	0.9818	hippo signaling pathway
YAP1	TUG1	0.5117	hippo signaling pathway
YAP1	GAS5	0.5117	hippo signaling pathway
YAP1	FENDRR	0.5117	hippo signaling pathway
YAP1	FMR1-AS1	0.5117	hippo signaling pathway
YAP1	AC116667.1	0.5117	hippo signaling pathway
BMP4	MALAT1	0.5117	signaling pathways regulating pluripotency of stem cells
BMP4	MALAT1	0.5117	thyroid hormone signaling pathway
BMP4	MALAT1	0.5117	tgf-beta signaling pathway
BMP4	MALAT1	0.5117	hippo signaling pathway
BMP4	CRNDE	0.5117	signaling pathways regulating pluripotency of stem cells
BMP4	CRNDE	0.5117	thyroid hormone signaling pathway
BMP4	CRNDE	0.5117	tgf-beta signaling pathway
BMP4	CRNDE	0.5117	hippo signaling pathway
BMP4	STXBP5-AS1	0.5117	signaling pathways regulating pluripotency of stem cells
BMP4	STXBP5-AS1	0.5117	thyroid hormone signaling pathway
BMP4	STXBP5-AS1	0.5117	tgf-beta signaling pathway
BMP4	STXBP5-AS1	0.5117	hippo signaling pathway
BMP4	TFAP2A-AS2	0.5117	signaling pathways regulating pluripotency of stem cells
BMP4	TFAP2A-AS2	0.5117	thyroid hormone signaling pathway
BMP4	TFAP2A-AS2	0.5117	tgf-beta signaling pathway
BMP4	TFAP2A-AS2	0.5117	hippo signaling pathway
BMP4	FENDRR	0.5117	signaling pathways regulating pluripotency of stem cells
BMP4	FENDRR	0.5117	thyroid hormone signaling pathway
BMP4	FENDRR	0.5117	tgf-beta signaling pathway
BMP4	FENDRR	0.5117	hippo signaling pathway
BMP4	ANCR	0.5117	signaling pathways regulating pluripotency of stem cells
BMP4	ANCR	0.5117	thyroid hormone signaling pathway
BMP4	ANCR	0.5117	tgf-beta signaling pathway
BMP4	ANCR	0.5117	hippo signaling pathway
BMP6	ANCR	0.5117	tgf-beta signaling pathway
BMP6	ANCR	0.5117	hippo signaling pathway
CFL2	FENDRR	0.5117	regulation of actin cytoskeleton
CFL2	SNHG16	0.9818	regulation of actin cytoskeleton
CFL2	AC005005.4	0.5117	regulation of actin cytoskeleton
CFL2	ANCR	0.5117	regulation of actin cytoskeleton
CFL2	lincZFP161	0.5117	regulation of actin cytoskeleton
CFL2	SENCR	0.5117	regulation of actin cytoskeleton
CFL2	lincMTX2	0.5117	regulation of actin cytoskeleton
CFL2	LINC01044	0.5117	regulation of actin cytoskeleton
CFL2	AC096708.3	0.5117	regulation of actin cytoskeleton
CFL2	NRAV	0.5117	regulation of actin cytoskeleton
CFL2	lincTNS1	0.5117	regulation of actin cytoskeleton
FABP4	FENDRR	0.5117	ppar signaling pathway
FABP4	LINC00958	0.5117	ppar signaling pathway
FABP4	lincTNS1	0.5117	ppar signaling pathway
FABP4	MALAT1	0.5117	ppar signaling pathway
FABP4	ANCR	0.5117	ppar signaling pathway
FABP4	CRNDE	0.5117	ppar signaling pathway
FABP4	MIR31HG	0.982	ppar signaling pathway
FABP4	lincMTX2	0.5117	ppar signaling pathway
FABP4	NORAD	0.5117	ppar signaling pathway
FABP4	lincZFP161	0.5117	ppar signaling pathway
FABP4	STXBP5-AS1	0.5117	ppar signaling pathway
FZD2	ANCR	0.5117	wnt signaling pathway
FZD2	ANCR	0.5117	hippo signaling pathway
FZD2	ANCR	0.5117	signaling pathways regulating pluripotency of stem cells
FZD2	MALAT1	0.5117	wnt signaling pathway
FZD2	MALAT1	0.5117	hippo signaling pathway
FZD2	MALAT1	0.5117	signaling pathways regulating pluripotency of stem cells
GPC4	lincMTX2	0.5117	wnt signaling pathway
GPC4	lnrCXCR4	0.5117	wnt signaling pathway
GPC4	CRNDE	0.5117	wnt signaling pathway
GPC4	ANCR	0.5117	wnt signaling pathway
GPC4	RAD51-AS1	0.5117	wnt signaling pathway
GPC4	GAS5	0.5117	wnt signaling pathway
GPC4	CISTR	0.5117	wnt signaling pathway
NMU	RAD51-AS1	0.5117	neuroactive ligand-receptor interaction
NMU	HAND2-AS1	0.9912	neuroactive ligand-receptor interaction
NMU	ANCR	0.5117	neuroactive ligand-receptor interaction
NMU	CISTR	0.5117	neuroactive ligand-receptor interaction
NMU	lnrCXCR4	0.5117	neuroactive ligand-receptor interaction
P2RY2	ANCR	0.5117	neuroactive ligand-receptor interaction
SLC8A1	MALAT1	0.5117	calcium signaling pathway
SLC8A1	MALAT1	0.5117	cgmp-pkg signaling pathway
SLC8A1	ANCR	0.5117	calcium signaling pathway
SLC8A1	ANCR	0.5117	cgmp-pkg signaling pathway
SLC8A1	TFAP2A-AS2	0.5117	calcium signaling pathway
SLC8A1	TFAP2A-AS2	0.5117	cgmp-pkg signaling pathway
SLC8A1	IFNG-AS1	0.5117	calcium signaling pathway
SLC8A1	IFNG-AS1	0.5117	cgmp-pkg signaling pathway
LDHA	SLC25A25-AS1	0.5117	glycolysis / gluconeogenesis
LDHA	RAD51-AS1	0.5117	glycolysis / gluconeogenesis
LDHA	LINC02227	0.5117	glycolysis / gluconeogenesis
LDHA	SENCR	0.5117	glycolysis / gluconeogenesis
LDHA	SNHG16	0.9818	glycolysis / gluconeogenesis
LDHA	NRAV	0.5117	glycolysis / gluconeogenesis
LDHA	NRCP	0.5117	glycolysis / gluconeogenesis
LDHA	AP002387.2	0.5117	glycolysis / gluconeogenesis
LDHA	LINC01777	0.5117	glycolysis / gluconeogenesis
PGK1	GAS5	0.5117	glycolysis / gluconeogenesis
PGK1	MIR17HG	0.5117	glycolysis / gluconeogenesis
PGK1	TFAP2A-AS2	0.5117	glycolysis / gluconeogenesis
PGK1	NORAD	0.5117	glycolysis / gluconeogenesis
PGK1	NRCP	0.5117	glycolysis / gluconeogenesis
PGK1	SBF2-AS1	0.5117	glycolysis / gluconeogenesis
PGK1	MVIH	0.7311	glycolysis / gluconeogenesis
PGK1	AP002387.2	0.5117	glycolysis / gluconeogenesis
PGK1	lincMTX2	0.5117	glycolysis / gluconeogenesis
PGK1	RAD51-AS1	0.5117	glycolysis / gluconeogenesis
PGK1	SNHG16	0.9818	glycolysis / gluconeogenesis
PGK1	CRNDE	0.5117	glycolysis / gluconeogenesis
VCL	SNHG16	0.9818	adherens junction
VCL	SNHG16	0.9818	regulation of actin cytoskeleton
VCL	SNHG16	0.9818	focal adhesion
VCL	AP000553.1	0.5117	adherens junction
VCL	AP000553.1	0.5117	regulation of actin cytoskeleton
VCL	AP000553.1	0.5117	focal adhesion
VCL	AP002387.2	0.5117	adherens junction
VCL	AP002387.2	0.5117	regulation of actin cytoskeleton
VCL	AP002387.2	0.5117	focal adhesion
VCL	RAD51-AS1	0.5117	adherens junction
VCL	RAD51-AS1	0.5117	regulation of actin cytoskeleton
VCL	RAD51-AS1	0.5117	focal adhesion
VCL	lincMTX2	0.5117	adherens junction
VCL	lincMTX2	0.5117	regulation of actin cytoskeleton
VCL	lincMTX2	0.5117	focal adhesion
VCL	SBF2-AS1	0.5117	adherens junction
VCL	SBF2-AS1	0.5117	regulation of actin cytoskeleton
VCL	SBF2-AS1	0.5117	focal adhesion
VCL	MALAT1	0.5117	adherens junction
VCL	MALAT1	0.5117	regulation of actin cytoskeleton
VCL	MALAT1	0.5117	focal adhesion
WNT5B	FENDRR	0.5117	signaling pathways regulating pluripotency of stem cells
WNT5B	FENDRR	0.5117	hippo signaling pathway
WNT5B	FENDRR	0.5117	wnt signaling pathway
WNT5B	lincTNS1	0.5117	signaling pathways regulating pluripotency of stem cells
WNT5B	lincTNS1	0.5117	hippo signaling pathway
WNT5B	lincTNS1	0.5117	wnt signaling pathway
WNT5B	lnrCXCR4	0.5117	signaling pathways regulating pluripotency of stem cells
WNT5B	lnrCXCR4	0.5117	hippo signaling pathway
WNT5B	lnrCXCR4	0.5117	wnt signaling pathway
WNT5B	AP002387.2	0.5117	signaling pathways regulating pluripotency of stem cells
WNT5B	AP002387.2	0.5117	hippo signaling pathway
WNT5B	AP002387.2	0.5117	wnt signaling pathway
WNT5B	AC020897.1	0.5117	signaling pathways regulating pluripotency of stem cells
WNT5B	AC020897.1	0.5117	hippo signaling pathway
WNT5B	AC020897.1	0.5117	wnt signaling pathway
SMAD3	lincZFP161	0.5117	wnt signaling pathway
SMAD3	lincZFP161	0.5117	hippo signaling pathway
SMAD3	lincZFP161	0.5117	signaling pathways regulating pluripotency of stem cells
SMAD3	lincZFP161	0.5117	tgf-beta signaling pathway
SMAD3	lincZFP161	0.5117	adherens junction
SMAD3	MALAT1	0.9988	wnt signaling pathway
SMAD3	MALAT1	0.9988	hippo signaling pathway
SMAD3	MALAT1	0.9988	signaling pathways regulating pluripotency of stem cells
SMAD3	MALAT1	0.9988	tgf-beta signaling pathway
SMAD3	MALAT1	0.9988	adherens junction
SMAD3	MIR17HG	0.5117	wnt signaling pathway
SMAD3	MIR17HG	0.5117	hippo signaling pathway
SMAD3	MIR17HG	0.5117	signaling pathways regulating pluripotency of stem cells
SMAD3	MIR17HG	0.5117	tgf-beta signaling pathway
SMAD3	MIR17HG	0.5117	adherens junction
SMAD3	NRAV	0.5117	wnt signaling pathway
SMAD3	NRAV	0.5117	hippo signaling pathway
SMAD3	NRAV	0.5117	signaling pathways regulating pluripotency of stem cells
SMAD3	NRAV	0.5117	tgf-beta signaling pathway
SMAD3	NRAV	0.5117	adherens junction
SMAD3	SNHG16	0.9818	wnt signaling pathway
SMAD3	SNHG16	0.9818	hippo signaling pathway
SMAD3	SNHG16	0.9818	signaling pathways regulating pluripotency of stem cells
SMAD3	SNHG16	0.9818	tgf-beta signaling pathway
SMAD3	SNHG16	0.9818	adherens junction
SMAD3	lincTNS1	0.5117	wnt signaling pathway
SMAD3	lincTNS1	0.5117	hippo signaling pathway
SMAD3	lincTNS1	0.5117	signaling pathways regulating pluripotency of stem cells
SMAD3	lincTNS1	0.5117	tgf-beta signaling pathway
SMAD3	lincTNS1	0.5117	adherens junction
SMAD3	CISTR	0.5117	wnt signaling pathway
SMAD3	CISTR	0.5117	hippo signaling pathway
SMAD3	CISTR	0.5117	signaling pathways regulating pluripotency of stem cells
SMAD3	CISTR	0.5117	tgf-beta signaling pathway
SMAD3	CISTR	0.5117	adherens junction
SMAD3	FENDRR	0.5117	wnt signaling pathway
SMAD3	FENDRR	0.5117	hippo signaling pathway
SMAD3	FENDRR	0.5117	signaling pathways regulating pluripotency of stem cells
SMAD3	FENDRR	0.5117	tgf-beta signaling pathway
SMAD3	FENDRR	0.5117	adherens junction
SMAD3	GAS5	0.7311	wnt signaling pathway
SMAD3	GAS5	0.7311	hippo signaling pathway
SMAD3	GAS5	0.7311	signaling pathways regulating pluripotency of stem cells
SMAD3	GAS5	0.7311	tgf-beta signaling pathway
SMAD3	GAS5	0.7311	adherens junction
SMAD3	DANCR	0.7311	wnt signaling pathway
SMAD3	DANCR	0.7311	hippo signaling pathway
SMAD3	DANCR	0.7311	signaling pathways regulating pluripotency of stem cells
SMAD3	DANCR	0.7311	tgf-beta signaling pathway
SMAD3	DANCR	0.7311	adherens junction
SMAD3	Arid2-IR	0.9526	wnt signaling pathway
SMAD3	Arid2-IR	0.9526	hippo signaling pathway
SMAD3	Arid2-IR	0.9526	signaling pathways regulating pluripotency of stem cells
SMAD3	Arid2-IR	0.9526	tgf-beta signaling pathway
SMAD3	Arid2-IR	0.9526	adherens junction
SMAD3	SBF2-AS1	0.5117	wnt signaling pathway
SMAD3	SBF2-AS1	0.5117	hippo signaling pathway
SMAD3	SBF2-AS1	0.5117	signaling pathways regulating pluripotency of stem cells
SMAD3	SBF2-AS1	0.5117	tgf-beta signaling pathway
SMAD3	SBF2-AS1	0.5117	adherens junction
SMAD3	RAD51-AS1	0.5117	wnt signaling pathway
SMAD3	RAD51-AS1	0.5117	hippo signaling pathway
SMAD3	RAD51-AS1	0.5117	signaling pathways regulating pluripotency of stem cells
SMAD3	RAD51-AS1	0.5117	tgf-beta signaling pathway
SMAD3	RAD51-AS1	0.5117	adherens junction
SMAD3	LINC01327	0.5117	wnt signaling pathway
SMAD3	LINC01327	0.5117	hippo signaling pathway
SMAD3	LINC01327	0.5117	signaling pathways regulating pluripotency of stem cells
SMAD3	LINC01327	0.5117	tgf-beta signaling pathway
SMAD3	LINC01327	0.5117	adherens junction
CPA3	GAS5	0.5117	renin-angiotensin system
CPA3	BANCR	0.5117	renin-angiotensin system
CPA3	AC016745.2	0.5117	renin-angiotensin system
MYF5	TFAP2A-AS2	0.5117	signaling pathways regulating pluripotency of stem cells
MYF5	BANCR	0.5117	signaling pathways regulating pluripotency of stem cells
PPP1CC	LOC106660606	0.5117	regulation of actin cytoskeleton
PPP1CC	LOC106660606	0.5117	insulin resistance
PPP1CC	LOC106660606	0.5117	focal adhesion
PPP1CC	LOC106660606	0.5117	cgmp-pkg signaling pathway
PPP1CC	LOC106660606	0.5117	camp signaling pathway
PPP1CC	LOC106660606	0.5117	hippo signaling pathway
PPP1CC	MIR17HG	0.5117	regulation of actin cytoskeleton
PPP1CC	MIR17HG	0.5117	insulin resistance
PPP1CC	MIR17HG	0.5117	focal adhesion
PPP1CC	MIR17HG	0.5117	cgmp-pkg signaling pathway
PPP1CC	MIR17HG	0.5117	camp signaling pathway
PPP1CC	MIR17HG	0.5117	hippo signaling pathway
PPP1CC	lincMTX2	0.5117	regulation of actin cytoskeleton
PPP1CC	lincMTX2	0.5117	insulin resistance
PPP1CC	lincMTX2	0.5117	focal adhesion
PPP1CC	lincMTX2	0.5117	cgmp-pkg signaling pathway
PPP1CC	lincMTX2	0.5117	camp signaling pathway
PPP1CC	lincMTX2	0.5117	hippo signaling pathway
PPP1CC	BANCR	0.5117	regulation of actin cytoskeleton
PPP1CC	BANCR	0.5117	insulin resistance
PPP1CC	BANCR	0.5117	focal adhesion
PPP1CC	BANCR	0.5117	cgmp-pkg signaling pathway
PPP1CC	BANCR	0.5117	camp signaling pathway
PPP1CC	BANCR	0.5117	hippo signaling pathway
PPP1CC	CRNDE	0.5117	regulation of actin cytoskeleton
PPP1CC	CRNDE	0.5117	insulin resistance
PPP1CC	CRNDE	0.5117	focal adhesion
PPP1CC	CRNDE	0.5117	cgmp-pkg signaling pathway
PPP1CC	CRNDE	0.5117	camp signaling pathway
PPP1CC	CRNDE	0.5117	hippo signaling pathway
PPP1CC	TFAP2A-AS2	0.5117	regulation of actin cytoskeleton
PPP1CC	TFAP2A-AS2	0.5117	insulin resistance
PPP1CC	TFAP2A-AS2	0.5117	focal adhesion
PPP1CC	TFAP2A-AS2	0.5117	cgmp-pkg signaling pathway
PPP1CC	TFAP2A-AS2	0.5117	camp signaling pathway
PPP1CC	TFAP2A-AS2	0.5117	hippo signaling pathway
PPP1CC	SNHG16	0.9818	regulation of actin cytoskeleton
PPP1CC	SNHG16	0.9818	insulin resistance
PPP1CC	SNHG16	0.9818	focal adhesion
PPP1CC	SNHG16	0.9818	cgmp-pkg signaling pathway
PPP1CC	SNHG16	0.9818	camp signaling pathway
PPP1CC	SNHG16	0.9818	hippo signaling pathway
ROR2	DPH6-DT	0.5117	wnt signaling pathway
ROR2	MAPT-IT1	0.5117	wnt signaling pathway
ROR2	BANCR	0.5117	wnt signaling pathway
ROR2	GAS5	0.5117	wnt signaling pathway
ROR2	AC002094.1	0.5117	wnt signaling pathway
ROR2	TMEM202-AS1	0.5117	wnt signaling pathway
ROR2	lnrCXCR4	0.5117	wnt signaling pathway
GLI2	lnrCXCR4	0.5117	hippo signaling pathway
GLI2	lnrCXCR4	0.5117	hedgehog signaling pathway
GLI2	lincTNS1	0.5117	hippo signaling pathway
GLI2	lincTNS1	0.5117	hedgehog signaling pathway
GLI2	CISTR	0.5117	hippo signaling pathway
GLI2	CISTR	0.5117	hedgehog signaling pathway
GLI2	AL357793.1	0.5117	hippo signaling pathway
GLI2	AL357793.1	0.5117	hedgehog signaling pathway
GLI2	BCAR4	0.8808	hippo signaling pathway
GLI2	BCAR4	0.8808	hedgehog signaling pathway
CAV1	NRAV	0.5117	focal adhesion
CAV1	HOTAIR	0.7311	focal adhesion
CAV1	SNHG16	0.9818	focal adhesion
CAV1	CRNDE	0.5117	focal adhesion
CAV1	C17orf77	0.5117	focal adhesion
CAV1	NRCP	0.5117	focal adhesion
CAV1	NORAD	0.5117	focal adhesion
CAV1	TFAP2A-AS2	0.5117	focal adhesion
CAV1	STXBP5-AS1	0.5117	focal adhesion
CAV1	lincMTX2	0.5117	focal adhesion
PYGB	lincMTX2	0.5117	insulin resistance
PYGB	FMR1-AS1	0.5117	insulin resistance
PYGB	SLC25A25-AS1	0.5117	insulin resistance
PYGB	CRNDE	0.5117	insulin resistance
PYGB	MALAT1	0.5117	insulin resistance
PYGB	C1orf229	0.5117	insulin resistance
PYGB	FENDRR	0.5117	insulin resistance
PYGB	MIR17HG	0.5117	insulin resistance
SMAD9	lnrCXCR4	0.5117	signaling pathways regulating pluripotency of stem cells
SMAD9	lnrCXCR4	0.5117	tgf-beta signaling pathway
SMAD9	AL359878.1	0.5117	signaling pathways regulating pluripotency of stem cells
SMAD9	AL359878.1	0.5117	tgf-beta signaling pathway
SMAD9	C5orf64	0.5117	signaling pathways regulating pluripotency of stem cells
SMAD9	C5orf64	0.5117	tgf-beta signaling pathway
SMAD9	FENDRR	0.5117	signaling pathways regulating pluripotency of stem cells
SMAD9	FENDRR	0.5117	tgf-beta signaling pathway
SMAD9	TFAP2A-AS2	0.5117	signaling pathways regulating pluripotency of stem cells
SMAD9	TFAP2A-AS2	0.5117	tgf-beta signaling pathway
SMAD9	lincTNS1	0.5117	signaling pathways regulating pluripotency of stem cells
SMAD9	lincTNS1	0.5117	tgf-beta signaling pathway
CCND2	NRAV	0.5117	hedgehog signaling pathway
CCND2	NRAV	0.5117	hippo signaling pathway
CCND2	NRAV	0.5117	focal adhesion
CCND2	NRAV	0.5117	wnt signaling pathway
CCND2	CASC15	0.5117	hedgehog signaling pathway
CCND2	CASC15	0.5117	hippo signaling pathway
CCND2	CASC15	0.5117	focal adhesion
CCND2	CASC15	0.5117	wnt signaling pathway
CCND2	TUG1	0.5117	hedgehog signaling pathway
CCND2	TUG1	0.5117	hippo signaling pathway
CCND2	TUG1	0.5117	focal adhesion
CCND2	TUG1	0.5117	wnt signaling pathway
CCND2	LOC101927497	0.5117	hedgehog signaling pathway
CCND2	LOC101927497	0.5117	hippo signaling pathway
CCND2	LOC101927497	0.5117	focal adhesion
CCND2	LOC101927497	0.5117	wnt signaling pathway
CCND2	MIR17HG	0.5117	hedgehog signaling pathway
CCND2	MIR17HG	0.5117	hippo signaling pathway
CCND2	MIR17HG	0.5117	focal adhesion
CCND2	MIR17HG	0.5117	wnt signaling pathway
CCND2	FMR1-AS1	0.5117	hedgehog signaling pathway
CCND2	FMR1-AS1	0.5117	hippo signaling pathway
CCND2	FMR1-AS1	0.5117	focal adhesion
CCND2	FMR1-AS1	0.5117	wnt signaling pathway
CCND2	DLEU2	0.5117	hedgehog signaling pathway
CCND2	DLEU2	0.5117	hippo signaling pathway
CCND2	DLEU2	0.5117	focal adhesion
CCND2	DLEU2	0.5117	wnt signaling pathway
CCND2	CAT6	0.5117	hedgehog signaling pathway
CCND2	CAT6	0.5117	hippo signaling pathway
CCND2	CAT6	0.5117	focal adhesion
CCND2	CAT6	0.5117	wnt signaling pathway
CCND2	NEAT1	0.5117	hedgehog signaling pathway
CCND2	NEAT1	0.5117	hippo signaling pathway
CCND2	NEAT1	0.5117	focal adhesion
CCND2	NEAT1	0.5117	wnt signaling pathway
CCND2	SNHG16	0.9818	hedgehog signaling pathway
CCND2	SNHG16	0.9818	hippo signaling pathway
CCND2	SNHG16	0.9818	focal adhesion
CCND2	SNHG16	0.9818	wnt signaling pathway
CCND2	CAT8	0.5117	hedgehog signaling pathway
CCND2	CAT8	0.5117	hippo signaling pathway
CCND2	CAT8	0.5117	focal adhesion
CCND2	CAT8	0.5117	wnt signaling pathway
CCND2	CISTR	0.5117	hedgehog signaling pathway
CCND2	CISTR	0.5117	hippo signaling pathway
CCND2	CISTR	0.5117	focal adhesion
CCND2	CISTR	0.5117	wnt signaling pathway
CCND2	MIR31HG	0.8808	hedgehog signaling pathway
CCND2	MIR31HG	0.8808	hippo signaling pathway
CCND2	MIR31HG	0.8808	focal adhesion
CCND2	MIR31HG	0.8808	wnt signaling pathway
CCND2	AC010319.5	0.5117	hedgehog signaling pathway
CCND2	AC010319.5	0.5117	hippo signaling pathway
CCND2	AC010319.5	0.5117	focal adhesion
CCND2	AC010319.5	0.5117	wnt signaling pathway
CCND2	lincTNS1	0.5117	hedgehog signaling pathway
CCND2	lincTNS1	0.5117	hippo signaling pathway
CCND2	lincTNS1	0.5117	focal adhesion
CCND2	lincTNS1	0.5117	wnt signaling pathway
GNG12	lincMTX2	0.5117	regulation of actin cytoskeleton
GNG12	CASC15	0.5117	regulation of actin cytoskeleton
GNG12	FENDRR	0.5117	regulation of actin cytoskeleton
GNG12	STXBP5-AS1	0.5117	regulation of actin cytoskeleton
GNG12	CISTR	0.5117	regulation of actin cytoskeleton
GNG12	TUG1	0.5117	regulation of actin cytoskeleton
GNG12	CRNDE	0.5117	regulation of actin cytoskeleton
NPY	CAT15	0.5117	neuroactive ligand-receptor interaction
NPY	CAT15	0.5117	camp signaling pathway
NPY	CISTR	0.5117	neuroactive ligand-receptor interaction
NPY	CISTR	0.5117	camp signaling pathway
NPY	CAT2	0.5117	neuroactive ligand-receptor interaction
NPY	CAT2	0.5117	camp signaling pathway
NPY	CAT14	0.5117	neuroactive ligand-receptor interaction
NPY	CAT14	0.5117	camp signaling pathway
NPY	CAT8	0.5117	neuroactive ligand-receptor interaction
NPY	CAT8	0.5117	camp signaling pathway
NPY	CASC15	0.5117	neuroactive ligand-receptor interaction
NPY	CASC15	0.5117	camp signaling pathway
FGFR1	TUG1	0.5117	signaling pathways regulating pluripotency of stem cells
FGFR1	TUG1	0.5117	regulation of actin cytoskeleton
FGFR1	TUG1	0.5117	adherens junction
FGFR1	FENDRR	0.5117	signaling pathways regulating pluripotency of stem cells
FGFR1	FENDRR	0.5117	regulation of actin cytoskeleton
FGFR1	FENDRR	0.5117	adherens junction
FGFR1	CASC8	0.7311	signaling pathways regulating pluripotency of stem cells
FGFR1	CASC8	0.7311	regulation of actin cytoskeleton
FGFR1	CASC8	0.7311	adherens junction
FGFR1	AL132655.2	0.5117	signaling pathways regulating pluripotency of stem cells
FGFR1	AL132655.2	0.5117	regulation of actin cytoskeleton
FGFR1	AL132655.2	0.5117	adherens junction
FGFR1	lncRNA-LBCS	0.5117	signaling pathways regulating pluripotency of stem cells
FGFR1	lncRNA-LBCS	0.5117	regulation of actin cytoskeleton
FGFR1	lncRNA-LBCS	0.5117	adherens junction
FGFR1	PLCB2-AS1	0.5117	signaling pathways regulating pluripotency of stem cells
FGFR1	PLCB2-AS1	0.5117	regulation of actin cytoskeleton
FGFR1	PLCB2-AS1	0.5117	adherens junction
FGFR1	AC103702.1	0.5117	signaling pathways regulating pluripotency of stem cells
FGFR1	AC103702.1	0.5117	regulation of actin cytoskeleton
FGFR1	AC103702.1	0.5117	adherens junction
SLC27A6	FO393401.1	0.5117	insulin resistance
SLC27A6	FO393401.1	0.5117	ppar signaling pathway
SLC27A6	CAT2	0.5117	insulin resistance
SLC27A6	CAT2	0.5117	ppar signaling pathway
SLC27A6	lnrCXCR4	0.5117	insulin resistance
SLC27A6	lnrCXCR4	0.5117	ppar signaling pathway
SLC27A6	CAT10	0.5117	insulin resistance
SLC27A6	CAT10	0.5117	ppar signaling pathway
WNT8A	CAT10	0.5117	signaling pathways regulating pluripotency of stem cells
WNT8A	CAT10	0.5117	wnt signaling pathway
WNT8A	CAT10	0.5117	hippo signaling pathway
WNT8A	CAT5	0.5117	signaling pathways regulating pluripotency of stem cells
WNT8A	CAT5	0.5117	wnt signaling pathway
WNT8A	CAT5	0.5117	hippo signaling pathway
WNT8A	GAS5	0.5117	signaling pathways regulating pluripotency of stem cells
WNT8A	GAS5	0.5117	wnt signaling pathway
WNT8A	GAS5	0.5117	hippo signaling pathway
WNT8A	FENDRR	0.5117	signaling pathways regulating pluripotency of stem cells
WNT8A	FENDRR	0.5117	wnt signaling pathway
WNT8A	FENDRR	0.5117	hippo signaling pathway
GCG	CAT2	0.5117	camp signaling pathway
GCG	CAT2	0.5117	neuroactive ligand-receptor interaction
PTGER3	TFAP2A-AS2	0.5117	neuroactive ligand-receptor interaction
PTGER3	TFAP2A-AS2	0.5117	camp signaling pathway
PTGER3	TFAP2A-AS2	0.5117	calcium signaling pathway
PTGER3	SNHG1	0.5117	neuroactive ligand-receptor interaction
PTGER3	SNHG1	0.5117	camp signaling pathway
PTGER3	SNHG1	0.5117	calcium signaling pathway
PTGER3	lincMTX2	0.5117	neuroactive ligand-receptor interaction
PTGER3	lincMTX2	0.5117	camp signaling pathway
PTGER3	lincMTX2	0.5117	calcium signaling pathway
PTGER3	CAT2	0.5117	neuroactive ligand-receptor interaction
PTGER3	CAT2	0.5117	camp signaling pathway
PTGER3	CAT2	0.5117	calcium signaling pathway
PTGER3	CAT9	0.5117	neuroactive ligand-receptor interaction
PTGER3	CAT9	0.5117	camp signaling pathway
PTGER3	CAT9	0.5117	calcium signaling pathway
PTGFR	LINC00958	0.5117	neuroactive ligand-receptor interaction
PTGFR	LINC00958	0.5117	calcium signaling pathway
PTGFR	AL360270.2	0.5117	neuroactive ligand-receptor interaction
PTGFR	AL360270.2	0.5117	calcium signaling pathway
PTGFR	CAT5	0.5117	neuroactive ligand-receptor interaction
PTGFR	CAT5	0.5117	calcium signaling pathway
PTGFR	CAT2	0.5117	neuroactive ligand-receptor interaction
PTGFR	CAT2	0.5117	calcium signaling pathway
PTGFR	lincZFP161	0.5117	neuroactive ligand-receptor interaction
PTGFR	lincZFP161	0.5117	calcium signaling pathway
GRP	NORAD	0.5117	neuroactive ligand-receptor interaction
GRP	CAT3	0.5117	neuroactive ligand-receptor interaction
GRP	TFAP2A-AS2	0.5117	neuroactive ligand-receptor interaction
MYH2	CAT3	0.5117	tight junction
MYH2	MIR17HG	0.5117	tight junction
COL6A3	lnrCXCR4	0.5117	focal adhesion
COL6A3	lnrCXCR4	0.5117	ecm-receptor interaction
COL6A3	CISTR	0.5117	focal adhesion
COL6A3	CISTR	0.5117	ecm-receptor interaction
COL6A3	FENDRR	0.5117	focal adhesion
COL6A3	FENDRR	0.5117	ecm-receptor interaction
COL6A3	CH507-254M2	0.5117	focal adhesion
COL6A3	CH507-254M2	0.5117	ecm-receptor interaction
PPARGC1B	TFAP2A-AS2	0.5117	insulin resistance
PPARGC1B	CHKB-DT	0.5117	insulin resistance
PPARGC1B	AL133230.1	0.5117	insulin resistance
PPARGC1B	FAM239B	0.5117	insulin resistance
PPARGC1B	SNHG16	0.9818	insulin resistance
CREB3L2	TFAP2A-AS2	0.5117	cgmp-pkg signaling pathway
CREB3L2	TFAP2A-AS2	0.5117	insulin resistance
CREB3L2	TFAP2A-AS2	0.5117	camp signaling pathway
CREB3L2	CISTR	0.5117	cgmp-pkg signaling pathway
CREB3L2	CISTR	0.5117	insulin resistance
CREB3L2	CISTR	0.5117	camp signaling pathway
CREB3L2	GAS5	0.5117	cgmp-pkg signaling pathway
CREB3L2	GAS5	0.5117	insulin resistance
CREB3L2	GAS5	0.5117	camp signaling pathway
CREB3L2	LINC00970	0.5117	cgmp-pkg signaling pathway
CREB3L2	LINC00970	0.5117	insulin resistance
CREB3L2	LINC00970	0.5117	camp signaling pathway
CREB3L2	MIR17HG	0.5117	cgmp-pkg signaling pathway
CREB3L2	MIR17HG	0.5117	insulin resistance
CREB3L2	MIR17HG	0.5117	camp signaling pathway
CREB3L2	SNHG16	0.9818	cgmp-pkg signaling pathway
CREB3L2	SNHG16	0.9818	insulin resistance
CREB3L2	SNHG16	0.9818	camp signaling pathway
CTTN	SENCR	0.5117	tight junction
CTTN	SBF2-AS1	0.5117	tight junction
CTTN	STXBP5-AS1	0.5117	tight junction
CTTN	MIR17HG	0.5117	tight junction
CTTN	CRNDE	0.5117	tight junction
CTTN	TFAP2A-AS2	0.5117	tight junction
CTTN	CISTR	0.5117	tight junction
CTTN	lincZFP161	0.5117	tight junction
CTTN	lincMTX2	0.5117	tight junction
CTTN	lncRNA-LBCS	0.5117	tight junction
ENAH	XIST	0.5117	regulation of actin cytoskeleton
ENAH	FENDRR	0.5117	regulation of actin cytoskeleton
ENAH	CISTR	0.5117	regulation of actin cytoskeleton
ENAH	AL158175.1	0.5117	regulation of actin cytoskeleton
ENAH	lincTNS1	0.5117	regulation of actin cytoskeleton
ENAH	lincZFP161	0.5117	regulation of actin cytoskeleton
ENAH	AL022311.1	0.5117	regulation of actin cytoskeleton
ENAH	GAS5	0.5117	regulation of actin cytoskeleton
FABP5	CISTR	0.5117	ppar signaling pathway
FABP5	RAD51-AS1	0.5117	ppar signaling pathway
FGF2	AC135782.1	0.5117	signaling pathways regulating pluripotency of stem cells
FGF2	AC135782.1	0.5117	regulation of actin cytoskeleton
FGF2	FENDRR	0.5117	signaling pathways regulating pluripotency of stem cells
FGF2	FENDRR	0.5117	regulation of actin cytoskeleton
FGF2	TUG1	0.5117	signaling pathways regulating pluripotency of stem cells
FGF2	TUG1	0.5117	regulation of actin cytoskeleton
FGF2	LINC00477	0.5117	signaling pathways regulating pluripotency of stem cells
FGF2	LINC00477	0.5117	regulation of actin cytoskeleton
FGF2	RMEL3	0.9418	signaling pathways regulating pluripotency of stem cells
FGF2	RMEL3	0.9418	regulation of actin cytoskeleton
FGF2	SNHG16	0.9818	signaling pathways regulating pluripotency of stem cells
FGF2	SNHG16	0.9818	regulation of actin cytoskeleton
FGF2	MALAT1	0.5117	signaling pathways regulating pluripotency of stem cells
FGF2	MALAT1	0.5117	regulation of actin cytoskeleton
FGF2	MIR17HG	0.5117	signaling pathways regulating pluripotency of stem cells
FGF2	MIR17HG	0.5117	regulation of actin cytoskeleton
FGF2	lincTNS1	0.5117	signaling pathways regulating pluripotency of stem cells
FGF2	lincTNS1	0.5117	regulation of actin cytoskeleton
FGF2	CISTR	0.5117	signaling pathways regulating pluripotency of stem cells
FGF2	CISTR	0.5117	regulation of actin cytoskeleton
FGF2	NORAD	0.5117	signaling pathways regulating pluripotency of stem cells
FGF2	NORAD	0.5117	regulation of actin cytoskeleton
FLNC	FENDRR	0.5117	focal adhesion
FLNC	TFAP2A-AS2	0.5117	focal adhesion
FLNC	CISTR	0.5117	focal adhesion
FLNC	TUG1	0.5117	focal adhesion
FLNC	NORAD	0.5117	focal adhesion
GABBR1	RAD51-AS1	0.5117	neuroactive ligand-receptor interaction
GABBR1	RAD51-AS1	0.5117	camp signaling pathway
GABBR1	SLC25A25-AS1	0.5117	neuroactive ligand-receptor interaction
GABBR1	SLC25A25-AS1	0.5117	camp signaling pathway
GABBR1	LOC100128770	0.5117	neuroactive ligand-receptor interaction
GABBR1	LOC100128770	0.5117	camp signaling pathway
GABBR1	CISTR	0.5117	neuroactive ligand-receptor interaction
GABBR1	CISTR	0.5117	camp signaling pathway
GALM	CISTR	0.5117	glycolysis / gluconeogenesis
GALM	TUG1	0.5117	glycolysis / gluconeogenesis
GALM	MANCR	0.5117	glycolysis / gluconeogenesis
GALM	FMR1-AS1	0.5117	glycolysis / gluconeogenesis
GYS1	MALAT1	0.5117	insulin resistance
GYS1	GAS5	0.5117	insulin resistance
GYS1	lincMTX2	0.5117	insulin resistance
GYS1	CISTR	0.5117	insulin resistance
GYS1	SENCR	0.5117	insulin resistance
HAND1	ESRG	0.5117	signaling pathways regulating pluripotency of stem cells
HAND1	CISTR	0.5117	signaling pathways regulating pluripotency of stem cells
HAND1	MIRLET7BHG	0.5117	signaling pathways regulating pluripotency of stem cells
ILK	CISTR	0.5117	ppar signaling pathway
ILK	CISTR	0.5117	focal adhesion
ILK	FMR1-AS1	0.5117	ppar signaling pathway
ILK	FMR1-AS1	0.5117	focal adhesion
ILK	SNHG16	0.9818	ppar signaling pathway
ILK	SNHG16	0.9818	focal adhesion
ILK	MALAT1	0.5117	ppar signaling pathway
ILK	MALAT1	0.5117	focal adhesion
KCNMA1	HOXC-AS3	0.5117	cgmp-pkg signaling pathway
KCNMA1	AL157938.2	0.5117	cgmp-pkg signaling pathway
KCNMA1	TFAP2A-AS2	0.5117	cgmp-pkg signaling pathway
KCNMA1	MBNL1-AS1	0.982	cgmp-pkg signaling pathway
KCNMA1	SBF2-AS1	0.5117	cgmp-pkg signaling pathway
KCNMA1	MALAT1	0.5117	cgmp-pkg signaling pathway
KCNMA1	CISTR	0.5117	cgmp-pkg signaling pathway
KIF7	AC091173.1	0.5117	hedgehog signaling pathway
KIF7	CISTR	0.5117	hedgehog signaling pathway
KIF7	SENCR	0.5117	hedgehog signaling pathway
KIF7	SLC25A25-AS1	0.5117	hedgehog signaling pathway
LMO7	SNHG16	0.9818	adherens junction
LMO7	RAD51-AS1	0.5117	adherens junction
LMO7	PINK1-AS	0.5117	adherens junction
LMO7	GAS5	0.5117	adherens junction
LMO7	CISTR	0.5117	adherens junction
LMO7	TUG1	0.5117	adherens junction
MYL9	FENDRR	0.5117	cgmp-pkg signaling pathway
MYL9	FENDRR	0.5117	focal adhesion
MYL9	FENDRR	0.5117	tight junction
MYL9	FENDRR	0.5117	regulation of actin cytoskeleton
MYL9	FENDRR	0.5117	camp signaling pathway
MYL9	SENCR	0.5117	cgmp-pkg signaling pathway
MYL9	SENCR	0.5117	focal adhesion
MYL9	SENCR	0.5117	tight junction
MYL9	SENCR	0.5117	regulation of actin cytoskeleton
MYL9	SENCR	0.5117	camp signaling pathway
MYL9	SLC25A25-AS1	0.5117	cgmp-pkg signaling pathway
MYL9	SLC25A25-AS1	0.5117	focal adhesion
MYL9	SLC25A25-AS1	0.5117	tight junction
MYL9	SLC25A25-AS1	0.5117	regulation of actin cytoskeleton
MYL9	SLC25A25-AS1	0.5117	camp signaling pathway
MYL9	LINC01197	0.5117	cgmp-pkg signaling pathway
MYL9	LINC01197	0.5117	focal adhesion
MYL9	LINC01197	0.5117	tight junction
MYL9	LINC01197	0.5117	regulation of actin cytoskeleton
MYL9	LINC01197	0.5117	camp signaling pathway
MYL9	CISTR	0.5117	cgmp-pkg signaling pathway
MYL9	CISTR	0.5117	focal adhesion
MYL9	CISTR	0.5117	tight junction
MYL9	CISTR	0.5117	regulation of actin cytoskeleton
MYL9	CISTR	0.5117	camp signaling pathway
MYL9	TFAP2A-AS2	0.5117	cgmp-pkg signaling pathway
MYL9	TFAP2A-AS2	0.5117	focal adhesion
MYL9	TFAP2A-AS2	0.5117	tight junction
MYL9	TFAP2A-AS2	0.5117	regulation of actin cytoskeleton
MYL9	TFAP2A-AS2	0.5117	camp signaling pathway
NBL1	NRCP	0.5117	tgf-beta signaling pathway
NBL1	CISTR	0.5117	tgf-beta signaling pathway
NBL1	SNHG16	0.9818	tgf-beta signaling pathway
PLCD4	lnrCXCR4	0.5117	calcium signaling pathway
PLCD4	lnrCXCR4	0.5117	thyroid hormone signaling pathway
PLCD4	MALAT1	0.5117	calcium signaling pathway
PLCD4	MALAT1	0.5117	thyroid hormone signaling pathway
PLCD4	CISTR	0.5117	calcium signaling pathway
PLCD4	CISTR	0.5117	thyroid hormone signaling pathway
POLD4	CISTR	0.5117	dna replication
POLD4	SNHG16	0.9818	dna replication
POLD4	NEAT1	0.5117	dna replication
POLD4	AC008957.2	0.5117	dna replication
POLD4	lincMTX2	0.5117	dna replication
POLD4	CRNDE	0.5117	dna replication
PPP1R3C	MALAT1	0.5117	insulin resistance
PPP1R3C	AL359922.2	0.5117	insulin resistance
PPP1R3C	SENCR	0.5117	insulin resistance
PPP1R3C	SNHG1	0.5117	insulin resistance
PPP1R3C	TUG1	0.5117	insulin resistance
PPP1R3C	AL731569.1	0.5117	insulin resistance
PPP1R3C	FENDRR	0.5117	insulin resistance
PPP1R3C	CISTR	0.5117	insulin resistance
PRSS3	TFAP2A-AS2	0.5117	neuroactive ligand-receptor interaction
PRSS3	lnrCXCR4	0.5117	neuroactive ligand-receptor interaction
PRSS3	CISTR	0.5117	neuroactive ligand-receptor interaction
PSEN1	lincTNS1	0.5117	wnt signaling pathway
PSEN1	lincZFP161	0.5117	wnt signaling pathway
PSEN1	TFAP2A-AS2	0.5117	wnt signaling pathway
PSEN1	NORAD	0.5117	wnt signaling pathway
PSEN1	MALAT1	0.5117	wnt signaling pathway
PSEN1	SNHG16	0.9818	wnt signaling pathway
PSEN1	CISTR	0.5117	wnt signaling pathway
RNASEH2B	lincZFP161	0.5117	dna replication
RNASEH2B	lincMTX2	0.5117	dna replication
RNASEH2B	lincTNS1	0.5117	dna replication
RNASEH2B	FMR1-AS1	0.5117	dna replication
RNASEH2B	FENDRR	0.5117	dna replication
RNASEH2B	SNHG16	0.9818	dna replication
RNASEH2B	AL354813.1	0.5117	dna replication
RNASEH2B	CISTR	0.5117	dna replication
RNASEH2B	LOC101927497	0.5117	dna replication
SPOP	LINC00504	0.5117	hedgehog signaling pathway
SPOP	CISTR	0.5117	hedgehog signaling pathway
TLN1	FMR1-AS1	0.5117	focal adhesion
TLN1	TUG1	0.5117	focal adhesion
TLN1	CISTR	0.5117	focal adhesion
TLN1	MIRLET7BHG	0.5117	focal adhesion
TLN1	GAS5	0.5117	focal adhesion
TLN1	MIR17HG	0.5117	focal adhesion
TLN1	AC234582.1	0.5117	focal adhesion
TLN1	TFAP2A-AS2	0.5117	focal adhesion
TNFRSF1A	CISTR	0.5117	insulin resistance
TNFRSF1A	TFAP2A-AS2	0.5117	insulin resistance
TNFRSF1A	AC108134.2	0.5117	insulin resistance
VWF	CISTR	0.5117	ecm-receptor interaction
VWF	CISTR	0.5117	focal adhesion
VWF	LINC02287	0.5117	ecm-receptor interaction
VWF	LINC02287	0.5117	focal adhesion
VWF	TFAP2A-AS2	0.5117	ecm-receptor interaction
VWF	TFAP2A-AS2	0.5117	focal adhesion
WNT5A	LINC01942	0.5117	wnt signaling pathway
WNT5A	LINC01942	0.5117	hippo signaling pathway
WNT5A	LINC01942	0.5117	signaling pathways regulating pluripotency of stem cells
WNT5A	UCA1	0.9418	wnt signaling pathway
WNT5A	UCA1	0.9418	hippo signaling pathway
WNT5A	UCA1	0.9418	signaling pathways regulating pluripotency of stem cells
WNT5A	lincMTX2	0.5117	wnt signaling pathway
WNT5A	lincMTX2	0.5117	hippo signaling pathway
WNT5A	lincMTX2	0.5117	signaling pathways regulating pluripotency of stem cells
WNT5A	FENDRR	0.5117	wnt signaling pathway
WNT5A	FENDRR	0.5117	hippo signaling pathway
WNT5A	FENDRR	0.5117	signaling pathways regulating pluripotency of stem cells
WNT5A	CRNDE	0.5117	wnt signaling pathway
WNT5A	CRNDE	0.5117	hippo signaling pathway
WNT5A	CRNDE	0.5117	signaling pathways regulating pluripotency of stem cells
WNT5A	SNHG1	0.8808	wnt signaling pathway
WNT5A	SNHG1	0.8808	hippo signaling pathway
WNT5A	SNHG1	0.8808	signaling pathways regulating pluripotency of stem cells
WNT5A	MIR17HG	0.5117	wnt signaling pathway
WNT5A	MIR17HG	0.5117	hippo signaling pathway
WNT5A	MIR17HG	0.5117	signaling pathways regulating pluripotency of stem cells
WNT5A	tsRMST	0.9418	wnt signaling pathway
WNT5A	tsRMST	0.9418	hippo signaling pathway
WNT5A	tsRMST	0.9418	signaling pathways regulating pluripotency of stem cells
WNT5A	TUG1	0.5117	wnt signaling pathway
WNT5A	TUG1	0.5117	hippo signaling pathway
WNT5A	TUG1	0.5117	signaling pathways regulating pluripotency of stem cells
WNT5A	CISTR	0.5117	wnt signaling pathway
WNT5A	CISTR	0.5117	hippo signaling pathway
WNT5A	CISTR	0.5117	signaling pathways regulating pluripotency of stem cells
CTNNA1	FENDRR	0.5117	hippo signaling pathway
CTNNA1	FENDRR	0.5117	adherens junction
CTNNA1	STXBP5-AS1	0.5117	hippo signaling pathway
CTNNA1	STXBP5-AS1	0.5117	adherens junction
CTNNA1	MANCR	0.5117	hippo signaling pathway
CTNNA1	MANCR	0.5117	adherens junction
CTNNA1	NORAD	0.5117	hippo signaling pathway
CTNNA1	NORAD	0.5117	adherens junction
CTNNA1	lincTNS1	0.5117	hippo signaling pathway
CTNNA1	lincTNS1	0.5117	adherens junction
CTNNA1	NRAV	0.5117	hippo signaling pathway
CTNNA1	NRAV	0.5117	adherens junction
CTNNA1	AL132655.2	0.5117	hippo signaling pathway
CTNNA1	AL132655.2	0.5117	adherens junction
CTNNA1	lincMTX2	0.5117	hippo signaling pathway
CTNNA1	lincMTX2	0.5117	adherens junction
CTNNA1	CRNDE	0.5117	hippo signaling pathway
CTNNA1	CRNDE	0.5117	adherens junction
CTNNA1	SNHG16	0.9818	hippo signaling pathway
CTNNA1	SNHG16	0.9818	adherens junction
DAAM2	STXBP5-AS1	0.5117	wnt signaling pathway
DAAM2	LINC00673	0.5117	wnt signaling pathway
DAAM2	lincMTX2	0.5117	wnt signaling pathway
DAAM2	lnrCXCR4	0.5117	wnt signaling pathway
DAAM2	CRNDE	0.5117	wnt signaling pathway
FGF7	TFAP2A-AS2	0.5117	regulation of actin cytoskeleton
FGF7	FENDRR	0.5117	regulation of actin cytoskeleton
FGF7	lincMTX2	0.5117	regulation of actin cytoskeleton
FGF7	NORAD	0.5117	regulation of actin cytoskeleton
FGF7	CRNDE	0.5117	regulation of actin cytoskeleton
FGF7	LINC00958	0.5117	regulation of actin cytoskeleton
FGF7	MIR17HG	0.5117	regulation of actin cytoskeleton
FGF7	FMR1-AS1	0.5117	regulation of actin cytoskeleton
FGF7	TUG1	0.5117	regulation of actin cytoskeleton
FMOD	CRNDE	0.5117	tgf-beta signaling pathway
FMOD	lincMTX2	0.5117	tgf-beta signaling pathway
FMOD	STXBP5-AS1	0.5117	tgf-beta signaling pathway
FMOD	FAM13A-AS1	0.5117	tgf-beta signaling pathway
FMOD	TFAP2A-AS2	0.5117	tgf-beta signaling pathway
FMOD	lincTNS1	0.5117	tgf-beta signaling pathway
FMOD	FENDRR	0.5117	tgf-beta signaling pathway
ITGA8	lincZFP161	0.5117	regulation of actin cytoskeleton
ITGA8	lincZFP161	0.5117	ecm-receptor interaction
ITGA8	lincZFP161	0.5117	focal adhesion
ITGA8	CRNDE	0.5117	regulation of actin cytoskeleton
ITGA8	CRNDE	0.5117	ecm-receptor interaction
ITGA8	CRNDE	0.5117	focal adhesion
ITGA8	TUG1	0.5117	regulation of actin cytoskeleton
ITGA8	TUG1	0.5117	ecm-receptor interaction
ITGA8	TUG1	0.5117	focal adhesion
ITGA8	lincTNS1	0.5117	regulation of actin cytoskeleton
ITGA8	lincTNS1	0.5117	ecm-receptor interaction
ITGA8	lincTNS1	0.5117	focal adhesion
ITGA8	FENDRR	0.5117	regulation of actin cytoskeleton
ITGA8	FENDRR	0.5117	ecm-receptor interaction
ITGA8	FENDRR	0.5117	focal adhesion
ITGA8	LOC101928100	0.5117	regulation of actin cytoskeleton
ITGA8	LOC101928100	0.5117	ecm-receptor interaction
ITGA8	LOC101928100	0.5117	focal adhesion
LPAR3	LOC101928418	0.5117	neuroactive ligand-receptor interaction
LPAR3	NORAD	0.5117	neuroactive ligand-receptor interaction
LPAR3	SLC25A25-AS1	0.5117	neuroactive ligand-receptor interaction
LPAR3	TUG1	0.5117	neuroactive ligand-receptor interaction
LPAR3	CRNDE	0.5117	neuroactive ligand-receptor interaction
MYL6	LINC00664	0.5117	tight junction
MYL6	MIR17HG	0.5117	tight junction
MYL6	FENDRR	0.5117	tight junction
MYL6	NORAD	0.5117	tight junction
MYL6	SENCR	0.5117	tight junction
MYL6	STXBP5-AS1	0.5117	tight junction
MYL6	CRNDE	0.5117	tight junction
MYL6	RAD51-AS1	0.5117	tight junction
MYL6	GAS5	0.5117	tight junction
PDE5A	CRNDE	0.5117	cgmp-pkg signaling pathway
PDE5A	FMR1-AS1	0.5117	cgmp-pkg signaling pathway
PDE5A	lincMTX2	0.5117	cgmp-pkg signaling pathway
PDE5A	TUG1	0.5117	cgmp-pkg signaling pathway
PDE5A	MALAT1	0.5117	cgmp-pkg signaling pathway
PDE5A	STXBP5-AS1	0.5117	cgmp-pkg signaling pathway
PGM1	MIRLET7BHG	0.5117	glycolysis / gluconeogenesis
PGM1	NORAD	0.5117	glycolysis / gluconeogenesis
PGM1	RAD51-AS1	0.5117	glycolysis / gluconeogenesis
PGM1	lincMTX2	0.5117	glycolysis / gluconeogenesis
PGM1	FENDRR	0.5117	glycolysis / gluconeogenesis
PGM1	CRNDE	0.5117	glycolysis / gluconeogenesis
PGM1	MALAT1	0.5117	glycolysis / gluconeogenesis
RGMA	STXBP5-AS1	0.5117	tgf-beta signaling pathway
RGMA	CRNDE	0.5117	tgf-beta signaling pathway
RGMA	lincMTX2	0.5117	tgf-beta signaling pathway
RGMA	NRCP	0.5117	tgf-beta signaling pathway
RGMA	AC132825.3	0.5117	tgf-beta signaling pathway
RGMA	LINC02069	0.5117	tgf-beta signaling pathway
ROCK2	LAMA5-AS1	0.5117	cgmp-pkg signaling pathway
ROCK2	LAMA5-AS1	0.5117	focal adhesion
ROCK2	LAMA5-AS1	0.5117	wnt signaling pathway
ROCK2	LAMA5-AS1	0.5117	tight junction
ROCK2	LAMA5-AS1	0.5117	camp signaling pathway
ROCK2	LAMA5-AS1	0.5117	regulation of actin cytoskeleton
ROCK2	lincMTX2	0.5117	cgmp-pkg signaling pathway
ROCK2	lincMTX2	0.5117	focal adhesion
ROCK2	lincMTX2	0.5117	wnt signaling pathway
ROCK2	lincMTX2	0.5117	tight junction
ROCK2	lincMTX2	0.5117	camp signaling pathway
ROCK2	lincMTX2	0.5117	regulation of actin cytoskeleton
ROCK2	CRNDE	0.5117	cgmp-pkg signaling pathway
ROCK2	CRNDE	0.5117	focal adhesion
ROCK2	CRNDE	0.5117	wnt signaling pathway
ROCK2	CRNDE	0.5117	tight junction
ROCK2	CRNDE	0.5117	camp signaling pathway
ROCK2	CRNDE	0.5117	regulation of actin cytoskeleton
ROCK2	TRERNA1	0.7311	cgmp-pkg signaling pathway
ROCK2	TRERNA1	0.7311	focal adhesion
ROCK2	TRERNA1	0.7311	wnt signaling pathway
ROCK2	TRERNA1	0.7311	tight junction
ROCK2	TRERNA1	0.7311	camp signaling pathway
ROCK2	TRERNA1	0.7311	regulation of actin cytoskeleton
ROCK2	lincTNS1	0.5117	cgmp-pkg signaling pathway
ROCK2	lincTNS1	0.5117	focal adhesion
ROCK2	lincTNS1	0.5117	wnt signaling pathway
ROCK2	lincTNS1	0.5117	tight junction
ROCK2	lincTNS1	0.5117	camp signaling pathway
ROCK2	lincTNS1	0.5117	regulation of actin cytoskeleton
ROCK2	STXBP5-AS1	0.5117	cgmp-pkg signaling pathway
ROCK2	STXBP5-AS1	0.5117	focal adhesion
ROCK2	STXBP5-AS1	0.5117	wnt signaling pathway
ROCK2	STXBP5-AS1	0.5117	tight junction
ROCK2	STXBP5-AS1	0.5117	camp signaling pathway
ROCK2	STXBP5-AS1	0.5117	regulation of actin cytoskeleton
ROCK2	LINC00673	0.5117	cgmp-pkg signaling pathway
ROCK2	LINC00673	0.5117	focal adhesion
ROCK2	LINC00673	0.5117	wnt signaling pathway
ROCK2	LINC00673	0.5117	tight junction
ROCK2	LINC00673	0.5117	camp signaling pathway
ROCK2	LINC00673	0.5117	regulation of actin cytoskeleton
RRAS	STXBP5-AS1	0.5117	regulation of actin cytoskeleton
RRAS	STXBP5-AS1	0.5117	camp signaling pathway
RRAS	TUG1	0.5117	regulation of actin cytoskeleton
RRAS	TUG1	0.5117	camp signaling pathway
RRAS	lincMTX2	0.5117	regulation of actin cytoskeleton
RRAS	lincMTX2	0.5117	camp signaling pathway
RRAS	CRNDE	0.5117	regulation of actin cytoskeleton
RRAS	CRNDE	0.5117	camp signaling pathway
RRAS	NRAV	0.5117	regulation of actin cytoskeleton
RRAS	NRAV	0.5117	camp signaling pathway
SFRP2	CRNDE	0.5117	wnt signaling pathway
SFRP2	lincMTX2	0.5117	wnt signaling pathway
SFRP4	NORAD	0.5117	wnt signaling pathway
SFRP4	lincMTX2	0.5117	wnt signaling pathway
SFRP4	CRNDE	0.5117	wnt signaling pathway
SFRP4	STXBP5-AS1	0.5117	wnt signaling pathway
SFRP4	LINC00958	0.5117	wnt signaling pathway
SFRP4	AC016705.1	0.5117	wnt signaling pathway
SFRP4	lnrCXCR4	0.5117	wnt signaling pathway
SHC4	LOC105375166	0.5117	focal adhesion
SHC4	lincMTX2	0.5117	focal adhesion
SHC4	MALAT1	0.5117	focal adhesion
SHC4	LINC01216	0.5117	focal adhesion
SHC4	CRNDE	0.5117	focal adhesion
THBS4	CRNDE	0.5117	ecm-receptor interaction
THBS4	CRNDE	0.5117	focal adhesion
THBS4	FMR1-AS1	0.5117	ecm-receptor interaction
THBS4	FMR1-AS1	0.5117	focal adhesion
THBS4	TFAP2A-AS2	0.5117	ecm-receptor interaction
THBS4	TFAP2A-AS2	0.5117	focal adhesion
THBS4	lnrCXCR4	0.5117	ecm-receptor interaction
THBS4	lnrCXCR4	0.5117	focal adhesion
THBS4	AL137786.1	0.5117	ecm-receptor interaction
THBS4	AL137786.1	0.5117	focal adhesion
TNC	MALAT1	0.5117	focal adhesion
TNC	MALAT1	0.5117	ecm-receptor interaction
TNC	AL117339.4	0.5117	focal adhesion
TNC	AL117339.4	0.5117	ecm-receptor interaction
TNC	lincMTX2	0.5117	focal adhesion
TNC	lincMTX2	0.5117	ecm-receptor interaction
TNC	CRNDE	0.5117	focal adhesion
TNC	CRNDE	0.5117	ecm-receptor interaction
TNC	LOC101927497	0.5117	focal adhesion
TNC	LOC101927497	0.5117	ecm-receptor interaction
TNC	TUG1	0.5117	focal adhesion
TNC	TUG1	0.5117	ecm-receptor interaction
JAM3	Z95331.1	0.5117	tight junction
JAM3	SLC25A25-AS1	0.5117	tight junction
JAM3	FENDRR	0.5117	tight junction
MEIS1	lincTNS1	0.5117	signaling pathways regulating pluripotency of stem cells
MEIS1	lincZFP161	0.5117	signaling pathways regulating pluripotency of stem cells
MEIS1	FENDRR	0.5117	signaling pathways regulating pluripotency of stem cells
MEIS1	AC109439.2	0.5117	signaling pathways regulating pluripotency of stem cells
STK3	MANCR	0.5117	hippo signaling pathway
STK3	AC104964.3	0.5117	hippo signaling pathway
STK3	AC100803.3	0.5117	hippo signaling pathway
FOXO1	H19	0.8808	insulin resistance
FOXO1	H19	0.8808	thyroid hormone signaling pathway
FOXO1	LINC00958	0.5117	insulin resistance
FOXO1	LINC00958	0.5117	thyroid hormone signaling pathway
FOXO1	SBF2-AS1	0.5117	insulin resistance
FOXO1	SBF2-AS1	0.5117	thyroid hormone signaling pathway
FOXO1	DLEU2	0.5117	insulin resistance
FOXO1	DLEU2	0.5117	thyroid hormone signaling pathway
FOXO1	STXBP5-AS1	0.5117	insulin resistance
FOXO1	STXBP5-AS1	0.5117	thyroid hormone signaling pathway
FOXO1	TFAP2A-AS2	0.5117	insulin resistance
FOXO1	TFAP2A-AS2	0.5117	thyroid hormone signaling pathway
RSPO2	NORAD	0.5117	wnt signaling pathway
RSPO2	DLEU2	0.5117	wnt signaling pathway
POLE3	DRAIC	0.5117	dna replication
POLE3	MIR17HG	0.5117	dna replication
POLE3	SNHG16	0.9818	dna replication
PTGER1	DRAIC	0.5117	neuroactive ligand-receptor interaction
PTGER1	DRAIC	0.5117	calcium signaling pathway
PTGER1	lnrCXCR4	0.5117	neuroactive ligand-receptor interaction
PTGER1	lnrCXCR4	0.5117	calcium signaling pathway
RNASEH2C	NRAV	0.5117	dna replication
RNASEH2C	DRAIC	0.5117	dna replication
RNASEH2C	lincZFP161	0.5117	dna replication
RYR3	lnrCXCR4	0.5117	calcium signaling pathway
RYR3	DRAIC	0.5117	calcium signaling pathway
VDAC2	SNHG16	0.9818	cgmp-pkg signaling pathway
VDAC2	SNHG16	0.9818	calcium signaling pathway
VDAC2	DRAIC	0.5117	cgmp-pkg signaling pathway
VDAC2	DRAIC	0.5117	calcium signaling pathway
VDAC2	TFAP2A-AS2	0.5117	cgmp-pkg signaling pathway
VDAC2	TFAP2A-AS2	0.5117	calcium signaling pathway
VDAC2	RAD51-AS1	0.5117	cgmp-pkg signaling pathway
VDAC2	RAD51-AS1	0.5117	calcium signaling pathway
RSPO1	AL034417.2	0.5117	wnt signaling pathway
RSPO1	NORAD	0.5117	wnt signaling pathway
RSPO1	DSCAM-AS1	0.5117	wnt signaling pathway
TGFBR1	SNHG16	0.9818	adherens junction
TGFBR1	SNHG16	0.9818	tgf-beta signaling pathway
TGFBR1	SNHG16	0.9818	hippo signaling pathway
TGFBR1	SENCR	0.5117	adherens junction
TGFBR1	SENCR	0.5117	tgf-beta signaling pathway
TGFBR1	SENCR	0.5117	hippo signaling pathway
TGFBR1	AC108134.2	0.5117	adherens junction
TGFBR1	AC108134.2	0.5117	tgf-beta signaling pathway
TGFBR1	AC108134.2	0.5117	hippo signaling pathway
TGFBR1	HELLPAR	0.5117	adherens junction
TGFBR1	HELLPAR	0.5117	tgf-beta signaling pathway
TGFBR1	HELLPAR	0.5117	hippo signaling pathway
TGFBR1	LINC00641	0.5117	adherens junction
TGFBR1	LINC00641	0.5117	tgf-beta signaling pathway
TGFBR1	LINC00641	0.5117	hippo signaling pathway
TGFBR1	FENDRR	0.5117	adherens junction
TGFBR1	FENDRR	0.5117	tgf-beta signaling pathway
TGFBR1	FENDRR	0.5117	hippo signaling pathway
TGFBR1	EPB41L4A-DT	0.7784	adherens junction
TGFBR1	EPB41L4A-DT	0.7784	tgf-beta signaling pathway
TGFBR1	EPB41L4A-DT	0.7784	hippo signaling pathway
TGFBR1	GAS5	0.5117	adherens junction
TGFBR1	GAS5	0.5117	tgf-beta signaling pathway
TGFBR1	GAS5	0.5117	hippo signaling pathway
FZD7	LOC106660606	0.5117	hippo signaling pathway
FZD7	LOC106660606	0.5117	signaling pathways regulating pluripotency of stem cells
FZD7	LOC106660606	0.5117	wnt signaling pathway
FZD7	lincTNS1	0.5117	hippo signaling pathway
FZD7	lincTNS1	0.5117	signaling pathways regulating pluripotency of stem cells
FZD7	lincTNS1	0.5117	wnt signaling pathway
FZD7	FENDRR	0.5117	hippo signaling pathway
FZD7	FENDRR	0.5117	signaling pathways regulating pluripotency of stem cells
FZD7	FENDRR	0.5117	wnt signaling pathway
FZD7	GAS5	0.5117	hippo signaling pathway
FZD7	GAS5	0.5117	signaling pathways regulating pluripotency of stem cells
FZD7	GAS5	0.5117	wnt signaling pathway
FZD7	lincZFP161	0.5117	hippo signaling pathway
FZD7	lincZFP161	0.5117	signaling pathways regulating pluripotency of stem cells
FZD7	lincZFP161	0.5117	wnt signaling pathway
FZD7	MALAT1	0.5117	hippo signaling pathway
FZD7	MALAT1	0.5117	signaling pathways regulating pluripotency of stem cells
FZD7	MALAT1	0.5117	wnt signaling pathway
LAMC1	FENDRR	0.5117	focal adhesion
LAMC1	FENDRR	0.5117	ecm-receptor interaction
LAMC1	lincMTX2	0.5117	focal adhesion
LAMC1	lincMTX2	0.5117	ecm-receptor interaction
LAMC1	XIST	0.5117	focal adhesion
LAMC1	XIST	0.5117	ecm-receptor interaction
LAMC1	SENCR	0.5117	focal adhesion
LAMC1	SENCR	0.5117	ecm-receptor interaction
LAMC1	lnrCXCR4	0.5117	focal adhesion
LAMC1	lnrCXCR4	0.5117	ecm-receptor interaction
LAMC1	AL109976.1	0.5117	focal adhesion
LAMC1	AL109976.1	0.5117	ecm-receptor interaction
LAMC1	lincTNS1	0.5117	focal adhesion
LAMC1	lincTNS1	0.5117	ecm-receptor interaction
LAMC1	TUG1	0.5117	focal adhesion
LAMC1	TUG1	0.5117	ecm-receptor interaction
LAMC1	SLC25A25-AS1	0.5117	focal adhesion
LAMC1	SLC25A25-AS1	0.5117	ecm-receptor interaction
LAMC1	AL049543.1	0.5117	focal adhesion
LAMC1	AL049543.1	0.5117	ecm-receptor interaction
LAMC1	MIR17HG	0.5117	focal adhesion
LAMC1	MIR17HG	0.5117	ecm-receptor interaction
LAMC1	AL365181.1	0.5117	focal adhesion
LAMC1	AL365181.1	0.5117	ecm-receptor interaction
LAMC1	SNHG16	0.9818	focal adhesion
LAMC1	SNHG16	0.9818	ecm-receptor interaction
LAMC1	AC103702.1	0.5117	focal adhesion
LAMC1	AC103702.1	0.5117	ecm-receptor interaction
LAMC1	NORAD	0.5117	focal adhesion
LAMC1	NORAD	0.5117	ecm-receptor interaction
PFN1	MIR17HG	0.5117	regulation of actin cytoskeleton
PFN1	MIRLET7BHG	0.5117	regulation of actin cytoskeleton
PFN1	AC234582.1	0.5117	regulation of actin cytoskeleton
PFN1	LINC00645	0.5117	regulation of actin cytoskeleton
PFN1	FENDRR	0.5117	regulation of actin cytoskeleton
PFN1	SNHG16	0.9818	regulation of actin cytoskeleton
PFN1	NRAV	0.5117	regulation of actin cytoskeleton
PFN1	GAS5	0.5117	regulation of actin cytoskeleton
PPP1R12A	STXBP5-AS1	0.5117	regulation of actin cytoskeleton
PPP1R12A	STXBP5-AS1	0.5117	focal adhesion
PPP1R12A	STXBP5-AS1	0.5117	cgmp-pkg signaling pathway
PPP1R12A	STXBP5-AS1	0.5117	camp signaling pathway
PPP1R12A	AC103702.1	0.5117	regulation of actin cytoskeleton
PPP1R12A	AC103702.1	0.5117	focal adhesion
PPP1R12A	AC103702.1	0.5117	cgmp-pkg signaling pathway
PPP1R12A	AC103702.1	0.5117	camp signaling pathway
PPP1R12A	RAD51-AS1	0.5117	regulation of actin cytoskeleton
PPP1R12A	RAD51-AS1	0.5117	focal adhesion
PPP1R12A	RAD51-AS1	0.5117	cgmp-pkg signaling pathway
PPP1R12A	RAD51-AS1	0.5117	camp signaling pathway
PPP1R12A	FENDRR	0.5117	regulation of actin cytoskeleton
PPP1R12A	FENDRR	0.5117	focal adhesion
PPP1R12A	FENDRR	0.5117	cgmp-pkg signaling pathway
PPP1R12A	FENDRR	0.5117	camp signaling pathway
PRICKLE2	TFAP2A-AS2	0.5117	wnt signaling pathway
PRICKLE2	SNHG1	0.5117	wnt signaling pathway
PRICKLE2	FENDRR	0.5117	wnt signaling pathway
PRICKLE2	STXBP5-AS1	0.5117	wnt signaling pathway
PRICKLE2	lincTNS1	0.5117	wnt signaling pathway
PRICKLE2	lincMTX2	0.5117	wnt signaling pathway
PTGER2	lincTNS1	0.5117	neuroactive ligand-receptor interaction
PTGER2	lincTNS1	0.5117	camp signaling pathway
PTGER2	FENDRR	0.5117	neuroactive ligand-receptor interaction
PTGER2	FENDRR	0.5117	camp signaling pathway
PTGER2	TUG1	0.5117	neuroactive ligand-receptor interaction
PTGER2	TUG1	0.5117	camp signaling pathway
PTGER2	AL139002.1	0.5117	neuroactive ligand-receptor interaction
PTGER2	AL139002.1	0.5117	camp signaling pathway
PTGER2	lincZFP161	0.5117	neuroactive ligand-receptor interaction
PTGER2	lincZFP161	0.5117	camp signaling pathway
PTGER2	MALAT1	0.5117	neuroactive ligand-receptor interaction
PTGER2	MALAT1	0.5117	camp signaling pathway
SCIN	lincZFP161	0.5117	regulation of actin cytoskeleton
SCIN	LINC00673	0.5117	regulation of actin cytoskeleton
SCIN	lincTNS1	0.5117	regulation of actin cytoskeleton
SCIN	FENDRR	0.5117	regulation of actin cytoskeleton
SCIN	TUG1	0.5117	regulation of actin cytoskeleton
SLC25A4	FENDRR	0.5117	calcium signaling pathway
SLC25A4	FENDRR	0.5117	cgmp-pkg signaling pathway
SLC25A4	MIRLET7BHG	0.5117	calcium signaling pathway
SLC25A4	MIRLET7BHG	0.5117	cgmp-pkg signaling pathway
SLC25A4	NRAV	0.5117	calcium signaling pathway
SLC25A4	NRAV	0.5117	cgmp-pkg signaling pathway
SLC25A4	AC234582.1	0.5117	calcium signaling pathway
SLC25A4	AC234582.1	0.5117	cgmp-pkg signaling pathway
SLC25A4	lincTNS1	0.5117	calcium signaling pathway
SLC25A4	lincTNS1	0.5117	cgmp-pkg signaling pathway
SLC27A4	SLC25A25-AS1	0.5117	ppar signaling pathway
SLC27A4	SLC25A25-AS1	0.5117	insulin resistance
SLC27A4	XIST	0.5117	ppar signaling pathway
SLC27A4	XIST	0.5117	insulin resistance
SLC27A4	lincTNS1	0.5117	ppar signaling pathway
SLC27A4	lincTNS1	0.5117	insulin resistance
SLC27A4	FENDRR	0.5117	ppar signaling pathway
SLC27A4	FENDRR	0.5117	insulin resistance
STIM1	FENDRR	0.5117	calcium signaling pathway
STIM1	TUG1	0.5117	calcium signaling pathway
STIM1	MIR17HG	0.5117	calcium signaling pathway
TUBA1A	NRAV	0.5117	tight junction
TUBA1A	FENDRR	0.5117	tight junction
TUBA1A	TFAP2A-AS2	0.5117	tight junction
TUBA1A	MALAT1	0.5117	tight junction
TUBA1A	lincTNS1	0.5117	tight junction
TUBA1A	STXBP5-AS1	0.5117	tight junction
TUBA1A	lincMTX2	0.5117	tight junction
TUBA1A	AP003393.1	0.5117	tight junction
TUBA1A	AC103702.1	0.5117	tight junction
TUBA1A	lnrCXCR4	0.5117	tight junction
TUBA1B	AL132655.2	0.5117	tight junction
TUBA1B	LINC01783	0.5117	tight junction
TUBA1B	FENDRR	0.5117	tight junction
TUBA1B	SNHG16	0.9818	tight junction
TUBA1B	AL445490.1	0.5117	tight junction
TUBA1B	SLC25A25-AS1	0.5117	tight junction
TUBA1B	MIRLET7BHG	0.5117	tight junction
TUBA1B	lincMTX2	0.5117	tight junction
TUBA1C	MIR17HG	0.5117	tight junction
TUBA1C	FENDRR	0.5117	tight junction
TUBA1C	LOC106660606	0.5117	tight junction
TUBA1C	MALAT1	0.5117	tight junction
TUBA1C	AL031587.6	0.5117	tight junction
TUBA1C	MIRLET7BHG	0.5117	tight junction
TUBA1C	SLC25A25-AS1	0.5117	tight junction
TUBA1C	lincMTX2	0.5117	tight junction
TUBA1C	SNHG16	0.9818	tight junction
TUBA1C	AL132655.2	0.5117	tight junction
ZYX	TUG1	0.5117	focal adhesion
ZYX	MALAT1	0.5117	focal adhesion
ZYX	TFAP2A-AS2	0.5117	focal adhesion
ZYX	FENDRR	0.5117	focal adhesion
RPA1	FMR1-AS1	0.5117	dna replication
RPA1	RAD51-AS1	0.5117	dna replication
RPA1	LINC02227	0.5117	dna replication
RPA1	SNHG16	0.9818	dna replication
GP9	GAS5	0.5117	ecm-receptor interaction
LRP2	AL138899.1	0.5117	hedgehog signaling pathway
LRP2	lnrCXCR4	0.5117	hedgehog signaling pathway
LRP2	GAS5	0.5117	hedgehog signaling pathway
PFKP	SBF2-AS1	0.5117	glycolysis / gluconeogenesis
PFKP	SBF2-AS1	0.5117	thyroid hormone signaling pathway
PFKP	RAD51-AS1	0.5117	glycolysis / gluconeogenesis
PFKP	RAD51-AS1	0.5117	thyroid hormone signaling pathway
PFKP	lincZFP161	0.5117	glycolysis / gluconeogenesis
PFKP	lincZFP161	0.5117	thyroid hormone signaling pathway
PFKP	SNHG16	0.9818	glycolysis / gluconeogenesis
PFKP	SNHG16	0.9818	thyroid hormone signaling pathway
PFKP	GAS5	0.5117	glycolysis / gluconeogenesis
PFKP	GAS5	0.5117	thyroid hormone signaling pathway
PLN	GAS5	0.5117	calcium signaling pathway
PLN	GAS5	0.5117	thyroid hormone signaling pathway
PLN	GAS5	0.5117	camp signaling pathway
PLN	GAS5	0.5117	cgmp-pkg signaling pathway
SLC25A6	AC108134.2	0.5117	calcium signaling pathway
SLC25A6	AC108134.2	0.5117	cgmp-pkg signaling pathway
SLC25A6	NRAV	0.5117	calcium signaling pathway
SLC25A6	NRAV	0.5117	cgmp-pkg signaling pathway
SLC25A6	GAS5	0.5117	calcium signaling pathway
SLC25A6	GAS5	0.5117	cgmp-pkg signaling pathway
SLC25A6	TUG1	0.5117	calcium signaling pathway
SLC25A6	TUG1	0.5117	cgmp-pkg signaling pathway
WNT2B	WSPAR	0.8808	signaling pathways regulating pluripotency of stem cells
WNT2B	WSPAR	0.8808	wnt signaling pathway
WNT2B	WSPAR	0.8808	hippo signaling pathway
WNT2B	MALAT1	0.5117	signaling pathways regulating pluripotency of stem cells
WNT2B	MALAT1	0.5117	wnt signaling pathway
WNT2B	MALAT1	0.5117	hippo signaling pathway
WNT2B	AC096708.3	0.5117	signaling pathways regulating pluripotency of stem cells
WNT2B	AC096708.3	0.5117	wnt signaling pathway
WNT2B	AC096708.3	0.5117	hippo signaling pathway
WNT2B	LOC101927497	0.5117	signaling pathways regulating pluripotency of stem cells
WNT2B	LOC101927497	0.5117	wnt signaling pathway
WNT2B	LOC101927497	0.5117	hippo signaling pathway
WNT2B	lnrCXCR4	0.5117	signaling pathways regulating pluripotency of stem cells
WNT2B	lnrCXCR4	0.5117	wnt signaling pathway
WNT2B	lnrCXCR4	0.5117	hippo signaling pathway
WNT2B	GAS5	0.5117	signaling pathways regulating pluripotency of stem cells
WNT2B	GAS5	0.5117	wnt signaling pathway
WNT2B	GAS5	0.5117	hippo signaling pathway
WIF1	HOTAIR	0.8687	wnt signaling pathway
WIF1	AC015802.3	0.5117	wnt signaling pathway
TEAD3	TFAP2A-AS2	0.5117	hippo signaling pathway
TEAD3	lincMTX2	0.5117	hippo signaling pathway
TEAD3	HYMAI	0.5117	hippo signaling pathway
TEAD3	TUG1	0.5117	hippo signaling pathway
NKD1	MIRLET7BHG	0.5117	hippo signaling pathway
NKD1	MIRLET7BHG	0.5117	wnt signaling pathway
NKD1	lnrCXCR4	0.5117	hippo signaling pathway
NKD1	lnrCXCR4	0.5117	wnt signaling pathway
NKD1	LINC00167	0.5117	hippo signaling pathway
NKD1	LINC00167	0.5117	wnt signaling pathway
NKD1	LINC00471	0.5117	hippo signaling pathway
NKD1	LINC00471	0.5117	wnt signaling pathway
NKD1	TFAP2A-AS2	0.5117	hippo signaling pathway
NKD1	TFAP2A-AS2	0.5117	wnt signaling pathway
MYL2	lnrCXCR4	0.5117	tight junction
MYL2	lnrCXCR4	0.5117	focal adhesion
MYL2	lnrCXCR4	0.5117	regulation of actin cytoskeleton
MYL2	LINC00958	0.5117	tight junction
MYL2	LINC00958	0.5117	focal adhesion
MYL2	LINC00958	0.5117	regulation of actin cytoskeleton
MYL2	TFAP2A-AS2	0.5117	tight junction
MYL2	TFAP2A-AS2	0.5117	focal adhesion
MYL2	TFAP2A-AS2	0.5117	regulation of actin cytoskeleton
PRSS2	TFAP2A-AS2	0.5117	neuroactive ligand-receptor interaction
PRSS2	AL136172.1	0.5117	neuroactive ligand-receptor interaction
PRSS2	LINC00958	0.5117	neuroactive ligand-receptor interaction
RSPO3	TFAP2A-AS2	0.5117	wnt signaling pathway
RSPO3	LINC00958	0.5117	wnt signaling pathway
RXFP2	TFAP2A-AS2	0.5117	neuroactive ligand-receptor interaction
RXFP2	LINC00958	0.5117	neuroactive ligand-receptor interaction
SUCNR1	NORAD	0.5117	camp signaling pathway
SUCNR1	AC006141.1	0.5117	camp signaling pathway
SUCNR1	LINC00958	0.5117	camp signaling pathway
SUCNR1	lnrCXCR4	0.5117	camp signaling pathway
VIP	LINC00958	0.5117	camp signaling pathway
VIP	LINC00958	0.5117	neuroactive ligand-receptor interaction
MRVI1	lnrCXCR4	0.5117	cgmp-pkg signaling pathway
MRVI1	SENCR	0.5117	cgmp-pkg signaling pathway
MRVI1	MALAT1	0.5117	cgmp-pkg signaling pathway
PLCB3	MALAT1	0.5117	wnt signaling pathway
PLCB3	MALAT1	0.5117	cgmp-pkg signaling pathway
PLCB3	MALAT1	0.5117	thyroid hormone signaling pathway
PLCB3	MALAT1	0.5117	calcium signaling pathway
PYGM	MALAT1	0.5117	insulin resistance
PYGM	TFAP2A-AS2	0.5117	insulin resistance
PYGM	NRAV	0.5117	insulin resistance
PYGM	RAD51-AS1	0.5117	insulin resistance
SLC2A4	MIR17HG	0.5117	insulin resistance
PPP1R12B	AL357793.1	0.5117	regulation of actin cytoskeleton
PPP1R12B	AL357793.1	0.5117	focal adhesion
PPP1R12B	TSIX	0.5117	regulation of actin cytoskeleton
PPP1R12B	TSIX	0.5117	focal adhesion
PPP1R12B	NORAD	0.5117	regulation of actin cytoskeleton
PPP1R12B	NORAD	0.5117	focal adhesion
PPP1R12B	SNHG16	0.9818	regulation of actin cytoskeleton
PPP1R12B	SNHG16	0.9818	focal adhesion
POLE4	NRAV	0.5117	dna replication
POLE4	SNHG16	0.9818	dna replication
VIPR2	AC003681.1	0.5117	neuroactive ligand-receptor interaction
VIPR2	AC003681.1	0.5117	camp signaling pathway
ACSL5	AC079336.5	0.5117	ppar signaling pathway
ACSL5	SLC25A25-AS1	0.5117	ppar signaling pathway
ACSL5	TFAP2A-AS2	0.5117	ppar signaling pathway
ACSL5	FENDRR	0.5117	ppar signaling pathway
ACSL5	DRAIC	0.5117	ppar signaling pathway
ACSL5	AP002387.2	0.5117	ppar signaling pathway
ACSL5	lincZFP161	0.5117	ppar signaling pathway
ACSL5	lincTNS1	0.5117	ppar signaling pathway
ACSL5	TUG1	0.5117	ppar signaling pathway
ACSS1	TFAP2A-AS2	0.5117	glycolysis / gluconeogenesis
ACSS1	NORAD	0.5117	glycolysis / gluconeogenesis
ACTN1	FENDRR	0.5117	regulation of actin cytoskeleton
ACTN1	FENDRR	0.5117	adherens junction
ACTN1	FENDRR	0.5117	tight junction
ACTN1	FENDRR	0.5117	focal adhesion
ACTN1	SLC25A25-AS1	0.5117	regulation of actin cytoskeleton
ACTN1	SLC25A25-AS1	0.5117	adherens junction
ACTN1	SLC25A25-AS1	0.5117	tight junction
ACTN1	SLC25A25-AS1	0.5117	focal adhesion
ACTN1	RMRP	0.5117	regulation of actin cytoskeleton
ACTN1	RMRP	0.5117	adherens junction
ACTN1	RMRP	0.5117	tight junction
ACTN1	RMRP	0.5117	focal adhesion
ACTN1	SNHG16	0.9818	regulation of actin cytoskeleton
ACTN1	SNHG16	0.9818	adherens junction
ACTN1	SNHG16	0.9818	tight junction
ACTN1	SNHG16	0.9818	focal adhesion
ACTN1	SENCR	0.5117	regulation of actin cytoskeleton
ACTN1	SENCR	0.5117	adherens junction
ACTN1	SENCR	0.5117	tight junction
ACTN1	SENCR	0.5117	focal adhesion
ACTN1	SBF2-AS1	0.5117	regulation of actin cytoskeleton
ACTN1	SBF2-AS1	0.5117	adherens junction
ACTN1	SBF2-AS1	0.5117	tight junction
ACTN1	SBF2-AS1	0.5117	focal adhesion
ACTN1	TUG1	0.5117	regulation of actin cytoskeleton
ACTN1	TUG1	0.5117	adherens junction
ACTN1	TUG1	0.5117	tight junction
ACTN1	TUG1	0.5117	focal adhesion
ACTN4	NORAD	0.5117	tight junction
ACTN4	NORAD	0.5117	regulation of actin cytoskeleton
ACTN4	NORAD	0.5117	adherens junction
ACTN4	NORAD	0.5117	focal adhesion
ACTN4	AC234582.1	0.5117	tight junction
ACTN4	AC234582.1	0.5117	regulation of actin cytoskeleton
ACTN4	AC234582.1	0.5117	adherens junction
ACTN4	AC234582.1	0.5117	focal adhesion
ACTN4	SNHG16	0.9818	tight junction
ACTN4	SNHG16	0.9818	regulation of actin cytoskeleton
ACTN4	SNHG16	0.9818	adherens junction
ACTN4	SNHG16	0.9818	focal adhesion
ACTN4	AL132655.2	0.5117	tight junction
ACTN4	AL132655.2	0.5117	regulation of actin cytoskeleton
ACTN4	AL132655.2	0.5117	adherens junction
ACTN4	AL132655.2	0.5117	focal adhesion
ACTN4	GAS5	0.5117	tight junction
ACTN4	GAS5	0.5117	regulation of actin cytoskeleton
ACTN4	GAS5	0.5117	adherens junction
ACTN4	GAS5	0.5117	focal adhesion
ACTN4	MIRLET7BHG	0.5117	tight junction
ACTN4	MIRLET7BHG	0.5117	regulation of actin cytoskeleton
ACTN4	MIRLET7BHG	0.5117	adherens junction
ACTN4	MIRLET7BHG	0.5117	focal adhesion
ACTN4	ANCR	0.5117	tight junction
ACTN4	ANCR	0.5117	regulation of actin cytoskeleton
ACTN4	ANCR	0.5117	adherens junction
ACTN4	ANCR	0.5117	focal adhesion
ACTN4	lincMTX2	0.5117	tight junction
ACTN4	lincMTX2	0.5117	regulation of actin cytoskeleton
ACTN4	lincMTX2	0.5117	adherens junction
ACTN4	lincMTX2	0.5117	focal adhesion
ACTN4	NRAV	0.5117	tight junction
ACTN4	NRAV	0.5117	regulation of actin cytoskeleton
ACTN4	NRAV	0.5117	adherens junction
ACTN4	NRAV	0.5117	focal adhesion
ADCYAP1	NORAD	0.5117	camp signaling pathway
ADCYAP1	NORAD	0.5117	neuroactive ligand-receptor interaction
ADCYAP1	AP001372.2	0.5117	camp signaling pathway
ADCYAP1	AP001372.2	0.5117	neuroactive ligand-receptor interaction
ADCYAP1	TFAP2A-AS2	0.5117	camp signaling pathway
ADCYAP1	TFAP2A-AS2	0.5117	neuroactive ligand-receptor interaction
ADH5	lincTNS1	0.5117	glycolysis / gluconeogenesis
ADH5	lincMTX2	0.5117	glycolysis / gluconeogenesis
ADH5	AC019131.2	0.5117	glycolysis / gluconeogenesis
ADH5	RAD51-AS1	0.5117	glycolysis / gluconeogenesis
AGTR2	GAS5	0.5117	renin-angiotensin system
AGTR2	GAS5	0.5117	neuroactive ligand-receptor interaction
AGTR2	TFAP2A-AS2	0.5117	renin-angiotensin system
AGTR2	TFAP2A-AS2	0.5117	neuroactive ligand-receptor interaction
ALDH1A3	CRNDE	0.5117	glycolysis / gluconeogenesis
ALDH1A3	lincZFP161	0.5117	glycolysis / gluconeogenesis
ALDH1A3	SNHG16	0.9818	glycolysis / gluconeogenesis
ALDH1A3	CISTR	0.5117	glycolysis / gluconeogenesis
ALDH1A3	TFAP2A-AS2	0.5117	glycolysis / gluconeogenesis
ALDH1A3	SENCR	0.5117	glycolysis / gluconeogenesis
ALDH1A3	SBF2-AS1	0.5117	glycolysis / gluconeogenesis
ALDH1A3	ANCR	0.5117	glycolysis / gluconeogenesis
ALDH1A3	lincTNS1	0.5117	glycolysis / gluconeogenesis
ALDH1A3	FENDRR	0.5117	glycolysis / gluconeogenesis
ALDH1A3	LINC01558	0.5117	glycolysis / gluconeogenesis
ALDH1B1	lnrCXCR4	0.5117	glycolysis / gluconeogenesis
ALDH1B1	AP000553.1	0.5117	glycolysis / gluconeogenesis
ALDH1B1	FENDRR	0.5117	glycolysis / gluconeogenesis
ALDH1B1	SLC9A3-AS1	0.5117	glycolysis / gluconeogenesis
ALDH1B1	SLC25A25-AS1	0.5117	glycolysis / gluconeogenesis
ALDH1B1	SENCR	0.5117	glycolysis / gluconeogenesis
ARHGAP17	FENDRR	0.5117	tight junction
ARHGAP17	RAD51-AS1	0.5117	tight junction
ARHGAP17	lincZFP161	0.5117	tight junction
ARRB1	MALAT1	0.5117	hedgehog signaling pathway
ARRB1	TUG1	0.5117	hedgehog signaling pathway
ARRB1	CISTR	0.5117	hedgehog signaling pathway
ARRB1	FENDRR	0.5117	hedgehog signaling pathway
ARRB1	SBF2-AS1	0.5117	hedgehog signaling pathway
ARRB1	lncRNA-LBCS	0.5117	hedgehog signaling pathway
ARRB1	MIR17HG	0.5117	hedgehog signaling pathway
ARRB1	FMR1-AS1	0.5117	hedgehog signaling pathway
ATP1A1	MIR17HG	0.5117	cgmp-pkg signaling pathway
ATP1A1	MIR17HG	0.5117	camp signaling pathway
ATP1A1	MIR17HG	0.5117	thyroid hormone signaling pathway
ATP1A1	SENCR	0.5117	cgmp-pkg signaling pathway
ATP1A1	SENCR	0.5117	camp signaling pathway
ATP1A1	SENCR	0.5117	thyroid hormone signaling pathway
ATP1A1	SNHG5	0.5117	cgmp-pkg signaling pathway
ATP1A1	SNHG5	0.5117	camp signaling pathway
ATP1A1	SNHG5	0.5117	thyroid hormone signaling pathway
ATP1A1	SLC25A25-AS1	0.5117	cgmp-pkg signaling pathway
ATP1A1	SLC25A25-AS1	0.5117	camp signaling pathway
ATP1A1	SLC25A25-AS1	0.5117	thyroid hormone signaling pathway
ATP1A1	CISTR	0.5117	cgmp-pkg signaling pathway
ATP1A1	CISTR	0.5117	camp signaling pathway
ATP1A1	CISTR	0.5117	thyroid hormone signaling pathway
ATP1A1	NORAD	0.5117	cgmp-pkg signaling pathway
ATP1A1	NORAD	0.5117	camp signaling pathway
ATP1A1	NORAD	0.5117	thyroid hormone signaling pathway
ATP1A1	MIRLET7BHG	0.5117	cgmp-pkg signaling pathway
ATP1A1	MIRLET7BHG	0.5117	camp signaling pathway
ATP1A1	MIRLET7BHG	0.5117	thyroid hormone signaling pathway
ATP1A1	RAD51-AS1	0.5117	cgmp-pkg signaling pathway
ATP1A1	RAD51-AS1	0.5117	camp signaling pathway
ATP1A1	RAD51-AS1	0.5117	thyroid hormone signaling pathway
ATP2A2	SNHG16	0.9818	calcium signaling pathway
ATP2A2	SNHG16	0.9818	cgmp-pkg signaling pathway
ATP2A2	SNHG16	0.9818	camp signaling pathway
ATP2A2	SNHG16	0.9818	thyroid hormone signaling pathway
ATP2A2	LOC100507564	0.5117	calcium signaling pathway
ATP2A2	LOC100507564	0.5117	cgmp-pkg signaling pathway
ATP2A2	LOC100507564	0.5117	camp signaling pathway
ATP2A2	LOC100507564	0.5117	thyroid hormone signaling pathway
ATP2A2	ZFAS1	0.8808	calcium signaling pathway
ATP2A2	ZFAS1	0.8808	cgmp-pkg signaling pathway
ATP2A2	ZFAS1	0.8808	camp signaling pathway
ATP2A2	ZFAS1	0.8808	thyroid hormone signaling pathway
ATP2A2	TUG1	0.5117	calcium signaling pathway
ATP2A2	TUG1	0.5117	cgmp-pkg signaling pathway
ATP2A2	TUG1	0.5117	camp signaling pathway
ATP2A2	TUG1	0.5117	thyroid hormone signaling pathway
ATP2A2	MIRLET7BHG	0.5117	calcium signaling pathway
ATP2A2	MIRLET7BHG	0.5117	cgmp-pkg signaling pathway
ATP2A2	MIRLET7BHG	0.5117	camp signaling pathway
ATP2A2	MIRLET7BHG	0.5117	thyroid hormone signaling pathway
ATP2A2	NRAV	0.5117	calcium signaling pathway
ATP2A2	NRAV	0.5117	cgmp-pkg signaling pathway
ATP2A2	NRAV	0.5117	camp signaling pathway
ATP2A2	NRAV	0.5117	thyroid hormone signaling pathway
ATP2A2	LINC01521	0.5117	calcium signaling pathway
ATP2A2	LINC01521	0.5117	cgmp-pkg signaling pathway
ATP2A2	LINC01521	0.5117	camp signaling pathway
ATP2A2	LINC01521	0.5117	thyroid hormone signaling pathway
AVPR2	SLC25A25-AS1	0.5117	neuroactive ligand-receptor interaction
AVPR2	NORAD	0.5117	neuroactive ligand-receptor interaction
BAD	TFAP2A-AS2	0.5117	camp signaling pathway
BAD	TFAP2A-AS2	0.5117	cgmp-pkg signaling pathway
BAD	TFAP2A-AS2	0.5117	thyroid hormone signaling pathway
BAD	TFAP2A-AS2	0.5117	focal adhesion
BDKRB1	CISTR	0.5117	calcium signaling pathway
BDKRB1	CISTR	0.5117	neuroactive ligand-receptor interaction
BDKRB1	CISTR	0.5117	regulation of actin cytoskeleton
BDKRB1	SENCR	0.5117	calcium signaling pathway
BDKRB1	SENCR	0.5117	neuroactive ligand-receptor interaction
BDKRB1	SENCR	0.5117	regulation of actin cytoskeleton
BDKRB1	CRNDE	0.5117	calcium signaling pathway
BDKRB1	CRNDE	0.5117	neuroactive ligand-receptor interaction
BDKRB1	CRNDE	0.5117	regulation of actin cytoskeleton
BDKRB1	lincZFP161	0.5117	calcium signaling pathway
BDKRB1	lincZFP161	0.5117	neuroactive ligand-receptor interaction
BDKRB1	lincZFP161	0.5117	regulation of actin cytoskeleton
BDKRB1	FENDRR	0.5117	calcium signaling pathway
BDKRB1	FENDRR	0.5117	neuroactive ligand-receptor interaction
BDKRB1	FENDRR	0.5117	regulation of actin cytoskeleton
BMP7	MIRLET7BHG	0.5117	hippo signaling pathway
BMP7	MIRLET7BHG	0.5117	tgf-beta signaling pathway
BMP7	TFAP2A-AS2	0.5117	hippo signaling pathway
BMP7	TFAP2A-AS2	0.5117	tgf-beta signaling pathway
BOC	AL121761.1	0.5117	hedgehog signaling pathway
BOC	FENDRR	0.5117	hedgehog signaling pathway
BOC	CRNDE	0.5117	hedgehog signaling pathway
BVES	TUG1	0.5117	tight junction
BVES	LOC101928446	0.5117	tight junction
BVES	RAD51-AS1	0.5117	tight junction
BVES	AC120049.1	0.5117	tight junction
BVES	MIR17HG	0.5117	tight junction
BVES	CISTR	0.5117	tight junction
CASQ2	lncRNA-LBCS	0.5117	calcium signaling pathway
CASQ2	lnrCXCR4	0.5117	calcium signaling pathway
CASQ2	NORAD	0.5117	calcium signaling pathway
CD36	FENDRR	0.5117	ppar signaling pathway
CD36	FENDRR	0.5117	insulin resistance
CD36	FENDRR	0.5117	ecm-receptor interaction
CD36	MALAT1	0.9418	ppar signaling pathway
CD36	MALAT1	0.9418	insulin resistance
CD36	MALAT1	0.9418	ecm-receptor interaction
CD36	TFAP2A-AS2	0.5117	ppar signaling pathway
CD36	TFAP2A-AS2	0.5117	insulin resistance
CD36	TFAP2A-AS2	0.5117	ecm-receptor interaction
CD36	lncRNA-LBCS	0.5117	ppar signaling pathway
CD36	lncRNA-LBCS	0.5117	insulin resistance
CD36	lncRNA-LBCS	0.5117	ecm-receptor interaction
CD36	AL590004.3	0.5117	ppar signaling pathway
CD36	AL590004.3	0.5117	insulin resistance
CD36	AL590004.3	0.5117	ecm-receptor interaction
CD36	lincMTX2	0.5117	ppar signaling pathway
CD36	lincMTX2	0.5117	insulin resistance
CD36	lincMTX2	0.5117	ecm-receptor interaction
CD44	GAS5	0.5117	ecm-receptor interaction
CD44	DANCR	0.7311	ecm-receptor interaction
CD44	CISTR	0.5117	ecm-receptor interaction
CD44	AL355075.4	0.5117	ecm-receptor interaction
CD44	lncRNA-AF147447	0.9418	ecm-receptor interaction
CD44	GAPLINC	0.8687	ecm-receptor interaction
CD44	lnrCXCR4	0.5117	ecm-receptor interaction
CHRNA3	AC093725.1	0.5117	neuroactive ligand-receptor interaction
CHRNA3	lincMTX2	0.5117	neuroactive ligand-receptor interaction
CHRNA3	FMR1-AS1	0.5117	neuroactive ligand-receptor interaction
CNGA3	STXBP5-AS1	0.5117	camp signaling pathway
COL6A2	lincMTX2	0.5117	ecm-receptor interaction
COL6A2	lincMTX2	0.5117	focal adhesion
COL6A2	SRGAP3-AS4	0.5117	ecm-receptor interaction
COL6A2	SRGAP3-AS4	0.5117	focal adhesion
COL6A2	AC103702.1	0.5117	ecm-receptor interaction
COL6A2	AC103702.1	0.5117	focal adhesion
COL6A2	CRNDE	0.5117	ecm-receptor interaction
COL6A2	CRNDE	0.5117	focal adhesion
COMP	CYMP-AS1	0.5117	focal adhesion
COMP	CYMP-AS1	0.5117	ecm-receptor interaction
COMP	NRAV	0.5117	focal adhesion
COMP	NRAV	0.5117	ecm-receptor interaction
CTSG	NORAD	0.5117	renin-angiotensin system
CTSG	NORAD	0.5117	neuroactive ligand-receptor interaction
DKK2	lincTNS1	0.5117	wnt signaling pathway
DKK2	lnrCXCR4	0.5117	wnt signaling pathway
DKK2	SBF2-AS1	0.5117	wnt signaling pathway
DKK2	TUG1	0.5117	wnt signaling pathway
DLG2	TFAP2A-AS2	0.5117	hippo signaling pathway
DLG2	TFAP2A-AS2	0.5117	tight junction
DLG2	DLG2-AS1	0.8808	hippo signaling pathway
DLG2	DLG2-AS1	0.8808	tight junction
EDN3	NORAD	0.5117	camp signaling pathway
EDN3	NORAD	0.5117	neuroactive ligand-receptor interaction
EVC	AC245452.1	0.5117	hedgehog signaling pathway
EVC	SENCR	0.5117	hedgehog signaling pathway
EVC	lincMTX2	0.5117	hedgehog signaling pathway
EVC	GABPB1-AS1	0.5117	hedgehog signaling pathway
EVC	RAD51-AS1	0.5117	hedgehog signaling pathway
FABP2	TFAP2A-AS2	0.5117	ppar signaling pathway
FABP2	SLC25A25-AS1	0.5117	ppar signaling pathway
FABP3	TUG1	0.5117	ppar signaling pathway
FABP3	MALAT1	0.5117	ppar signaling pathway
FLNA	SENCR	0.5117	focal adhesion
FLNA	SNHG16	0.9818	focal adhesion
FLNA	XIST	0.5117	focal adhesion
FLNA	MIRLET7BHG	0.5117	focal adhesion
FLNA	AL031587.6	0.5117	focal adhesion
FLNA	AC234582.1	0.5117	focal adhesion
FLNA	MIR17HG	0.5117	focal adhesion
FLNA	MALAT1	0.5117	focal adhesion
FLNA	AC005332.4	0.5117	focal adhesion
FLNA	NORAD	0.5117	focal adhesion
FREM1	AL139099.4	0.5117	ecm-receptor interaction
GAPDH	TFAP2A-AS2	0.5117	glycolysis / gluconeogenesis
GAPDH	NORAD	0.5117	glycolysis / gluconeogenesis
GAPDH	NRAV	0.5117	glycolysis / gluconeogenesis
GAPDH	AL132655.2	0.5117	glycolysis / gluconeogenesis
GAPDH	MIR17HG	0.5117	glycolysis / gluconeogenesis
GAPDH	MIR29B2CHG	0.5117	glycolysis / gluconeogenesis
GAPDH	MIRLET7BHG	0.5117	glycolysis / gluconeogenesis
GAPDH	SLC25A25-AS1	0.5117	glycolysis / gluconeogenesis
GAPDH	GAS5	0.5117	glycolysis / gluconeogenesis
GHRH	LINC00958	0.5117	neuroactive ligand-receptor interaction
GLI3	TUG1	0.5117	hedgehog signaling pathway
GLI3	TUG1	0.5117	camp signaling pathway
GLI3	SLC25A25-AS1	0.5117	hedgehog signaling pathway
GLI3	SLC25A25-AS1	0.5117	camp signaling pathway
[truncated: 60 more rows]
