# Supplementary material for: Potential effective diagnostic biomarker in patients with primary and metastatic small intestinal neuroendocrine tumors
Source: Front Genet. 2023 Apr 7;14:1110396. doi: 10.3389/fgene.2023.1110396 (PMC10119396; doi:10.3389/fgene.2023.1110396)
Supplement: Supplementary file 3 [file DataSheet1.ZIP › Rawdata/Figure 4/Figure 4B.xlsx]

## Sheet: Figure 4B
symbol	pathway	TF	r	p.value
MYLK	focal adhesion	MITF	0.92428	1.17292e-13
MYLK	regulation of actin cytoskeleton	MITF	0.92428	1.17292e-13
MYLK	calcium signaling pathway	MITF	0.92428	1.17292e-13
MYLK	cgmp-pkg signaling pathway	MITF	0.92428	1.17292e-13
MYL9	tight junction	MITF	0.912767	8.46858e-13
MYL9	regulation of actin cytoskeleton	MITF	0.912767	8.46858e-13
MYL9	camp signaling pathway	MITF	0.912767	8.46858e-13
MYL9	cgmp-pkg signaling pathway	MITF	0.912767	8.46858e-13
MYL9	focal adhesion	MITF	0.912767	8.46858e-13
FLNA	focal adhesion	MITF	0.927435	6.45993e-14
GPC4	wnt signaling pathway	MITF	0.931433	2.91536e-14
YAP1	hippo signaling pathway	WWTR1	0.904193	3.11692e-12
MEIS1	signaling pathways regulating pluripotency of stem cells	MITF	0.925782	8.85947e-14
