# Supplementary material for: Potential effective diagnostic biomarker in patients with primary and metastatic small intestinal neuroendocrine tumors
Source: Front Genet. 2023 Apr 7;14:1110396. doi: 10.3389/fgene.2023.1110396 (PMC10119396; doi:10.3389/fgene.2023.1110396)
Supplement: Supplementary file 3 [file DataSheet1.ZIP › Rawdata/Figure 4/Figure 4D.xlsx]

## Sheet: Figure 4D
gene	gene_lnc	Score	pathway	lncRNA	r	p.value	TF	TF_r	TF_pvalue
MYH9	MYH9//SENCR	0.5117	tight junction	SENCR	0.630612	0.00014309	LMO4	0.747581	1.34579e-06
MYH9	MYH9//TFAP2A-AS2	0.5117	tight junction	TFAP2A-AS2	-0.558536	0.00109244	LMO4	0.747581	1.34579e-06
MYH9	MYH9//SENCR	0.5117	regulation of actin cytoskeleton	SENCR	0.630612	0.00014309	LMO4	0.747581	1.34579e-06
MYH9	MYH9//TFAP2A-AS2	0.5117	regulation of actin cytoskeleton	TFAP2A-AS2	-0.558536	0.00109244	LMO4	0.747581	1.34579e-06
PARVA	PARVA//FENDRR	0.5117	focal adhesion	FENDRR	0.829423	8.0995e-09	MITF	0.739918	1.96627e-06
PARVA	PARVA//FENDRR	0.5117	focal adhesion	FENDRR	0.829423	8.0995e-09	PGR	0.755452	8.98906e-07
ACTB	ACTB//FENDRR	0.5117	adherens junction	FENDRR	0.792055	1.10693e-07	MITF	0.708301	8.27022e-06
ACTB	ACTB//FENDRR	0.5117	tight junction	FENDRR	0.792055	1.10693e-07	MITF	0.708301	8.27022e-06
ACTB	ACTB//FENDRR	0.5117	focal adhesion	FENDRR	0.792055	1.10693e-07	MITF	0.708301	8.27022e-06
ACTB	ACTB//FENDRR	0.5117	regulation of actin cytoskeleton	FENDRR	0.792055	1.10693e-07	MITF	0.708301	8.27022e-06
ACTB	ACTB//FENDRR	0.5117	thyroid hormone signaling pathway	FENDRR	0.792055	1.10693e-07	MITF	0.708301	8.27022e-06
ACTB	ACTB//FENDRR	0.5117	hippo signaling pathway	FENDRR	0.792055	1.10693e-07	MITF	0.708301	8.27022e-06
IRS1	IRS1//CU638689.4	0.5117	insulin resistance	CU638689.4	0.368288	0.0414941	MITF	0.749705	1.20866e-06
IRS1	IRS1//CU638689.4	0.5117	cgmp-pkg signaling pathway	CU638689.4	0.368288	0.0414941	MITF	0.749705	1.20866e-06
IRS1	IRS1//FENDRR	0.5117	insulin resistance	FENDRR	0.77036	4.0108e-07	MITF	0.749705	1.20866e-06
IRS1	IRS1//FENDRR	0.5117	cgmp-pkg signaling pathway	FENDRR	0.77036	4.0108e-07	MITF	0.749705	1.20866e-06
IQGAP1	IQGAP1//TUG1	0.5117	regulation of actin cytoskeleton	TUG1	0.537911	0.00180185	NFKB2	-0.701415	1.1035e-05
IQGAP1	IQGAP1//TUG1	0.5117	adherens junction	TUG1	0.537911	0.00180185	NFKB2	-0.701415	1.1035e-05
IQGAP1	IQGAP1//FENDRR	0.5117	adherens junction	FENDRR	0.38274	0.0335775	NFKB2	-0.701415	1.1035e-05
IQGAP1	IQGAP1//RAD51-AS1	0.5117	adherens junction	RAD51-AS1	0.567256	0.000875455	NFKB2	-0.701415	1.1035e-05
IQGAP1	IQGAP1//FENDRR	0.5117	regulation of actin cytoskeleton	FENDRR	0.38274	0.0335775	NFKB2	-0.701415	1.1035e-05
IQGAP1	IQGAP1//RAD51-AS1	0.5117	regulation of actin cytoskeleton	RAD51-AS1	0.567256	0.000875455	NFKB2	-0.701415	1.1035e-05
SORBS1	SORBS1//TFAP2A-AS2	0.5117	adherens junction	TFAP2A-AS2	-0.361955	0.0454043	PGR	0.740836	1.88027e-06
SORBS1	SORBS1//TFAP2A-AS2	0.5117	adherens junction	TFAP2A-AS2	-0.361955	0.0454043	MITF	0.847044	1.87872e-09
SORBS1	SORBS1//SNHG16	0.9818	adherens junction	SNHG16	0.36737	0.0420437	PGR	0.740836	1.88027e-06
SORBS1	SORBS1//SNHG16	0.9818	adherens junction	SNHG16	0.36737	0.0420437	MITF	0.847044	1.87872e-09
SORBS1	SORBS1//SNHG16	0.9818	ppar signaling pathway	SNHG16	0.36737	0.0420437	PGR	0.740836	1.88027e-06
SORBS1	SORBS1//SNHG16	0.9818	ppar signaling pathway	SNHG16	0.36737	0.0420437	MITF	0.847044	1.87872e-09
SORBS1	SORBS1//TFAP2A-AS2	0.5117	ppar signaling pathway	TFAP2A-AS2	-0.361955	0.0454043	PGR	0.740836	1.88027e-06
SORBS1	SORBS1//TFAP2A-AS2	0.5117	ppar signaling pathway	TFAP2A-AS2	-0.361955	0.0454043	MITF	0.847044	1.87872e-09
DIO2	DIO2//FENDRR	0.5117	thyroid hormone signaling pathway	FENDRR	0.769198	4.28032e-07	MITF	0.741939	1.78142e-06
DIO2	DIO2//FENDRR	0.5117	thyroid hormone signaling pathway	FENDRR	0.769198	4.28032e-07	PGR	0.751243	1.11748e-06
EGFR	EGFR//H19	0.8808	calcium signaling pathway	H19	0.463383	0.00865576	WWTR1	0.742978	1.69272e-06
EGFR	EGFR//H19	0.8808	calcium signaling pathway	H19	0.463383	0.00865576	SMAD3	0.772228	3.60993e-07
EGFR	EGFR//H19	0.8808	calcium signaling pathway	H19	0.463383	0.00865576	NFIL3	0.740567	1.90509e-06
EGFR	EGFR//H19	0.8808	calcium signaling pathway	H19	0.463383	0.00865576	MITF	0.796825	8.17265e-08
EGFR	EGFR//H19	0.8808	calcium signaling pathway	H19	0.463383	0.00865576	AR	0.762862	6.06266e-07
EGFR	EGFR//H19	0.8808	calcium signaling pathway	H19	0.463383	0.00865576	PGR	0.713978	6.47987e-06
EGFR	EGFR//H19	0.8808	calcium signaling pathway	H19	0.463383	0.00865576	WWP1	0.709396	7.89354e-06
EGFR	EGFR//H19	0.8808	calcium signaling pathway	H19	0.463383	0.00865576	ARID1A	-0.721517	4.64448e-06
EGFR	EGFR//H19	0.8808	calcium signaling pathway	H19	0.463383	0.00865576	BCL6	0.704053	9.89001e-06
EGFR	EGFR//H19	0.8808	calcium signaling pathway	H19	0.463383	0.00865576	LMO4	0.768963	4.33679e-07
EGFR	EGFR//CYTOR	0.9933	focal adhesion	CYTOR	0.537133	0.00183508	WWTR1	0.742978	1.69272e-06
EGFR	EGFR//CYTOR	0.9933	focal adhesion	CYTOR	0.537133	0.00183508	SMAD3	0.772228	3.60993e-07
EGFR	EGFR//CYTOR	0.9933	focal adhesion	CYTOR	0.537133	0.00183508	NFIL3	0.740567	1.90509e-06
EGFR	EGFR//CYTOR	0.9933	focal adhesion	CYTOR	0.537133	0.00183508	MITF	0.796825	8.17265e-08
EGFR	EGFR//CYTOR	0.9933	focal adhesion	CYTOR	0.537133	0.00183508	AR	0.762862	6.06266e-07
EGFR	EGFR//CYTOR	0.9933	focal adhesion	CYTOR	0.537133	0.00183508	PGR	0.713978	6.47987e-06
EGFR	EGFR//CYTOR	0.9933	focal adhesion	CYTOR	0.537133	0.00183508	WWP1	0.709396	7.89354e-06
EGFR	EGFR//CYTOR	0.9933	focal adhesion	CYTOR	0.537133	0.00183508	ARID1A	-0.721517	4.64448e-06
EGFR	EGFR//CYTOR	0.9933	focal adhesion	CYTOR	0.537133	0.00183508	BCL6	0.704053	9.89001e-06
EGFR	EGFR//CYTOR	0.9933	focal adhesion	CYTOR	0.537133	0.00183508	LMO4	0.768963	4.33679e-07
EGFR	EGFR//H19	0.8808	adherens junction	H19	0.463383	0.00865576	WWTR1	0.742978	1.69272e-06
EGFR	EGFR//H19	0.8808	adherens junction	H19	0.463383	0.00865576	SMAD3	0.772228	3.60993e-07
EGFR	EGFR//H19	0.8808	adherens junction	H19	0.463383	0.00865576	NFIL3	0.740567	1.90509e-06
EGFR	EGFR//H19	0.8808	adherens junction	H19	0.463383	0.00865576	MITF	0.796825	8.17265e-08
EGFR	EGFR//H19	0.8808	adherens junction	H19	0.463383	0.00865576	AR	0.762862	6.06266e-07
EGFR	EGFR//H19	0.8808	adherens junction	H19	0.463383	0.00865576	PGR	0.713978	6.47987e-06
EGFR	EGFR//H19	0.8808	adherens junction	H19	0.463383	0.00865576	WWP1	0.709396	7.89354e-06
EGFR	EGFR//H19	0.8808	adherens junction	H19	0.463383	0.00865576	ARID1A	-0.721517	4.64448e-06
EGFR	EGFR//H19	0.8808	adherens junction	H19	0.463383	0.00865576	BCL6	0.704053	9.89001e-06
EGFR	EGFR//H19	0.8808	adherens junction	H19	0.463383	0.00865576	LMO4	0.768963	4.33679e-07
EGFR	EGFR//CYTOR	0.9933	regulation of actin cytoskeleton	CYTOR	0.537133	0.00183508	WWTR1	0.742978	1.69272e-06
EGFR	EGFR//CYTOR	0.9933	regulation of actin cytoskeleton	CYTOR	0.537133	0.00183508	SMAD3	0.772228	3.60993e-07
EGFR	EGFR//CYTOR	0.9933	regulation of actin cytoskeleton	CYTOR	0.537133	0.00183508	NFIL3	0.740567	1.90509e-06
EGFR	EGFR//CYTOR	0.9933	regulation of actin cytoskeleton	CYTOR	0.537133	0.00183508	MITF	0.796825	8.17265e-08
EGFR	EGFR//CYTOR	0.9933	regulation of actin cytoskeleton	CYTOR	0.537133	0.00183508	AR	0.762862	6.06266e-07
EGFR	EGFR//CYTOR	0.9933	regulation of actin cytoskeleton	CYTOR	0.537133	0.00183508	PGR	0.713978	6.47987e-06
EGFR	EGFR//CYTOR	0.9933	regulation of actin cytoskeleton	CYTOR	0.537133	0.00183508	WWP1	0.709396	7.89354e-06
EGFR	EGFR//CYTOR	0.9933	regulation of actin cytoskeleton	CYTOR	0.537133	0.00183508	ARID1A	-0.721517	4.64448e-06
EGFR	EGFR//CYTOR	0.9933	regulation of actin cytoskeleton	CYTOR	0.537133	0.00183508	BCL6	0.704053	9.89001e-06
EGFR	EGFR//CYTOR	0.9933	regulation of actin cytoskeleton	CYTOR	0.537133	0.00183508	LMO4	0.768963	4.33679e-07
EGFR	EGFR//LINC00963	0.9418	focal adhesion	LINC00963	0.392421	0.0289948	WWTR1	0.742978	1.69272e-06
EGFR	EGFR//LINC00963	0.9418	focal adhesion	LINC00963	0.392421	0.0289948	SMAD3	0.772228	3.60993e-07
EGFR	EGFR//LINC00963	0.9418	focal adhesion	LINC00963	0.392421	0.0289948	NFIL3	0.740567	1.90509e-06
EGFR	EGFR//LINC00963	0.9418	focal adhesion	LINC00963	0.392421	0.0289948	MITF	0.796825	8.17265e-08
EGFR	EGFR//LINC00963	0.9418	focal adhesion	LINC00963	0.392421	0.0289948	AR	0.762862	6.06266e-07
EGFR	EGFR//LINC00963	0.9418	focal adhesion	LINC00963	0.392421	0.0289948	PGR	0.713978	6.47987e-06
EGFR	EGFR//LINC00963	0.9418	focal adhesion	LINC00963	0.392421	0.0289948	WWP1	0.709396	7.89354e-06
EGFR	EGFR//LINC00963	0.9418	focal adhesion	LINC00963	0.392421	0.0289948	ARID1A	-0.721517	4.64448e-06
EGFR	EGFR//LINC00963	0.9418	focal adhesion	LINC00963	0.392421	0.0289948	BCL6	0.704053	9.89001e-06
EGFR	EGFR//LINC00963	0.9418	focal adhesion	LINC00963	0.392421	0.0289948	LMO4	0.768963	4.33679e-07
EGFR	EGFR//LINC00963	0.9418	regulation of actin cytoskeleton	LINC00963	0.392421	0.0289948	WWTR1	0.742978	1.69272e-06
EGFR	EGFR//LINC00963	0.9418	regulation of actin cytoskeleton	LINC00963	0.392421	0.0289948	SMAD3	0.772228	3.60993e-07
EGFR	EGFR//LINC00963	0.9418	regulation of actin cytoskeleton	LINC00963	0.392421	0.0289948	NFIL3	0.740567	1.90509e-06
EGFR	EGFR//LINC00963	0.9418	regulation of actin cytoskeleton	LINC00963	0.392421	0.0289948	MITF	0.796825	8.17265e-08
EGFR	EGFR//LINC00963	0.9418	regulation of actin cytoskeleton	LINC00963	0.392421	0.0289948	AR	0.762862	6.06266e-07
EGFR	EGFR//LINC00963	0.9418	regulation of actin cytoskeleton	LINC00963	0.392421	0.0289948	PGR	0.713978	6.47987e-06
EGFR	EGFR//LINC00963	0.9418	regulation of actin cytoskeleton	LINC00963	0.392421	0.0289948	WWP1	0.709396	7.89354e-06
EGFR	EGFR//LINC00963	0.9418	regulation of actin cytoskeleton	LINC00963	0.392421	0.0289948	ARID1A	-0.721517	4.64448e-06
EGFR	EGFR//LINC00963	0.9418	regulation of actin cytoskeleton	LINC00963	0.392421	0.0289948	BCL6	0.704053	9.89001e-06
EGFR	EGFR//LINC00963	0.9418	regulation of actin cytoskeleton	LINC00963	0.392421	0.0289948	LMO4	0.768963	4.33679e-07
EGFR	EGFR//H19	0.8808	focal adhesion	H19	0.463383	0.00865576	WWTR1	0.742978	1.69272e-06
EGFR	EGFR//H19	0.8808	focal adhesion	H19	0.463383	0.00865576	SMAD3	0.772228	3.60993e-07
EGFR	EGFR//H19	0.8808	focal adhesion	H19	0.463383	0.00865576	NFIL3	0.740567	1.90509e-06
EGFR	EGFR//H19	0.8808	focal adhesion	H19	0.463383	0.00865576	MITF	0.796825	8.17265e-08
EGFR	EGFR//H19	0.8808	focal adhesion	H19	0.463383	0.00865576	AR	0.762862	6.06266e-07
EGFR	EGFR//H19	0.8808	focal adhesion	H19	0.463383	0.00865576	PGR	0.713978	6.47987e-06
EGFR	EGFR//H19	0.8808	focal adhesion	H19	0.463383	0.00865576	WWP1	0.709396	7.89354e-06
EGFR	EGFR//H19	0.8808	focal adhesion	H19	0.463383	0.00865576	ARID1A	-0.721517	4.64448e-06
EGFR	EGFR//H19	0.8808	focal adhesion	H19	0.463383	0.00865576	BCL6	0.704053	9.89001e-06
EGFR	EGFR//H19	0.8808	focal adhesion	H19	0.463383	0.00865576	LMO4	0.768963	4.33679e-07
EGFR	EGFR//CYTOR	0.9933	adherens junction	CYTOR	0.537133	0.00183508	WWTR1	0.742978	1.69272e-06
EGFR	EGFR//CYTOR	0.9933	adherens junction	CYTOR	0.537133	0.00183508	SMAD3	0.772228	3.60993e-07
EGFR	EGFR//CYTOR	0.9933	adherens junction	CYTOR	0.537133	0.00183508	NFIL3	0.740567	1.90509e-06
EGFR	EGFR//CYTOR	0.9933	adherens junction	CYTOR	0.537133	0.00183508	MITF	0.796825	8.17265e-08
EGFR	EGFR//CYTOR	0.9933	adherens junction	CYTOR	0.537133	0.00183508	AR	0.762862	6.06266e-07
EGFR	EGFR//CYTOR	0.9933	adherens junction	CYTOR	0.537133	0.00183508	PGR	0.713978	6.47987e-06
EGFR	EGFR//CYTOR	0.9933	adherens junction	CYTOR	0.537133	0.00183508	WWP1	0.709396	7.89354e-06
EGFR	EGFR//CYTOR	0.9933	adherens junction	CYTOR	0.537133	0.00183508	ARID1A	-0.721517	4.64448e-06
EGFR	EGFR//CYTOR	0.9933	adherens junction	CYTOR	0.537133	0.00183508	BCL6	0.704053	9.89001e-06
EGFR	EGFR//CYTOR	0.9933	adherens junction	CYTOR	0.537133	0.00183508	LMO4	0.768963	4.33679e-07
EGFR	EGFR//CYTOR	0.9933	calcium signaling pathway	CYTOR	0.537133	0.00183508	WWTR1	0.742978	1.69272e-06
EGFR	EGFR//CYTOR	0.9933	calcium signaling pathway	CYTOR	0.537133	0.00183508	SMAD3	0.772228	3.60993e-07
EGFR	EGFR//CYTOR	0.9933	calcium signaling pathway	CYTOR	0.537133	0.00183508	NFIL3	0.740567	1.90509e-06
EGFR	EGFR//CYTOR	0.9933	calcium signaling pathway	CYTOR	0.537133	0.00183508	MITF	0.796825	8.17265e-08
EGFR	EGFR//CYTOR	0.9933	calcium signaling pathway	CYTOR	0.537133	0.00183508	AR	0.762862	6.06266e-07
EGFR	EGFR//CYTOR	0.9933	calcium signaling pathway	CYTOR	0.537133	0.00183508	PGR	0.713978	6.47987e-06
EGFR	EGFR//CYTOR	0.9933	calcium signaling pathway	CYTOR	0.537133	0.00183508	WWP1	0.709396	7.89354e-06
EGFR	EGFR//CYTOR	0.9933	calcium signaling pathway	CYTOR	0.537133	0.00183508	ARID1A	-0.721517	4.64448e-06
EGFR	EGFR//CYTOR	0.9933	calcium signaling pathway	CYTOR	0.537133	0.00183508	BCL6	0.704053	9.89001e-06
EGFR	EGFR//CYTOR	0.9933	calcium signaling pathway	CYTOR	0.537133	0.00183508	LMO4	0.768963	4.33679e-07
EGFR	EGFR//LINC00963	0.9418	calcium signaling pathway	LINC00963	0.392421	0.0289948	WWTR1	0.742978	1.69272e-06
EGFR	EGFR//LINC00963	0.9418	calcium signaling pathway	LINC00963	0.392421	0.0289948	SMAD3	0.772228	3.60993e-07
EGFR	EGFR//LINC00963	0.9418	calcium signaling pathway	LINC00963	0.392421	0.0289948	NFIL3	0.740567	1.90509e-06
EGFR	EGFR//LINC00963	0.9418	calcium signaling pathway	LINC00963	0.392421	0.0289948	MITF	0.796825	8.17265e-08
EGFR	EGFR//LINC00963	0.9418	calcium signaling pathway	LINC00963	0.392421	0.0289948	AR	0.762862	6.06266e-07
EGFR	EGFR//LINC00963	0.9418	calcium signaling pathway	LINC00963	0.392421	0.0289948	PGR	0.713978	6.47987e-06
EGFR	EGFR//LINC00963	0.9418	calcium signaling pathway	LINC00963	0.392421	0.0289948	WWP1	0.709396	7.89354e-06
EGFR	EGFR//LINC00963	0.9418	calcium signaling pathway	LINC00963	0.392421	0.0289948	ARID1A	-0.721517	4.64448e-06
EGFR	EGFR//LINC00963	0.9418	calcium signaling pathway	LINC00963	0.392421	0.0289948	BCL6	0.704053	9.89001e-06
EGFR	EGFR//LINC00963	0.9418	calcium signaling pathway	LINC00963	0.392421	0.0289948	LMO4	0.768963	4.33679e-07
EGFR	EGFR//H19	0.8808	regulation of actin cytoskeleton	H19	0.463383	0.00865576	WWTR1	0.742978	1.69272e-06
EGFR	EGFR//H19	0.8808	regulation of actin cytoskeleton	H19	0.463383	0.00865576	SMAD3	0.772228	3.60993e-07
EGFR	EGFR//H19	0.8808	regulation of actin cytoskeleton	H19	0.463383	0.00865576	NFIL3	0.740567	1.90509e-06
EGFR	EGFR//H19	0.8808	regulation of actin cytoskeleton	H19	0.463383	0.00865576	MITF	0.796825	8.17265e-08
EGFR	EGFR//H19	0.8808	regulation of actin cytoskeleton	H19	0.463383	0.00865576	AR	0.762862	6.06266e-07
EGFR	EGFR//H19	0.8808	regulation of actin cytoskeleton	H19	0.463383	0.00865576	PGR	0.713978	6.47987e-06
EGFR	EGFR//H19	0.8808	regulation of actin cytoskeleton	H19	0.463383	0.00865576	WWP1	0.709396	7.89354e-06
EGFR	EGFR//H19	0.8808	regulation of actin cytoskeleton	H19	0.463383	0.00865576	ARID1A	-0.721517	4.64448e-06
EGFR	EGFR//H19	0.8808	regulation of actin cytoskeleton	H19	0.463383	0.00865576	BCL6	0.704053	9.89001e-06
EGFR	EGFR//H19	0.8808	regulation of actin cytoskeleton	H19	0.463383	0.00865576	LMO4	0.768963	4.33679e-07
EGFR	EGFR//LINC00963	0.9418	adherens junction	LINC00963	0.392421	0.0289948	WWTR1	0.742978	1.69272e-06
EGFR	EGFR//LINC00963	0.9418	adherens junction	LINC00963	0.392421	0.0289948	SMAD3	0.772228	3.60993e-07
EGFR	EGFR//LINC00963	0.9418	adherens junction	LINC00963	0.392421	0.0289948	NFIL3	0.740567	1.90509e-06
EGFR	EGFR//LINC00963	0.9418	adherens junction	LINC00963	0.392421	0.0289948	MITF	0.796825	8.17265e-08
EGFR	EGFR//LINC00963	0.9418	adherens junction	LINC00963	0.392421	0.0289948	AR	0.762862	6.06266e-07
EGFR	EGFR//LINC00963	0.9418	adherens junction	LINC00963	0.392421	0.0289948	PGR	0.713978	6.47987e-06
EGFR	EGFR//LINC00963	0.9418	adherens junction	LINC00963	0.392421	0.0289948	WWP1	0.709396	7.89354e-06
EGFR	EGFR//LINC00963	0.9418	adherens junction	LINC00963	0.392421	0.0289948	ARID1A	-0.721517	4.64448e-06
EGFR	EGFR//LINC00963	0.9418	adherens junction	LINC00963	0.392421	0.0289948	BCL6	0.704053	9.89001e-06
EGFR	EGFR//LINC00963	0.9418	adherens junction	LINC00963	0.392421	0.0289948	LMO4	0.768963	4.33679e-07
INHBA	INHBA//SENCR	0.5117	signaling pathways regulating pluripotency of stem cells	SENCR	0.613146	0.000245049	RUNX1	0.857983	6.8974e-10
INHBA	INHBA//SENCR	0.5117	signaling pathways regulating pluripotency of stem cells	SENCR	0.613146	0.000245049	MITF	0.758854	7.51501e-07
INHBA	INHBA//SENCR	0.5117	signaling pathways regulating pluripotency of stem cells	SENCR	0.613146	0.000245049	WWTR1	0.804296	4.99901e-08
INHBA	INHBA//TFAP2A-AS2	0.5117	signaling pathways regulating pluripotency of stem cells	TFAP2A-AS2	-0.528627	0.00223429	RUNX1	0.857983	6.8974e-10
INHBA	INHBA//TFAP2A-AS2	0.5117	signaling pathways regulating pluripotency of stem cells	TFAP2A-AS2	-0.528627	0.00223429	MITF	0.758854	7.51501e-07
INHBA	INHBA//TFAP2A-AS2	0.5117	signaling pathways regulating pluripotency of stem cells	TFAP2A-AS2	-0.528627	0.00223429	WWTR1	0.804296	4.99901e-08
INHBA	INHBA//TUG1	0.5117	tgf-beta signaling pathway	TUG1	-0.478736	0.00644022	RUNX1	0.857983	6.8974e-10
INHBA	INHBA//TUG1	0.5117	tgf-beta signaling pathway	TUG1	-0.478736	0.00644022	MITF	0.758854	7.51501e-07
INHBA	INHBA//TUG1	0.5117	tgf-beta signaling pathway	TUG1	-0.478736	0.00644022	WWTR1	0.804296	4.99901e-08
INHBA	INHBA//RAD51-AS1	0.5117	tgf-beta signaling pathway	RAD51-AS1	-0.497701	0.00438631	RUNX1	0.857983	6.8974e-10
INHBA	INHBA//RAD51-AS1	0.5117	tgf-beta signaling pathway	RAD51-AS1	-0.497701	0.00438631	MITF	0.758854	7.51501e-07
INHBA	INHBA//RAD51-AS1	0.5117	tgf-beta signaling pathway	RAD51-AS1	-0.497701	0.00438631	WWTR1	0.804296	4.99901e-08
INHBA	INHBA//GAS5	0.5117	signaling pathways regulating pluripotency of stem cells	GAS5	-0.371884	0.0393969	RUNX1	0.857983	6.8974e-10
INHBA	INHBA//GAS5	0.5117	signaling pathways regulating pluripotency of stem cells	GAS5	-0.371884	0.0393969	MITF	0.758854	7.51501e-07
INHBA	INHBA//GAS5	0.5117	signaling pathways regulating pluripotency of stem cells	GAS5	-0.371884	0.0393969	WWTR1	0.804296	4.99901e-08
INHBA	INHBA//RAD51-AS1	0.5117	signaling pathways regulating pluripotency of stem cells	RAD51-AS1	-0.497701	0.00438631	RUNX1	0.857983	6.8974e-10
INHBA	INHBA//RAD51-AS1	0.5117	signaling pathways regulating pluripotency of stem cells	RAD51-AS1	-0.497701	0.00438631	MITF	0.758854	7.51501e-07
INHBA	INHBA//RAD51-AS1	0.5117	signaling pathways regulating pluripotency of stem cells	RAD51-AS1	-0.497701	0.00438631	WWTR1	0.804296	4.99901e-08
INHBA	INHBA//GAS5	0.5117	tgf-beta signaling pathway	GAS5	-0.371884	0.0393969	RUNX1	0.857983	6.8974e-10
INHBA	INHBA//GAS5	0.5117	tgf-beta signaling pathway	GAS5	-0.371884	0.0393969	MITF	0.758854	7.51501e-07
INHBA	INHBA//GAS5	0.5117	tgf-beta signaling pathway	GAS5	-0.371884	0.0393969	WWTR1	0.804296	4.99901e-08
INHBA	INHBA//TUG1	0.5117	signaling pathways regulating pluripotency of stem cells	TUG1	-0.478736	0.00644022	RUNX1	0.857983	6.8974e-10
INHBA	INHBA//TUG1	0.5117	signaling pathways regulating pluripotency of stem cells	TUG1	-0.478736	0.00644022	MITF	0.758854	7.51501e-07
INHBA	INHBA//TUG1	0.5117	signaling pathways regulating pluripotency of stem cells	TUG1	-0.478736	0.00644022	WWTR1	0.804296	4.99901e-08
INHBA	INHBA//TFAP2A-AS2	0.5117	tgf-beta signaling pathway	TFAP2A-AS2	-0.528627	0.00223429	RUNX1	0.857983	6.8974e-10
INHBA	INHBA//TFAP2A-AS2	0.5117	tgf-beta signaling pathway	TFAP2A-AS2	-0.528627	0.00223429	MITF	0.758854	7.51501e-07
INHBA	INHBA//TFAP2A-AS2	0.5117	tgf-beta signaling pathway	TFAP2A-AS2	-0.528627	0.00223429	WWTR1	0.804296	4.99901e-08
INHBA	INHBA//SENCR	0.5117	tgf-beta signaling pathway	SENCR	0.613146	0.000245049	RUNX1	0.857983	6.8974e-10
INHBA	INHBA//SENCR	0.5117	tgf-beta signaling pathway	SENCR	0.613146	0.000245049	MITF	0.758854	7.51501e-07
INHBA	INHBA//SENCR	0.5117	tgf-beta signaling pathway	SENCR	0.613146	0.000245049	WWTR1	0.804296	4.99901e-08
ITGB3	ITGB3//SENCR	0.5117	regulation of actin cytoskeleton	SENCR	0.447735	0.011546	MITF	0.704381	9.75559e-06
ITGB3	ITGB3//SENCR	0.5117	focal adhesion	SENCR	0.447735	0.011546	MITF	0.704381	9.75559e-06
ITGB3	ITGB3//SENCR	0.5117	thyroid hormone signaling pathway	SENCR	0.447735	0.011546	MITF	0.704381	9.75559e-06
ITGB3	ITGB3//FENDRR	0.5117	thyroid hormone signaling pathway	FENDRR	0.678769	2.69991e-05	MITF	0.704381	9.75559e-06
ITGB3	ITGB3//FENDRR	0.5117	ecm-receptor interaction	FENDRR	0.678769	2.69991e-05	MITF	0.704381	9.75559e-06
ITGB3	ITGB3//SENCR	0.5117	ecm-receptor interaction	SENCR	0.447735	0.011546	MITF	0.704381	9.75559e-06
ITGB3	ITGB3//FENDRR	0.5117	focal adhesion	FENDRR	0.678769	2.69991e-05	MITF	0.704381	9.75559e-06
ITGB3	ITGB3//FENDRR	0.5117	regulation of actin cytoskeleton	FENDRR	0.678769	2.69991e-05	MITF	0.704381	9.75559e-06
LTBP1	LTBP1//TFAP2A-AS2	0.5117	tgf-beta signaling pathway	TFAP2A-AS2	-0.541796	0.00164377	RUNX1	0.772284	3.59842e-07
LTBP1	LTBP1//TFAP2A-AS2	0.5117	tgf-beta signaling pathway	TFAP2A-AS2	-0.541796	0.00164377	WWTR1	0.81984	1.67564e-08
LTBP1	LTBP1//TFAP2A-AS2	0.5117	tgf-beta signaling pathway	TFAP2A-AS2	-0.541796	0.00164377	PGR	0.757453	8.09289e-07
LTBP1	LTBP1//TFAP2A-AS2	0.5117	tgf-beta signaling pathway	TFAP2A-AS2	-0.541796	0.00164377	MITF	0.854856	9.26107e-10
LTBP1	LTBP1//RAD51-AS1	0.5117	tgf-beta signaling pathway	RAD51-AS1	-0.419379	0.0188501	RUNX1	0.772284	3.59842e-07
LTBP1	LTBP1//RAD51-AS1	0.5117	tgf-beta signaling pathway	RAD51-AS1	-0.419379	0.0188501	WWTR1	0.81984	1.67564e-08
LTBP1	LTBP1//RAD51-AS1	0.5117	tgf-beta signaling pathway	RAD51-AS1	-0.419379	0.0188501	PGR	0.757453	8.09289e-07
LTBP1	LTBP1//RAD51-AS1	0.5117	tgf-beta signaling pathway	RAD51-AS1	-0.419379	0.0188501	MITF	0.854856	9.26107e-10
LTBP1	LTBP1//MEG3	0.8808	tgf-beta signaling pathway	MEG3	0.577148	0.000675907	RUNX1	0.772284	3.59842e-07
LTBP1	LTBP1//MEG3	0.8808	tgf-beta signaling pathway	MEG3	0.577148	0.000675907	WWTR1	0.81984	1.67564e-08
LTBP1	LTBP1//MEG3	0.8808	tgf-beta signaling pathway	MEG3	0.577148	0.000675907	PGR	0.757453	8.09289e-07
LTBP1	LTBP1//MEG3	0.8808	tgf-beta signaling pathway	MEG3	0.577148	0.000675907	MITF	0.854856	9.26107e-10
MYLK	MYLK//SENCR	0.5117	cgmp-pkg signaling pathway	SENCR	0.531968	0.0020693	SMAD3	0.7139	6.50176e-06
MYLK	MYLK//SENCR	0.5117	cgmp-pkg signaling pathway	SENCR	0.531968	0.0020693	MITF	0.92428	1.17292e-13
MYLK	MYLK//SENCR	0.5117	cgmp-pkg signaling pathway	SENCR	0.531968	0.0020693	PGR	0.874942	1.22255e-10
MYLK	MYLK//SENCR	0.5117	regulation of actin cytoskeleton	SENCR	0.531968	0.0020693	SMAD3	0.7139	6.50176e-06
MYLK	MYLK//SENCR	0.5117	regulation of actin cytoskeleton	SENCR	0.531968	0.0020693	MITF	0.92428	1.17292e-13
MYLK	MYLK//SENCR	0.5117	regulation of actin cytoskeleton	SENCR	0.531968	0.0020693	PGR	0.874942	1.22255e-10
MYLK	MYLK//SENCR	0.5117	calcium signaling pathway	SENCR	0.531968	0.0020693	SMAD3	0.7139	6.50176e-06
MYLK	MYLK//SENCR	0.5117	calcium signaling pathway	SENCR	0.531968	0.0020693	MITF	0.92428	1.17292e-13
MYLK	MYLK//SENCR	0.5117	calcium signaling pathway	SENCR	0.531968	0.0020693	PGR	0.874942	1.22255e-10
MYLK	MYLK//SENCR	0.5117	focal adhesion	SENCR	0.531968	0.0020693	SMAD3	0.7139	6.50176e-06
MYLK	MYLK//SENCR	0.5117	focal adhesion	SENCR	0.531968	0.0020693	MITF	0.92428	1.17292e-13
MYLK	MYLK//SENCR	0.5117	focal adhesion	SENCR	0.531968	0.0020693	PGR	0.874942	1.22255e-10
NPNT	NPNT//RAD51-AS1	0.5117	ecm-receptor interaction	RAD51-AS1	-0.505589	0.00371479	PGR	0.708183	8.31171e-06
NPNT	NPNT//RAD51-AS1	0.5117	ecm-receptor interaction	RAD51-AS1	-0.505589	0.00371479	MITF	0.883901	4.41699e-11
NPNT	NPNT//RAD51-AS1	0.5117	ecm-receptor interaction	RAD51-AS1	-0.505589	0.00371479	MAF	0.70761	8.51621e-06
NPNT	NPNT//RAD51-AS1	0.5117	ecm-receptor interaction	RAD51-AS1	-0.505589	0.00371479	WWTR1	0.779991	2.30532e-07
NPNT	NPNT//RAD51-AS1	0.5117	ecm-receptor interaction	RAD51-AS1	-0.505589	0.00371479	SMAD3	0.707081	8.70894e-06
POLA1	POLA1//CRNDE	0.5117	dna replication	CRNDE	-0.489387	0.00520437	HDAC1	0.704378	9.75658e-06
POLA1	POLA1//CRNDE	0.5117	dna replication	CRNDE	-0.489387	0.00520437	PARP1	0.712291	6.97116e-06
YAP1	YAP1//FENDRR	0.5117	hippo signaling pathway	FENDRR	0.632706	0.000133858	WWTR1	0.904193	3.11692e-12
YAP1	YAP1//FENDRR	0.5117	hippo signaling pathway	FENDRR	0.632706	0.000133858	PGR	0.71722	5.62258e-06
YAP1	YAP1//FENDRR	0.5117	hippo signaling pathway	FENDRR	0.632706	0.000133858	RUNX1	0.774465	3.17794e-07
YAP1	YAP1//FENDRR	0.5117	hippo signaling pathway	FENDRR	0.632706	0.000133858	NFIL3	0.705319	9.37991e-06
YAP1	YAP1//FENDRR	0.5117	hippo signaling pathway	FENDRR	0.632706	0.000133858	MITF	0.866405	3.00789e-10
YAP1	YAP1//FENDRR	0.5117	hippo signaling pathway	FENDRR	0.632706	0.000133858	YBX1	0.854522	9.55341e-10
YAP1	YAP1//FENDRR	0.5117	hippo signaling pathway	FENDRR	0.632706	0.000133858	ERG	0.769454	4.21958e-07
YAP1	YAP1//FENDRR	0.5117	hippo signaling pathway	FENDRR	0.632706	0.000133858	AR	0.703877	9.96284e-06
YAP1	YAP1//TUG1	0.5117	hippo signaling pathway	TUG1	-0.402442	0.0248013	WWTR1	0.904193	3.11692e-12
YAP1	YAP1//TUG1	0.5117	hippo signaling pathway	TUG1	-0.402442	0.0248013	PGR	0.71722	5.62258e-06
YAP1	YAP1//TUG1	0.5117	hippo signaling pathway	TUG1	-0.402442	0.0248013	RUNX1	0.774465	3.17794e-07
YAP1	YAP1//TUG1	0.5117	hippo signaling pathway	TUG1	-0.402442	0.0248013	NFIL3	0.705319	9.37991e-06
YAP1	YAP1//TUG1	0.5117	hippo signaling pathway	TUG1	-0.402442	0.0248013	MITF	0.866405	3.00789e-10
YAP1	YAP1//TUG1	0.5117	hippo signaling pathway	TUG1	-0.402442	0.0248013	YBX1	0.854522	9.55341e-10
YAP1	YAP1//TUG1	0.5117	hippo signaling pathway	TUG1	-0.402442	0.0248013	ERG	0.769454	4.21958e-07
YAP1	YAP1//TUG1	0.5117	hippo signaling pathway	TUG1	-0.402442	0.0248013	AR	0.703877	9.96284e-06
YAP1	YAP1//TFAP2A-AS2	0.5117	hippo signaling pathway	TFAP2A-AS2	-0.537907	0.00180201	WWTR1	0.904193	3.11692e-12
YAP1	YAP1//TFAP2A-AS2	0.5117	hippo signaling pathway	TFAP2A-AS2	-0.537907	0.00180201	PGR	0.71722	5.62258e-06
YAP1	YAP1//TFAP2A-AS2	0.5117	hippo signaling pathway	TFAP2A-AS2	-0.537907	0.00180201	RUNX1	0.774465	3.17794e-07
YAP1	YAP1//TFAP2A-AS2	0.5117	hippo signaling pathway	TFAP2A-AS2	-0.537907	0.00180201	NFIL3	0.705319	9.37991e-06
YAP1	YAP1//TFAP2A-AS2	0.5117	hippo signaling pathway	TFAP2A-AS2	-0.537907	0.00180201	MITF	0.866405	3.00789e-10
YAP1	YAP1//TFAP2A-AS2	0.5117	hippo signaling pathway	TFAP2A-AS2	-0.537907	0.00180201	YBX1	0.854522	9.55341e-10
YAP1	YAP1//TFAP2A-AS2	0.5117	hippo signaling pathway	TFAP2A-AS2	-0.537907	0.00180201	ERG	0.769454	4.21958e-07
YAP1	YAP1//TFAP2A-AS2	0.5117	hippo signaling pathway	TFAP2A-AS2	-0.537907	0.00180201	AR	0.703877	9.96284e-06
CFL2	CFL2//FENDRR	0.5117	regulation of actin cytoskeleton	FENDRR	0.756191	8.64807e-07	MITF	0.748195	1.3048e-06
CFL2	CFL2//FENDRR	0.5117	regulation of actin cytoskeleton	FENDRR	0.756191	8.64807e-07	PGR	0.732617	2.78846e-06
CFL2	CFL2//SNHG16	0.9818	regulation of actin cytoskeleton	SNHG16	0.381251	0.0343317	MITF	0.748195	1.3048e-06
CFL2	CFL2//SNHG16	0.9818	regulation of actin cytoskeleton	SNHG16	0.381251	0.0343317	PGR	0.732617	2.78846e-06
GPC4	GPC4//GAS5	0.5117	wnt signaling pathway	GAS5	-0.359805	0.046797	WWTR1	0.778898	2.45827e-07
GPC4	GPC4//GAS5	0.5117	wnt signaling pathway	GAS5	-0.359805	0.046797	PGR	0.843832	2.48472e-09
GPC4	GPC4//GAS5	0.5117	wnt signaling pathway	GAS5	-0.359805	0.046797	SMAD3	0.700592	1.14157e-05
GPC4	GPC4//GAS5	0.5117	wnt signaling pathway	GAS5	-0.359805	0.046797	MITF	0.931433	2.91536e-14
PGK1	PGK1//CRNDE	0.5117	glycolysis / gluconeogenesis	CRNDE	-0.459231	0.00935531	TSG101	0.746449	1.42455e-06
PGK1	PGK1//CRNDE	0.5117	glycolysis / gluconeogenesis	CRNDE	-0.459231	0.00935531	LDB1	-0.727232	3.58248e-06
PGK1	PGK1//NORAD	0.5117	glycolysis / gluconeogenesis	NORAD	0.529449	0.00219265	TSG101	0.746449	1.42455e-06
PGK1	PGK1//NORAD	0.5117	glycolysis / gluconeogenesis	NORAD	0.529449	0.00219265	LDB1	-0.727232	3.58248e-06
PGK1	PGK1//RAD51-AS1	0.5117	glycolysis / gluconeogenesis	RAD51-AS1	0.462493	0.00880188	TSG101	0.746449	1.42455e-06
PGK1	PGK1//RAD51-AS1	0.5117	glycolysis / gluconeogenesis	RAD51-AS1	0.462493	0.00880188	LDB1	-0.727232	3.58248e-06
SMAD3	SMAD3//FENDRR	0.5117	tgf-beta signaling pathway	FENDRR	0.614976	0.000231965	SMAD3	1	0
SMAD3	SMAD3//FENDRR	0.5117	adherens junction	FENDRR	0.614976	0.000231965	SMAD3	1	0
SMAD3	SMAD3//FENDRR	0.5117	wnt signaling pathway	FENDRR	0.614976	0.000231965	SMAD3	1	0
SMAD3	SMAD3//FENDRR	0.5117	hippo signaling pathway	FENDRR	0.614976	0.000231965	SMAD3	1	0
SMAD3	SMAD3//FENDRR	0.5117	signaling pathways regulating pluripotency of stem cells	FENDRR	0.614976	0.000231965	SMAD3	1	0
CPA3	CPA3//GAS5	0.5117	renin-angiotensin system	GAS5	-0.420296	0.0185651	PGR	0.839301	3.6479e-09
CPA3	CPA3//GAS5	0.5117	renin-angiotensin system	GAS5	-0.420296	0.0185651	MITF	0.749677	1.21042e-06
PPP1CC	PPP1CC//BANCR	0.5117	focal adhesion	BANCR	-0.508554	0.00348631	ELF1	0.747057	1.38177e-06
PPP1CC	PPP1CC//CRNDE	0.5117	regulation of actin cytoskeleton	CRNDE	-0.435407	0.0143587	ELF1	0.747057	1.38177e-06
PPP1CC	PPP1CC//BANCR	0.5117	insulin resistance	BANCR	-0.508554	0.00348631	ELF1	0.747057	1.38177e-06
PPP1CC	PPP1CC//CRNDE	0.5117	camp signaling pathway	CRNDE	-0.435407	0.0143587	ELF1	0.747057	1.38177e-06
PPP1CC	PPP1CC//CRNDE	0.5117	focal adhesion	CRNDE	-0.435407	0.0143587	ELF1	0.747057	1.38177e-06
PPP1CC	PPP1CC//BANCR	0.5117	hippo signaling pathway	BANCR	-0.508554	0.00348631	ELF1	0.747057	1.38177e-06
PPP1CC	PPP1CC//BANCR	0.5117	regulation of actin cytoskeleton	BANCR	-0.508554	0.00348631	ELF1	0.747057	1.38177e-06
PPP1CC	PPP1CC//BANCR	0.5117	camp signaling pathway	BANCR	-0.508554	0.00348631	ELF1	0.747057	1.38177e-06
PPP1CC	PPP1CC//BANCR	0.5117	cgmp-pkg signaling pathway	BANCR	-0.508554	0.00348631	ELF1	0.747057	1.38177e-06
PPP1CC	PPP1CC//CRNDE	0.5117	cgmp-pkg signaling pathway	CRNDE	-0.435407	0.0143587	ELF1	0.747057	1.38177e-06
PPP1CC	PPP1CC//CRNDE	0.5117	insulin resistance	CRNDE	-0.435407	0.0143587	ELF1	0.747057	1.38177e-06
PPP1CC	PPP1CC//CRNDE	0.5117	hippo signaling pathway	CRNDE	-0.435407	0.0143587	ELF1	0.747057	1.38177e-06
ROR2	ROR2//GAS5	0.5117	wnt signaling pathway	GAS5	-0.484451	0.00574918	MITF	0.853529	1.04731e-09
CAV1	CAV1//TFAP2A-AS2	0.5117	focal adhesion	TFAP2A-AS2	-0.537576	0.0018161	PGR	0.791458	1.14912e-07
CAV1	CAV1//TFAP2A-AS2	0.5117	focal adhesion	TFAP2A-AS2	-0.537576	0.0018161	WWTR1	0.820724	1.56985e-08
CAV1	CAV1//TFAP2A-AS2	0.5117	focal adhesion	TFAP2A-AS2	-0.537576	0.0018161	YBX1	0.702513	1.05448e-05
CAV1	CAV1//TFAP2A-AS2	0.5117	focal adhesion	TFAP2A-AS2	-0.537576	0.0018161	MITF	0.898076	7.34376e-12
CAV1	CAV1//TFAP2A-AS2	0.5117	focal adhesion	TFAP2A-AS2	-0.537576	0.0018161	ERG	0.709005	8.02637e-06
CCND2	CCND2//NRAV	0.5117	hedgehog signaling pathway	NRAV	-0.591227	0.000461012	FOXC1	-0.71532	6.1117e-06
CCND2	CCND2//NRAV	0.5117	hedgehog signaling pathway	NRAV	-0.591227	0.000461012	PARP1	0.717035	5.66861e-06
CCND2	CCND2//NRAV	0.5117	hedgehog signaling pathway	NRAV	-0.591227	0.000461012	TSG101	0.741389	1.83015e-06
CCND2	CCND2//NRAV	0.5117	hedgehog signaling pathway	NRAV	-0.591227	0.000461012	HDAC1	0.745061	1.52673e-06
CCND2	CCND2//NRAV	0.5117	hedgehog signaling pathway	NRAV	-0.591227	0.000461012	NFKB2	-0.849803	1.47008e-09
CCND2	CCND2//TUG1	0.5117	hedgehog signaling pathway	TUG1	0.545488	0.00150482	FOXC1	-0.71532	6.1117e-06
CCND2	CCND2//TUG1	0.5117	hedgehog signaling pathway	TUG1	0.545488	0.00150482	PARP1	0.717035	5.66861e-06
CCND2	CCND2//TUG1	0.5117	hedgehog signaling pathway	TUG1	0.545488	0.00150482	TSG101	0.741389	1.83015e-06
CCND2	CCND2//TUG1	0.5117	hedgehog signaling pathway	TUG1	0.545488	0.00150482	HDAC1	0.745061	1.52673e-06
CCND2	CCND2//TUG1	0.5117	hedgehog signaling pathway	TUG1	0.545488	0.00150482	NFKB2	-0.849803	1.47008e-09
CCND2	CCND2//TUG1	0.5117	wnt signaling pathway	TUG1	0.545488	0.00150482	FOXC1	-0.71532	6.1117e-06
CCND2	CCND2//TUG1	0.5117	wnt signaling pathway	TUG1	0.545488	0.00150482	PARP1	0.717035	5.66861e-06
CCND2	CCND2//TUG1	0.5117	wnt signaling pathway	TUG1	0.545488	0.00150482	TSG101	0.741389	1.83015e-06
CCND2	CCND2//TUG1	0.5117	wnt signaling pathway	TUG1	0.545488	0.00150482	HDAC1	0.745061	1.52673e-06
CCND2	CCND2//TUG1	0.5117	wnt signaling pathway	TUG1	0.545488	0.00150482	NFKB2	-0.849803	1.47008e-09
CCND2	CCND2//NRAV	0.5117	focal adhesion	NRAV	-0.591227	0.000461012	FOXC1	-0.71532	6.1117e-06
CCND2	CCND2//NRAV	0.5117	focal adhesion	NRAV	-0.591227	0.000461012	PARP1	0.717035	5.66861e-06
CCND2	CCND2//NRAV	0.5117	focal adhesion	NRAV	-0.591227	0.000461012	TSG101	0.741389	1.83015e-06
CCND2	CCND2//NRAV	0.5117	focal adhesion	NRAV	-0.591227	0.000461012	HDAC1	0.745061	1.52673e-06
CCND2	CCND2//NRAV	0.5117	focal adhesion	NRAV	-0.591227	0.000461012	NFKB2	-0.849803	1.47008e-09
CCND2	CCND2//TUG1	0.5117	hippo signaling pathway	TUG1	0.545488	0.00150482	FOXC1	-0.71532	6.1117e-06
CCND2	CCND2//TUG1	0.5117	hippo signaling pathway	TUG1	0.545488	0.00150482	PARP1	0.717035	5.66861e-06
CCND2	CCND2//TUG1	0.5117	hippo signaling pathway	TUG1	0.545488	0.00150482	TSG101	0.741389	1.83015e-06
CCND2	CCND2//TUG1	0.5117	hippo signaling pathway	TUG1	0.545488	0.00150482	HDAC1	0.745061	1.52673e-06
CCND2	CCND2//TUG1	0.5117	hippo signaling pathway	TUG1	0.545488	0.00150482	NFKB2	-0.849803	1.47008e-09
CCND2	CCND2//NRAV	0.5117	hippo signaling pathway	NRAV	-0.591227	0.000461012	FOXC1	-0.71532	6.1117e-06
CCND2	CCND2//NRAV	0.5117	hippo signaling pathway	NRAV	-0.591227	0.000461012	PARP1	0.717035	5.66861e-06
CCND2	CCND2//NRAV	0.5117	hippo signaling pathway	NRAV	-0.591227	0.000461012	TSG101	0.741389	1.83015e-06
CCND2	CCND2//NRAV	0.5117	hippo signaling pathway	NRAV	-0.591227	0.000461012	HDAC1	0.745061	1.52673e-06
CCND2	CCND2//NRAV	0.5117	hippo signaling pathway	NRAV	-0.591227	0.000461012	NFKB2	-0.849803	1.47008e-09
CCND2	CCND2//NRAV	0.5117	wnt signaling pathway	NRAV	-0.591227	0.000461012	FOXC1	-0.71532	6.1117e-06
CCND2	CCND2//NRAV	0.5117	wnt signaling pathway	NRAV	-0.591227	0.000461012	PARP1	0.717035	5.66861e-06
CCND2	CCND2//NRAV	0.5117	wnt signaling pathway	NRAV	-0.591227	0.000461012	TSG101	0.741389	1.83015e-06
CCND2	CCND2//NRAV	0.5117	wnt signaling pathway	NRAV	-0.591227	0.000461012	HDAC1	0.745061	1.52673e-06
CCND2	CCND2//NRAV	0.5117	wnt signaling pathway	NRAV	-0.591227	0.000461012	NFKB2	-0.849803	1.47008e-09
CCND2	CCND2//TUG1	0.5117	focal adhesion	TUG1	0.545488	0.00150482	FOXC1	-0.71532	6.1117e-06
CCND2	CCND2//TUG1	0.5117	focal adhesion	TUG1	0.545488	0.00150482	PARP1	0.717035	5.66861e-06
CCND2	CCND2//TUG1	0.5117	focal adhesion	TUG1	0.545488	0.00150482	TSG101	0.741389	1.83015e-06
CCND2	CCND2//TUG1	0.5117	focal adhesion	TUG1	0.545488	0.00150482	HDAC1	0.745061	1.52673e-06
CCND2	CCND2//TUG1	0.5117	focal adhesion	TUG1	0.545488	0.00150482	NFKB2	-0.849803	1.47008e-09
COL6A3	COL6A3//FENDRR	0.5117	ecm-receptor interaction	FENDRR	0.55978	0.00105887	WWTR1	0.804479	4.938e-08
COL6A3	COL6A3//FENDRR	0.5117	ecm-receptor interaction	FENDRR	0.55978	0.00105887	RUNX1	0.821673	1.46306e-08
COL6A3	COL6A3//FENDRR	0.5117	ecm-receptor interaction	FENDRR	0.55978	0.00105887	PPARA	-0.712565	6.88914e-06
COL6A3	COL6A3//FENDRR	0.5117	ecm-receptor interaction	FENDRR	0.55978	0.00105887	YBX1	0.716119	5.90145e-06
COL6A3	COL6A3//FENDRR	0.5117	ecm-receptor interaction	FENDRR	0.55978	0.00105887	MITF	0.789902	1.26614e-07
COL6A3	COL6A3//FENDRR	0.5117	focal adhesion	FENDRR	0.55978	0.00105887	WWTR1	0.804479	4.938e-08
COL6A3	COL6A3//FENDRR	0.5117	focal adhesion	FENDRR	0.55978	0.00105887	RUNX1	0.821673	1.46306e-08
COL6A3	COL6A3//FENDRR	0.5117	focal adhesion	FENDRR	0.55978	0.00105887	PPARA	-0.712565	6.88914e-06
COL6A3	COL6A3//FENDRR	0.5117	focal adhesion	FENDRR	0.55978	0.00105887	YBX1	0.716119	5.90145e-06
COL6A3	COL6A3//FENDRR	0.5117	focal adhesion	FENDRR	0.55978	0.00105887	MITF	0.789902	1.26614e-07
FABP5	FABP5//RAD51-AS1	0.5117	ppar signaling pathway	RAD51-AS1	-0.405572	0.0235986	MITF	0.765473	5.2592e-07
FGF2	FGF2//LINC00477	0.5117	regulation of actin cytoskeleton	LINC00477	0.402921	0.024614	WWTR1	0.818623	1.83215e-08
FGF2	FGF2//LINC00477	0.5117	regulation of actin cytoskeleton	LINC00477	0.402921	0.024614	HNF4A	-0.710038	7.67993e-06
FGF2	FGF2//LINC00477	0.5117	regulation of actin cytoskeleton	LINC00477	0.402921	0.024614	WWP1	0.705462	9.32361e-06
FGF2	FGF2//LINC00477	0.5117	regulation of actin cytoskeleton	LINC00477	0.402921	0.024614	PGR	0.834167	5.55758e-09
FGF2	FGF2//LINC00477	0.5117	regulation of actin cytoskeleton	LINC00477	0.402921	0.024614	YBX1	0.700578	1.14225e-05
FGF2	FGF2//LINC00477	0.5117	regulation of actin cytoskeleton	LINC00477	0.402921	0.024614	MITF	0.892215	1.58926e-11
FGF2	FGF2//FENDRR	0.5117	regulation of actin cytoskeleton	FENDRR	0.774477	3.17585e-07	WWTR1	0.818623	1.83215e-08
FGF2	FGF2//FENDRR	0.5117	regulation of actin cytoskeleton	FENDRR	0.774477	3.17585e-07	HNF4A	-0.710038	7.67993e-06
FGF2	FGF2//FENDRR	0.5117	regulation of actin cytoskeleton	FENDRR	0.774477	3.17585e-07	WWP1	0.705462	9.32361e-06
FGF2	FGF2//FENDRR	0.5117	regulation of actin cytoskeleton	FENDRR	0.774477	3.17585e-07	PGR	0.834167	5.55758e-09
FGF2	FGF2//FENDRR	0.5117	regulation of actin cytoskeleton	FENDRR	0.774477	3.17585e-07	YBX1	0.700578	1.14225e-05
FGF2	FGF2//FENDRR	0.5117	regulation of actin cytoskeleton	FENDRR	0.774477	3.17585e-07	MITF	0.892215	1.58926e-11
FGF2	FGF2//FENDRR	0.5117	signaling pathways regulating pluripotency of stem cells	FENDRR	0.774477	3.17585e-07	WWTR1	0.818623	1.83215e-08
FGF2	FGF2//FENDRR	0.5117	signaling pathways regulating pluripotency of stem cells	FENDRR	0.774477	3.17585e-07	HNF4A	-0.710038	7.67993e-06
FGF2	FGF2//FENDRR	0.5117	signaling pathways regulating pluripotency of stem cells	FENDRR	0.774477	3.17585e-07	WWP1	0.705462	9.32361e-06
FGF2	FGF2//FENDRR	0.5117	signaling pathways regulating pluripotency of stem cells	FENDRR	0.774477	3.17585e-07	PGR	0.834167	5.55758e-09
FGF2	FGF2//FENDRR	0.5117	signaling pathways regulating pluripotency of stem cells	FENDRR	0.774477	3.17585e-07	YBX1	0.700578	1.14225e-05
FGF2	FGF2//FENDRR	0.5117	signaling pathways regulating pluripotency of stem cells	FENDRR	0.774477	3.17585e-07	MITF	0.892215	1.58926e-11
FGF2	FGF2//LINC00477	0.5117	signaling pathways regulating pluripotency of stem cells	LINC00477	0.402921	0.024614	WWTR1	0.818623	1.83215e-08
FGF2	FGF2//LINC00477	0.5117	signaling pathways regulating pluripotency of stem cells	LINC00477	0.402921	0.024614	HNF4A	-0.710038	7.67993e-06
FGF2	FGF2//LINC00477	0.5117	signaling pathways regulating pluripotency of stem cells	LINC00477	0.402921	0.024614	WWP1	0.705462	9.32361e-06
FGF2	FGF2//LINC00477	0.5117	signaling pathways regulating pluripotency of stem cells	LINC00477	0.402921	0.024614	PGR	0.834167	5.55758e-09
FGF2	FGF2//LINC00477	0.5117	signaling pathways regulating pluripotency of stem cells	LINC00477	0.402921	0.024614	YBX1	0.700578	1.14225e-05
FGF2	FGF2//LINC00477	0.5117	signaling pathways regulating pluripotency of stem cells	LINC00477	0.402921	0.024614	MITF	0.892215	1.58926e-11
FLNC	FLNC//FENDRR	0.5117	focal adhesion	FENDRR	0.862103	4.62728e-10	MITF	0.827987	9.05755e-09
FLNC	FLNC//FENDRR	0.5117	focal adhesion	FENDRR	0.862103	4.62728e-10	PGR	0.812387	2.86569e-08
FLNC	FLNC//TFAP2A-AS2	0.5117	focal adhesion	TFAP2A-AS2	-0.480305	0.00624373	MITF	0.827987	9.05755e-09
FLNC	FLNC//TFAP2A-AS2	0.5117	focal adhesion	TFAP2A-AS2	-0.480305	0.00624373	PGR	0.812387	2.86569e-08
GABBR1	GABBR1//RAD51-AS1	0.5117	camp signaling pathway	RAD51-AS1	0.584083	0.000561016	LDB1	-0.784503	1.7617e-07
GABBR1	GABBR1//RAD51-AS1	0.5117	camp signaling pathway	RAD51-AS1	0.584083	0.000561016	TSG101	0.713716	6.55407e-06
GABBR1	GABBR1//RAD51-AS1	0.5117	camp signaling pathway	RAD51-AS1	0.584083	0.000561016	NFKB2	-0.700324	1.15426e-05
GABBR1	GABBR1//RAD51-AS1	0.5117	camp signaling pathway	RAD51-AS1	0.584083	0.000561016	HDAC1	0.753134	1.0139e-06
GABBR1	GABBR1//RAD51-AS1	0.5117	camp signaling pathway	RAD51-AS1	0.584083	0.000561016	PARP1	0.730979	3.01112e-06
GABBR1	GABBR1//RAD51-AS1	0.5117	camp signaling pathway	RAD51-AS1	0.584083	0.000561016	SP3	-0.701475	1.10076e-05
GABBR1	GABBR1//RAD51-AS1	0.5117	camp signaling pathway	RAD51-AS1	0.584083	0.000561016	SP1	-0.742578	1.72636e-06
GABBR1	GABBR1//RAD51-AS1	0.5117	camp signaling pathway	RAD51-AS1	0.584083	0.000561016	HAX1	0.702195	1.06848e-05
GABBR1	GABBR1//RAD51-AS1	0.5117	camp signaling pathway	RAD51-AS1	0.584083	0.000561016	FOXO3	0.71429	6.39257e-06
GABBR1	GABBR1//RAD51-AS1	0.5117	camp signaling pathway	RAD51-AS1	0.584083	0.000561016	YY1	0.711644	7.16835e-06
GABBR1	GABBR1//RAD51-AS1	0.5117	neuroactive ligand-receptor interaction	RAD51-AS1	0.584083	0.000561016	LDB1	-0.784503	1.7617e-07
GABBR1	GABBR1//RAD51-AS1	0.5117	neuroactive ligand-receptor interaction	RAD51-AS1	0.584083	0.000561016	TSG101	0.713716	6.55407e-06
GABBR1	GABBR1//RAD51-AS1	0.5117	neuroactive ligand-receptor interaction	RAD51-AS1	0.584083	0.000561016	NFKB2	-0.700324	1.15426e-05
GABBR1	GABBR1//RAD51-AS1	0.5117	neuroactive ligand-receptor interaction	RAD51-AS1	0.584083	0.000561016	HDAC1	0.753134	1.0139e-06
GABBR1	GABBR1//RAD51-AS1	0.5117	neuroactive ligand-receptor interaction	RAD51-AS1	0.584083	0.000561016	PARP1	0.730979	3.01112e-06
GABBR1	GABBR1//RAD51-AS1	0.5117	neuroactive ligand-receptor interaction	RAD51-AS1	0.584083	0.000561016	SP3	-0.701475	1.10076e-05
GABBR1	GABBR1//RAD51-AS1	0.5117	neuroactive ligand-receptor interaction	RAD51-AS1	0.584083	0.000561016	SP1	-0.742578	1.72636e-06
GABBR1	GABBR1//RAD51-AS1	0.5117	neuroactive ligand-receptor interaction	RAD51-AS1	0.584083	0.000561016	HAX1	0.702195	1.06848e-05
GABBR1	GABBR1//RAD51-AS1	0.5117	neuroactive ligand-receptor interaction	RAD51-AS1	0.584083	0.000561016	FOXO3	0.71429	6.39257e-06
GABBR1	GABBR1//RAD51-AS1	0.5117	neuroactive ligand-receptor interaction	RAD51-AS1	0.584083	0.000561016	YY1	0.711644	7.16835e-06
GALM	GALM//TUG1	0.5117	glycolysis / gluconeogenesis	TUG1	-0.469074	0.00776915	NFIL3	0.718016	5.42837e-06
GALM	GALM//TUG1	0.5117	glycolysis / gluconeogenesis	TUG1	-0.469074	0.00776915	LMO4	0.778425	2.52717e-07
GALM	GALM//TUG1	0.5117	glycolysis / gluconeogenesis	TUG1	-0.469074	0.00776915	SMAD3	0.738205	2.1364e-06
GALM	GALM//TUG1	0.5117	glycolysis / gluconeogenesis	TUG1	-0.469074	0.00776915	MITF	0.798798	7.19191e-08
KIF7	KIF7//SENCR	0.5117	hedgehog signaling pathway	SENCR	0.522588	0.00256154	MITF	0.709452	7.87461e-06
KIF7	KIF7//SENCR	0.5117	hedgehog signaling pathway	SENCR	0.522588	0.00256154	WWTR1	0.707238	8.65135e-06
MYL9	MYL9//FENDRR	0.5117	cgmp-pkg signaling pathway	FENDRR	0.786509	1.55996e-07	MITF	0.912767	8.46858e-13
MYL9	MYL9//FENDRR	0.5117	cgmp-pkg signaling pathway	FENDRR	0.786509	1.55996e-07	PGR	0.829455	8.07978e-09
MYL9	MYL9//FENDRR	0.5117	cgmp-pkg signaling pathway	FENDRR	0.786509	1.55996e-07	WWTR1	0.710845	7.4191e-06
MYL9	MYL9//FENDRR	0.5117	cgmp-pkg signaling pathway	FENDRR	0.786509	1.55996e-07	SMAD3	0.711682	7.15678e-06
MYL9	MYL9//TFAP2A-AS2	0.5117	cgmp-pkg signaling pathway	TFAP2A-AS2	-0.557309	0.00112646	MITF	0.912767	8.46858e-13
MYL9	MYL9//TFAP2A-AS2	0.5117	cgmp-pkg signaling pathway	TFAP2A-AS2	-0.557309	0.00112646	PGR	0.829455	8.07978e-09
MYL9	MYL9//TFAP2A-AS2	0.5117	cgmp-pkg signaling pathway	TFAP2A-AS2	-0.557309	0.00112646	WWTR1	0.710845	7.4191e-06
MYL9	MYL9//TFAP2A-AS2	0.5117	cgmp-pkg signaling pathway	TFAP2A-AS2	-0.557309	0.00112646	SMAD3	0.711682	7.15678e-06
MYL9	MYL9//SENCR	0.5117	regulation of actin cytoskeleton	SENCR	0.536488	0.00186298	MITF	0.912767	8.46858e-13
MYL9	MYL9//SENCR	0.5117	regulation of actin cytoskeleton	SENCR	0.536488	0.00186298	PGR	0.829455	8.07978e-09
MYL9	MYL9//SENCR	0.5117	regulation of actin cytoskeleton	SENCR	0.536488	0.00186298	WWTR1	0.710845	7.4191e-06
MYL9	MYL9//SENCR	0.5117	regulation of actin cytoskeleton	SENCR	0.536488	0.00186298	SMAD3	0.711682	7.15678e-06
MYL9	MYL9//FENDRR	0.5117	focal adhesion	FENDRR	0.786509	1.55996e-07	MITF	0.912767	8.46858e-13
MYL9	MYL9//FENDRR	0.5117	focal adhesion	FENDRR	0.786509	1.55996e-07	PGR	0.829455	8.07978e-09
MYL9	MYL9//FENDRR	0.5117	focal adhesion	FENDRR	0.786509	1.55996e-07	WWTR1	0.710845	7.4191e-06
MYL9	MYL9//FENDRR	0.5117	focal adhesion	FENDRR	0.786509	1.55996e-07	SMAD3	0.711682	7.15678e-06
MYL9	MYL9//FENDRR	0.5117	regulation of actin cytoskeleton	FENDRR	0.786509	1.55996e-07	MITF	0.912767	8.46858e-13
MYL9	MYL9//FENDRR	0.5117	regulation of actin cytoskeleton	FENDRR	0.786509	1.55996e-07	PGR	0.829455	8.07978e-09
MYL9	MYL9//FENDRR	0.5117	regulation of actin cytoskeleton	FENDRR	0.786509	1.55996e-07	WWTR1	0.710845	7.4191e-06
MYL9	MYL9//FENDRR	0.5117	regulation of actin cytoskeleton	FENDRR	0.786509	1.55996e-07	SMAD3	0.711682	7.15678e-06
MYL9	MYL9//TFAP2A-AS2	0.5117	focal adhesion	TFAP2A-AS2	-0.557309	0.00112646	MITF	0.912767	8.46858e-13
MYL9	MYL9//TFAP2A-AS2	0.5117	focal adhesion	TFAP2A-AS2	-0.557309	0.00112646	PGR	0.829455	8.07978e-09
MYL9	MYL9//TFAP2A-AS2	0.5117	focal adhesion	TFAP2A-AS2	-0.557309	0.00112646	WWTR1	0.710845	7.4191e-06
MYL9	MYL9//TFAP2A-AS2	0.5117	focal adhesion	TFAP2A-AS2	-0.557309	0.00112646	SMAD3	0.711682	7.15678e-06
MYL9	MYL9//SENCR	0.5117	camp signaling pathway	SENCR	0.536488	0.00186298	MITF	0.912767	8.46858e-13
MYL9	MYL9//SENCR	0.5117	camp signaling pathway	SENCR	0.536488	0.00186298	PGR	0.829455	8.07978e-09
MYL9	MYL9//SENCR	0.5117	camp signaling pathway	SENCR	0.536488	0.00186298	WWTR1	0.710845	7.4191e-06
MYL9	MYL9//SENCR	0.5117	camp signaling pathway	SENCR	0.536488	0.00186298	SMAD3	0.711682	7.15678e-06
MYL9	MYL9//FENDRR	0.5117	camp signaling pathway	FENDRR	0.786509	1.55996e-07	MITF	0.912767	8.46858e-13
MYL9	MYL9//FENDRR	0.5117	camp signaling pathway	FENDRR	0.786509	1.55996e-07	PGR	0.829455	8.07978e-09
MYL9	MYL9//FENDRR	0.5117	camp signaling pathway	FENDRR	0.786509	1.55996e-07	WWTR1	0.710845	7.4191e-06
MYL9	MYL9//FENDRR	0.5117	camp signaling pathway	FENDRR	0.786509	1.55996e-07	SMAD3	0.711682	7.15678e-06
MYL9	MYL9//TFAP2A-AS2	0.5117	camp signaling pathway	TFAP2A-AS2	-0.557309	0.00112646	MITF	0.912767	8.46858e-13
MYL9	MYL9//TFAP2A-AS2	0.5117	camp signaling pathway	TFAP2A-AS2	-0.557309	0.00112646	PGR	0.829455	8.07978e-09
MYL9	MYL9//TFAP2A-AS2	0.5117	camp signaling pathway	TFAP2A-AS2	-0.557309	0.00112646	WWTR1	0.710845	7.4191e-06
MYL9	MYL9//TFAP2A-AS2	0.5117	camp signaling pathway	TFAP2A-AS2	-0.557309	0.00112646	SMAD3	0.711682	7.15678e-06
MYL9	MYL9//TFAP2A-AS2	0.5117	regulation of actin cytoskeleton	TFAP2A-AS2	-0.557309	0.00112646	MITF	0.912767	8.46858e-13
MYL9	MYL9//TFAP2A-AS2	0.5117	regulation of actin cytoskeleton	TFAP2A-AS2	-0.557309	0.00112646	PGR	0.829455	8.07978e-09
MYL9	MYL9//TFAP2A-AS2	0.5117	regulation of actin cytoskeleton	TFAP2A-AS2	-0.557309	0.00112646	WWTR1	0.710845	7.4191e-06
MYL9	MYL9//TFAP2A-AS2	0.5117	regulation of actin cytoskeleton	TFAP2A-AS2	-0.557309	0.00112646	SMAD3	0.711682	7.15678e-06
MYL9	MYL9//SENCR	0.5117	cgmp-pkg signaling pathway	SENCR	0.536488	0.00186298	MITF	0.912767	8.46858e-13
MYL9	MYL9//SENCR	0.5117	cgmp-pkg signaling pathway	SENCR	0.536488	0.00186298	PGR	0.829455	8.07978e-09
MYL9	MYL9//SENCR	0.5117	cgmp-pkg signaling pathway	SENCR	0.536488	0.00186298	WWTR1	0.710845	7.4191e-06
MYL9	MYL9//SENCR	0.5117	cgmp-pkg signaling pathway	SENCR	0.536488	0.00186298	SMAD3	0.711682	7.15678e-06
MYL9	MYL9//SENCR	0.5117	tight junction	SENCR	0.536488	0.00186298	MITF	0.912767	8.46858e-13
MYL9	MYL9//SENCR	0.5117	tight junction	SENCR	0.536488	0.00186298	PGR	0.829455	8.07978e-09
MYL9	MYL9//SENCR	0.5117	tight junction	SENCR	0.536488	0.00186298	WWTR1	0.710845	7.4191e-06
MYL9	MYL9//SENCR	0.5117	tight junction	SENCR	0.536488	0.00186298	SMAD3	0.711682	7.15678e-06
MYL9	MYL9//TFAP2A-AS2	0.5117	tight junction	TFAP2A-AS2	-0.557309	0.00112646	MITF	0.912767	8.46858e-13
MYL9	MYL9//TFAP2A-AS2	0.5117	tight junction	TFAP2A-AS2	-0.557309	0.00112646	PGR	0.829455	8.07978e-09
MYL9	MYL9//TFAP2A-AS2	0.5117	tight junction	TFAP2A-AS2	-0.557309	0.00112646	WWTR1	0.710845	7.4191e-06
MYL9	MYL9//TFAP2A-AS2	0.5117	tight junction	TFAP2A-AS2	-0.557309	0.00112646	SMAD3	0.711682	7.15678e-06
MYL9	MYL9//SENCR	0.5117	focal adhesion	SENCR	0.536488	0.00186298	MITF	0.912767	8.46858e-13
MYL9	MYL9//SENCR	0.5117	focal adhesion	SENCR	0.536488	0.00186298	PGR	0.829455	8.07978e-09
MYL9	MYL9//SENCR	0.5117	focal adhesion	SENCR	0.536488	0.00186298	WWTR1	0.710845	7.4191e-06
MYL9	MYL9//SENCR	0.5117	focal adhesion	SENCR	0.536488	0.00186298	SMAD3	0.711682	7.15678e-06
MYL9	MYL9//FENDRR	0.5117	tight junction	FENDRR	0.786509	1.55996e-07	MITF	0.912767	8.46858e-13
MYL9	MYL9//FENDRR	0.5117	tight junction	FENDRR	0.786509	1.55996e-07	PGR	0.829455	8.07978e-09
MYL9	MYL9//FENDRR	0.5117	tight junction	FENDRR	0.786509	1.55996e-07	WWTR1	0.710845	7.4191e-06
MYL9	MYL9//FENDRR	0.5117	tight junction	FENDRR	0.786509	1.55996e-07	SMAD3	0.711682	7.15678e-06
PSEN1	PSEN1//NORAD	0.5117	wnt signaling pathway	NORAD	0.596452	0.000398177	PARP1	0.753148	1.01318e-06
PSEN1	PSEN1//NORAD	0.5117	wnt signaling pathway	NORAD	0.596452	0.000398177	EP300	0.755427	9.00065e-07
PSEN1	PSEN1//NORAD	0.5117	wnt signaling pathway	NORAD	0.596452	0.000398177	LDB1	-0.82469	1.16621e-08
PSEN1	PSEN1//NORAD	0.5117	wnt signaling pathway	NORAD	0.596452	0.000398177	KLF2	-0.743624	1.63953e-06
PSEN1	PSEN1//NORAD	0.5117	wnt signaling pathway	NORAD	0.596452	0.000398177	POU2F1	0.71855	5.30166e-06
PSEN1	PSEN1//NORAD	0.5117	wnt signaling pathway	NORAD	0.596452	0.000398177	HDAC1	0.791655	1.13501e-07
PSEN1	PSEN1//NORAD	0.5117	wnt signaling pathway	NORAD	0.596452	0.000398177	TSG101	0.817326	2.01366e-08
PSEN1	PSEN1//NORAD	0.5117	wnt signaling pathway	NORAD	0.596452	0.000398177	ABL1	-0.710645	7.48295e-06
PSEN1	PSEN1//NORAD	0.5117	wnt signaling pathway	NORAD	0.596452	0.000398177	TRRAP	0.814264	2.509e-08
PSEN1	PSEN1//NORAD	0.5117	wnt signaling pathway	NORAD	0.596452	0.000398177	HAX1	0.711282	7.28115e-06
PSEN1	PSEN1//NORAD	0.5117	wnt signaling pathway	NORAD	0.596452	0.000398177	SP1	-0.803291	5.34722e-08
PSEN1	PSEN1//NORAD	0.5117	wnt signaling pathway	NORAD	0.596452	0.000398177	SP3	-0.757996	7.86456e-07
PSEN1	PSEN1//NORAD	0.5117	wnt signaling pathway	NORAD	0.596452	0.000398177	YY1	0.759097	7.41869e-07
CTNNA1	CTNNA1//NRAV	0.5117	adherens junction	NRAV	-0.664141	4.62332e-05	PARP1	0.762978	6.02464e-07
CTNNA1	CTNNA1//NRAV	0.5117	adherens junction	NRAV	-0.664141	4.62332e-05	PITX2	0.709147	7.97798e-06
CTNNA1	CTNNA1//NRAV	0.5117	adherens junction	NRAV	-0.664141	4.62332e-05	EP300	0.741384	1.83053e-06
CTNNA1	CTNNA1//NRAV	0.5117	adherens junction	NRAV	-0.664141	4.62332e-05	TRRAP	0.708968	8.03891e-06
CTNNA1	CTNNA1//NRAV	0.5117	adherens junction	NRAV	-0.664141	4.62332e-05	FOXO3	0.754047	9.67079e-07
CTNNA1	CTNNA1//NRAV	0.5117	adherens junction	NRAV	-0.664141	4.62332e-05	YY1	0.735471	2.43575e-06
CTNNA1	CTNNA1//NRAV	0.5117	adherens junction	NRAV	-0.664141	4.62332e-05	TSG101	0.789219	1.32085e-07
CTNNA1	CTNNA1//NRAV	0.5117	adherens junction	NRAV	-0.664141	4.62332e-05	KLF2	-0.708726	8.122e-06
CTNNA1	CTNNA1//NRAV	0.5117	adherens junction	NRAV	-0.664141	4.62332e-05	SP3	-0.73168	2.91387e-06
CTNNA1	CTNNA1//NRAV	0.5117	adherens junction	NRAV	-0.664141	4.62332e-05	KLF5	0.79309	1.03708e-07
CTNNA1	CTNNA1//NRAV	0.5117	adherens junction	NRAV	-0.664141	4.62332e-05	HDAC1	0.793197	1.03009e-07
CTNNA1	CTNNA1//NRAV	0.5117	adherens junction	NRAV	-0.664141	4.62332e-05	FOXC1	-0.748223	1.30297e-06
CTNNA1	CTNNA1//NRAV	0.5117	adherens junction	NRAV	-0.664141	4.62332e-05	LDB1	-0.746318	1.43393e-06
CTNNA1	CTNNA1//NRAV	0.5117	adherens junction	NRAV	-0.664141	4.62332e-05	NFKB2	-0.772409	3.57312e-07
CTNNA1	CTNNA1//NRAV	0.5117	adherens junction	NRAV	-0.664141	4.62332e-05	SP1	-0.719573	5.06616e-06
CTNNA1	CTNNA1//NRAV	0.5117	adherens junction	NRAV	-0.664141	4.62332e-05	HOXB7	-0.717885	5.45996e-06
CTNNA1	CTNNA1//NORAD	0.5117	hippo signaling pathway	NORAD	0.66623	4.28916e-05	PARP1	0.762978	6.02464e-07
CTNNA1	CTNNA1//NORAD	0.5117	hippo signaling pathway	NORAD	0.66623	4.28916e-05	PITX2	0.709147	7.97798e-06
CTNNA1	CTNNA1//NORAD	0.5117	hippo signaling pathway	NORAD	0.66623	4.28916e-05	EP300	0.741384	1.83053e-06
CTNNA1	CTNNA1//NORAD	0.5117	hippo signaling pathway	NORAD	0.66623	4.28916e-05	TRRAP	0.708968	8.03891e-06
CTNNA1	CTNNA1//NORAD	0.5117	hippo signaling pathway	NORAD	0.66623	4.28916e-05	FOXO3	0.754047	9.67079e-07
CTNNA1	CTNNA1//NORAD	0.5117	hippo signaling pathway	NORAD	0.66623	4.28916e-05	YY1	0.735471	2.43575e-06
CTNNA1	CTNNA1//NORAD	0.5117	hippo signaling pathway	NORAD	0.66623	4.28916e-05	TSG101	0.789219	1.32085e-07
CTNNA1	CTNNA1//NORAD	0.5117	hippo signaling pathway	NORAD	0.66623	4.28916e-05	KLF2	-0.708726	8.122e-06
CTNNA1	CTNNA1//NORAD	0.5117	hippo signaling pathway	NORAD	0.66623	4.28916e-05	SP3	-0.73168	2.91387e-06
CTNNA1	CTNNA1//NORAD	0.5117	hippo signaling pathway	NORAD	0.66623	4.28916e-05	KLF5	0.79309	1.03708e-07
CTNNA1	CTNNA1//NORAD	0.5117	hippo signaling pathway	NORAD	0.66623	4.28916e-05	HDAC1	0.793197	1.03009e-07
CTNNA1	CTNNA1//NORAD	0.5117	hippo signaling pathway	NORAD	0.66623	4.28916e-05	FOXC1	-0.748223	1.30297e-06
CTNNA1	CTNNA1//NORAD	0.5117	hippo signaling pathway	NORAD	0.66623	4.28916e-05	LDB1	-0.746318	1.43393e-06
CTNNA1	CTNNA1//NORAD	0.5117	hippo signaling pathway	NORAD	0.66623	4.28916e-05	NFKB2	-0.772409	3.57312e-07
CTNNA1	CTNNA1//NORAD	0.5117	hippo signaling pathway	NORAD	0.66623	4.28916e-05	SP1	-0.719573	5.06616e-06
CTNNA1	CTNNA1//NORAD	0.5117	hippo signaling pathway	NORAD	0.66623	4.28916e-05	HOXB7	-0.717885	5.45996e-06
CTNNA1	CTNNA1//CRNDE	0.5117	hippo signaling pathway	CRNDE	-0.548372	0.00140356	PARP1	0.762978	6.02464e-07
CTNNA1	CTNNA1//CRNDE	0.5117	hippo signaling pathway	CRNDE	-0.548372	0.00140356	PITX2	0.709147	7.97798e-06
CTNNA1	CTNNA1//CRNDE	0.5117	hippo signaling pathway	CRNDE	-0.548372	0.00140356	EP300	0.741384	1.83053e-06
CTNNA1	CTNNA1//CRNDE	0.5117	hippo signaling pathway	CRNDE	-0.548372	0.00140356	TRRAP	0.708968	8.03891e-06
CTNNA1	CTNNA1//CRNDE	0.5117	hippo signaling pathway	CRNDE	-0.548372	0.00140356	FOXO3	0.754047	9.67079e-07
CTNNA1	CTNNA1//CRNDE	0.5117	hippo signaling pathway	CRNDE	-0.548372	0.00140356	YY1	0.735471	2.43575e-06
CTNNA1	CTNNA1//CRNDE	0.5117	hippo signaling pathway	CRNDE	-0.548372	0.00140356	TSG101	0.789219	1.32085e-07
CTNNA1	CTNNA1//CRNDE	0.5117	hippo signaling pathway	CRNDE	-0.548372	0.00140356	KLF2	-0.708726	8.122e-06
CTNNA1	CTNNA1//CRNDE	0.5117	hippo signaling pathway	CRNDE	-0.548372	0.00140356	SP3	-0.73168	2.91387e-06
CTNNA1	CTNNA1//CRNDE	0.5117	hippo signaling pathway	CRNDE	-0.548372	0.00140356	KLF5	0.79309	1.03708e-07
CTNNA1	CTNNA1//CRNDE	0.5117	hippo signaling pathway	CRNDE	-0.548372	0.00140356	HDAC1	0.793197	1.03009e-07
CTNNA1	CTNNA1//CRNDE	0.5117	hippo signaling pathway	CRNDE	-0.548372	0.00140356	FOXC1	-0.748223	1.30297e-06
CTNNA1	CTNNA1//CRNDE	0.5117	hippo signaling pathway	CRNDE	-0.548372	0.00140356	LDB1	-0.746318	1.43393e-06
CTNNA1	CTNNA1//CRNDE	0.5117	hippo signaling pathway	CRNDE	-0.548372	0.00140356	NFKB2	-0.772409	3.57312e-07
CTNNA1	CTNNA1//CRNDE	0.5117	hippo signaling pathway	CRNDE	-0.548372	0.00140356	SP1	-0.719573	5.06616e-06
CTNNA1	CTNNA1//CRNDE	0.5117	hippo signaling pathway	CRNDE	-0.548372	0.00140356	HOXB7	-0.717885	5.45996e-06
CTNNA1	CTNNA1//CRNDE	0.5117	adherens junction	CRNDE	-0.548372	0.00140356	PARP1	0.762978	6.02464e-07
CTNNA1	CTNNA1//CRNDE	0.5117	adherens junction	CRNDE	-0.548372	0.00140356	PITX2	0.709147	7.97798e-06
CTNNA1	CTNNA1//CRNDE	0.5117	adherens junction	CRNDE	-0.548372	0.00140356	EP300	0.741384	1.83053e-06
CTNNA1	CTNNA1//CRNDE	0.5117	adherens junction	CRNDE	-0.548372	0.00140356	TRRAP	0.708968	8.03891e-06
CTNNA1	CTNNA1//CRNDE	0.5117	adherens junction	CRNDE	-0.548372	0.00140356	FOXO3	0.754047	9.67079e-07
CTNNA1	CTNNA1//CRNDE	0.5117	adherens junction	CRNDE	-0.548372	0.00140356	YY1	0.735471	2.43575e-06
CTNNA1	CTNNA1//CRNDE	0.5117	adherens junction	CRNDE	-0.548372	0.00140356	TSG101	0.789219	1.32085e-07
CTNNA1	CTNNA1//CRNDE	0.5117	adherens junction	CRNDE	-0.548372	0.00140356	KLF2	-0.708726	8.122e-06
CTNNA1	CTNNA1//CRNDE	0.5117	adherens junction	CRNDE	-0.548372	0.00140356	SP3	-0.73168	2.91387e-06
CTNNA1	CTNNA1//CRNDE	0.5117	adherens junction	CRNDE	-0.548372	0.00140356	KLF5	0.79309	1.03708e-07
CTNNA1	CTNNA1//CRNDE	0.5117	adherens junction	CRNDE	-0.548372	0.00140356	HDAC1	0.793197	1.03009e-07
CTNNA1	CTNNA1//CRNDE	0.5117	adherens junction	CRNDE	-0.548372	0.00140356	FOXC1	-0.748223	1.30297e-06
CTNNA1	CTNNA1//CRNDE	0.5117	adherens junction	CRNDE	-0.548372	0.00140356	LDB1	-0.746318	1.43393e-06
CTNNA1	CTNNA1//CRNDE	0.5117	adherens junction	CRNDE	-0.548372	0.00140356	NFKB2	-0.772409	3.57312e-07
CTNNA1	CTNNA1//CRNDE	0.5117	adherens junction	CRNDE	-0.548372	0.00140356	SP1	-0.719573	5.06616e-06
CTNNA1	CTNNA1//CRNDE	0.5117	adherens junction	CRNDE	-0.548372	0.00140356	HOXB7	-0.717885	5.45996e-06
CTNNA1	CTNNA1//AL132655.2	0.5117	hippo signaling pathway	AL132655.2	-0.753014	1.0202e-06	PARP1	0.762978	6.02464e-07
CTNNA1	CTNNA1//AL132655.2	0.5117	hippo signaling pathway	AL132655.2	-0.753014	1.0202e-06	PITX2	0.709147	7.97798e-06
CTNNA1	CTNNA1//AL132655.2	0.5117	hippo signaling pathway	AL132655.2	-0.753014	1.0202e-06	EP300	0.741384	1.83053e-06
CTNNA1	CTNNA1//AL132655.2	0.5117	hippo signaling pathway	AL132655.2	-0.753014	1.0202e-06	TRRAP	0.708968	8.03891e-06
CTNNA1	CTNNA1//AL132655.2	0.5117	hippo signaling pathway	AL132655.2	-0.753014	1.0202e-06	FOXO3	0.754047	9.67079e-07
CTNNA1	CTNNA1//AL132655.2	0.5117	hippo signaling pathway	AL132655.2	-0.753014	1.0202e-06	YY1	0.735471	2.43575e-06
CTNNA1	CTNNA1//AL132655.2	0.5117	hippo signaling pathway	AL132655.2	-0.753014	1.0202e-06	TSG101	0.789219	1.32085e-07
CTNNA1	CTNNA1//AL132655.2	0.5117	hippo signaling pathway	AL132655.2	-0.753014	1.0202e-06	KLF2	-0.708726	8.122e-06
CTNNA1	CTNNA1//AL132655.2	0.5117	hippo signaling pathway	AL132655.2	-0.753014	1.0202e-06	SP3	-0.73168	2.91387e-06
CTNNA1	CTNNA1//AL132655.2	0.5117	hippo signaling pathway	AL132655.2	-0.753014	1.0202e-06	KLF5	0.79309	1.03708e-07
CTNNA1	CTNNA1//AL132655.2	0.5117	hippo signaling pathway	AL132655.2	-0.753014	1.0202e-06	HDAC1	0.793197	1.03009e-07
CTNNA1	CTNNA1//AL132655.2	0.5117	hippo signaling pathway	AL132655.2	-0.753014	1.0202e-06	FOXC1	-0.748223	1.30297e-06
CTNNA1	CTNNA1//AL132655.2	0.5117	hippo signaling pathway	AL132655.2	-0.753014	1.0202e-06	LDB1	-0.746318	1.43393e-06
CTNNA1	CTNNA1//AL132655.2	0.5117	hippo signaling pathway	AL132655.2	-0.753014	1.0202e-06	NFKB2	-0.772409	3.57312e-07
CTNNA1	CTNNA1//AL132655.2	0.5117	hippo signaling pathway	AL132655.2	-0.753014	1.0202e-06	SP1	-0.719573	5.06616e-06
CTNNA1	CTNNA1//AL132655.2	0.5117	hippo signaling pathway	AL132655.2	-0.753014	1.0202e-06	HOXB7	-0.717885	5.45996e-06
CTNNA1	CTNNA1//NORAD	0.5117	adherens junction	NORAD	0.66623	4.28916e-05	PARP1	0.762978	6.02464e-07
CTNNA1	CTNNA1//NORAD	0.5117	adherens junction	NORAD	0.66623	4.28916e-05	PITX2	0.709147	7.97798e-06
CTNNA1	CTNNA1//NORAD	0.5117	adherens junction	NORAD	0.66623	4.28916e-05	EP300	0.741384	1.83053e-06
CTNNA1	CTNNA1//NORAD	0.5117	adherens junction	NORAD	0.66623	4.28916e-05	TRRAP	0.708968	8.03891e-06
CTNNA1	CTNNA1//NORAD	0.5117	adherens junction	NORAD	0.66623	4.28916e-05	FOXO3	0.754047	9.67079e-07
CTNNA1	CTNNA1//NORAD	0.5117	adherens junction	NORAD	0.66623	4.28916e-05	YY1	0.735471	2.43575e-06
CTNNA1	CTNNA1//NORAD	0.5117	adherens junction	NORAD	0.66623	4.28916e-05	TSG101	0.789219	1.32085e-07
CTNNA1	CTNNA1//NORAD	0.5117	adherens junction	NORAD	0.66623	4.28916e-05	KLF2	-0.708726	8.122e-06
CTNNA1	CTNNA1//NORAD	0.5117	adherens junction	NORAD	0.66623	4.28916e-05	SP3	-0.73168	2.91387e-06
CTNNA1	CTNNA1//NORAD	0.5117	adherens junction	NORAD	0.66623	4.28916e-05	KLF5	0.79309	1.03708e-07
CTNNA1	CTNNA1//NORAD	0.5117	adherens junction	NORAD	0.66623	4.28916e-05	HDAC1	0.793197	1.03009e-07
CTNNA1	CTNNA1//NORAD	0.5117	adherens junction	NORAD	0.66623	4.28916e-05	FOXC1	-0.748223	1.30297e-06
CTNNA1	CTNNA1//NORAD	0.5117	adherens junction	NORAD	0.66623	4.28916e-05	LDB1	-0.746318	1.43393e-06
CTNNA1	CTNNA1//NORAD	0.5117	adherens junction	NORAD	0.66623	4.28916e-05	NFKB2	-0.772409	3.57312e-07
CTNNA1	CTNNA1//NORAD	0.5117	adherens junction	NORAD	0.66623	4.28916e-05	SP1	-0.719573	5.06616e-06
CTNNA1	CTNNA1//NORAD	0.5117	adherens junction	NORAD	0.66623	4.28916e-05	HOXB7	-0.717885	5.45996e-06
CTNNA1	CTNNA1//NRAV	0.5117	hippo signaling pathway	NRAV	-0.664141	4.62332e-05	PARP1	0.762978	6.02464e-07
CTNNA1	CTNNA1//NRAV	0.5117	hippo signaling pathway	NRAV	-0.664141	4.62332e-05	PITX2	0.709147	7.97798e-06
CTNNA1	CTNNA1//NRAV	0.5117	hippo signaling pathway	NRAV	-0.664141	4.62332e-05	EP300	0.741384	1.83053e-06
CTNNA1	CTNNA1//NRAV	0.5117	hippo signaling pathway	NRAV	-0.664141	4.62332e-05	TRRAP	0.708968	8.03891e-06
CTNNA1	CTNNA1//NRAV	0.5117	hippo signaling pathway	NRAV	-0.664141	4.62332e-05	FOXO3	0.754047	9.67079e-07
CTNNA1	CTNNA1//NRAV	0.5117	hippo signaling pathway	NRAV	-0.664141	4.62332e-05	YY1	0.735471	2.43575e-06
CTNNA1	CTNNA1//NRAV	0.5117	hippo signaling pathway	NRAV	-0.664141	4.62332e-05	TSG101	0.789219	1.32085e-07
CTNNA1	CTNNA1//NRAV	0.5117	hippo signaling pathway	NRAV	-0.664141	4.62332e-05	KLF2	-0.708726	8.122e-06
CTNNA1	CTNNA1//NRAV	0.5117	hippo signaling pathway	NRAV	-0.664141	4.62332e-05	SP3	-0.73168	2.91387e-06
CTNNA1	CTNNA1//NRAV	0.5117	hippo signaling pathway	NRAV	-0.664141	4.62332e-05	KLF5	0.79309	1.03708e-07
CTNNA1	CTNNA1//NRAV	0.5117	hippo signaling pathway	NRAV	-0.664141	4.62332e-05	HDAC1	0.793197	1.03009e-07
CTNNA1	CTNNA1//NRAV	0.5117	hippo signaling pathway	NRAV	-0.664141	4.62332e-05	FOXC1	-0.748223	1.30297e-06
CTNNA1	CTNNA1//NRAV	0.5117	hippo signaling pathway	NRAV	-0.664141	4.62332e-05	LDB1	-0.746318	1.43393e-06
CTNNA1	CTNNA1//NRAV	0.5117	hippo signaling pathway	NRAV	-0.664141	4.62332e-05	NFKB2	-0.772409	3.57312e-07
CTNNA1	CTNNA1//NRAV	0.5117	hippo signaling pathway	NRAV	-0.664141	4.62332e-05	SP1	-0.719573	5.06616e-06
CTNNA1	CTNNA1//NRAV	0.5117	hippo signaling pathway	NRAV	-0.664141	4.62332e-05	HOXB7	-0.717885	5.45996e-06
CTNNA1	CTNNA1//AL132655.2	0.5117	adherens junction	AL132655.2	-0.753014	1.0202e-06	PARP1	0.762978	6.02464e-07
CTNNA1	CTNNA1//AL132655.2	0.5117	adherens junction	AL132655.2	-0.753014	1.0202e-06	PITX2	0.709147	7.97798e-06
CTNNA1	CTNNA1//AL132655.2	0.5117	adherens junction	AL132655.2	-0.753014	1.0202e-06	EP300	0.741384	1.83053e-06
CTNNA1	CTNNA1//AL132655.2	0.5117	adherens junction	AL132655.2	-0.753014	1.0202e-06	TRRAP	0.708968	8.03891e-06
CTNNA1	CTNNA1//AL132655.2	0.5117	adherens junction	AL132655.2	-0.753014	1.0202e-06	FOXO3	0.754047	9.67079e-07
CTNNA1	CTNNA1//AL132655.2	0.5117	adherens junction	AL132655.2	-0.753014	1.0202e-06	YY1	0.735471	2.43575e-06
CTNNA1	CTNNA1//AL132655.2	0.5117	adherens junction	AL132655.2	-0.753014	1.0202e-06	TSG101	0.789219	1.32085e-07
CTNNA1	CTNNA1//AL132655.2	0.5117	adherens junction	AL132655.2	-0.753014	1.0202e-06	KLF2	-0.708726	8.122e-06
CTNNA1	CTNNA1//AL132655.2	0.5117	adherens junction	AL132655.2	-0.753014	1.0202e-06	SP3	-0.73168	2.91387e-06
CTNNA1	CTNNA1//AL132655.2	0.5117	adherens junction	AL132655.2	-0.753014	1.0202e-06	KLF5	0.79309	1.03708e-07
CTNNA1	CTNNA1//AL132655.2	0.5117	adherens junction	AL132655.2	-0.753014	1.0202e-06	HDAC1	0.793197	1.03009e-07
CTNNA1	CTNNA1//AL132655.2	0.5117	adherens junction	AL132655.2	-0.753014	1.0202e-06	FOXC1	-0.748223	1.30297e-06
CTNNA1	CTNNA1//AL132655.2	0.5117	adherens junction	AL132655.2	-0.753014	1.0202e-06	LDB1	-0.746318	1.43393e-06
CTNNA1	CTNNA1//AL132655.2	0.5117	adherens junction	AL132655.2	-0.753014	1.0202e-06	NFKB2	-0.772409	3.57312e-07
CTNNA1	CTNNA1//AL132655.2	0.5117	adherens junction	AL132655.2	-0.753014	1.0202e-06	SP1	-0.719573	5.06616e-06
CTNNA1	CTNNA1//AL132655.2	0.5117	adherens junction	AL132655.2	-0.753014	1.0202e-06	HOXB7	-0.717885	5.45996e-06
FMOD	FMOD//FAM13A-AS1	0.5117	tgf-beta signaling pathway	FAM13A-AS1	-0.50333	0.00389738	MITF	0.807459	4.03407e-08
FMOD	FMOD//FAM13A-AS1	0.5117	tgf-beta signaling pathway	FAM13A-AS1	-0.50333	0.00389738	RUNX1	0.782819	1.94917e-07
FMOD	FMOD//FAM13A-AS1	0.5117	tgf-beta signaling pathway	FAM13A-AS1	-0.50333	0.00389738	YBX1	0.76598	5.11496e-07
FMOD	FMOD//FAM13A-AS1	0.5117	tgf-beta signaling pathway	FAM13A-AS1	-0.50333	0.00389738	WWTR1	0.82776	9.21809e-09
FMOD	FMOD//FENDRR	0.5117	tgf-beta signaling pathway	FENDRR	0.554075	0.00122065	MITF	0.807459	4.03407e-08
FMOD	FMOD//FENDRR	0.5117	tgf-beta signaling pathway	FENDRR	0.554075	0.00122065	RUNX1	0.782819	1.94917e-07
FMOD	FMOD//FENDRR	0.5117	tgf-beta signaling pathway	FENDRR	0.554075	0.00122065	YBX1	0.76598	5.11496e-07
FMOD	FMOD//FENDRR	0.5117	tgf-beta signaling pathway	FENDRR	0.554075	0.00122065	WWTR1	0.82776	9.21809e-09
FMOD	FMOD//TFAP2A-AS2	0.5117	tgf-beta signaling pathway	TFAP2A-AS2	-0.560884	0.00102982	MITF	0.807459	4.03407e-08
FMOD	FMOD//TFAP2A-AS2	0.5117	tgf-beta signaling pathway	TFAP2A-AS2	-0.560884	0.00102982	RUNX1	0.782819	1.94917e-07
FMOD	FMOD//TFAP2A-AS2	0.5117	tgf-beta signaling pathway	TFAP2A-AS2	-0.560884	0.00102982	YBX1	0.76598	5.11496e-07
FMOD	FMOD//TFAP2A-AS2	0.5117	tgf-beta signaling pathway	TFAP2A-AS2	-0.560884	0.00102982	WWTR1	0.82776	9.21809e-09
ITGA8	ITGA8//FENDRR	0.5117	regulation of actin cytoskeleton	FENDRR	0.793818	9.90401e-08	PGR	0.753536	9.93031e-07
ITGA8	ITGA8//FENDRR	0.5117	regulation of actin cytoskeleton	FENDRR	0.793818	9.90401e-08	MITF	0.833011	6.09837e-09
ITGA8	ITGA8//FENDRR	0.5117	regulation of actin cytoskeleton	FENDRR	0.793818	9.90401e-08	WWTR1	0.719134	5.16586e-06
ITGA8	ITGA8//FENDRR	0.5117	ecm-receptor interaction	FENDRR	0.793818	9.90401e-08	PGR	0.753536	9.93031e-07
ITGA8	ITGA8//FENDRR	0.5117	ecm-receptor interaction	FENDRR	0.793818	9.90401e-08	MITF	0.833011	6.09837e-09
ITGA8	ITGA8//FENDRR	0.5117	ecm-receptor interaction	FENDRR	0.793818	9.90401e-08	WWTR1	0.719134	5.16586e-06
ITGA8	ITGA8//FENDRR	0.5117	focal adhesion	FENDRR	0.793818	9.90401e-08	PGR	0.753536	9.93031e-07
ITGA8	ITGA8//FENDRR	0.5117	focal adhesion	FENDRR	0.793818	9.90401e-08	MITF	0.833011	6.09837e-09
ITGA8	ITGA8//FENDRR	0.5117	focal adhesion	FENDRR	0.793818	9.90401e-08	WWTR1	0.719134	5.16586e-06
RRAS	RRAS//CRNDE	0.5117	camp signaling pathway	CRNDE	0.427058	0.0165714	WWTR1	0.834166	5.55809e-09
RRAS	RRAS//CRNDE	0.5117	camp signaling pathway	CRNDE	0.427058	0.0165714	ERG	0.70526	9.40298e-06
RRAS	RRAS//CRNDE	0.5117	camp signaling pathway	CRNDE	0.427058	0.0165714	PML	0.760288	6.96241e-07
RRAS	RRAS//CRNDE	0.5117	camp signaling pathway	CRNDE	0.427058	0.0165714	TRRAP	-0.715004	6.19663e-06
RRAS	RRAS//CRNDE	0.5117	camp signaling pathway	CRNDE	0.427058	0.0165714	RUNX1	0.777623	2.64833e-07
RRAS	RRAS//CRNDE	0.5117	camp signaling pathway	CRNDE	0.427058	0.0165714	MAF	0.710018	7.68646e-06
RRAS	RRAS//CRNDE	0.5117	camp signaling pathway	CRNDE	0.427058	0.0165714	AR	0.705406	9.34556e-06
RRAS	RRAS//CRNDE	0.5117	camp signaling pathway	CRNDE	0.427058	0.0165714	NFIL3	0.717735	5.49616e-06
RRAS	RRAS//CRNDE	0.5117	camp signaling pathway	CRNDE	0.427058	0.0165714	MITF	0.846961	1.89254e-09
RRAS	RRAS//CRNDE	0.5117	camp signaling pathway	CRNDE	0.427058	0.0165714	PPARA	-0.70296	1.03509e-05
RRAS	RRAS//CRNDE	0.5117	camp signaling pathway	CRNDE	0.427058	0.0165714	YBX1	0.739261	2.03006e-06
RRAS	RRAS//CRNDE	0.5117	camp signaling pathway	CRNDE	0.427058	0.0165714	HDAC1	-0.711531	7.20333e-06
RRAS	RRAS//CRNDE	0.5117	regulation of actin cytoskeleton	CRNDE	0.427058	0.0165714	WWTR1	0.834166	5.55809e-09
RRAS	RRAS//CRNDE	0.5117	regulation of actin cytoskeleton	CRNDE	0.427058	0.0165714	ERG	0.70526	9.40298e-06
RRAS	RRAS//CRNDE	0.5117	regulation of actin cytoskeleton	CRNDE	0.427058	0.0165714	PML	0.760288	6.96241e-07
RRAS	RRAS//CRNDE	0.5117	regulation of actin cytoskeleton	CRNDE	0.427058	0.0165714	TRRAP	-0.715004	6.19663e-06
RRAS	RRAS//CRNDE	0.5117	regulation of actin cytoskeleton	CRNDE	0.427058	0.0165714	RUNX1	0.777623	2.64833e-07
RRAS	RRAS//CRNDE	0.5117	regulation of actin cytoskeleton	CRNDE	0.427058	0.0165714	MAF	0.710018	7.68646e-06
RRAS	RRAS//CRNDE	0.5117	regulation of actin cytoskeleton	CRNDE	0.427058	0.0165714	AR	0.705406	9.34556e-06
RRAS	RRAS//CRNDE	0.5117	regulation of actin cytoskeleton	CRNDE	0.427058	0.0165714	NFIL3	0.717735	5.49616e-06
RRAS	RRAS//CRNDE	0.5117	regulation of actin cytoskeleton	CRNDE	0.427058	0.0165714	MITF	0.846961	1.89254e-09
RRAS	RRAS//CRNDE	0.5117	regulation of actin cytoskeleton	CRNDE	0.427058	0.0165714	PPARA	-0.70296	1.03509e-05
RRAS	RRAS//CRNDE	0.5117	regulation of actin cytoskeleton	CRNDE	0.427058	0.0165714	YBX1	0.739261	2.03006e-06
RRAS	RRAS//CRNDE	0.5117	regulation of actin cytoskeleton	CRNDE	0.427058	0.0165714	HDAC1	-0.711531	7.20333e-06
RRAS	RRAS//TUG1	0.5117	regulation of actin cytoskeleton	TUG1	-0.542938	0.00159965	WWTR1	0.834166	5.55809e-09
RRAS	RRAS//TUG1	0.5117	regulation of actin cytoskeleton	TUG1	-0.542938	0.00159965	ERG	0.70526	9.40298e-06
RRAS	RRAS//TUG1	0.5117	regulation of actin cytoskeleton	TUG1	-0.542938	0.00159965	PML	0.760288	6.96241e-07
RRAS	RRAS//TUG1	0.5117	regulation of actin cytoskeleton	TUG1	-0.542938	0.00159965	TRRAP	-0.715004	6.19663e-06
RRAS	RRAS//TUG1	0.5117	regulation of actin cytoskeleton	TUG1	-0.542938	0.00159965	RUNX1	0.777623	2.64833e-07
RRAS	RRAS//TUG1	0.5117	regulation of actin cytoskeleton	TUG1	-0.542938	0.00159965	MAF	0.710018	7.68646e-06
RRAS	RRAS//TUG1	0.5117	regulation of actin cytoskeleton	TUG1	-0.542938	0.00159965	AR	0.705406	9.34556e-06
RRAS	RRAS//TUG1	0.5117	regulation of actin cytoskeleton	TUG1	-0.542938	0.00159965	NFIL3	0.717735	5.49616e-06
RRAS	RRAS//TUG1	0.5117	regulation of actin cytoskeleton	TUG1	-0.542938	0.00159965	MITF	0.846961	1.89254e-09
RRAS	RRAS//TUG1	0.5117	regulation of actin cytoskeleton	TUG1	-0.542938	0.00159965	PPARA	-0.70296	1.03509e-05
RRAS	RRAS//TUG1	0.5117	regulation of actin cytoskeleton	TUG1	-0.542938	0.00159965	YBX1	0.739261	2.03006e-06
RRAS	RRAS//TUG1	0.5117	regulation of actin cytoskeleton	TUG1	-0.542938	0.00159965	HDAC1	-0.711531	7.20333e-06
RRAS	RRAS//TUG1	0.5117	camp signaling pathway	TUG1	-0.542938	0.00159965	WWTR1	0.834166	5.55809e-09
RRAS	RRAS//TUG1	0.5117	camp signaling pathway	TUG1	-0.542938	0.00159965	ERG	0.70526	9.40298e-06
RRAS	RRAS//TUG1	0.5117	camp signaling pathway	TUG1	-0.542938	0.00159965	PML	0.760288	6.96241e-07
RRAS	RRAS//TUG1	0.5117	camp signaling pathway	TUG1	-0.542938	0.00159965	TRRAP	-0.715004	6.19663e-06
RRAS	RRAS//TUG1	0.5117	camp signaling pathway	TUG1	-0.542938	0.00159965	RUNX1	0.777623	2.64833e-07
RRAS	RRAS//TUG1	0.5117	camp signaling pathway	TUG1	-0.542938	0.00159965	MAF	0.710018	7.68646e-06
RRAS	RRAS//TUG1	0.5117	camp signaling pathway	TUG1	-0.542938	0.00159965	AR	0.705406	9.34556e-06
RRAS	RRAS//TUG1	0.5117	camp signaling pathway	TUG1	-0.542938	0.00159965	NFIL3	0.717735	5.49616e-06
RRAS	RRAS//TUG1	0.5117	camp signaling pathway	TUG1	-0.542938	0.00159965	MITF	0.846961	1.89254e-09
RRAS	RRAS//TUG1	0.5117	camp signaling pathway	TUG1	-0.542938	0.00159965	PPARA	-0.70296	1.03509e-05
RRAS	RRAS//TUG1	0.5117	camp signaling pathway	TUG1	-0.542938	0.00159965	YBX1	0.739261	2.03006e-06
RRAS	RRAS//TUG1	0.5117	camp signaling pathway	TUG1	-0.542938	0.00159965	HDAC1	-0.711531	7.20333e-06
SFRP4	SFRP4//CRNDE	0.5117	wnt signaling pathway	CRNDE	0.362272	0.0452018	MITF	0.706625	8.87816e-06
MEIS1	MEIS1//FENDRR	0.5117	signaling pathways regulating pluripotency of stem cells	FENDRR	0.812187	2.90621e-08	WWTR1	0.72949	3.2275e-06
MEIS1	MEIS1//FENDRR	0.5117	signaling pathways regulating pluripotency of stem cells	FENDRR	0.812187	2.90621e-08	MITF	0.925782	8.85947e-14
MEIS1	MEIS1//FENDRR	0.5117	signaling pathways regulating pluripotency of stem cells	FENDRR	0.812187	2.90621e-08	PGR	0.764215	5.63336e-07
FOXO1	FOXO1//TFAP2A-AS2	0.5117	thyroid hormone signaling pathway	TFAP2A-AS2	-0.460245	0.00918034	FOXO1	1	0
FOXO1	FOXO1//TFAP2A-AS2	0.5117	insulin resistance	TFAP2A-AS2	-0.460245	0.00918034	FOXO1	1	0
VDAC2	VDAC2//RAD51-AS1	0.5117	cgmp-pkg signaling pathway	RAD51-AS1	0.383085	0.0334051	SP1	-0.703267	1.02194e-05
VDAC2	VDAC2//RAD51-AS1	0.5117	cgmp-pkg signaling pathway	RAD51-AS1	0.383085	0.0334051	ZBTB7A	-0.745016	1.53019e-06
VDAC2	VDAC2//RAD51-AS1	0.5117	cgmp-pkg signaling pathway	RAD51-AS1	0.383085	0.0334051	TSG101	0.755474	8.97878e-07
VDAC2	VDAC2//RAD51-AS1	0.5117	cgmp-pkg signaling pathway	RAD51-AS1	0.383085	0.0334051	RELA	0.723719	4.20541e-06
VDAC2	VDAC2//RAD51-AS1	0.5117	calcium signaling pathway	RAD51-AS1	0.383085	0.0334051	SP1	-0.703267	1.02194e-05
VDAC2	VDAC2//RAD51-AS1	0.5117	calcium signaling pathway	RAD51-AS1	0.383085	0.0334051	ZBTB7A	-0.745016	1.53019e-06
VDAC2	VDAC2//RAD51-AS1	0.5117	calcium signaling pathway	RAD51-AS1	0.383085	0.0334051	TSG101	0.755474	8.97878e-07
VDAC2	VDAC2//RAD51-AS1	0.5117	calcium signaling pathway	RAD51-AS1	0.383085	0.0334051	RELA	0.723719	4.20541e-06
FZD7	FZD7//FENDRR	0.5117	wnt signaling pathway	FENDRR	0.818722	1.81893e-08	WWTR1	0.70394	9.93696e-06
FZD7	FZD7//FENDRR	0.5117	wnt signaling pathway	FENDRR	0.818722	1.81893e-08	PGR	0.745335	1.50602e-06
FZD7	FZD7//FENDRR	0.5117	wnt signaling pathway	FENDRR	0.818722	1.81893e-08	SMAD3	0.712598	6.8795e-06
FZD7	FZD7//FENDRR	0.5117	wnt signaling pathway	FENDRR	0.818722	1.81893e-08	MITF	0.866939	2.84843e-10
FZD7	FZD7//FENDRR	0.5117	signaling pathways regulating pluripotency of stem cells	FENDRR	0.818722	1.81893e-08	WWTR1	0.70394	9.93696e-06
FZD7	FZD7//FENDRR	0.5117	signaling pathways regulating pluripotency of stem cells	FENDRR	0.818722	1.81893e-08	PGR	0.745335	1.50602e-06
FZD7	FZD7//FENDRR	0.5117	signaling pathways regulating pluripotency of stem cells	FENDRR	0.818722	1.81893e-08	SMAD3	0.712598	6.8795e-06
FZD7	FZD7//FENDRR	0.5117	signaling pathways regulating pluripotency of stem cells	FENDRR	0.818722	1.81893e-08	MITF	0.866939	2.84843e-10
FZD7	FZD7//GAS5	0.5117	hippo signaling pathway	GAS5	-0.44608	0.0118943	WWTR1	0.70394	9.93696e-06
FZD7	FZD7//GAS5	0.5117	hippo signaling pathway	GAS5	-0.44608	0.0118943	PGR	0.745335	1.50602e-06
FZD7	FZD7//GAS5	0.5117	hippo signaling pathway	GAS5	-0.44608	0.0118943	SMAD3	0.712598	6.8795e-06
FZD7	FZD7//GAS5	0.5117	hippo signaling pathway	GAS5	-0.44608	0.0118943	MITF	0.866939	2.84843e-10
FZD7	FZD7//FENDRR	0.5117	hippo signaling pathway	FENDRR	0.818722	1.81893e-08	WWTR1	0.70394	9.93696e-06
FZD7	FZD7//FENDRR	0.5117	hippo signaling pathway	FENDRR	0.818722	1.81893e-08	PGR	0.745335	1.50602e-06
FZD7	FZD7//FENDRR	0.5117	hippo signaling pathway	FENDRR	0.818722	1.81893e-08	SMAD3	0.712598	6.8795e-06
FZD7	FZD7//FENDRR	0.5117	hippo signaling pathway	FENDRR	0.818722	1.81893e-08	MITF	0.866939	2.84843e-10
FZD7	FZD7//GAS5	0.5117	signaling pathways regulating pluripotency of stem cells	GAS5	-0.44608	0.0118943	WWTR1	0.70394	9.93696e-06
FZD7	FZD7//GAS5	0.5117	signaling pathways regulating pluripotency of stem cells	GAS5	-0.44608	0.0118943	PGR	0.745335	1.50602e-06
FZD7	FZD7//GAS5	0.5117	signaling pathways regulating pluripotency of stem cells	GAS5	-0.44608	0.0118943	SMAD3	0.712598	6.8795e-06
FZD7	FZD7//GAS5	0.5117	signaling pathways regulating pluripotency of stem cells	GAS5	-0.44608	0.0118943	MITF	0.866939	2.84843e-10
FZD7	FZD7//GAS5	0.5117	wnt signaling pathway	GAS5	-0.44608	0.0118943	WWTR1	0.70394	9.93696e-06
FZD7	FZD7//GAS5	0.5117	wnt signaling pathway	GAS5	-0.44608	0.0118943	PGR	0.745335	1.50602e-06
FZD7	FZD7//GAS5	0.5117	wnt signaling pathway	GAS5	-0.44608	0.0118943	SMAD3	0.712598	6.8795e-06
FZD7	FZD7//GAS5	0.5117	wnt signaling pathway	GAS5	-0.44608	0.0118943	MITF	0.866939	2.84843e-10
LAMC1	LAMC1//FENDRR	0.5117	focal adhesion	FENDRR	0.658287	5.6878e-05	YBX1	0.747149	1.37538e-06
LAMC1	LAMC1//FENDRR	0.5117	focal adhesion	FENDRR	0.658287	5.6878e-05	WWTR1	0.880054	6.90641e-11
LAMC1	LAMC1//FENDRR	0.5117	focal adhesion	FENDRR	0.658287	5.6878e-05	MITF	0.818851	1.80187e-08
LAMC1	LAMC1//FENDRR	0.5117	focal adhesion	FENDRR	0.658287	5.6878e-05	PGR	0.715615	6.0331e-06
LAMC1	LAMC1//FENDRR	0.5117	focal adhesion	FENDRR	0.658287	5.6878e-05	RUNX1	0.767585	4.68178e-07
LAMC1	LAMC1//SLC25A25-AS1	0.5117	focal adhesion	SLC25A25-AS1	-0.362028	0.0453578	YBX1	0.747149	1.37538e-06
LAMC1	LAMC1//SLC25A25-AS1	0.5117	focal adhesion	SLC25A25-AS1	-0.362028	0.0453578	WWTR1	0.880054	6.90641e-11
LAMC1	LAMC1//SLC25A25-AS1	0.5117	focal adhesion	SLC25A25-AS1	-0.362028	0.0453578	MITF	0.818851	1.80187e-08
LAMC1	LAMC1//SLC25A25-AS1	0.5117	focal adhesion	SLC25A25-AS1	-0.362028	0.0453578	PGR	0.715615	6.0331e-06
LAMC1	LAMC1//SLC25A25-AS1	0.5117	focal adhesion	SLC25A25-AS1	-0.362028	0.0453578	RUNX1	0.767585	4.68178e-07
LAMC1	LAMC1//SENCR	0.5117	ecm-receptor interaction	SENCR	0.644601	9.07856e-05	YBX1	0.747149	1.37538e-06
LAMC1	LAMC1//SENCR	0.5117	ecm-receptor interaction	SENCR	0.644601	9.07856e-05	WWTR1	0.880054	6.90641e-11
LAMC1	LAMC1//SENCR	0.5117	ecm-receptor interaction	SENCR	0.644601	9.07856e-05	MITF	0.818851	1.80187e-08
LAMC1	LAMC1//SENCR	0.5117	ecm-receptor interaction	SENCR	0.644601	9.07856e-05	PGR	0.715615	6.0331e-06
LAMC1	LAMC1//SENCR	0.5117	ecm-receptor interaction	SENCR	0.644601	9.07856e-05	RUNX1	0.767585	4.68178e-07
LAMC1	LAMC1//SLC25A25-AS1	0.5117	ecm-receptor interaction	SLC25A25-AS1	-0.362028	0.0453578	YBX1	0.747149	1.37538e-06
LAMC1	LAMC1//SLC25A25-AS1	0.5117	ecm-receptor interaction	SLC25A25-AS1	-0.362028	0.0453578	WWTR1	0.880054	6.90641e-11
LAMC1	LAMC1//SLC25A25-AS1	0.5117	ecm-receptor interaction	SLC25A25-AS1	-0.362028	0.0453578	MITF	0.818851	1.80187e-08
LAMC1	LAMC1//SLC25A25-AS1	0.5117	ecm-receptor interaction	SLC25A25-AS1	-0.362028	0.0453578	PGR	0.715615	6.0331e-06
LAMC1	LAMC1//SLC25A25-AS1	0.5117	ecm-receptor interaction	SLC25A25-AS1	-0.362028	0.0453578	RUNX1	0.767585	4.68178e-07
LAMC1	LAMC1//SENCR	0.5117	focal adhesion	SENCR	0.644601	9.07856e-05	YBX1	0.747149	1.37538e-06
LAMC1	LAMC1//SENCR	0.5117	focal adhesion	SENCR	0.644601	9.07856e-05	WWTR1	0.880054	6.90641e-11
LAMC1	LAMC1//SENCR	0.5117	focal adhesion	SENCR	0.644601	9.07856e-05	MITF	0.818851	1.80187e-08
LAMC1	LAMC1//SENCR	0.5117	focal adhesion	SENCR	0.644601	9.07856e-05	PGR	0.715615	6.0331e-06
LAMC1	LAMC1//SENCR	0.5117	focal adhesion	SENCR	0.644601	9.07856e-05	RUNX1	0.767585	4.68178e-07
LAMC1	LAMC1//FENDRR	0.5117	ecm-receptor interaction	FENDRR	0.658287	5.6878e-05	YBX1	0.747149	1.37538e-06
LAMC1	LAMC1//FENDRR	0.5117	ecm-receptor interaction	FENDRR	0.658287	5.6878e-05	WWTR1	0.880054	6.90641e-11
LAMC1	LAMC1//FENDRR	0.5117	ecm-receptor interaction	FENDRR	0.658287	5.6878e-05	MITF	0.818851	1.80187e-08
LAMC1	LAMC1//FENDRR	0.5117	ecm-receptor interaction	FENDRR	0.658287	5.6878e-05	PGR	0.715615	6.0331e-06
LAMC1	LAMC1//FENDRR	0.5117	ecm-receptor interaction	FENDRR	0.658287	5.6878e-05	RUNX1	0.767585	4.68178e-07
PFN1	PFN1//FENDRR	0.5117	regulation of actin cytoskeleton	FENDRR	0.517996	0.00283742	MITF	0.730931	3.01793e-06
PFN1	PFN1//FENDRR	0.5117	regulation of actin cytoskeleton	FENDRR	0.517996	0.00283742	LMO4	0.708342	8.25583e-06
SLC25A4	SLC25A4//NRAV	0.5117	cgmp-pkg signaling pathway	NRAV	-0.441324	0.0129445	ATF6	0.711549	7.19783e-06
SLC25A4	SLC25A4//NRAV	0.5117	cgmp-pkg signaling pathway	NRAV	-0.441324	0.0129445	TSG101	0.731722	2.90817e-06
SLC25A4	SLC25A4//NRAV	0.5117	calcium signaling pathway	NRAV	-0.441324	0.0129445	ATF6	0.711549	7.19783e-06
SLC25A4	SLC25A4//NRAV	0.5117	calcium signaling pathway	NRAV	-0.441324	0.0129445	TSG101	0.731722	2.90817e-06
STIM1	STIM1//TUG1	0.5117	calcium signaling pathway	TUG1	0.555525	0.00117759	TSG101	0.745007	1.53085e-06
STIM1	STIM1//TUG1	0.5117	calcium signaling pathway	TUG1	0.555525	0.00117759	PARP1	0.722414	4.46077e-06
STIM1	STIM1//TUG1	0.5117	calcium signaling pathway	TUG1	0.555525	0.00117759	HAX1	0.787809	1.44068e-07
STIM1	STIM1//TUG1	0.5117	calcium signaling pathway	TUG1	0.555525	0.00117759	KLF2	-0.702091	1.07308e-05
STIM1	STIM1//TUG1	0.5117	calcium signaling pathway	TUG1	0.555525	0.00117759	YY1	0.790568	1.21477e-07
STIM1	STIM1//TUG1	0.5117	calcium signaling pathway	TUG1	0.555525	0.00117759	HDAC1	0.719151	5.16204e-06
STIM1	STIM1//TUG1	0.5117	calcium signaling pathway	TUG1	0.555525	0.00117759	TRRAP	0.743805	1.62491e-06
STIM1	STIM1//TUG1	0.5117	calcium signaling pathway	TUG1	0.555525	0.00117759	JUN	-0.713889	6.50511e-06
STIM1	STIM1//TUG1	0.5117	calcium signaling pathway	TUG1	0.555525	0.00117759	SP1	-0.780368	2.2547e-07
ZYX	ZYX//TFAP2A-AS2	0.5117	focal adhesion	TFAP2A-AS2	-0.579527	0.000634346	MITF	0.762742	6.10214e-07
ZYX	ZYX//TFAP2A-AS2	0.5117	focal adhesion	TFAP2A-AS2	-0.579527	0.000634346	SMAD3	0.810739	3.21647e-08
ZYX	ZYX//TFAP2A-AS2	0.5117	focal adhesion	TFAP2A-AS2	-0.579527	0.000634346	PGR	0.731417	2.95002e-06
ZYX	ZYX//FENDRR	0.5117	focal adhesion	FENDRR	0.683184	2.28169e-05	MITF	0.762742	6.10214e-07
ZYX	ZYX//FENDRR	0.5117	focal adhesion	FENDRR	0.683184	2.28169e-05	SMAD3	0.810739	3.21647e-08
ZYX	ZYX//FENDRR	0.5117	focal adhesion	FENDRR	0.683184	2.28169e-05	PGR	0.731417	2.95002e-06
ZYX	ZYX//TUG1	0.5117	focal adhesion	TUG1	-0.468176	0.00790372	MITF	0.762742	6.10214e-07
ZYX	ZYX//TUG1	0.5117	focal adhesion	TUG1	-0.468176	0.00790372	SMAD3	0.810739	3.21647e-08
ZYX	ZYX//TUG1	0.5117	focal adhesion	TUG1	-0.468176	0.00790372	PGR	0.731417	2.95002e-06
RPA1	RPA1//RAD51-AS1	0.5117	dna replication	RAD51-AS1	0.628634	0.000152324	PARP1	0.737237	2.23829e-06
RPA1	RPA1//RAD51-AS1	0.5117	dna replication	RAD51-AS1	0.628634	0.000152324	TSG101	0.844344	2.37748e-09
RPA1	RPA1//RAD51-AS1	0.5117	dna replication	RAD51-AS1	0.628634	0.000152324	NCOR2	0.741991	1.77688e-06
RPA1	RPA1//RAD51-AS1	0.5117	dna replication	RAD51-AS1	0.628634	0.000152324	NR3C2	0.735663	2.41357e-06
RPA1	RPA1//RAD51-AS1	0.5117	dna replication	RAD51-AS1	0.628634	0.000152324	HDAC1	0.766454	4.98352e-07
RPA1	RPA1//RAD51-AS1	0.5117	dna replication	RAD51-AS1	0.628634	0.000152324	LDB1	-0.847369	1.8256e-09
RPA1	RPA1//RAD51-AS1	0.5117	dna replication	RAD51-AS1	0.628634	0.000152324	SP1	-0.732718	2.77512e-06
RPA1	RPA1//RAD51-AS1	0.5117	dna replication	RAD51-AS1	0.628634	0.000152324	POU2F1	0.707414	8.58735e-06
RPA1	RPA1//RAD51-AS1	0.5117	dna replication	RAD51-AS1	0.628634	0.000152324	KLF2	-0.727368	3.56003e-06
PFKP	PFKP//RAD51-AS1	0.5117	thyroid hormone signaling pathway	RAD51-AS1	0.680093	2.56777e-05	SP1	-0.749167	1.24217e-06
PFKP	PFKP//RAD51-AS1	0.5117	thyroid hormone signaling pathway	RAD51-AS1	0.680093	2.56777e-05	HDAC1	0.793976	9.80499e-08
PFKP	PFKP//RAD51-AS1	0.5117	thyroid hormone signaling pathway	RAD51-AS1	0.680093	2.56777e-05	TRRAP	0.821137	1.52255e-08
PFKP	PFKP//RAD51-AS1	0.5117	thyroid hormone signaling pathway	RAD51-AS1	0.680093	2.56777e-05	NCOR2	0.789962	1.26139e-07
PFKP	PFKP//RAD51-AS1	0.5117	thyroid hormone signaling pathway	RAD51-AS1	0.680093	2.56777e-05	NFKB2	-0.709522	7.85131e-06
PFKP	PFKP//RAD51-AS1	0.5117	thyroid hormone signaling pathway	RAD51-AS1	0.680093	2.56777e-05	LDB1	-0.786782	1.53416e-07
PFKP	PFKP//RAD51-AS1	0.5117	thyroid hormone signaling pathway	RAD51-AS1	0.680093	2.56777e-05	TSG101	0.745258	1.51186e-06
PFKP	PFKP//RAD51-AS1	0.5117	thyroid hormone signaling pathway	RAD51-AS1	0.680093	2.56777e-05	KLF2	-0.755095	9.15803e-07
PFKP	PFKP//RAD51-AS1	0.5117	thyroid hormone signaling pathway	RAD51-AS1	0.680093	2.56777e-05	SP3	-0.755235	9.09156e-07
PFKP	PFKP//RAD51-AS1	0.5117	thyroid hormone signaling pathway	RAD51-AS1	0.680093	2.56777e-05	PARP1	0.770098	4.0702e-07
PFKP	PFKP//RAD51-AS1	0.5117	glycolysis / gluconeogenesis	RAD51-AS1	0.680093	2.56777e-05	SP1	-0.749167	1.24217e-06
PFKP	PFKP//RAD51-AS1	0.5117	glycolysis / gluconeogenesis	RAD51-AS1	0.680093	2.56777e-05	HDAC1	0.793976	9.80499e-08
PFKP	PFKP//RAD51-AS1	0.5117	glycolysis / gluconeogenesis	RAD51-AS1	0.680093	2.56777e-05	TRRAP	0.821137	1.52255e-08
PFKP	PFKP//RAD51-AS1	0.5117	glycolysis / gluconeogenesis	RAD51-AS1	0.680093	2.56777e-05	NCOR2	0.789962	1.26139e-07
PFKP	PFKP//RAD51-AS1	0.5117	glycolysis / gluconeogenesis	RAD51-AS1	0.680093	2.56777e-05	NFKB2	-0.709522	7.85131e-06
PFKP	PFKP//RAD51-AS1	0.5117	glycolysis / gluconeogenesis	RAD51-AS1	0.680093	2.56777e-05	LDB1	-0.786782	1.53416e-07
PFKP	PFKP//RAD51-AS1	0.5117	glycolysis / gluconeogenesis	RAD51-AS1	0.680093	2.56777e-05	TSG101	0.745258	1.51186e-06
PFKP	PFKP//RAD51-AS1	0.5117	glycolysis / gluconeogenesis	RAD51-AS1	0.680093	2.56777e-05	KLF2	-0.755095	9.15803e-07
PFKP	PFKP//RAD51-AS1	0.5117	glycolysis / gluconeogenesis	RAD51-AS1	0.680093	2.56777e-05	SP3	-0.755235	9.09156e-07
PFKP	PFKP//RAD51-AS1	0.5117	glycolysis / gluconeogenesis	RAD51-AS1	0.680093	2.56777e-05	PARP1	0.770098	4.0702e-07
TEAD3	TEAD3//TUG1	0.5117	hippo signaling pathway	TUG1	-0.514489	0.00306504	MITF	0.793564	1.00643e-07
TEAD3	TEAD3//TFAP2A-AS2	0.5117	hippo signaling pathway	TFAP2A-AS2	-0.567678	0.000866001	MITF	0.793564	1.00643e-07
NKD1	NKD1//LINC00471	0.5117	hippo signaling pathway	LINC00471	-0.41024	0.0218939	MITF	0.744395	1.57811e-06
NKD1	NKD1//LINC00471	0.5117	wnt signaling pathway	LINC00471	-0.41024	0.0218939	MITF	0.744395	1.57811e-06
MYL2	MYL2//TFAP2A-AS2	0.5117	tight junction	TFAP2A-AS2	-0.405682	0.023557	PGR	0.748538	1.28235e-06
MYL2	MYL2//TFAP2A-AS2	0.5117	focal adhesion	TFAP2A-AS2	-0.405682	0.023557	PGR	0.748538	1.28235e-06
MYL2	MYL2//TFAP2A-AS2	0.5117	regulation of actin cytoskeleton	TFAP2A-AS2	-0.405682	0.023557	PGR	0.748538	1.28235e-06
RSPO3	RSPO3//TFAP2A-AS2	0.5117	wnt signaling pathway	TFAP2A-AS2	-0.50684	0.00361687	MITF	0.887629	2.82046e-11
RSPO3	RSPO3//TFAP2A-AS2	0.5117	wnt signaling pathway	TFAP2A-AS2	-0.50684	0.00361687	PGR	0.760923	6.72981e-07
RSPO3	RSPO3//TFAP2A-AS2	0.5117	wnt signaling pathway	TFAP2A-AS2	-0.50684	0.00361687	SMAD3	0.730369	3.0981e-06
MRVI1	MRVI1//SENCR	0.5117	cgmp-pkg signaling pathway	SENCR	0.588656	0.000495024	MITF	0.833536	5.84746e-09
PYGM	PYGM//RAD51-AS1	0.5117	insulin resistance	RAD51-AS1	-0.429142	0.0159941	WWTR1	0.779406	2.38609e-07
PYGM	PYGM//RAD51-AS1	0.5117	insulin resistance	RAD51-AS1	-0.429142	0.0159941	MITF	0.804978	4.77465e-08
PYGM	PYGM//RAD51-AS1	0.5117	insulin resistance	RAD51-AS1	-0.429142	0.0159941	ERG	0.721507	4.64659e-06
PYGM	PYGM//TFAP2A-AS2	0.5117	insulin resistance	TFAP2A-AS2	-0.447392	0.0116174	WWTR1	0.779406	2.38609e-07
PYGM	PYGM//TFAP2A-AS2	0.5117	insulin resistance	TFAP2A-AS2	-0.447392	0.0116174	MITF	0.804978	4.77465e-08
PYGM	PYGM//TFAP2A-AS2	0.5117	insulin resistance	TFAP2A-AS2	-0.447392	0.0116174	ERG	0.721507	4.64659e-06
PYGM	PYGM//MALAT1	0.5117	insulin resistance	MALAT1	-0.41075	0.0217141	WWTR1	0.779406	2.38609e-07
PYGM	PYGM//MALAT1	0.5117	insulin resistance	MALAT1	-0.41075	0.0217141	MITF	0.804978	4.77465e-08
PYGM	PYGM//MALAT1	0.5117	insulin resistance	MALAT1	-0.41075	0.0217141	ERG	0.721507	4.64659e-06
ADH5	ADH5//AC019131.2	0.5117	glycolysis / gluconeogenesis	AC019131.2	0.796291	8.45811e-08	YBX1	0.769989	4.09518e-07
ADH5	ADH5//AC019131.2	0.5117	glycolysis / gluconeogenesis	AC019131.2	0.796291	8.45811e-08	WWTR1	0.841944	2.92016e-09
ADH5	ADH5//AC019131.2	0.5117	glycolysis / gluconeogenesis	AC019131.2	0.796291	8.45811e-08	MITF	0.871592	1.75387e-10
ADH5	ADH5//AC019131.2	0.5117	glycolysis / gluconeogenesis	AC019131.2	0.796291	8.45811e-08	NFIL3	0.767741	4.64155e-07
ADH5	ADH5//AC019131.2	0.5117	glycolysis / gluconeogenesis	AC019131.2	0.796291	8.45811e-08	PGR	0.777398	2.68308e-07
ADH5	ADH5//AC019131.2	0.5117	glycolysis / gluconeogenesis	AC019131.2	0.796291	8.45811e-08	RUNX1	0.707881	8.41887e-06
ADH5	ADH5//AC019131.2	0.5117	glycolysis / gluconeogenesis	AC019131.2	0.796291	8.45811e-08	AR	0.727214	3.58547e-06
ADH5	ADH5//RAD51-AS1	0.5117	glycolysis / gluconeogenesis	RAD51-AS1	-0.464096	0.00854029	YBX1	0.769989	4.09518e-07
ADH5	ADH5//RAD51-AS1	0.5117	glycolysis / gluconeogenesis	RAD51-AS1	-0.464096	0.00854029	WWTR1	0.841944	2.92016e-09
ADH5	ADH5//RAD51-AS1	0.5117	glycolysis / gluconeogenesis	RAD51-AS1	-0.464096	0.00854029	MITF	0.871592	1.75387e-10
ADH5	ADH5//RAD51-AS1	0.5117	glycolysis / gluconeogenesis	RAD51-AS1	-0.464096	0.00854029	NFIL3	0.767741	4.64155e-07
ADH5	ADH5//RAD51-AS1	0.5117	glycolysis / gluconeogenesis	RAD51-AS1	-0.464096	0.00854029	PGR	0.777398	2.68308e-07
ADH5	ADH5//RAD51-AS1	0.5117	glycolysis / gluconeogenesis	RAD51-AS1	-0.464096	0.00854029	RUNX1	0.707881	8.41887e-06
ADH5	ADH5//RAD51-AS1	0.5117	glycolysis / gluconeogenesis	RAD51-AS1	-0.464096	0.00854029	AR	0.727214	3.58547e-06
ALDH1A3	ALDH1A3//SENCR	0.5117	glycolysis / gluconeogenesis	SENCR	0.472568	0.00726405	MITF	0.874479	1.28579e-10
ALDH1A3	ALDH1A3//SENCR	0.5117	glycolysis / gluconeogenesis	SENCR	0.472568	0.00726405	SMAD3	0.766769	4.89781e-07
ALDH1A3	ALDH1A3//LINC01558	0.5117	glycolysis / gluconeogenesis	LINC01558	-0.384717	0.0325971	MITF	0.874479	1.28579e-10
ALDH1A3	ALDH1A3//LINC01558	0.5117	glycolysis / gluconeogenesis	LINC01558	-0.384717	0.0325971	SMAD3	0.766769	4.89781e-07
ALDH1A3	ALDH1A3//TFAP2A-AS2	0.5117	glycolysis / gluconeogenesis	TFAP2A-AS2	-0.561104	0.00102413	MITF	0.874479	1.28579e-10
ALDH1A3	ALDH1A3//TFAP2A-AS2	0.5117	glycolysis / gluconeogenesis	TFAP2A-AS2	-0.561104	0.00102413	SMAD3	0.766769	4.89781e-07
ALDH1A3	ALDH1A3//FENDRR	0.5117	glycolysis / gluconeogenesis	FENDRR	0.779921	2.31485e-07	MITF	0.874479	1.28579e-10
ALDH1A3	ALDH1A3//FENDRR	0.5117	glycolysis / gluconeogenesis	FENDRR	0.779921	2.31485e-07	SMAD3	0.766769	4.89781e-07
ALDH1B1	ALDH1B1//SENCR	0.5117	glycolysis / gluconeogenesis	SENCR	0.414467	0.0204392	PGR	0.751255	1.11676e-06
ALDH1B1	ALDH1B1//SENCR	0.5117	glycolysis / gluconeogenesis	SENCR	0.414467	0.0204392	MITF	0.84968	1.48647e-09
ALDH1B1	ALDH1B1//FENDRR	0.5117	glycolysis / gluconeogenesis	FENDRR	0.763104	5.98366e-07	PGR	0.751255	1.11676e-06
ALDH1B1	ALDH1B1//FENDRR	0.5117	glycolysis / gluconeogenesis	FENDRR	0.763104	5.98366e-07	MITF	0.84968	1.48647e-09
ATP1A1	ATP1A1//NORAD	0.5117	cgmp-pkg signaling pathway	NORAD	0.470567	0.00754973	FOXC1	-0.708828	8.08713e-06
ATP1A1	ATP1A1//NORAD	0.5117	cgmp-pkg signaling pathway	NORAD	0.470567	0.00754973	NR3C2	0.735822	2.39528e-06
ATP1A1	ATP1A1//NORAD	0.5117	camp signaling pathway	NORAD	0.470567	0.00754973	FOXC1	-0.708828	8.08713e-06
ATP1A1	ATP1A1//NORAD	0.5117	camp signaling pathway	NORAD	0.470567	0.00754973	NR3C2	0.735822	2.39528e-06
ATP1A1	ATP1A1//RAD51-AS1	0.5117	camp signaling pathway	RAD51-AS1	0.48269	0.00595503	FOXC1	-0.708828	8.08713e-06
ATP1A1	ATP1A1//RAD51-AS1	0.5117	camp signaling pathway	RAD51-AS1	0.48269	0.00595503	NR3C2	0.735822	2.39528e-06
ATP1A1	ATP1A1//NORAD	0.5117	thyroid hormone signaling pathway	NORAD	0.470567	0.00754973	FOXC1	-0.708828	8.08713e-06
ATP1A1	ATP1A1//NORAD	0.5117	thyroid hormone signaling pathway	NORAD	0.470567	0.00754973	NR3C2	0.735822	2.39528e-06
ATP1A1	ATP1A1//RAD51-AS1	0.5117	thyroid hormone signaling pathway	RAD51-AS1	0.48269	0.00595503	FOXC1	-0.708828	8.08713e-06
ATP1A1	ATP1A1//RAD51-AS1	0.5117	thyroid hormone signaling pathway	RAD51-AS1	0.48269	0.00595503	NR3C2	0.735822	2.39528e-06
ATP1A1	ATP1A1//RAD51-AS1	0.5117	cgmp-pkg signaling pathway	RAD51-AS1	0.48269	0.00595503	FOXC1	-0.708828	8.08713e-06
ATP1A1	ATP1A1//RAD51-AS1	0.5117	cgmp-pkg signaling pathway	RAD51-AS1	0.48269	0.00595503	NR3C2	0.735822	2.39528e-06
ATP2A2	ATP2A2//TUG1	0.5117	cgmp-pkg signaling pathway	TUG1	0.67633	2.95935e-05	TSG101	0.786106	1.59866e-07
ATP2A2	ATP2A2//TUG1	0.5117	cgmp-pkg signaling pathway	TUG1	0.67633	2.95935e-05	YY1	0.770282	4.02839e-07
ATP2A2	ATP2A2//TUG1	0.5117	cgmp-pkg signaling pathway	TUG1	0.67633	2.95935e-05	SP1	-0.768268	4.50774e-07
ATP2A2	ATP2A2//TUG1	0.5117	cgmp-pkg signaling pathway	TUG1	0.67633	2.95935e-05	TRRAP	0.785913	1.61755e-07
ATP2A2	ATP2A2//TUG1	0.5117	cgmp-pkg signaling pathway	TUG1	0.67633	2.95935e-05	SP3	-0.719637	5.05174e-06
ATP2A2	ATP2A2//TUG1	0.5117	cgmp-pkg signaling pathway	TUG1	0.67633	2.95935e-05	EP300	0.774796	3.11835e-07
ATP2A2	ATP2A2//TUG1	0.5117	cgmp-pkg signaling pathway	TUG1	0.67633	2.95935e-05	HDAC1	0.797904	7.62211e-08
ATP2A2	ATP2A2//TUG1	0.5117	cgmp-pkg signaling pathway	TUG1	0.67633	2.95935e-05	NCOR2	0.742606	1.72396e-06
ATP2A2	ATP2A2//TUG1	0.5117	cgmp-pkg signaling pathway	TUG1	0.67633	2.95935e-05	PARP1	0.808355	3.79379e-08
ATP2A2	ATP2A2//TUG1	0.5117	cgmp-pkg signaling pathway	TUG1	0.67633	2.95935e-05	FOXL1	-0.738401	2.11631e-06
ATP2A2	ATP2A2//TUG1	0.5117	cgmp-pkg signaling pathway	TUG1	0.67633	2.95935e-05	NFKB2	-0.717948	5.44477e-06
ATP2A2	ATP2A2//TUG1	0.5117	cgmp-pkg signaling pathway	TUG1	0.67633	2.95935e-05	POU2F1	0.739115	2.04442e-06
ATP2A2	ATP2A2//TUG1	0.5117	cgmp-pkg signaling pathway	TUG1	0.67633	2.95935e-05	LDB1	-0.719104	5.17274e-06
ATP2A2	ATP2A2//TUG1	0.5117	cgmp-pkg signaling pathway	TUG1	0.67633	2.95935e-05	KLF2	-0.704339	9.77254e-06
ATP2A2	ATP2A2//NRAV	0.5117	calcium signaling pathway	NRAV	-0.593426	0.00043357	TSG101	0.786106	1.59866e-07
ATP2A2	ATP2A2//NRAV	0.5117	calcium signaling pathway	NRAV	-0.593426	0.00043357	YY1	0.770282	4.02839e-07
ATP2A2	ATP2A2//NRAV	0.5117	calcium signaling pathway	NRAV	-0.593426	0.00043357	SP1	-0.768268	4.50774e-07
ATP2A2	ATP2A2//NRAV	0.5117	calcium signaling pathway	NRAV	-0.593426	0.00043357	TRRAP	0.785913	1.61755e-07
ATP2A2	ATP2A2//NRAV	0.5117	calcium signaling pathway	NRAV	-0.593426	0.00043357	SP3	-0.719637	5.05174e-06
ATP2A2	ATP2A2//NRAV	0.5117	calcium signaling pathway	NRAV	-0.593426	0.00043357	EP300	0.774796	3.11835e-07
ATP2A2	ATP2A2//NRAV	0.5117	calcium signaling pathway	NRAV	-0.593426	0.00043357	HDAC1	0.797904	7.62211e-08
ATP2A2	ATP2A2//NRAV	0.5117	calcium signaling pathway	NRAV	-0.593426	0.00043357	NCOR2	0.742606	1.72396e-06
ATP2A2	ATP2A2//NRAV	0.5117	calcium signaling pathway	NRAV	-0.593426	0.00043357	PARP1	0.808355	3.79379e-08
ATP2A2	ATP2A2//NRAV	0.5117	calcium signaling pathway	NRAV	-0.593426	0.00043357	FOXL1	-0.738401	2.11631e-06
ATP2A2	ATP2A2//NRAV	0.5117	calcium signaling pathway	NRAV	-0.593426	0.00043357	NFKB2	-0.717948	5.44477e-06
ATP2A2	ATP2A2//NRAV	0.5117	calcium signaling pathway	NRAV	-0.593426	0.00043357	POU2F1	0.739115	2.04442e-06
ATP2A2	ATP2A2//NRAV	0.5117	calcium signaling pathway	NRAV	-0.593426	0.00043357	LDB1	-0.719104	5.17274e-06
ATP2A2	ATP2A2//NRAV	0.5117	calcium signaling pathway	NRAV	-0.593426	0.00043357	KLF2	-0.704339	9.77254e-06
ATP2A2	ATP2A2//TUG1	0.5117	thyroid hormone signaling pathway	TUG1	0.67633	2.95935e-05	TSG101	0.786106	1.59866e-07
ATP2A2	ATP2A2//TUG1	0.5117	thyroid hormone signaling pathway	TUG1	0.67633	2.95935e-05	YY1	0.770282	4.02839e-07
ATP2A2	ATP2A2//TUG1	0.5117	thyroid hormone signaling pathway	TUG1	0.67633	2.95935e-05	SP1	-0.768268	4.50774e-07
ATP2A2	ATP2A2//TUG1	0.5117	thyroid hormone signaling pathway	TUG1	0.67633	2.95935e-05	TRRAP	0.785913	1.61755e-07
ATP2A2	ATP2A2//TUG1	0.5117	thyroid hormone signaling pathway	TUG1	0.67633	2.95935e-05	SP3	-0.719637	5.05174e-06
ATP2A2	ATP2A2//TUG1	0.5117	thyroid hormone signaling pathway	TUG1	0.67633	2.95935e-05	EP300	0.774796	3.11835e-07
ATP2A2	ATP2A2//TUG1	0.5117	thyroid hormone signaling pathway	TUG1	0.67633	2.95935e-05	HDAC1	0.797904	7.62211e-08
ATP2A2	ATP2A2//TUG1	0.5117	thyroid hormone signaling pathway	TUG1	0.67633	2.95935e-05	NCOR2	0.742606	1.72396e-06
ATP2A2	ATP2A2//TUG1	0.5117	thyroid hormone signaling pathway	TUG1	0.67633	2.95935e-05	PARP1	0.808355	3.79379e-08
ATP2A2	ATP2A2//TUG1	0.5117	thyroid hormone signaling pathway	TUG1	0.67633	2.95935e-05	FOXL1	-0.738401	2.11631e-06
ATP2A2	ATP2A2//TUG1	0.5117	thyroid hormone signaling pathway	TUG1	0.67633	2.95935e-05	NFKB2	-0.717948	5.44477e-06
ATP2A2	ATP2A2//TUG1	0.5117	thyroid hormone signaling pathway	TUG1	0.67633	2.95935e-05	POU2F1	0.739115	2.04442e-06
ATP2A2	ATP2A2//TUG1	0.5117	thyroid hormone signaling pathway	TUG1	0.67633	2.95935e-05	LDB1	-0.719104	5.17274e-06
ATP2A2	ATP2A2//TUG1	0.5117	thyroid hormone signaling pathway	TUG1	0.67633	2.95935e-05	KLF2	-0.704339	9.77254e-06
ATP2A2	ATP2A2//NRAV	0.5117	camp signaling pathway	NRAV	-0.593426	0.00043357	TSG101	0.786106	1.59866e-07
ATP2A2	ATP2A2//NRAV	0.5117	camp signaling pathway	NRAV	-0.593426	0.00043357	YY1	0.770282	4.02839e-07
ATP2A2	ATP2A2//NRAV	0.5117	camp signaling pathway	NRAV	-0.593426	0.00043357	SP1	-0.768268	4.50774e-07
ATP2A2	ATP2A2//NRAV	0.5117	camp signaling pathway	NRAV	-0.593426	0.00043357	TRRAP	0.785913	1.61755e-07
ATP2A2	ATP2A2//NRAV	0.5117	camp signaling pathway	NRAV	-0.593426	0.00043357	SP3	-0.719637	5.05174e-06
ATP2A2	ATP2A2//NRAV	0.5117	camp signaling pathway	NRAV	-0.593426	0.00043357	EP300	0.774796	3.11835e-07
ATP2A2	ATP2A2//NRAV	0.5117	camp signaling pathway	NRAV	-0.593426	0.00043357	HDAC1	0.797904	7.62211e-08
ATP2A2	ATP2A2//NRAV	0.5117	camp signaling pathway	NRAV	-0.593426	0.00043357	NCOR2	0.742606	1.72396e-06
ATP2A2	ATP2A2//NRAV	0.5117	camp signaling pathway	NRAV	-0.593426	0.00043357	PARP1	0.808355	3.79379e-08
ATP2A2	ATP2A2//NRAV	0.5117	camp signaling pathway	NRAV	-0.593426	0.00043357	FOXL1	-0.738401	2.11631e-06
ATP2A2	ATP2A2//NRAV	0.5117	camp signaling pathway	NRAV	-0.593426	0.00043357	NFKB2	-0.717948	5.44477e-06
ATP2A2	ATP2A2//NRAV	0.5117	camp signaling pathway	NRAV	-0.593426	0.00043357	POU2F1	0.739115	2.04442e-06
ATP2A2	ATP2A2//NRAV	0.5117	camp signaling pathway	NRAV	-0.593426	0.00043357	LDB1	-0.719104	5.17274e-06
ATP2A2	ATP2A2//NRAV	0.5117	camp signaling pathway	NRAV	-0.593426	0.00043357	KLF2	-0.704339	9.77254e-06
ATP2A2	ATP2A2//TUG1	0.5117	calcium signaling pathway	TUG1	0.67633	2.95935e-05	TSG101	0.786106	1.59866e-07
ATP2A2	ATP2A2//TUG1	0.5117	calcium signaling pathway	TUG1	0.67633	2.95935e-05	YY1	0.770282	4.02839e-07
ATP2A2	ATP2A2//TUG1	0.5117	calcium signaling pathway	TUG1	0.67633	2.95935e-05	SP1	-0.768268	4.50774e-07
ATP2A2	ATP2A2//TUG1	0.5117	calcium signaling pathway	TUG1	0.67633	2.95935e-05	TRRAP	0.785913	1.61755e-07
ATP2A2	ATP2A2//TUG1	0.5117	calcium signaling pathway	TUG1	0.67633	2.95935e-05	SP3	-0.719637	5.05174e-06
ATP2A2	ATP2A2//TUG1	0.5117	calcium signaling pathway	TUG1	0.67633	2.95935e-05	EP300	0.774796	3.11835e-07
ATP2A2	ATP2A2//TUG1	0.5117	calcium signaling pathway	TUG1	0.67633	2.95935e-05	HDAC1	0.797904	7.62211e-08
ATP2A2	ATP2A2//TUG1	0.5117	calcium signaling pathway	TUG1	0.67633	2.95935e-05	NCOR2	0.742606	1.72396e-06
ATP2A2	ATP2A2//TUG1	0.5117	calcium signaling pathway	TUG1	0.67633	2.95935e-05	PARP1	0.808355	3.79379e-08
ATP2A2	ATP2A2//TUG1	0.5117	calcium signaling pathway	TUG1	0.67633	2.95935e-05	FOXL1	-0.738401	2.11631e-06
ATP2A2	ATP2A2//TUG1	0.5117	calcium signaling pathway	TUG1	0.67633	2.95935e-05	NFKB2	-0.717948	5.44477e-06
ATP2A2	ATP2A2//TUG1	0.5117	calcium signaling pathway	TUG1	0.67633	2.95935e-05	POU2F1	0.739115	2.04442e-06
ATP2A2	ATP2A2//TUG1	0.5117	calcium signaling pathway	TUG1	0.67633	2.95935e-05	LDB1	-0.719104	5.17274e-06
ATP2A2	ATP2A2//TUG1	0.5117	calcium signaling pathway	TUG1	0.67633	2.95935e-05	KLF2	-0.704339	9.77254e-06
ATP2A2	ATP2A2//NRAV	0.5117	thyroid hormone signaling pathway	NRAV	-0.593426	0.00043357	TSG101	0.786106	1.59866e-07
ATP2A2	ATP2A2//NRAV	0.5117	thyroid hormone signaling pathway	NRAV	-0.593426	0.00043357	YY1	0.770282	4.02839e-07
ATP2A2	ATP2A2//NRAV	0.5117	thyroid hormone signaling pathway	NRAV	-0.593426	0.00043357	SP1	-0.768268	4.50774e-07
ATP2A2	ATP2A2//NRAV	0.5117	thyroid hormone signaling pathway	NRAV	-0.593426	0.00043357	TRRAP	0.785913	1.61755e-07
ATP2A2	ATP2A2//NRAV	0.5117	thyroid hormone signaling pathway	NRAV	-0.593426	0.00043357	SP3	-0.719637	5.05174e-06
ATP2A2	ATP2A2//NRAV	0.5117	thyroid hormone signaling pathway	NRAV	-0.593426	0.00043357	EP300	0.774796	3.11835e-07
ATP2A2	ATP2A2//NRAV	0.5117	thyroid hormone signaling pathway	NRAV	-0.593426	0.00043357	HDAC1	0.797904	7.62211e-08
ATP2A2	ATP2A2//NRAV	0.5117	thyroid hormone signaling pathway	NRAV	-0.593426	0.00043357	NCOR2	0.742606	1.72396e-06
ATP2A2	ATP2A2//NRAV	0.5117	thyroid hormone signaling pathway	NRAV	-0.593426	0.00043357	PARP1	0.808355	3.79379e-08
ATP2A2	ATP2A2//NRAV	0.5117	thyroid hormone signaling pathway	NRAV	-0.593426	0.00043357	FOXL1	-0.738401	2.11631e-06
ATP2A2	ATP2A2//NRAV	0.5117	thyroid hormone signaling pathway	NRAV	-0.593426	0.00043357	NFKB2	-0.717948	5.44477e-06
ATP2A2	ATP2A2//NRAV	0.5117	thyroid hormone signaling pathway	NRAV	-0.593426	0.00043357	POU2F1	0.739115	2.04442e-06
ATP2A2	ATP2A2//NRAV	0.5117	thyroid hormone signaling pathway	NRAV	-0.593426	0.00043357	LDB1	-0.719104	5.17274e-06
ATP2A2	ATP2A2//NRAV	0.5117	thyroid hormone signaling pathway	NRAV	-0.593426	0.00043357	KLF2	-0.704339	9.77254e-06
ATP2A2	ATP2A2//NRAV	0.5117	cgmp-pkg signaling pathway	NRAV	-0.593426	0.00043357	TSG101	0.786106	1.59866e-07
ATP2A2	ATP2A2//NRAV	0.5117	cgmp-pkg signaling pathway	NRAV	-0.593426	0.00043357	YY1	0.770282	4.02839e-07
ATP2A2	ATP2A2//NRAV	0.5117	cgmp-pkg signaling pathway	NRAV	-0.593426	0.00043357	SP1	-0.768268	4.50774e-07
ATP2A2	ATP2A2//NRAV	0.5117	cgmp-pkg signaling pathway	NRAV	-0.593426	0.00043357	TRRAP	0.785913	1.61755e-07
ATP2A2	ATP2A2//NRAV	0.5117	cgmp-pkg signaling pathway	NRAV	-0.593426	0.00043357	SP3	-0.719637	5.05174e-06
ATP2A2	ATP2A2//NRAV	0.5117	cgmp-pkg signaling pathway	NRAV	-0.593426	0.00043357	EP300	0.774796	3.11835e-07
ATP2A2	ATP2A2//NRAV	0.5117	cgmp-pkg signaling pathway	NRAV	-0.593426	0.00043357	HDAC1	0.797904	7.62211e-08
ATP2A2	ATP2A2//NRAV	0.5117	cgmp-pkg signaling pathway	NRAV	-0.593426	0.00043357	NCOR2	0.742606	1.72396e-06
ATP2A2	ATP2A2//NRAV	0.5117	cgmp-pkg signaling pathway	NRAV	-0.593426	0.00043357	PARP1	0.808355	3.79379e-08
ATP2A2	ATP2A2//NRAV	0.5117	cgmp-pkg signaling pathway	NRAV	-0.593426	0.00043357	FOXL1	-0.738401	2.11631e-06
ATP2A2	ATP2A2//NRAV	0.5117	cgmp-pkg signaling pathway	NRAV	-0.593426	0.00043357	NFKB2	-0.717948	5.44477e-06
ATP2A2	ATP2A2//NRAV	0.5117	cgmp-pkg signaling pathway	NRAV	-0.593426	0.00043357	POU2F1	0.739115	2.04442e-06
ATP2A2	ATP2A2//NRAV	0.5117	cgmp-pkg signaling pathway	NRAV	-0.593426	0.00043357	LDB1	-0.719104	5.17274e-06
ATP2A2	ATP2A2//NRAV	0.5117	cgmp-pkg signaling pathway	NRAV	-0.593426	0.00043357	KLF2	-0.704339	9.77254e-06
ATP2A2	ATP2A2//TUG1	0.5117	camp signaling pathway	TUG1	0.67633	2.95935e-05	TSG101	0.786106	1.59866e-07
ATP2A2	ATP2A2//TUG1	0.5117	camp signaling pathway	TUG1	0.67633	2.95935e-05	YY1	0.770282	4.02839e-07
ATP2A2	ATP2A2//TUG1	0.5117	camp signaling pathway	TUG1	0.67633	2.95935e-05	SP1	-0.768268	4.50774e-07
ATP2A2	ATP2A2//TUG1	0.5117	camp signaling pathway	TUG1	0.67633	2.95935e-05	TRRAP	0.785913	1.61755e-07
ATP2A2	ATP2A2//TUG1	0.5117	camp signaling pathway	TUG1	0.67633	2.95935e-05	SP3	-0.719637	5.05174e-06
ATP2A2	ATP2A2//TUG1	0.5117	camp signaling pathway	TUG1	0.67633	2.95935e-05	EP300	0.774796	3.11835e-07
ATP2A2	ATP2A2//TUG1	0.5117	camp signaling pathway	TUG1	0.67633	2.95935e-05	HDAC1	0.797904	7.62211e-08
ATP2A2	ATP2A2//TUG1	0.5117	camp signaling pathway	TUG1	0.67633	2.95935e-05	NCOR2	0.742606	1.72396e-06
ATP2A2	ATP2A2//TUG1	0.5117	camp signaling pathway	TUG1	0.67633	2.95935e-05	PARP1	0.808355	3.79379e-08
ATP2A2	ATP2A2//TUG1	0.5117	camp signaling pathway	TUG1	0.67633	2.95935e-05	FOXL1	-0.738401	2.11631e-06
ATP2A2	ATP2A2//TUG1	0.5117	camp signaling pathway	TUG1	0.67633	2.95935e-05	NFKB2	-0.717948	5.44477e-06
ATP2A2	ATP2A2//TUG1	0.5117	camp signaling pathway	TUG1	0.67633	2.95935e-05	POU2F1	0.739115	2.04442e-06
ATP2A2	ATP2A2//TUG1	0.5117	camp signaling pathway	TUG1	0.67633	2.95935e-05	LDB1	-0.719104	5.17274e-06
ATP2A2	ATP2A2//TUG1	0.5117	camp signaling pathway	TUG1	0.67633	2.95935e-05	KLF2	-0.704339	9.77254e-06
CD36	CD36//FENDRR	0.5117	insulin resistance	FENDRR	0.651476	7.19871e-05	MITF	0.747075	1.38049e-06
CD36	CD36//TFAP2A-AS2	0.5117	ecm-receptor interaction	TFAP2A-AS2	-0.403009	0.0245796	MITF	0.747075	1.38049e-06
CD36	CD36//FENDRR	0.5117	ppar signaling pathway	FENDRR	0.651476	7.19871e-05	MITF	0.747075	1.38049e-06
CD36	CD36//TFAP2A-AS2	0.5117	ppar signaling pathway	TFAP2A-AS2	-0.403009	0.0245796	MITF	0.747075	1.38049e-06
CD36	CD36//TFAP2A-AS2	0.5117	insulin resistance	TFAP2A-AS2	-0.403009	0.0245796	MITF	0.747075	1.38049e-06
CD36	CD36//FENDRR	0.5117	ecm-receptor interaction	FENDRR	0.651476	7.19871e-05	MITF	0.747075	1.38049e-06
COL6A2	COL6A2//CRNDE	0.5117	ecm-receptor interaction	CRNDE	0.366047	0.0428457	RUNX1	0.795181	9.08133e-08
COL6A2	COL6A2//CRNDE	0.5117	ecm-receptor interaction	CRNDE	0.366047	0.0428457	BCL6	0.733986	2.61387e-06
COL6A2	COL6A2//CRNDE	0.5117	ecm-receptor interaction	CRNDE	0.366047	0.0428457	ERG	0.730896	3.02279e-06
COL6A2	COL6A2//CRNDE	0.5117	ecm-receptor interaction	CRNDE	0.366047	0.0428457	PGR	0.706165	9.05195e-06
COL6A2	COL6A2//CRNDE	0.5117	ecm-receptor interaction	CRNDE	0.366047	0.0428457	YBX1	0.759147	7.39917e-07
COL6A2	COL6A2//CRNDE	0.5117	ecm-receptor interaction	CRNDE	0.366047	0.0428457	MITF	0.861909	4.71622e-10
COL6A2	COL6A2//CRNDE	0.5117	ecm-receptor interaction	CRNDE	0.366047	0.0428457	WWTR1	0.837101	4.37699e-09
COL6A2	COL6A2//CRNDE	0.5117	focal adhesion	CRNDE	0.366047	0.0428457	RUNX1	0.795181	9.08133e-08
COL6A2	COL6A2//CRNDE	0.5117	focal adhesion	CRNDE	0.366047	0.0428457	BCL6	0.733986	2.61387e-06
COL6A2	COL6A2//CRNDE	0.5117	focal adhesion	CRNDE	0.366047	0.0428457	ERG	0.730896	3.02279e-06
COL6A2	COL6A2//CRNDE	0.5117	focal adhesion	CRNDE	0.366047	0.0428457	PGR	0.706165	9.05195e-06
COL6A2	COL6A2//CRNDE	0.5117	focal adhesion	CRNDE	0.366047	0.0428457	YBX1	0.759147	7.39917e-07
COL6A2	COL6A2//CRNDE	0.5117	focal adhesion	CRNDE	0.366047	0.0428457	MITF	0.861909	4.71622e-10
COL6A2	COL6A2//CRNDE	0.5117	focal adhesion	CRNDE	0.366047	0.0428457	WWTR1	0.837101	4.37699e-09
COL6A2	COL6A2//SRGAP3-AS4	0.5117	focal adhesion	SRGAP3-AS4	-0.617358	0.000215862	RUNX1	0.795181	9.08133e-08
COL6A2	COL6A2//SRGAP3-AS4	0.5117	focal adhesion	SRGAP3-AS4	-0.617358	0.000215862	BCL6	0.733986	2.61387e-06
COL6A2	COL6A2//SRGAP3-AS4	0.5117	focal adhesion	SRGAP3-AS4	-0.617358	0.000215862	ERG	0.730896	3.02279e-06
COL6A2	COL6A2//SRGAP3-AS4	0.5117	focal adhesion	SRGAP3-AS4	-0.617358	0.000215862	PGR	0.706165	9.05195e-06
COL6A2	COL6A2//SRGAP3-AS4	0.5117	focal adhesion	SRGAP3-AS4	-0.617358	0.000215862	YBX1	0.759147	7.39917e-07
COL6A2	COL6A2//SRGAP3-AS4	0.5117	focal adhesion	SRGAP3-AS4	-0.617358	0.000215862	MITF	0.861909	4.71622e-10
COL6A2	COL6A2//SRGAP3-AS4	0.5117	focal adhesion	SRGAP3-AS4	-0.617358	0.000215862	WWTR1	0.837101	4.37699e-09
COL6A2	COL6A2//SRGAP3-AS4	0.5117	ecm-receptor interaction	SRGAP3-AS4	-0.617358	0.000215862	RUNX1	0.795181	9.08133e-08
COL6A2	COL6A2//SRGAP3-AS4	0.5117	ecm-receptor interaction	SRGAP3-AS4	-0.617358	0.000215862	BCL6	0.733986	2.61387e-06
COL6A2	COL6A2//SRGAP3-AS4	0.5117	ecm-receptor interaction	SRGAP3-AS4	-0.617358	0.000215862	ERG	0.730896	3.02279e-06
COL6A2	COL6A2//SRGAP3-AS4	0.5117	ecm-receptor interaction	SRGAP3-AS4	-0.617358	0.000215862	PGR	0.706165	9.05195e-06
COL6A2	COL6A2//SRGAP3-AS4	0.5117	ecm-receptor interaction	SRGAP3-AS4	-0.617358	0.000215862	YBX1	0.759147	7.39917e-07
COL6A2	COL6A2//SRGAP3-AS4	0.5117	ecm-receptor interaction	SRGAP3-AS4	-0.617358	0.000215862	MITF	0.861909	4.71622e-10
COL6A2	COL6A2//SRGAP3-AS4	0.5117	ecm-receptor interaction	SRGAP3-AS4	-0.617358	0.000215862	WWTR1	0.837101	4.37699e-09
DLG2	DLG2//TFAP2A-AS2	0.5117	tight junction	TFAP2A-AS2	0.40076	0.0254683	HDAC1	0.720983	4.75708e-06
DLG2	DLG2//TFAP2A-AS2	0.5117	tight junction	TFAP2A-AS2	0.40076	0.0254683	NFKB2	-0.747126	1.37693e-06
DLG2	DLG2//TFAP2A-AS2	0.5117	tight junction	TFAP2A-AS2	0.40076	0.0254683	PITX2	0.759657	7.20099e-07
DLG2	DLG2//TFAP2A-AS2	0.5117	hippo signaling pathway	TFAP2A-AS2	0.40076	0.0254683	HDAC1	0.720983	4.75708e-06
DLG2	DLG2//TFAP2A-AS2	0.5117	hippo signaling pathway	TFAP2A-AS2	0.40076	0.0254683	NFKB2	-0.747126	1.37693e-06
DLG2	DLG2//TFAP2A-AS2	0.5117	hippo signaling pathway	TFAP2A-AS2	0.40076	0.0254683	PITX2	0.759657	7.20099e-07
FLNA	FLNA//SENCR	0.5117	focal adhesion	SENCR	0.508027	0.00352601	SMAD3	0.722222	4.49963e-06
FLNA	FLNA//SENCR	0.5117	focal adhesion	SENCR	0.508027	0.00352601	MITF	0.927435	6.45993e-14
FLNA	FLNA//SENCR	0.5117	focal adhesion	SENCR	0.508027	0.00352601	PGR	0.882758	5.05225e-11
GLP2R	GLP2R//RAD51-AS1	0.5117	neuroactive ligand-receptor interaction	RAD51-AS1	-0.522107	0.0025893	MAF	0.716965	5.68598e-06
IGF1	IGF1//TFAP2A-AS2	0.5117	focal adhesion	TFAP2A-AS2	-0.643619	9.37998e-05	RUNX1	0.810102	3.36233e-08
IGF1	IGF1//TFAP2A-AS2	0.5117	focal adhesion	TFAP2A-AS2	-0.643619	9.37998e-05	MITF	0.787005	1.51337e-07
IGF1	IGF1//TFAP2A-AS2	0.5117	focal adhesion	TFAP2A-AS2	-0.643619	9.37998e-05	WWTR1	0.724931	3.98017e-06
IGF1	IGF1//TFAP2A-AS2	0.5117	signaling pathways regulating pluripotency of stem cells	TFAP2A-AS2	-0.643619	9.37998e-05	RUNX1	0.810102	3.36233e-08
IGF1	IGF1//TFAP2A-AS2	0.5117	signaling pathways regulating pluripotency of stem cells	TFAP2A-AS2	-0.643619	9.37998e-05	MITF	0.787005	1.51337e-07
IGF1	IGF1//TFAP2A-AS2	0.5117	signaling pathways regulating pluripotency of stem cells	TFAP2A-AS2	-0.643619	9.37998e-05	WWTR1	0.724931	3.98017e-06
P2RY14	P2RY14//TFAP2A-AS2	0.5117	neuroactive ligand-receptor interaction	TFAP2A-AS2	-0.365292	0.0433087	MITF	0.828445	8.74116e-09
P2RY14	P2RY14//TFAP2A-AS2	0.5117	neuroactive ligand-receptor interaction	TFAP2A-AS2	-0.365292	0.0433087	PGR	0.773034	3.44851e-07
PDE1C	PDE1C//TFAP2A-AS2	0.5117	calcium signaling pathway	TFAP2A-AS2	-0.384857	0.0325284	MITF	0.717918	5.45195e-06
PREP	PREP//RAD51-AS1	0.5117	renin-angiotensin system	RAD51-AS1	0.529887	0.00217077	MYC	-0.764032	5.68985e-07
PREP	PREP//RAD51-AS1	0.5117	renin-angiotensin system	RAD51-AS1	0.529887	0.00217077	FOXC1	-0.717188	5.63053e-06
PTK2B	PTK2B//TFAP2A-AS2	0.5117	calcium signaling pathway	TFAP2A-AS2	0.443891	0.0123684	TRRAP	0.706742	8.83463e-06
PTK2B	PTK2B//TFAP2A-AS2	0.5117	calcium signaling pathway	TFAP2A-AS2	0.443891	0.0123684	HDAC1	0.839202	3.67795e-09
PTK2B	PTK2B//TFAP2A-AS2	0.5117	calcium signaling pathway	TFAP2A-AS2	0.443891	0.0123684	TSG101	0.750455	1.16341e-06
PTK2B	PTK2B//TFAP2A-AS2	0.5117	calcium signaling pathway	TFAP2A-AS2	0.443891	0.0123684	NFKB2	-0.790019	1.25697e-07
PTK2B	PTK2B//TFAP2A-AS2	0.5117	calcium signaling pathway	TFAP2A-AS2	0.443891	0.0123684	FOXC1	-0.778497	2.51658e-07
PTK2B	PTK2B//TFAP2A-AS2	0.5117	calcium signaling pathway	TFAP2A-AS2	0.443891	0.0123684	POU2F1	0.743794	1.62584e-06
PTK2B	PTK2B//TFAP2A-AS2	0.5117	calcium signaling pathway	TFAP2A-AS2	0.443891	0.0123684	SP1	-0.713785	6.5346e-06
PTK2B	PTK2B//TFAP2A-AS2	0.5117	calcium signaling pathway	TFAP2A-AS2	0.443891	0.0123684	PARP1	0.82325	1.30019e-08
PTK2B	PTK2B//TFAP2A-AS2	0.5117	calcium signaling pathway	TFAP2A-AS2	0.443891	0.0123684	PITX2	0.7525	1.04763e-06
PTK2B	PTK2B//TFAP2A-AS2	0.5117	calcium signaling pathway	TFAP2A-AS2	0.443891	0.0123684	RUNX1	-0.700449	1.14833e-05
SERPINF1	SERPINF1//TFAP2A-AS2	0.5117	wnt signaling pathway	TFAP2A-AS2	-0.568234	0.000853663	AR	0.830194	7.62487e-09
SERPINF1	SERPINF1//TFAP2A-AS2	0.5117	wnt signaling pathway	TFAP2A-AS2	-0.568234	0.000853663	WWTR1	0.77725	2.70633e-07
SERPINF1	SERPINF1//TFAP2A-AS2	0.5117	wnt signaling pathway	TFAP2A-AS2	-0.568234	0.000853663	YBX1	0.75563	8.90577e-07
SERPINF1	SERPINF1//TFAP2A-AS2	0.5117	wnt signaling pathway	TFAP2A-AS2	-0.568234	0.000853663	BCL6	0.755356	9.03436e-07
SERPINF1	SERPINF1//TFAP2A-AS2	0.5117	wnt signaling pathway	TFAP2A-AS2	-0.568234	0.000853663	SMAD3	0.737132	2.24968e-06
SERPINF1	SERPINF1//TFAP2A-AS2	0.5117	wnt signaling pathway	TFAP2A-AS2	-0.568234	0.000853663	NFIL3	0.812448	2.85342e-08
SERPINF1	SERPINF1//TFAP2A-AS2	0.5117	wnt signaling pathway	TFAP2A-AS2	-0.568234	0.000853663	MITF	0.811743	2.99844e-08
