# Supplementary material for: Potential effective diagnostic biomarker in patients with primary and metastatic small intestinal neuroendocrine tumors
Source: Front Genet. 2023 Apr 7;14:1110396. doi: 10.3389/fgene.2023.1110396 (PMC10119396; doi:10.3389/fgene.2023.1110396)
Supplement: Supplementary file 3 [file DataSheet1.ZIP › Rawdata/Figure 5/Figure 5A.xlsx]

## Sheet: gsmlist
Accession	Type
GSM1591668	liver_metastasis
GSM1591669	liver_metastasis
GSM1591670	liver_metastasis
GSM1591671	liver_metastasis
GSM1591672	liver_metastasis
GSM1591673	liver_metastasis
GSM1591676	liver_metastasis
GSM1591677	liver_metastasis
GSM1591678	liver_metastasis
GSM1591679	liver_metastasis
GSM1591680	liver_metastasis
GSM1591681	liver_metastasis
GSM1591689	liver_metastasis
GSM1591691	liver_metastasis
GSM1591699	liver_metastasis
GSM1591700	liver_metastasis
GSM1591701	liver_metastasis
GSM1591703	liver_metastasis
GSM1591705	liver_metastasis
GSM1591707	liver_metastasis
GSM1591708	liver_metastasis
GSM1591684	primary_tumor
GSM1591686	primary_tumor
GSM1591687	primary_tumor
GSM1591690	primary_tumor
GSM1591693	primary_tumor
GSM1591694	primary_tumor
GSM1591696	primary_tumor
GSM1591697	primary_tumor
GSM1591706	primary_tumor
GSM1591709	primary_tumor
