# Supplementary material for: Potential effective diagnostic biomarker in patients with primary and metastatic small intestinal neuroendocrine tumors
Source: Front Genet. 2023 Apr 7;14:1110396. doi: 10.3389/fgene.2023.1110396 (PMC10119396; doi:10.3389/fgene.2023.1110396)
Supplement: Supplementary file 3 [file DataSheet1.ZIP › Rawdata/Figure 5/Figure 5B/Dysregulated genes.xlsx]

## Sheet: Figure 5A
baseMean	log2FoldChange	lfcSE	stat	pvalue	padj
SERPINC1	3660.18	10.1319	0.496276	20.4159	1.20871e-92	2.58664e-88
PLG	5564.02	9.29572	0.45862	20.2689	2.42039e-91	2.58982e-87
C9	1501.8	9.10322	0.483352	18.8335	4.01279e-79	2.86246e-75
TXNL4B	19112.8	7.26473	0.393623	18.4561	4.6596e-76	2.49288e-72
CYP2B6	2239.11	8.54542	0.466727	18.3093	6.98187e-75	2.98824e-71
ITIH2	3930.84	7.47091	0.413078	18.086	4.11059e-73	1.46611e-69
HPD	1600.3	7.34338	0.408281	17.9861	2.5029e-72	7.65171e-69
CYP2E1	7026.95	8.14683	0.453359	17.9699	3.35039e-72	8.9623e-69
ALB	193674	10.4695	0.586098	17.8631	2.28556e-71	5.43457e-68
ORM1	3636.97	8.9527	0.504632	17.741	2.0216e-70	4.32623e-67
CYP2A6	2658.45	8.7706	0.497036	17.6458	1.09592e-69	2.13206e-66
ADH4	3160.48	9.67273	0.559827	17.2781	6.88287e-67	1.22745e-63
HAO2	317.705	8.62671	0.525601	16.413	1.54293e-60	2.53989e-57
ACSM2A	951.276	11.7611	0.717099	16.4009	1.88477e-60	2.881e-57
ORM2	1690.96	8.9569	0.548114	16.3413	5.01713e-60	7.15778e-57
AKR1D1	348.819	6.81948	0.419668	16.2497	2.24537e-59	3.00318e-56
ACSM2B	880.266	10.7212	0.665671	16.1059	2.32025e-58	2.84081e-55
ITIH3	2477.83	6.47136	0.401847	16.104	2.38947e-58	2.84081e-55
HPR	6100.25	9.54688	0.594452	16.06	4.86816e-58	5.48309e-55
CYP4A11	1425.89	9.58734	0.600856	15.9561	2.5823e-57	2.76307e-54
BHMT	1703.43	7.35346	0.46129	15.9411	3.28713e-57	3.34974e-54
AGXT	2121.33	9.70775	0.612612	15.8465	1.48654e-56	1.446e-53
RDH16	511.314	6.68595	0.430153	15.5432	1.76907e-54	1.646e-51
HSD17B6	932.835	6.18851	0.400341	15.4581	6.65623e-54	5.93514e-51
KNG1	3367.09	9.42787	0.61429	15.3476	3.67573e-53	3.14643e-50
HJV	178.739	8.57415	0.564033	15.2015	3.45603e-52	2.84458e-49
MTTP	563.335	7.20102	0.475136	15.1557	6.94811e-52	5.50702e-49
TTPA	211.315	6.35878	0.420133	15.1352	9.49624e-52	7.25784e-49
LBP	1379.64	10.4884	0.693997	15.113	1.32894e-51	9.80539e-49
ACSM5	475.141	5.91615	0.391518	15.1108	1.37459e-51	9.80539e-49
DPYS	770.935	7.30209	0.483892	15.0903	1.8757e-51	1.29484e-48
HPX	5920.49	7.10728	0.471053	15.0881	1.94055e-51	1.29774e-48
SLC10A1	384.451	5.87017	0.389974	15.0527	3.3136e-51	2.14882e-48
ITIH4	6521.55	6.26979	0.421318	14.8814	4.3549e-50	2.74102e-47
BAAT	872.88	6.27727	0.423631	14.8178	1.12471e-49	6.87678e-47
HP	16702.2	9.54882	0.645982	14.7819	1.91759e-49	1.1399e-46
GYS2	404.331	7.26572	0.496819	14.6245	1.96035e-48	1.13382e-45
AMBP	7293.18	6.60323	0.456269	14.4722	1.8146e-47	1.0219e-44
CFHR2	1490.67	9.56495	0.664663	14.3907	5.92078e-47	3.24884e-44
CYP2A7	3717.14	5.99653	0.416827	14.3861	6.32435e-47	3.38352e-44
CYP8B1	849.48	7.57361	0.527696	14.3522	1.03167e-46	5.3848e-44
SLCO1B1	871.588	6.48939	0.452522	14.3405	1.22152e-46	6.22395e-44
INHBC	118.849	6.90784	0.485068	14.241	5.10048e-46	2.53838e-43
ALDH1L1	1012	6.90927	0.489105	14.1263	2.61354e-45	1.27113e-42
CFHR5	299.937	8.8865	0.630486	14.0947	4.09565e-45	1.94771e-42
ABCB11	197.522	6.47337	0.477773	13.549	8.02736e-42	3.73447e-39
CYP4A22	291.729	9.83184	0.727438	13.5157	1.26331e-41	5.75209e-39
SAA4	496.519	9.21579	0.690089	13.3545	1.11515e-40	4.97173e-38
PGLYRP2	323.409	9.45004	0.713107	13.2519	4.39761e-40	1.92059e-37
GCG	25190.4	-10.5995	0.800096	-13.2477	4.65074e-40	1.99052e-37
FABP1	2136.97	10.3478	0.781716	13.2373	5.34148e-40	2.24133e-37
C4BPB	558.042	6.69039	0.505681	13.2304	5.85417e-40	2.40921e-37
CYP1A2	361.333	11.7604	0.891267	13.1952	9.35281e-40	3.77642e-37
HRG	4356.47	13.6912	1.0413	13.1482	1.74233e-39	6.90479e-37
SLC22A1	347.68	4.93561	0.378545	13.0384	7.40148e-39	2.87985e-36
APOC4-APOC2	2164.13	6.59152	0.506114	13.0238	8.9627e-39	3.42503e-36
CFHR1	4735.17	5.41534	0.417816	12.9611	2.03382e-38	7.63575e-36
SAA2-SAA4	896.179	6.97008	0.538191	12.9509	2.32116e-38	8.56429e-36
CYP2C18	313.265	4.57966	0.354129	12.9322	2.96341e-38	1.07486e-35
OTC	217.74	7.49856	0.583103	12.8598	7.58148e-38	2.70406e-35
ALDH8A1	410.222	4.89538	0.382042	12.8137	1.37367e-37	4.81912e-35
THRSP	65.8738	4.9411	0.385686	12.8112	1.41941e-37	4.89925e-35
ADH1A	4061.56	6.30493	0.492372	12.8052	1.53297e-37	5.20722e-35
SPP2	192.866	8.10018	0.635178	12.7526	3.0142e-37	1.00787e-34
LEAP2	292.141	4.38906	0.344895	12.7258	4.25094e-37	1.39954e-34
SLC25A18	198.664	3.9796	0.312967	12.7157	4.83554e-37	1.56789e-34
GLYAT	285.917	9.60723	0.760642	12.6304	1.43523e-36	4.58416e-34
FCN2	86.015	7.4482	0.591355	12.5951	2.24574e-36	7.06747e-34
APOC2	1960.04	6.51427	0.518883	12.5544	3.75931e-36	1.16593e-33
MAT1A	3714.53	6.54451	0.521906	12.5396	4.53174e-36	1.38542e-33
C4BPA	2426.56	5.92534	0.476584	12.4329	1.73148e-35	5.21882e-33
HULC	42.6342	5.68016	0.458837	12.3795	3.37552e-35	1.00328e-32
AQP9	1073.85	6.41809	0.519455	12.3554	4.55391e-35	1.33498e-32
CPB2	1552.34	5.74336	0.466063	12.3231	6.7992e-35	1.96625e-32
APOB	11546	7.148	0.581343	12.2957	9.55502e-35	2.72637e-32
APOA1	7548.31	7.36812	0.601588	12.2478	1.72643e-34	4.86127e-32
AHSG	4475.83	9.38467	0.766494	12.2436	1.81721e-34	5.05043e-32
CCL16	100.049	6.59582	0.541424	12.1824	3.85926e-34	1.05882e-31
SULT2A1	357.441	9.1406	0.753545	12.1301	7.31285e-34	1.98095e-31
ADH1C	4183.28	5.79024	0.484456	11.9521	6.33322e-33	1.69414e-30
IGFBP1	4154.56	6.47026	0.55175	11.7268	9.29075e-32	2.45459e-29
CYP2G1P	198.486	6.23589	0.532307	11.7148	1.07005e-31	2.79258e-29
SLC22A7	391.266	5.56864	0.4783	11.6426	2.50319e-31	6.45402e-29
NAT2	48.3592	5.48767	0.471817	11.6309	2.86893e-31	7.30893e-29
SRD5A2	87.006	4.45239	0.383604	11.6067	3.80864e-31	9.58882e-29
PFKFB1	191.849	3.45091	0.298785	11.5498	7.3976e-31	1.8408e-28
APOA5	375.283	10.0203	0.868073	11.5431	7.99648e-31	1.96695e-28
SLCO1B7	382.008	4.65889	0.403674	11.5412	8.17512e-31	1.98804e-28
SLCO1B3	382.269	4.65848	0.403712	11.5391	8.37913e-31	2.01476e-28
CPS1	2000.49	5.26335	0.456256	11.536	8.69196e-31	2.06675e-28
CTH	321.39	3.6188	0.315595	11.4666	1.94154e-30	4.56582e-28
HSD17B13	1024.54	5.30693	0.469577	11.3015	1.28988e-29	3.00037e-27
SLC22A3	987.683	4.8358	0.42883	11.2767	1.70956e-29	3.93382e-27
CFHR3	1354.9	4.64107	0.412722	11.245	2.45019e-29	5.57809e-27
G6PC	760.946	8.85987	0.788714	11.2333	2.79797e-29	6.3028e-27
PLGLA	273.841	3.99986	0.357031	11.2031	3.93593e-29	8.77385e-27
GDF2	28.0112	11.5019	1.02829	11.1855	4.8043e-29	1.05992e-26
CYP2C8	2147.99	4.62724	0.415374	11.1399	8.01754e-29	1.75077e-26
PLGLB2	2783.55	3.47757	0.313045	11.1088	1.13618e-28	2.45599e-26
CYP3A4	6343.76	5.44465	0.493349	11.0361	2.55889e-28	5.47601e-26
HSD11B1	739.424	4.78627	0.435289	10.9956	4.01151e-28	8.49964e-26
SLC25A47	496.065	6.5872	0.600351	10.9723	5.19599e-28	1.09014e-25
SAA2	407.55	6.00641	0.548634	10.9479	6.79864e-28	1.41253e-25
F13B	267.611	8.28181	0.757275	10.9363	7.72677e-28	1.58993e-25
C3P1	268.203	8.95791	0.820025	10.9239	8.85601e-28	1.80494e-25
F2	2193.36	6.11461	0.559824	10.9224	9.01058e-28	1.81912e-25
SHMT1	934.112	3.2474	0.297593	10.9122	1.0078e-27	2.0156e-25
GLYATL1	486.988	4.98986	0.459888	10.8502	1.99058e-27	3.94429e-25
LRG1	1206.27	5.86225	0.541792	10.8201	2.76442e-27	5.4274e-25
CRP	1916.75	8.83141	0.823977	10.718	8.37738e-27	1.62978e-24
AKR1C6P	58.3061	4.14411	0.386679	10.7172	8.45424e-27	1.62992e-24
TFR2	1661.48	5.05981	0.474161	10.6711	1.38995e-26	2.65579e-24
CYP2C9	2601.27	6.26081	0.588495	10.6387	1.96926e-26	3.7294e-24
FMO3	1113.08	4.18708	0.400574	10.4527	1.42432e-25	2.67372e-23
PLIN5	1670.44	4.75537	0.459608	10.3466	4.33766e-25	8.07182e-23
BHMT2	954.192	4.25021	0.410966	10.342	4.54926e-25	8.39261e-23
A1BG-AS1	1732.32	3.08307	0.298297	10.3356	4.86563e-25	8.89952e-23
SFRP2	1734.75	-5.19553	0.504582	-10.2967	7.29297e-25	1.32262e-22
CREB3L3	563.862	6.73431	0.654126	10.2951	7.41279e-25	1.33306e-22
CYP2C19	846.902	4.07021	0.395571	10.2894	7.86258e-25	1.40216e-22
APOC1	3293.4	4.64216	0.451381	10.2843	8.29027e-25	1.46621e-22
MASP1	696.092	4.5584	0.444751	10.2493	1.19185e-24	2.09063e-22
ADH1B	12406	4.84804	0.473879	10.2305	1.44707e-24	2.50438e-22
SLC22A25	81.6314	4.17178	0.407787	10.2303	1.45114e-24	2.50438e-22
DNASE1L3	407.226	4.01672	0.393875	10.198	2.02488e-24	3.45552e-22
CYP3A43	120.39	4.22247	0.41407	10.1975	2.03456e-24	3.45552e-22
LOC100507053	9038.47	4.41217	0.433243	10.1841	2.33606e-24	3.93635e-22
CFHR4	10124.3	3.81761	0.37575	10.16	2.99152e-24	5.00145e-22
SAA1	452.453	5.87985	0.581008	10.1201	4.50012e-24	7.46532e-22
NAT8	71.3779	3.10503	0.308207	10.0745	7.1611e-24	1.17883e-21
ITIH1	3263.4	6.33508	0.629314	10.0666	7.75763e-24	1.26728e-21
SLC51A	132.042	2.81448	0.279936	10.054	8.82087e-24	1.43005e-21
F12	1206.78	3.83388	0.381632	10.046	9.5657e-24	1.53914e-21
IYD	139.512	5.879	0.585706	10.0375	1.04323e-23	1.66605e-21
CPN2	451.848	8.26847	0.824363	10.0301	1.12371e-23	1.78129e-21
SLC28A1	178.074	4.58617	0.459091	9.98968	1.69132e-23	2.66135e-21
HGFAC	288.7	5.92337	0.594906	9.95682	2.35478e-23	3.67827e-21
DAO	69.3014	3.66826	0.369237	9.93472	2.93998e-23	4.5591e-21
SLC13A5	978.059	5.12447	0.519594	9.86245	6.05508e-23	9.3222e-21
APOF	234.957	5.49384	0.557123	9.86109	6.13819e-23	9.38267e-21
APOC1P1	783.824	5.49349	0.565152	9.72038	2.46863e-22	3.74672e-20
PCNAP1	58.6562	6.9257	0.713645	9.70469	2.87947e-22	4.33949e-20
SLC22A10	418.634	3.68938	0.381094	9.681	3.63144e-22	5.43447e-20
PLIN4	250.252	3.40235	0.353647	9.62075	6.53548e-22	9.71246e-20
CLEC1B	14.9639	5.22465	0.543702	9.60939	7.29818e-22	1.07711e-19
C3	25483.3	4.71462	0.493624	9.55105	1.28393e-21	1.88193e-19
CYP2B7P	783.324	4.61767	0.483537	9.54976	1.29992e-21	1.8924e-19
ABCG5	153.492	3.58847	0.379536	9.45489	3.23362e-21	4.67563e-19
ADRA1A	400.903	4.00747	0.426045	9.40621	5.14347e-21	7.38726e-19
AGXT2	111.683	3.40212	0.362699	9.38001	6.59647e-21	9.41096e-19
GOLGA6C	52.5038	2.27173	0.242895	9.35272	8.54196e-21	1.21058e-18
ASGR2	772.116	5.11434	0.548966	9.3163	1.20468e-20	1.69387e-18
ETNPPL	115.789	5.4249	0.582337	9.31574	1.21104e-20	1.69387e-18
GNMT	201.667	3.56849	0.383447	9.30634	1.32319e-20	1.83871e-18
TAT	2129.54	4.49267	0.484099	9.28048	1.68718e-20	2.32939e-18
CYP2A13	42.3998	6.72234	0.725857	9.26124	2.02079e-20	2.77211e-18
CXCL2	660.321	4.27941	0.46246	9.25358	2.171e-20	2.9592e-18
ANKRD18DP	32.9613	4.27617	0.462496	9.24585	2.33375e-20	3.1609e-18
GSTA3	325.944	5.07308	0.551009	9.20689	3.35718e-20	4.51847e-18
SLC47A1	322.184	3.73903	0.407021	9.18633	4.06478e-20	5.43665e-18
DEPDC7	215.48	3.43224	0.375293	9.1455	5.93571e-20	7.8897e-18
GPAM	723.342	2.10033	0.230843	9.09854	9.15555e-20	1.20944e-17
PLIN2	1917.78	3.09326	0.340248	9.09121	9.79437e-20	1.28589e-17
GSTA2	2140.69	6.18961	0.682099	9.07435	1.14353e-19	1.49216e-17
FETUB	154.027	8.92768	0.98827	9.03364	1.66057e-19	2.1537e-17
CRYAA	12.182	6.04909	0.67395	8.97557	2.81886e-19	3.63395e-17
PROZ	218.012	3.14728	0.35125	8.96024	3.23965e-19	4.15141e-17
LOC283194	657.666	3.24105	0.361822	8.95757	3.31911e-19	4.22791e-17
TNFSF14	103.342	4.00949	0.447909	8.95157	3.50459e-19	4.43776e-17
F9	1395.26	9.36026	1.04851	8.9272	4.36945e-19	5.50037e-17
MOGAT2	40.8898	4.74831	0.535078	8.87405	7.05332e-19	8.77564e-17
ABCG8	83.6145	3.9624	0.449665	8.81189	1.2305e-18	1.52213e-16
LINC01554	465.487	4.16912	0.47325	8.80955	1.25648e-18	1.54533e-16
UGT1A9	1588.43	4.40722	0.500418	8.80709	1.28441e-18	1.57065e-16
ABCC2	717.683	3.10668	0.354085	8.77382	1.72709e-18	2.09998e-16
UGT1A10	1598.33	4.33662	0.496953	8.72642	2.62856e-18	3.17803e-16
UGT1A7	1536.71	4.35841	0.500916	8.70088	3.29312e-18	3.95914e-16
UGT1A8	1605.07	4.31492	0.496008	8.6993	3.33931e-18	3.99225e-16
CYP26A1	31.7501	4.15112	0.477264	8.69775	3.38542e-18	4.02489e-16
UGT1A5	1505.56	4.39976	0.508523	8.65204	5.0587e-18	5.96787e-16
UGT1A4	1505.14	4.40024	0.5086	8.65166	5.07548e-18	5.96787e-16
UGT1A6	1536.12	4.36148	0.504307	8.64846	5.21993e-18	6.10418e-16
GCKR	265.151	4.70507	0.544531	8.6406	5.5919e-18	6.50362e-16
APOC3	3391.78	6.01493	0.696774	8.63254	6.00038e-18	6.90367e-16
LINC01093	187.994	5.36719	0.62184	8.63115	6.07404e-18	6.95104e-16
SERPINA3	9104.57	4.95485	0.574268	8.62812	6.23696e-18	7.09952e-16
GOLGA6A	18.595	3.12885	0.362789	8.62444	6.44062e-18	7.29256e-16
GBP7	168.622	3.37414	0.391837	8.61107	7.23799e-18	8.15226e-16
CLDN14	106.176	3.37661	0.392199	8.60943	7.34265e-18	8.22685e-16
AADAC	597.152	6.03589	0.702361	8.59372	8.41997e-18	9.38475e-16
MUSTN1	342.665	2.84801	0.331686	8.58647	8.96814e-18	9.94394e-16
CFAP57	331.616	2.51003	0.292983	8.56716	1.06069e-17	1.17004e-15
DMGDH	646.315	3.26801	0.382313	8.548	1.2524e-17	1.37442e-15
AFP	220.748	5.5323	0.650499	8.50471	1.82056e-17	1.98775e-15
PAH	3365.9	4.0525	0.476845	8.49856	1.91949e-17	2.08513e-15
FBP1	1396.4	3.62204	0.429052	8.44196	3.12065e-17	3.37282e-15
CLEC4G	40.8695	3.94272	0.467179	8.43942	3.18905e-17	3.42943e-15
ACKR2	1217.28	3.40969	0.404903	8.42102	3.73221e-17	3.99346e-15
LECT2	177.623	5.71857	0.679236	8.41912	3.79311e-17	4.03843e-15
CMYA5	333.559	2.44533	0.29052	8.41706	3.86037e-17	4.0897e-15
CFH	7505.81	3.02147	0.360003	8.39289	4.74317e-17	5.00019e-15
GOLGA6B	17.2278	3.02665	0.361036	8.38324	5.14917e-17	5.40158e-15
LOC100507389	42.7977	10.0481	1.20149	8.3631	6.10933e-17	6.37755e-15
LRRC69	1819.71	3.30355	0.395991	8.34248	7.27488e-17	7.5574e-15
VNN1	738.794	4.10898	0.494124	8.31568	9.12245e-17	9.43094e-15
ALDH1A2	1367.36	3.86744	0.467291	8.2763	1.2706e-16	1.30099e-14
HAL	986.806	4.21309	0.511446	8.2376	1.75695e-16	1.79042e-14
SLC2A2	1390.69	5.82546	0.707282	8.23639	1.77482e-16	1.80005e-14
CLEC4M	110.296	6.95142	0.844178	8.23455	1.80236e-16	1.81937e-14
MBL2	448.303	8.23525	1.00099	8.22713	1.91758e-16	1.92658e-14
RTP3	13.2613	5.18497	0.631236	8.214	2.13947e-16	2.13947e-14
COLEC10	114.587	3.24063	0.395699	8.18962	2.62056e-16	2.60837e-14
FGG	23484.5	6.2224	0.762352	8.16211	3.29214e-16	3.26166e-14
MT1X	1221.36	3.26694	0.40202	8.12632	4.42538e-16	4.3642e-14
LPAL2	144.85	2.68336	0.332309	8.07492	6.7522e-16	6.59804e-14
GPT	193.062	2.61599	0.324319	8.06609	7.25832e-16	7.06037e-14
CLDN1	1657.42	3.48388	0.432523	8.05478	7.96199e-16	7.7098e-14
REEP6	690.446	3.04707	0.378647	8.04724	8.46834e-16	8.16318e-14
BBOX1	91.1013	3.4149	0.425547	8.02474	1.01743e-15	9.76365e-14
GSTA1	3459.27	5.63298	0.702769	8.01542	1.09765e-15	1.04865e-13
GPT2	1205.12	2.27244	0.284385	7.99071	1.34163e-15	1.27604e-13
PKLR	384.857	2.49363	0.312745	7.97336	1.54413e-15	1.46214e-13
AGMAT	246.699	2.83118	0.356466	7.94236	1.98365e-15	1.87005e-13
A1BG	3054.84	2.13409	0.269176	7.92821	2.22335e-15	2.08683e-13
CHI3L1	608.756	4.84166	0.612194	7.90869	2.60103e-15	2.43065e-13
SLC30A10	319.346	2.86975	0.363285	7.89945	2.80147e-15	2.60658e-13
LINC02139	9.78848	3.22876	0.409305	7.88839	3.06105e-15	2.83578e-13
CYB5A	1821.22	2.23541	0.283429	7.88703	3.09455e-15	2.85446e-13
GHRL	431.122	-3.34541	0.425618	-7.86013	3.83741e-15	3.52449e-13
FRRS1	108.16	2.82506	0.359791	7.85195	4.09623e-15	3.74612e-13
FCN3	331.444	3.06442	0.392221	7.81299	5.58473e-15	5.06412e-13
REN	270.725	-4.89189	0.626346	-7.81021	5.70914e-15	5.15509e-13
LOC157273	9.07395	6.28459	0.806316	7.7942	6.48183e-15	5.8282e-13
BMP10	7.18436	6.54106	0.844145	7.74874	9.28072e-15	8.27531e-13
HAMP	79.3535	4.28299	0.553258	7.74141	9.83199e-15	8.73048e-13
FHL5	209.221	-2.60599	0.336956	-7.73393	1.04273e-14	9.22082e-13
GPR182	8.35224	3.28335	0.425144	7.7229	1.13713e-14	1.00142e-12
APOA2	3157.29	7.41575	0.962082	7.70802	1.27783e-14	1.12072e-12
CYP2D6	488.932	2.09518	0.272522	7.6881	1.49334e-14	1.30438e-12
MT1L	587.988	3.35956	0.437024	7.68736	1.50207e-14	1.30668e-12
MIR1295A	36.2354	4.49581	0.585593	7.67737	1.62392e-14	1.40696e-12
CYP7A1	9.61712	4.23419	0.552731	7.66049	1.85222e-14	1.59829e-12
UGT2B7	1420.02	4.69563	0.613137	7.65836	1.88325e-14	1.61854e-12
CYP1A1	24.4187	4.69648	0.615814	7.62646	2.41288e-14	2.06542e-12
CDA	120.556	2.46201	0.323984	7.59915	2.98078e-14	2.54138e-12
LINC00313	75.9808	2.54732	0.335781	7.58626	3.29273e-14	2.79621e-12
PIK3C2G	156.517	3.20051	0.422072	7.58284	3.38063e-14	2.85951e-12
PNPLA3	658.466	2.57505	0.339736	7.57955	3.46748e-14	2.92142e-12
MIR621	43.4433	2.3745	0.313754	7.56802	3.78953e-14	3.18023e-12
SERPING1	6574.16	2.69727	0.357536	7.54405	4.55584e-14	3.79357e-12
MT1G	1327.75	4.22897	0.56306	7.51069	5.88145e-14	4.87841e-12
C10orf105	45.9175	2.61473	0.349005	7.49196	6.78517e-14	5.60628e-12
PPY	5472.29	-5.25581	0.702479	-7.4818	7.33096e-14	6.03394e-12
APOE	8108.07	2.62026	0.350265	7.48078	7.38849e-14	6.058e-12
SLC25A15	877.642	2.06239	0.27604	7.47133	7.93857e-14	6.45197e-12
PCK1	5607.76	4.24045	0.567589	7.47099	7.95943e-14	6.45197e-12
FGL1	3836.42	4.46203	0.597519	7.46761	8.16671e-14	6.59501e-12
SLC6A1	569.66	2.53118	0.339997	7.44473	9.71405e-14	7.81507e-12
HEPACAM	17.3692	5.15847	0.695594	7.41593	1.20778e-13	9.68034e-12
ALDH4A1	976.675	2.39227	0.323052	7.40521	1.30947e-13	1.04562e-11
TPPP2	5.94972	4.01592	0.542395	7.40405	1.32094e-13	1.05086e-11
CYP2J2	311.302	2.72809	0.368746	7.3983	1.37937e-13	1.09327e-11
MT1A	5499.66	2.77469	0.375573	7.38788	1.49186e-13	1.17808e-11
C8B	1253.67	4.11073	0.557367	7.37527	1.64016e-13	1.29042e-11
UGT1A3	1299.27	4.45742	0.605128	7.36609	1.75703e-13	1.3773e-11
ACOT12	147.022	3.89804	0.529657	7.35956	1.84516e-13	1.44111e-11
XPNPEP2	80.4998	3.75693	0.510543	7.3587	1.85709e-13	1.44515e-11
APCS	1626.35	6.80932	0.925575	7.35685	1.883e-13	1.46001e-11
TSKU	715.014	2.46674	0.338086	7.29618	2.96052e-13	2.27896e-11
ACADL	93.9523	3.23657	0.443901	7.29119	3.07225e-13	2.34807e-11
ASPG	184.499	3.90157	0.538901	7.23987	4.49119e-13	3.40821e-11
SYT12	79.4076	3.00289	0.416436	7.21093	5.55708e-13	4.20217e-11
UGT2A1	22.6835	2.82778	0.392391	7.20652	5.73981e-13	4.32507e-11
SLC17A3	48.4608	3.01254	0.418756	7.19403	6.29051e-13	4.7234e-11
NR1I2	200.518	3.19458	0.444316	7.18989	6.4844e-13	4.85197e-11
MIR4695	23.4453	2.57459	0.359371	7.16415	7.82713e-13	5.83626e-11
UPB1	602.845	3.32902	0.466417	7.13743	9.50902e-13	7.04128e-11
KHK	719.806	2.17031	0.304279	7.13262	9.84772e-13	7.26694e-11
IP6K3	77.7248	4.506	0.632239	7.12705	1.02545e-12	7.54108e-11
CFI	2283.52	2.72709	0.383175	7.11707	1.10244e-12	8.05196e-11
UGT2A2	21.6986	2.81144	0.39502	7.1172	1.10144e-12	8.05196e-11
TRPM8	128.053	4.14364	0.583858	7.097	1.27493e-12	9.28007e-11
CRH	153.548	-5.014	0.710229	-7.0597	1.66862e-12	1.20637e-10
ADGRG6	655.327	2.58012	0.365591	7.05738	1.69665e-12	1.21989e-10
NKX2-3	86.2803	-2.90495	0.412559	-7.0413	1.90458e-12	1.3586e-10
CLDN16	7.83282	3.0204	0.430194	7.02103	2.20242e-12	1.56584e-10
MT1M	2721.37	2.82732	0.403416	7.00845	2.40967e-12	1.70751e-10
UGT1A1	1230.6	4.55498	0.651125	6.99556	2.64197e-12	1.85981e-10
LINC02275	13.1819	2.43734	0.348617	6.99147	2.72014e-12	1.90856e-10
BCO2	648.526	2.07065	0.296223	6.99016	2.74565e-12	1.92016e-10
CPS1-IT1	26.2588	5.87937	0.841359	6.98795	2.7894e-12	1.94441e-10
PZP	1558.65	2.175	0.311791	6.97584	3.04052e-12	2.10573e-10
KYNU	173.862	2.08035	0.298357	6.97269	3.10934e-12	2.14645e-10
UGT3A1	128.943	5.17533	0.742487	6.97026	3.16347e-12	2.17679e-10
SLC17A2	149.236	4.42523	0.637147	6.94538	3.77439e-12	2.58885e-10
CYP4F2	649.564	3.54534	0.511089	6.93683	4.00985e-12	2.74156e-10
ABCA6	645.512	2.19437	0.316708	6.92867	4.24826e-12	2.89531e-10
METTL7B	256.715	2.54823	0.369234	6.90139	5.14959e-12	3.49845e-10
MT1E	2181.12	2.77728	0.402504	6.90001	5.20002e-12	3.52153e-10
MFAP5	61.0631	-3.28397	0.47614	-6.89706	5.30908e-12	3.58405e-10
PLA2G12B	75.263	3.50153	0.508293	6.88881	5.62608e-12	3.77423e-10
MST1	1258.29	2.28245	0.331606	6.88301	5.86017e-12	3.91899e-10
PCSK6	1144.96	2.64453	0.387262	6.82877	8.56474e-12	5.62225e-10
ADGRG7	102.617	2.58102	0.379465	6.80174	1.03366e-11	6.744e-10
ANPEP	1207.05	2.89474	0.425956	6.79586	1.07667e-11	6.98207e-10
PAQR9	24.7575	4.60325	0.678319	6.78627	1.15073e-11	7.41734e-10
CPN1	173.847	4.70048	0.694649	6.76669	1.31758e-11	8.44199e-10
LINC02453	14.9084	2.26523	0.334852	6.76487	1.33433e-11	8.52379e-10
PLIN1	75.6723	2.23907	0.331195	6.76059	1.37432e-11	8.7531e-10
C5	3609.23	2.69111	0.398148	6.75906	1.38886e-11	8.81948e-10
C8A	1515.77	4.49947	0.666502	6.75087	1.46965e-11	9.27741e-10
GATM	5697.07	3.05961	0.455129	6.7225	1.78633e-11	1.12433e-09
IGF1	339.156	2.43762	0.363151	6.71241	1.91442e-11	1.19442e-09
TST	530.101	2.01963	0.300876	6.71251	1.91307e-11	1.19442e-09
SDS	266.238	2.76415	0.413337	6.68739	2.2718e-11	1.40917e-09
TIMD4	28.8228	2.61404	0.39119	6.68229	2.35239e-11	1.45494e-09
CPB1	192.761	-3.4387	0.516182	-6.6618	2.70492e-11	1.66816e-09
NR1H4	245.385	3.21948	0.483436	6.65958	2.74618e-11	1.68391e-09
ACSL5	1031.37	2.32672	0.349823	6.65114	2.90824e-11	1.77818e-09
ARG1	1616.94	3.4069	0.514325	6.62401	3.49572e-11	2.1313e-09
AOX1	4210.56	2.63262	0.397557	6.62199	3.54384e-11	2.1545e-09
CYP3A7	2539.55	3.01747	0.455816	6.61994	3.59348e-11	2.17848e-09
SLC27A2	1029.98	2.38198	0.359931	6.61787	3.64413e-11	2.20295e-09
HPS3	5008.28	2.3516	0.355751	6.61024	3.8369e-11	2.31295e-09
CYP4F11	311.993	3.36493	0.509974	6.59823	4.16105e-11	2.5013e-09
HAAO	458.638	2.23512	0.338991	6.59346	4.29696e-11	2.56142e-09
LIPC	349.221	3.02115	0.460469	6.56103	5.34367e-11	3.17652e-09
SERPINA7	304.063	5.16249	0.789355	6.54014	6.14603e-11	3.62328e-09
TCN1	92.0769	-4.48812	0.686741	-6.5354	6.3441e-11	3.72977e-09
PDYN	130.423	5.73208	0.878662	6.52364	6.86206e-11	4.02323e-09
ADGRG4	57.9875	2.20981	0.339739	6.50444	7.79814e-11	4.54715e-09
ABLIM3	984.538	2.21059	0.340863	6.48527	8.8573e-11	5.13675e-09
MT2A	2438.72	2.31206	0.358615	6.44721	1.13927e-10	6.53627e-09
DHCR24	2523.88	2.75543	0.42755	6.44471	1.15821e-10	6.62722e-09
MAB21L3	12.3483	2.59832	0.403408	6.44092	1.18753e-10	6.77684e-09
NEU4	246.17	3.79773	0.589978	6.43707	1.21806e-10	6.91417e-09
HSD17B2	308.19	3.1762	0.4956	6.40881	1.46659e-10	8.30291e-09
INHBE	100.663	3.03152	0.4733	6.40507	1.50296e-10	8.46403e-09
MOGAT3	15.4317	5.19607	0.812057	6.39865	1.56756e-10	8.80467e-09
ZG16	21.7051	5.53378	0.865474	6.39393	1.61675e-10	9.03351e-09
OLFM4	123.223	-4.77524	0.747274	-6.39021	1.65659e-10	9.23203e-09
GHRLOS	587.733	-2.05424	0.322004	-6.37955	1.77607e-10	9.8722e-09
CRISP3	146.04	-4.42652	0.695775	-6.362	1.99149e-10	1.10409e-08
PROC	1040.81	2.37256	0.373283	6.35593	2.07175e-10	1.14562e-08
CBS	724.462	2.84851	0.448722	6.34804	2.18078e-10	1.2028e-08
CP	14785	3.06812	0.484336	6.33469	2.37817e-10	1.30495e-08
FAM9B	5.65755	4.98233	0.790026	6.30654	2.85346e-10	1.55379e-08
OSR2	80.7024	-2.38155	0.37817	-6.29758	3.02333e-10	1.64211e-08
ANKRD34C	24.9476	-3.69384	0.587236	-6.29022	3.17014e-10	1.71749e-08
UROC1	11.3349	2.63664	0.421723	6.25208	4.05021e-10	2.17775e-08
DIO1	240.541	2.7868	0.445714	6.25244	4.04098e-10	2.17775e-08
G6PC2	2242.76	-3.83259	0.61371	-6.24495	4.23922e-10	2.26233e-08
DSG1	55.1639	2.06862	0.331925	6.2322	4.59941e-10	2.44236e-08
AKR1C1	1482.56	2.26638	0.364027	6.22586	4.78931e-10	2.53691e-08
SALL1	224.677	3.25706	0.524086	6.21474	5.14092e-10	2.70825e-08
RUFY4	92.5015	2.5182	0.405543	6.20945	5.31688e-10	2.78194e-08
BLNK	342.105	2.19454	0.35365	6.2054	5.45596e-10	2.84774e-08
PALM3	74.6546	2.59775	0.420502	6.17772	6.50346e-10	3.36983e-08
UGT2B28	363.721	4.07132	0.6608	6.1612	7.21941e-10	3.73177e-08
REG1A	661.186	-5.17256	0.839746	-6.15967	7.28957e-10	3.75896e-08
PADI1	7.43823	3.35813	0.545288	6.15845	7.34607e-10	3.77377e-08
NUGGC	71.2153	3.36421	0.54718	6.14828	7.8329e-10	4.01015e-08
CRB2	17.3715	2.12021	0.345907	6.12941	8.8203e-10	4.49415e-08
CCK	340.998	-3.87366	0.632387	-6.12546	9.04219e-10	4.58537e-08
HOXA9	92.7289	3.40874	0.557118	6.11853	9.444e-10	4.77256e-08
RPPH1	52.2689	-2.55176	0.417267	-6.11541	9.63084e-10	4.83803e-08
MFSD2A	264.504	2.18264	0.35695	6.1147	9.67373e-10	4.84819e-08
LINC01792	15.329	2.70681	0.442785	6.11316	9.76793e-10	4.88397e-08
MIR4524A	28.7339	2.36937	0.388392	6.10046	1.05761e-09	5.27575e-08
CXCR2P1	39.2678	2.97827	0.488613	6.09535	1.09198e-09	5.4219e-08
TRPV4	98.1315	2.06764	0.341309	6.05799	1.37831e-09	6.81199e-08
RARRES2	1322.57	2.37747	0.392881	6.05139	1.43604e-09	7.08095e-08
ABCB4	788.046	2.0864	0.345116	6.04551	1.48936e-09	7.32696e-08
IGFALS	360.969	2.82061	0.467907	6.02814	1.65856e-09	8.10348e-08
CTRB1	796.233	-4.09776	0.681469	-6.01314	1.81968e-09	8.82116e-08
TF	26320.8	4.04638	0.67436	6.00033	1.96918e-09	9.49109e-08
FGA	40790	3.7457	0.629087	5.95419	2.61366e-09	1.24018e-07
LPA	51.9003	2.11055	0.354828	5.94808	2.71298e-09	1.28446e-07
SARDH	522.899	2.43873	0.41282	5.90748	3.47373e-09	1.63022e-07
ALPK2	180.1	2.70237	0.457643	5.90497	3.52719e-09	1.64995e-07
KCNT1	197.609	-2.56758	0.437301	-5.87142	4.32087e-09	2.00185e-07
CDH19	75.0308	2.62703	0.448223	5.86099	4.60118e-09	2.12668e-07
ADAM33	193.421	-2.37098	0.404805	-5.85708	4.71079e-09	2.16798e-07
CRHBP	232.099	2.42408	0.414186	5.85264	4.83843e-09	2.22194e-07
CELA3A	314.416	-4.5736	0.782691	-5.84344	5.11343e-09	2.3332e-07
FAM99A	94.5742	6.16101	1.05774	5.82469	5.72177e-09	2.59419e-07
MEX3A	187.193	2.1318	0.366628	5.81461	6.07739e-09	2.73672e-07
AKR1C8P	280.582	2.84962	0.490229	5.81284	6.14214e-09	2.75559e-07
ANGPTL3	1431.17	2.93832	0.505935	5.80771	6.33339e-09	2.83545e-07
PGR	705.968	-2.15906	0.372017	-5.80366	6.48815e-09	2.89263e-07
ADH7	30.2305	2.37339	0.409278	5.79897	6.67246e-09	2.96862e-07
SH2D2A	96.6341	2.03072	0.350686	5.79071	7.00893e-09	3.09899e-07
C1S	8462.11	2.06372	0.356577	5.78759	7.14028e-09	3.15056e-07
LRRC55	75.0161	2.64417	0.457785	5.77602	7.64905e-09	3.36118e-07
CTRB2	788.41	-4.04665	0.701488	-5.76867	7.98988e-09	3.49659e-07
LOC100507472	53.3229	2.58642	0.448391	5.76822	8.01132e-09	3.49882e-07
CHL1	525.97	2.88475	0.50019	5.7673	8.05535e-09	3.50724e-07
NNMT	6690.72	2.1961	0.382699	5.73846	9.55428e-09	4.13054e-07
LCN10	87.5922	-2.1335	0.371915	-5.73654	9.66316e-09	4.16919e-07
MAFA	50.9325	-3.97168	0.695597	-5.70975	1.13145e-08	4.8233e-07
SDC4	3323.87	2.09125	0.366611	5.70428	1.16839e-08	4.97087e-07
TMEM82	42.5462	3.40174	0.597753	5.69088	1.26389e-08	5.34529e-07
SLC6A12	124.111	2.48066	0.436742	5.67992	1.34759e-08	5.66569e-07
FAM99B	69.2263	6.05583	1.0692	5.66389	1.47982e-08	6.16112e-07
GAL3ST2	14.8461	2.62232	0.463686	5.65539	1.55496e-08	6.44888e-07
STAC2	11.876	2.44194	0.431937	5.65347	1.57237e-08	6.50846e-07
FCAMR	6.47086	3.25406	0.575813	5.65126	1.5928e-08	6.58029e-07
PON1	2062.74	2.70066	0.477972	5.65025	1.60216e-08	6.60619e-07
FOLH1B	109.428	2.28831	0.405818	5.63876	1.71279e-08	7.00834e-07
CXCR1	13.2643	2.29316	0.407143	5.63233	1.77792e-08	7.26096e-07
HABP2	1580.89	3.05353	0.543188	5.6215	1.89311e-08	7.67281e-07
DLX4	16.9861	3.52539	0.62787	5.61484	1.96739e-08	7.94379e-07
GALNT9	26.4118	2.46255	0.440222	5.59387	2.22058e-08	8.91564e-07
C3orf85	9.39043	5.11613	0.914656	5.5935	2.22536e-08	8.91812e-07
CTSE	74.8365	-2.90342	0.519334	-5.59065	2.26221e-08	9.04885e-07
MYBPC3	8.46779	2.15552	0.385974	5.58463	2.34195e-08	9.35033e-07
ENPP7	8.55458	3.59969	0.644815	5.58253	2.3705e-08	9.44669e-07
AR	559.139	2.1369	0.383192	5.57658	2.45295e-08	9.75707e-07
NKX3-2	21.7404	-2.24997	0.404811	-5.55807	2.7278e-08	1.08102e-06
ECRG4	87.2233	-2.29094	0.412228	-5.55745	2.73739e-08	1.08281e-06
THPO	40.1448	2.58121	0.465171	5.54896	2.87379e-08	1.13258e-06
GSTA5	1376.18	5.28031	0.954465	5.53222	3.16203e-08	1.23933e-06
AQP8	14.8263	-2.50722	0.453563	-5.52785	3.24185e-08	1.26137e-06
OGN	639.365	-2.6653	0.482592	-5.52288	3.33484e-08	1.28819e-06
G0S2	516.418	2.1988	0.398249	5.52117	3.36753e-08	1.29614e-06
MYCN	167.475	2.61673	0.474218	5.51798	3.42927e-08	1.31753e-06
CA5A	153.197	2.87284	0.522595	5.49726	3.85748e-08	1.47411e-06
HMGCS2	3931.38	3.10586	0.565969	5.4877	4.07209e-08	1.55058e-06
BCHE	363.393	2.38102	0.436127	5.45948	4.77538e-08	1.79918e-06
RBBP8NL	765.78	4.14298	0.759184	5.45715	4.83845e-08	1.81973e-06
NLRP6	25.3501	2.43083	0.446889	5.43946	5.34434e-08	1.99597e-06
SERPINA5	1239.9	3.42813	0.631016	5.43272	5.55019e-08	2.06924e-06
MIR4783	64.8314	2.35702	0.436621	5.39832	6.72661e-08	2.47032e-06
DNAJB3	75.6115	5.63304	1.04561	5.38731	7.15205e-08	2.62078e-06
DBH	347.089	2.12178	0.394515	5.3782	7.52349e-08	2.74749e-06
UGT3A2	20.8191	2.00335	0.373671	5.36126	8.26439e-08	3.00268e-06
MT1F	975.598	2.18481	0.410244	5.32564	1.00599e-07	3.60003e-06
TBX20	5.32905	2.00581	0.376798	5.32329	1.01906e-07	3.63467e-06
ADGRF1	31.1828	-3.09566	0.582921	-5.31059	1.09271e-07	3.8715e-06
F11	611.469	2.94978	0.556392	5.30162	1.14777e-07	4.05317e-06
LINC01305	4.55766	-3.26988	0.61696	-5.29999	1.15807e-07	4.08281e-06
UGT2B17	471.125	2.70112	0.510286	5.29335	1.20098e-07	4.22017e-06
CCL26	413.441	-2.87863	0.545237	-5.2796	1.29466e-07	4.52707e-06
BPIFA1	189.094	-4.53028	0.861224	-5.26028	1.43836e-07	4.96468e-06
CPA1	521.449	-3.55195	0.677994	-5.23891	1.61528e-07	5.48681e-06
SERPINA4	680.451	3.76536	0.719968	5.2299	1.69604e-07	5.73385e-06
FXYD1	372.656	2.17586	0.41682	5.22015	1.78779e-07	6.03451e-06
ZNF114	19.3002	2.16315	0.414647	5.21685	1.81993e-07	6.11406e-06
POMC	78.1128	-2.2361	0.428623	-5.21694	1.81906e-07	6.11406e-06
SHISAL2B	1475.55	-2.59519	0.498149	-5.20967	1.89179e-07	6.34549e-06
ACSS3	329.874	2.00463	0.385214	5.20395	1.95093e-07	6.51324e-06
TREM1	78.7774	2.29703	0.442981	5.1854	2.1555e-07	7.1627e-06
VIP	186.662	-2.68171	0.518221	-5.17485	2.28096e-07	7.54446e-06
KCNK2	72.3915	-2.12871	0.413573	-5.14712	2.6452e-07	8.66882e-06
CHRDL1	270.233	-2.32386	0.453414	-5.12524	2.97155e-07	9.64966e-06
CA4	128.634	-2.16864	0.423572	-5.11988	3.05724e-07	9.88291e-06
LOC100286922	81.6163	5.48609	1.07572	5.09993	3.39774e-07	1.08687e-05
F11-AS1	415.123	2.43406	0.478473	5.08714	3.63504e-07	1.15415e-05
ABO	142.14	2.12245	0.418194	5.07527	3.86954e-07	1.22497e-05
FGF21	7.84856	5.22448	1.02996	5.07249	3.92634e-07	1.23929e-05
NR5A2	1256.05	2.34382	0.463241	5.05961	4.20118e-07	1.31633e-05
ERN2	18.8756	-2.62897	0.519811	-5.05754	4.24693e-07	1.32508e-05
ACTN2	50.8494	2.08007	0.411335	5.05688	4.26182e-07	1.32755e-05
DES	75.9937	-2.01886	0.400375	-5.04243	4.59661e-07	1.41536e-05
GSTA7P	101.046	4.91808	0.976666	5.03558	4.76394e-07	1.45433e-05
AFM	1253.89	3.54435	0.705782	5.02188	5.11693e-07	1.54883e-05
PADI4	13.5819	2.19806	0.437723	5.02159	5.12464e-07	1.54897e-05
VIT	45.182	2.52382	0.504015	5.00742	5.51648e-07	1.65804e-05
ZNF831	192.298	2.11657	0.423681	4.99567	5.86316e-07	1.74995e-05
COMP	588.19	-2.68555	0.538316	-4.98879	6.07599e-07	1.80092e-05
GMNC	26.7699	3.26671	0.657222	4.97048	6.67884e-07	1.95523e-05
TCAM1P	6.25748	2.79321	0.562751	4.9635	6.92357e-07	2.02134e-05
KRT20	38.323	3.01288	0.60807	4.95482	7.23968e-07	2.09931e-05
PDILT	3.16944	3.94285	0.796253	4.95175	7.35477e-07	2.12405e-05
CDHR1	101.721	-2.36835	0.479338	-4.94087	7.7773e-07	2.23702e-05
SULT1E1	91.5447	2.22131	0.449655	4.94004	7.81077e-07	2.24062e-05
POTEM	15.2973	-2.26036	0.458021	-4.93506	8.01274e-07	2.29242e-05
LINC00612	79.1763	2.01739	0.409883	4.92187	8.57224e-07	2.42975e-05
APCDD1L-DT	101.181	-2.13274	0.433458	-4.92029	8.6415e-07	2.44614e-05
GAGE1	17.0751	-2.01771	0.410599	-4.91407	8.92054e-07	2.52179e-05
FCAR	10.9859	2.59434	0.532231	4.87446	1.09106e-06	3.04199e-05
C6	3197.87	2.3889	0.491158	4.86382	1.15144e-06	3.20012e-05
WDR72	407.225	2.24692	0.462131	4.86208	1.16157e-06	3.22408e-05
C14orf180	7.19719	2.29597	0.472927	4.8548	1.20507e-06	3.33184e-05
GNAS-AS1	4395.58	-3.26356	0.675512	-4.83125	1.3568e-06	3.71299e-05
HEPN1	4.6909	3.85677	0.798262	4.83146	1.35533e-06	3.71299e-05
DKK4	30.1465	-2.66289	0.551807	-4.82575	1.39475e-06	3.80224e-05
SYNDIG1	1051.24	-2.04746	0.425727	-4.80933	1.51435e-06	4.09697e-05
CYP4F8	63.0207	2.6162	0.546349	4.78851	1.68024e-06	4.50592e-05
LINC01625	3.1012	3.3	0.695311	4.74607	2.07403e-06	5.4326e-05
SPINK4	32.188	-2.65879	0.563367	-4.71947	2.36462e-06	6.08205e-05
MT1DP	266.17	2.23025	0.473045	4.71468	2.42095e-06	6.21203e-05
EMX2OS	48.6602	2.57548	0.546474	4.71291	2.44207e-06	6.25872e-05
SLC19A3	104.732	2.57132	0.54574	4.71163	2.45749e-06	6.29069e-05
LINC00311	3.39649	2.60652	0.55355	4.70873	2.49269e-06	6.36911e-05
VIPR2	229.566	2.03466	0.43222	4.70747	2.50812e-06	6.39735e-05
LRCOL1	23.5086	2.12979	0.452775	4.70387	2.55272e-06	6.48791e-05
H19	9392.52	2.60779	0.55446	4.70331	2.55983e-06	6.49749e-05
C8G	486.105	2.29736	0.48848	4.70309	2.56256e-06	6.49749e-05
SST	1365.46	-3.01901	0.643249	-4.69337	2.68736e-06	6.7719e-05
TECTB	4.25997	2.44361	0.522786	4.67421	2.95086e-06	7.31731e-05
SRARP	1.70221	3.86075	0.827336	4.66649	3.06392e-06	7.57136e-05
CHST6	39.7808	2.09554	0.449373	4.66326	3.11239e-06	7.67341e-05
IGFL1	2.81668	-3.56181	0.763851	-4.66296	3.11688e-06	7.67564e-05
FBXL21P	201.037	2.83009	0.608165	4.65349	3.2636e-06	7.98184e-05
CST4	44.9606	-2.67302	0.575446	-4.64513	3.39865e-06	8.26489e-05
LINC00051	3.42913	2.72858	0.587524	4.6442	3.41393e-06	8.29263e-05
SYNDIG1L	23.4434	-2.31782	0.499856	-4.63698	3.53539e-06	8.5682e-05
HAPLN1	177.687	-2.24659	0.484746	-4.63456	3.57693e-06	8.6493e-05
GUCA2A	13.378	-3.26724	0.706644	-4.6236	3.7714e-06	9.00824e-05
SERPINF2	3868.65	2.34619	0.509654	4.6035	4.15457e-06	9.78084e-05
MMP26	8.9051	-3.20639	0.696492	-4.60363	4.15191e-06	9.78084e-05
LINC00671	15.9956	2.00789	0.437259	4.592	4.39027e-06	0.00010268
IL27	11.9813	2.30954	0.503285	4.58893	4.45515e-06	0.00010397
GJB1	493.225	2.51059	0.548691	4.5756	4.7486e-06	0.000110169
COL6A5	98.5261	-2.09801	0.460416	-4.55678	5.19435e-06	0.000119269
ASGR1	1198.42	2.12255	0.465781	4.55696	5.18983e-06	0.000119269
NRAP	431.925	2.51869	0.553087	4.55388	5.26644e-06	0.000120408
CELA3B	216.572	-3.39017	0.745091	-4.55001	5.36428e-06	0.000121864
FAM163B	34.8522	2.16527	0.477431	4.53524	5.75375e-06	0.000129475
ST6GAL2	141.457	2.00198	0.441417	4.53535	5.75082e-06	0.000129475
HKDC1	73.5221	2.09919	0.463671	4.52733	5.97334e-06	0.000133713
GRIN2B	39.6408	2.26385	0.500728	4.52111	6.15155e-06	0.000137271
EPO	6.34983	2.62251	0.580237	4.51973	6.19186e-06	0.000137312
HOXD11	7.58968	5.05246	1.11919	4.51437	6.35057e-06	0.00014054
OR10H4	26.9528	3.52786	0.783504	4.50267	6.71037e-06	0.000147284
IAPP	176.894	-2.9841	0.663281	-4.499	6.82738e-06	0.000149699
GHSR	20.1355	-2.7997	0.622426	-4.49804	6.85822e-06	0.000150067
APOA4	51.663	4.17978	0.931198	4.48861	7.16899e-06	0.000156388
TRHDE-AS1	36.3083	2.19973	0.490237	4.48709	7.2204e-06	0.000157189
ALDOB	19039.8	3.03089	0.677954	4.47064	7.79851e-06	0.000168744
UCA1	87.2971	2.27115	0.509995	4.45327	8.45707e-06	0.000179383
SFRP4	1665.57	-2.02946	0.455846	-4.45208	8.50414e-06	0.000179831
TFPI2	741.928	2.23374	0.50214	4.44844	8.64955e-06	0.000182185
IGDCC3	45.0489	2.61404	0.589918	4.43119	9.37137e-06	0.000195847
SLC38A3	1120.14	2.11031	0.477561	4.41893	9.91906e-06	0.000205487
POTEG	4.42628	-2.81034	0.637508	-4.40832	1.04176e-05	0.000213362
KRT42P	21.6287	-2.1654	0.493967	-4.3837	1.16678e-05	0.000235557
AKR1C4	843.728	2.45816	0.565035	4.35046	1.3585e-05	0.000270688
PRSS40B	57.1008	-2.18215	0.504415	-4.32611	1.51766e-05	0.000298785
PPBPP2	9.54023	2.71155	0.62766	4.32009	1.55963e-05	0.000305642
PRSS40A	56.8273	-2.17885	0.505664	-4.30889	1.64078e-05	0.000320372
INS	17194.2	-3.80404	0.886973	-4.2888	1.79645e-05	0.000345099
CALB2	148.187	2.53304	0.590986	4.28613	1.81813e-05	0.000348951
CHAT	191.742	2.60256	0.60778	4.28208	1.85158e-05	0.000354734
MGST1	1354.04	2.35644	0.55373	4.25558	2.08511e-05	0.000392794
ATP4A	3.85161	2.38231	0.562672	4.23391	2.29659e-05	0.00042684
NKX2-5	3.87053	-2.81044	0.665855	-4.2208	2.43439e-05	0.000447945
GDNF	23.6245	2.03323	0.482249	4.21614	2.48519e-05	0.000456506
PENK	683.532	3.38436	0.803216	4.21352	2.51426e-05	0.000461056
CEACAM7	38.1539	-3.69119	0.877173	-4.20806	2.57578e-05	0.000468323
SLC22A31	14.3202	-2.33337	0.556738	-4.19115	2.7755e-05	0.000497868
SLC26A9	23.762	2.47056	0.591031	4.18008	2.91406e-05	0.000517089
FGFR2	231.55	2.02736	0.485686	4.17423	2.99e-05	0.000528373
FGB	39933	2.62858	0.636148	4.13203	3.59567e-05	0.000619046
SFTPA2	11.0667	-2.24304	0.544465	-4.11971	3.79345e-05	0.000646851
LOXL4	3551.38	-2.08573	0.506924	-4.11449	3.88036e-05	0.000660094
PON3	843.083	2.0854	0.510183	4.08756	4.35934e-05	0.000730539
SERPINA11	1248.21	2.86506	0.701663	4.08323	4.44131e-05	0.000743693
CACNG3	4.46054	3.30954	0.813757	4.06699	4.76242e-05	0.000787602
RBP4	13332.1	2.96361	0.730306	4.05804	4.94873e-05	0.000811367
POTEH	4.13065	-2.58086	0.642985	-4.01387	5.97318e-05	0.000950212
GJB2	134.405	2.09824	0.522927	4.01249	6.00822e-05	0.000954535
MIR548H2	502.998	2.03393	0.507424	4.00834	6.11462e-05	0.000968563
MIR4699	8.28611	2.23596	0.557991	4.00716	6.14528e-05	0.000971977
UGT2B4	1157.37	2.64604	0.6613	4.00127	6.30029e-05	0.00099283
SLC30A8	12824.7	-2.44222	0.613965	-3.97777	6.95635e-05	0.00107828
MRLN	75.2001	-2.13975	0.539339	-3.96736	7.26722e-05	0.00112207
GPR26	2.94959	-2.56472	0.648588	-3.95431	7.67544e-05	0.00117829
CACNA1S	9.13724	-2.04556	0.519083	-3.94072	8.12382e-05	0.00123298
CES1	5500.91	2.45395	0.623244	3.93738	8.23754e-05	0.00124758
CD5L	16.1333	2.81612	0.716491	3.93043	8.47926e-05	0.00127248
NPY	19.3212	-2.27918	0.581155	-3.92181	8.78877e-05	0.00131157
IGSF9	195.871	2.04336	0.521148	3.92087	8.8229e-05	0.00131575
CELA2A	145.561	-2.09211	0.533645	-3.92041	8.83968e-05	0.00131733
LGSN	41.9737	2.77163	0.707962	3.91494	9.04266e-05	0.00134105
UGT2B11	720.484	2.4795	0.634572	3.90735	9.33139e-05	0.00137245
KRT17P5	1.81894	3.2395	0.831464	3.89614	9.77367e-05	0.00142573
ASB15	21.1303	2.00172	0.514041	3.89409	9.85672e-05	0.00143395
REG1B	105.238	-5.23239	1.34373	-3.89392	9.86362e-05	0.00143398
SPDYC	1.56604	3.01213	0.774	3.89164	9.95708e-05	0.00144364
GP2	343.315	-2.51518	0.646876	-3.88819	0.000100995	0.00146034
LINC02483	2.99098	-3.54687	0.921243	-3.85009	0.000118073	0.00166125
AZGP1P1	386.987	2.08137	0.542298	3.83805	0.000124015	0.00172669
CST1	94.124	-2.0322	0.530571	-3.83022	0.000128029	0.00177067
SLITRK3	71.5684	2.80977	0.735439	3.82053	0.000133163	0.0018279
CSN1S1	7.43359	-3.11128	0.81476	-3.81864	0.000134188	0.00183843
KLK11	13.9948	-2.87973	0.756171	-3.8083	0.000139924	0.00189758
LINC02135	1.93863	-3.83112	1.00815	-3.80015	0.000144609	0.00195245
PRSS56	78.1793	4.39645	1.1573	3.79889	0.000145345	0.00196115
ABCC13	21.1236	-2.54728	0.671216	-3.79503	0.000147628	0.00198569
VSTM2A	179.005	-2.32958	0.614483	-3.79111	0.000149975	0.00201094
FRMD7	1.5651	-2.43658	0.643186	-3.78829	0.000151688	0.00202966
LIPN	6.51987	2.20752	0.584106	3.77931	0.000157266	0.00209297
TRIM55	63.2774	2.62052	0.695076	3.77011	0.000163173	0.00215549
CPA2	214.94	-2.43387	0.652039	-3.7327	0.00018944	0.00243898
SCGB1C1	3.2368	2.49526	0.669083	3.72937	0.00019196	0.00245985
MAGEC1	38.2083	3.76524	1.00982	3.72863	0.000192525	0.00246414
CCL20	42.9203	2.25663	0.605485	3.72698	0.000193789	0.00247735
PLEKHS1	22.3877	-2.04426	0.550635	-3.71255	0.000205178	0.00259045
TBX5	10.6961	2.14081	0.578999	3.69743	0.000217789	0.00270656
OR10H1	53.3188	2.3119	0.627189	3.68613	0.00022769	0.00280516
SLC22A9	81.3203	2.43508	0.66256	3.67526	0.000237604	0.0029039
LEP	6.82318	-2.20347	0.60024	-3.67099	0.000241613	0.00294281
MYCNOS	10.4198	2.19862	0.599275	3.6688	0.000243688	0.0029563
GFRA3	241.205	2.16419	0.589971	3.6683	0.000244165	0.00296041
OR10H5	54.0257	2.27953	0.623913	3.65361	0.000258579	0.00310527
LINC01502	1.81175	2.81073	0.775301	3.62534	0.000288583	0.00341575
CES1P1	778.332	2.4744	0.682844	3.62367	0.000290449	0.00343269
DLK1	930.799	-2.79395	0.771972	-3.61923	0.000295476	0.00348193
ANKRD34B	43.0821	2.39047	0.660954	3.6167	0.000298384	0.0035104
MAGEC2	80.5605	3.92768	1.08742	3.61192	0.000303936	0.00356592
MIR3197	1.84078	3.08972	0.864594	3.57361	0.000352087	0.00400354
LHX2	21.7071	2.29031	0.641542	3.57001	0.000356974	0.00404407
KRT7	489.721	2.09357	0.587097	3.56597	0.000362509	0.00410027
GATA5	61.0751	2.49703	0.701164	3.56127	0.000369066	0.00415629
CTAG2	10.9158	-3.65679	1.02968	-3.55138	0.000383218	0.00426462
GAL3ST3	6.88129	2.25869	0.64045	3.52672	0.000420737	0.00459377
VSTM2A-OT1	146.473	-2.30159	0.653073	-3.52425	0.000424691	0.00461974
CES1P2	566.632	2.53336	0.719224	3.52235	0.00042774	0.00463945
LINC01226	2.33158	2.57275	0.731498	3.5171	0.000436295	0.00471421
PRDM13	1.50668	2.93152	0.834423	3.51323	0.000442698	0.00475828
CCDC155	10.8899	2.39876	0.688642	3.48332	0.000495237	0.00520789
SFTPA1	11.4658	-2.15346	0.618587	-3.48126	0.000499066	0.0052353
EVPLL	2.60698	2.40418	0.691132	3.47861	0.000504018	0.00528207
SCGB1A1	2.85194	-2.38431	0.689455	-3.45826	0.000543683	0.00558829
ONECUT3	45.3182	-2.9249	0.85635	-3.41554	0.000636553	0.00630951
MC4R	3.75276	-2.50269	0.732711	-3.41566	0.000636284	0.00630951
CTAG1B	19.9272	-3.39946	0.998756	-3.40369	0.000664817	0.00653733
GATA4	709.758	2.26918	0.668083	3.39655	0.000682403	0.00668043
FOXL2	2.86976	2.46083	0.724811	3.39513	0.000685957	0.00670602
LOC100130238	2.16187	2.56692	0.756611	3.39266	0.000692176	0.00675139
AZGP1	3778.56	2.0136	0.597029	3.37269	0.000744364	0.00711769
ITLN1	5.59988	2.28389	0.679677	3.36026	0.000778697	0.00737677
LINC01193	2.50086	-2.51828	0.750894	-3.35371	0.000797358	0.00751033
ARHGAP36	71.3533	3.87769	1.15708	3.35126	0.000804435	0.00755911
GUCY2GP	5.72146	2.17455	0.650759	3.34156	0.000833086	0.0077716
OBP2B	2.94393	2.06198	0.617584	3.33879	0.000841454	0.00783599
FOXL2NB	4.0974	3.28452	0.987632	3.32565	0.000882113	0.0081235
HBG1	5.06802	2.09876	0.631562	3.32313	0.000890132	0.00817195
CUX2	246.164	2.07305	0.627864	3.30175	0.000960838	0.00868325
POU3F2	9.17848	2.5074	0.762084	3.29019	0.0010012	0.00895345
APELA	2.03408	-3.07971	0.940623	-3.27411	0.00105994	0.00935369
MYBPH	1.91559	2.66011	0.813373	3.27047	0.00107369	0.00944
NEUROD2	81.0727	-2.43664	0.745183	-3.26985	0.00107605	0.00945685
METTL11B	3.17167	2.61901	0.80168	3.26691	0.0010873	0.00952835
CGA	87.746	-2.01663	0.620421	-3.25043	0.00115232	0.00997157
