# Supplementary material for: Potential effective diagnostic biomarker in patients with primary and metastatic small intestinal neuroendocrine tumors
Source: Front Genet. 2023 Apr 7;14:1110396. doi: 10.3389/fgene.2023.1110396 (PMC10119396; doi:10.3389/fgene.2023.1110396)
Supplement: Supplementary file 3 [file DataSheet1.ZIP › Rawdata/Figure 5/Figure 5C/GSE98894.xlsx]

## Sheet: GSE98894_GSMlist
SampleID	Type	Origin
AC384	liver met	small intestine
AC61	liver met	small intestine
AC244	liver met	small intestine
AC248	liver met	small intestine
AC252	liver met	small intestine
AC259	liver met	small intestine
AC261	liver met	small intestine
AC262	liver met	small intestine
AC263	liver met	small intestine
AC267	liver met	small intestine
AC268	liver met	small intestine
AC270	liver met	small intestine
AC75	liver met	small intestine
AC271	liver met	small intestine
AC273	liver met	small intestine
AC274	liver met	small intestine
AC277	liver met	small intestine
AC281	liver met	small intestine
AC283	liver met	small intestine
AC286	liver met	small intestine
AC79	liver met	small intestine
AC288	liver met	small intestine
AC300	liver met	small intestine
AC301	liver met	small intestine
AC314	liver met	small intestine
AC315	liver met	small intestine
AC316	liver met	small intestine
AC319	liver met	small intestine
AC99	primary	small intestine
AC383	primary	small intestine
AC388	primary	small intestine
AC389	primary	small intestine
AC392	primary	small intestine
AC395	primary	small intestine
AC417	primary	small intestine
AC430	primary	small intestine
AC468	primary	small intestine
AC480	primary	small intestine
AC630	primary	small intestine
AC631	primary	small intestine
AC646	primary	small intestine
AC111	primary	small intestine
AC113	primary	small intestine
AC60	primary	small intestine
AC127	primary	small intestine
AC133	primary	small intestine
AC141	primary	small intestine
AC143	primary	small intestine
AC146	primary	small intestine
AC147	primary	small intestine
AC157	primary	small intestine
AC158	primary	small intestine
AC162	primary	small intestine
AC236	primary	small intestine
AC490	primary	small intestine
AC539	primary	small intestine
AC496	primary	small intestine
AC497	primary	small intestine
AC540	primary	small intestine
AC541	primary	small intestine
AC542	primary	small intestine
AC543	primary	small intestine
AC612	primary	small intestine
AC188	primary	small intestine
AC196	primary	small intestine
AC199	primary	small intestine
AC203	primary	small intestine
AC205	primary	small intestine
AC206	primary	small intestine
AC208	primary	small intestine
AC606	primary	small intestine
AC603	primary	small intestine
