# Supplementary material for: Potential effective diagnostic biomarker in patients with primary and metastatic small intestinal neuroendocrine tumors
Source: Front Genet. 2023 Apr 7;14:1110396. doi: 10.3389/fgene.2023.1110396 (PMC10119396; doi:10.3389/fgene.2023.1110396)
Supplement: Supplementary file 3 [file DataSheet1.ZIP › Rawdata/Figure S1/Figure S1A.xlsx]

## Sheet: GSE65286_lncRNA_difgene
symbol	logFC	AveExpr	t	P.Value	adj.P.Val	B
LINC01485	3.93493	4.84637	3.24533	0.0027552	0.105561	-1.92699
LINC02532	2.86512	6.0378	2.30964	0.0275355	0.336084	-4.01752
LINC01093	2.50057	4.88856	3.2251	0.00290569	0.108507	-1.97634
LINC00092	2.43616	4.80587	4.65972	5.36259e-05	0.00700891	1.7941
MIR503HG	2.39189	8.56153	4.44688	9.89018e-05	0.0117513	1.2102
AC022336.2	2.23591	6.40744	4.38966	0.000116507	0.0126895	1.05416
LINC01554	2.18078	6.52004	2.5061	0.0175029	0.2986	-3.61552
LINC01320	2.13565	3.70413	2.46115	0.0194461	0.308074	-3.70947
LINC00659	2.1312	4.32987	1.82628	0.0771808	0.445215	-4.90257
RNF157-AS1	2.10963	4.29047	3.58274	0.00111592	0.0583404	-1.08335
CSE1L-AS1	2.08044	6.98323	3.75277	0.000700103	0.0435731	-0.645106
LINC00844	2.02966	3.62579	2.32076	0.0268515	0.336084	-3.99537
H19	2.01138	3.61419	2.49664	0.0178965	0.2986	-3.63539
AP000695.2	1.9454	5.87981	2.52264	0.0168341	0.2986	-3.58067
AL358613.3	1.84236	3.22373	2.69984	0.0110053	0.23775	-3.19807
AP000550.1	1.78674	7.70731	3.29638	0.00240792	0.0968354	-1.80181
AC090204.1	1.77274	5.74188	2.88254	0.00700482	0.185994	-2.78703
AC008760.2	1.7445	4.3741	1.79807	0.0816369	0.460384	-4.94921
AC011611.3	1.66197	4.01159	3.24597	0.00275056	0.105561	-1.92543
FAM245A	1.64952	3.74081	4.09701	0.000267673	0.0249892	0.263696
LINC02675	1.64952	3.74081	4.09701	0.000267673	0.0249892	0.263696
AC119427.2	1.61746	5.23574	2.10389	0.0433615	0.399109	-4.41334
AC007179.1	1.59635	3.50303	1.68377	0.101989	0.514598	-5.13208
AL355336.1	1.59408	3.75855	2.43245	0.0207877	0.314361	-3.76884
AC019080.1	1.58728	3.64374	5.09094	1.53789e-05	0.00247943	2.9889
LINC01619	1.54985	4.40632	2.30521	0.0278127	0.336084	-4.02633
LINC00671	1.44282	4.57969	2.26079	0.0307305	0.347747	-4.11392
AC025154.2	1.43237	3.14776	1.92649	0.0629931	0.436774	-4.73221
LINC00158	1.42789	4.42994	3.34253	0.00213046	0.0907277	-1.68787
LINC02475	1.39444	4.13168	1.5465	0.131848	0.57634	-5.33837
CRNDE	1.39024	6.23208	1.97509	0.0569658	0.428219	-4.64702
LINP1	1.37999	2.50274	1.84746	0.073974	0.4443	-4.86718
AC087741.1	1.3166	11.1689	3.43555	0.00166151	0.0773226	-1.45596
AC006058.1	1.30898	4.65925	1.85391	0.0730197	0.442862	-4.85633
IDI2-AS1	1.3057	4.21799	3.82556	0.000572354	0.0364911	-0.455188
AC034238.1	1.30423	6.17973	1.72503	0.0941999	0.492266	-5.0672
ADORA2A-AS1	1.28442	5.00929	2.82089	0.00817031	0.203402	-2.92751
AC010542.4	1.27008	3.22167	2.94282	0.00601772	0.175259	-2.64797
LINC00992	1.26784	6.37671	2.94174	0.00603415	0.175259	-2.65047
AC027682.4	1.25958	7.22843	2.79479	0.00871657	0.210674	-2.98645
AC093752.3	1.18316	6.87794	4.08288	0.000278553	0.0251081	0.225923
AP001372.3	1.17562	5.2508	2.18124	0.0366506	0.371155	-4.26771
TAPT1-AS1	1.17539	6.28455	3.85592	0.000526055	0.0343777	-0.375583
AL162586.2	1.17487	3.67982	2.92707	0.00626214	0.177926	-2.68446
SNAI3-AS1	1.16768	6.66789	2.67752	0.0116191	0.24693	-3.24717
AC061992.2	1.14932	3.11668	2.77705	0.00910718	0.210674	-3.02633
TTTY13	1.12414	3.61575	2.21426	0.0340792	0.366758	-4.20435
SNHG1	1.12184	6.22022	2.26809	0.0302328	0.346616	-4.09961
AC012065.4	1.1154	4.07835	2.50277	0.0176404	0.2986	-3.62252
TSPEAR-AS2	1.10302	3.60074	1.65496	0.10774	0.523481	-5.17659
AC006058.2	1.10204	4.09652	2.07575	0.0460612	0.405401	-4.46536
MAPT-AS1	1.07576	11.0153	3.43008	0.00168607	0.0773226	-1.46967
AC007655.2	1.06952	4.54033	2.29145	0.0286885	0.336084	-4.05359
LINC02708	1.0535	3.56595	1.83997	0.075095	0.445215	-4.87973
AP006285.1	1.0535	3.56595	1.83997	0.075095	0.445215	-4.87973
AC011731.1	1.03744	5.54251	1.87288	0.0702753	0.442862	-4.82426
LINC01197	1.00962	5.8569	1.99008	0.0552111	0.425745	-4.6204
AP002807.1	1.0047	11.4566	3.684	0.000846021	0.0491444	-0.823284
AC009041.2	1.00257	6.01092	1.60574	0.118188	0.542956	-5.25116
LINC00896	0.995219	2.6603	3.63296	0.000973013	0.0541161	-0.954719
TCF4-AS1	0.993226	4.13763	1.86042	0.072068	0.442862	-4.84535
AC139491.2	0.991205	5.35331	1.99837	0.0542614	0.424118	-4.60563
WEE2-AS1	0.991075	3.26053	3.16277	0.00342014	0.119203	-2.12738
LINC00612	0.990305	2.81093	2.37738	0.023602	0.331457	-3.88147
SCOC-AS1	0.987443	4.77732	1.85595	0.0727195	0.442862	-4.85288
CCDC26	0.980235	3.08309	2.60603	0.0138058	0.269316	-3.4027
RFPL3S	0.975749	6.22336	2.84945	0.00760934	0.196939	-2.86264
AC010336.2	0.973353	6.15312	1.93627	0.0617371	0.435177	-4.71519
AC005670.3	0.970439	8.04303	1.63399	0.112093	0.531566	-5.20859
C8orf31	0.966908	5.00329	3.01016	0.00507073	0.157796	-2.49073
LINC01596	0.961361	4.49202	3.04974	0.00458182	0.1443	-2.39741
SILC1	0.958361	2.49787	1.38051	0.177028	0.640728	-5.56757
AC090409.1	0.957475	5.98699	2.03697	0.0500227	0.414309	-4.53615
AC023024.1	0.954297	4.02827	1.52613	0.136834	0.583474	-5.36772
PRR7-AS1	0.950912	7.1866	2.3107	0.0274698	0.336084	-4.01541
MMP25-AS1	0.945465	2.82262	2.77773	0.00909199	0.210674	-3.02481
AC106017.2	0.936019	2.97356	2.56732	0.0151428	0.280733	-3.48578
AC119427.1	0.935794	5.55894	1.79039	0.0828879	0.463959	-4.96181
LINC01914	0.932697	3.92096	1.78212	0.0842529	0.465617	-4.97532
AC012360.3	0.928297	6.04401	3.92331	0.000435957	0.0299893	-0.198122
MIR7515HG	0.922811	5.43599	0.671498	0.506738	0.843152	-6.27462
CDKN2A-DT	0.922026	4.62825	1.95536	0.0593487	0.435177	-4.68179
LINC00307	0.91861	2.70847	2.08296	0.0453556	0.404816	-4.45208
AC240565.2	0.913717	5.49357	2.38034	0.0234423	0.331234	-3.87546
LINC01001	0.913717	5.49357	2.38034	0.0234423	0.331234	-3.87546
OSER1-DT	0.911152	5.24924	2.31087	0.0274596	0.336084	-4.01509
SOX9-AS1	0.909023	5.0704	1.47145	0.150967	0.603215	-5.4448
AC025279.1	0.905796	7.00959	1.87572	0.0698721	0.442862	-4.81943
CU633906.2	0.899032	8.06399	1.92983	0.0625625	0.435177	-4.72642
Z84466.1	0.89875	8.2547	1.89937	0.066591	0.440918	-4.77903
ZNF503-AS1	0.894144	3.64353	1.56636	0.127132	0.56326	-5.30944
AP001062.1	0.888012	6.76228	1.99614	0.0545155	0.424118	-4.60961
PEX5L-AS2	0.887962	3.86657	1.83676	0.0755789	0.445215	-4.88509
AC241644.3	0.880281	3.14151	1.74314	0.0909426	0.482198	-5.03832
LINC02415	0.876231	5.75781	1.78271	0.0841543	0.465617	-4.97436
AC117500.1	0.876231	5.75781	1.78271	0.0841543	0.465617	-4.97436
AL136040.1	0.866586	4.53576	2.39087	0.0228822	0.330465	-3.85404
ST8SIA6-AS1	0.858668	2.80439	2.45708	0.0196312	0.309039	-3.71791
LINC02470	0.846635	2.87347	1.06972	0.292772	0.727789	-5.93367
SPANXA2-OT1	0.845182	3.57528	1.83394	0.0760069	0.445215	-4.8898
KLF3-AS1	0.830883	7.87127	4.03411	0.000319568	0.0251289	0.0957598
AC133644.2	0.83076	3.84236	1.44793	0.157394	0.611335	-5.47721
AL139819.1	0.829879	3.30652	1.72993	0.09331	0.491788	-5.05942
LINC00471	0.829519	3.2394	2.49303	0.0180485	0.2986	-3.64295
AC108519.1	0.827943	11.3285	2.38821	0.0230223	0.330661	-3.85945
AC027601.1	0.826145	11.1359	1.99912	0.0541761	0.424118	-4.60429
SNHG9	0.825688	12.2112	2.08379	0.0452747	0.404816	-4.45054
AC005083.1	0.820615	5.26095	1.06131	0.296517	0.727789	-5.94239
EIF2AK3-DT	0.818582	2.57391	2.90036	0.00669811	0.182622	-2.74608
AC122108.1	0.812955	10.4604	2.87629	0.00711531	0.185994	-2.80133
AC091117.1	0.812955	10.4604	2.87629	0.00711531	0.185994	-2.80133
AC007292.2	0.808583	11.9319	1.81938	0.078251	0.447589	-4.91403
AC051619.6	0.805758	3.42417	2.36783	0.0241236	0.332045	-3.90081
FAM106A	0.800719	4.38995	1.38873	0.174536	0.638093	-5.55675
TPRG1-AS1	0.796712	2.98842	2.29623	0.0283813	0.336084	-4.04413
AC018865.3	0.788756	5.09562	1.1381	0.263554	0.708047	-5.86041
AC022098.2	0.788443	3.47041	2.30745	0.0276722	0.336084	-4.02188
AC083900.1	0.785661	3.29687	2.36921	0.0240476	0.332045	-3.89802
LIMD1-AS1	0.78509	3.69307	1.23855	0.22455	0.668534	-5.74525
ERC2-IT1	0.784927	5.3164	1.85442	0.0729447	0.442862	-4.85547
SLFNL1-AS1	0.784869	4.64726	1.75471	0.0889112	0.475284	-5.01974
SPDYE11	0.784456	5.42035	3.51838	0.00132894	0.0681148	-1.24708
CDC42-IT1	0.784105	3.78343	2.00932	0.0530284	0.422611	-4.58603
AC018558.1	0.781854	2.565	2.07777	0.0458622	0.405012	-4.46164
FAM182B	0.780737	3.6102	1.46479	0.152766	0.603215	-5.45403
AC005332.6	0.779204	3.50615	3.3204	0.00225947	0.0937502	-1.74261
AL118505.1	0.775358	2.67106	1.77565	0.0853336	0.467778	-4.98586
AC008735.3	0.773803	4.69008	1.98295	0.0560403	0.426402	-4.63309
AL591684.2	0.767693	5.54014	2.88073	0.00703663	0.185994	-2.79117
ZNF649-AS1	0.767381	5.24419	1.10871	0.275844	0.71611	-5.89241
NR2F2-AS1	0.764374	7.71038	1.42535	0.16377	0.621135	-5.5079
AP002893.1	0.760464	9.18194	1.82432	0.0774842	0.445215	-4.90583
UCA1	0.758147	4.8153	1.48481	0.14741	0.593727	-5.42619
C1orf229	0.749272	10.4168	1.83264	0.0762062	0.445215	-4.89198
ABALON	0.748299	3.10453	2.89984	0.00670685	0.182622	-2.74727
AC006206.2	0.746497	3.23821	2.46302	0.0193614	0.308074	-3.70558
TAF1A-AS1	0.743668	4.26088	1.40174	0.170649	0.633631	-5.53952
PLCB2-AS1	0.742779	4.88297	2.51084	0.0173088	0.2986	-3.60555
AL590226.1	0.742329	7.2307	1.21543	0.233122	0.682548	-5.77254
WT1-AS	0.742104	2.44881	2.13259	0.0407542	0.388801	-4.35977
LINC01971	0.741762	12.8452	2.32638	0.0265117	0.336084	-3.98415
AC008738.7	0.740535	11.9529	1.7583	0.0882884	0.473292	-5.01395
HCP5	0.739184	2.99573	1.85874	0.0723119	0.442862	-4.84818
AL121809.1	0.737744	4.4734	1.66223	0.106264	0.522794	-5.16542
AP001469.3	0.737317	8.57868	2.64261	0.0126433	0.2582	-3.32345
MCM3AP-AS1	0.737317	8.57868	2.64261	0.0126433	0.2582	-3.32345
AL109809.5	0.736167	6.04283	2.27784	0.029579	0.340615	-4.08043
MIR17HG	0.734925	4.64074	1.70672	0.0975923	0.500209	-5.09615
AC026333.3	0.729939	2.97717	1.93182	0.0623061	0.435177	-4.72295
LINC00543	0.729665	6.97818	2.07958	0.045685	0.404816	-4.45831
BASP1-AS1	0.729342	2.6711	2.46521	0.0192627	0.308074	-3.70103
LINC01184	0.726738	5.24498	1.87627	0.0697945	0.442862	-4.8185
AC245297.3	0.726665	6.29633	1.91045	0.0650998	0.439718	-4.75996
LINC01138	0.726665	6.29633	1.91045	0.0650998	0.439718	-4.75996
LINC02610	0.725145	6.0781	1.36006	0.183347	0.646917	-5.59423
MIR302CHG	0.723821	5.10524	1.84341	0.0745776	0.445082	-4.87396
DUXAP8	0.713526	6.45415	1.31137	0.199094	0.654382	-5.65626
AL354707.1	0.70838	9.86648	1.06174	0.296328	0.727789	-5.94195
AL138724.1	0.706996	4.66914	2.30226	0.0279985	0.336084	-4.03219
AC126755.6	0.705632	9.43612	2.93168	0.00618974	0.177802	-2.6738
AC234771.1	0.705311	3.63853	2.28973	0.0287999	0.336084	-4.05699
SMIM10L2B-AS1	0.705311	3.63853	2.28973	0.0287999	0.336084	-4.05699
TBC1D3P1-DHX40P1	0.703948	5.37103	2.50229	0.0176603	0.2986	-3.62352
AC073342.1	0.702691	3.73678	1.64063	0.110701	0.529985	-5.19851
FAM222A-AS1	0.702502	4.73655	1.63222	0.112468	0.531631	-5.21128
LINC01127	0.701722	2.73298	1.17443	0.248917	0.690767	-5.81979
AC107464.1	0.700546	4.00231	1.2767	0.210926	0.660674	-5.6992
FAM27E5	0.696637	3.45128	1.622	0.114648	0.535392	-5.22674
AL161644.1	0.696501	2.644	3.1908	0.00317884	0.112888	-2.05963
AC010649.1	0.695857	3.1434	1.93723	0.0616158	0.435177	-4.71353
AC078846.1	0.694487	4.96194	2.05227	0.0484259	0.411786	-4.50835
AC010336.1	0.691753	3.85769	1.53063	0.13572	0.583474	-5.36126
AC092681.3	0.691282	5.68099	1.42306	0.164428	0.622017	-5.51099
AC135178.6	0.691185	5.31475	2.31249	0.0273591	0.336084	-4.01186
AC004381.1	0.68828	2.55852	1.84566	0.0742417	0.4443	-4.87019
AC096564.1	0.685398	3.55611	1.50082	0.143238	0.587499	-5.4037
AC016747.2	0.685167	3.21676	2.62426	0.0132144	0.263683	-3.36328
AC107398.3	0.684148	2.38303	1.63506	0.111869	0.531566	-5.20697
GLIS3-AS1	0.682075	3.62279	2.20055	0.035127	0.367288	-4.23075
AC002070.1	0.681928	5.68044	1.88484	0.0685903	0.442862	-4.80389
AC027682.3	0.680179	3.75622	3.05459	0.00452516	0.144253	-2.38594
AC063977.6	0.67753	3.50736	1.69402	0.100006	0.507603	-5.11608
AL356966.1	0.673504	7.02695	1.44503	0.158203	0.612255	-5.48118
AL049869.3	0.67054	3.41346	1.86761	0.0710289	0.442862	-4.83319
LINC01949	0.669163	9.66333	1.7299	0.0933155	0.491788	-5.05947
PURPL	0.668457	2.81698	1.01528	0.317612	0.74542	-5.98898
AC016394.1	0.665402	8.44752	2.56868	0.0150937	0.280733	-3.48286
AP001636.3	0.664616	2.02817	2.0186	0.0520027	0.419552	-4.56935
LINC02760	0.662068	3.65196	1.62498	0.114009	0.534685	-5.22224
AC011446.1	0.659945	7.4006	1.09632	0.281148	0.7191	-5.90567
PCAT7	0.658712	3.99437	0.851313	0.400942	0.79223	-6.13909
FAM215A	0.657572	7.59881	1.49367	0.145088	0.590748	-5.41376
TFAP2A-AS2	0.655539	3.04474	1.74561	0.0905062	0.48184	-5.03437
LINC02826	0.654322	2.72622	1.05242	0.300515	0.730709	-5.95154
LINC01278	0.653858	11.4069	1.77763	0.0850002	0.46777	-4.98263
AC007613.1	0.652292	3.94901	2.1865	0.0362297	0.371155	-4.25766
THRIL	0.65219	10.7971	1.04088	0.305756	0.731041	-5.96331
CT66	0.649636	2.77134	2.23656	0.0324353	0.354752	-4.16117
AC006511.5	0.649076	6.70311	2.05148	0.0485069	0.411786	-4.50979
CASC2	0.647842	5.23193	1.26373	0.215484	0.660674	-5.71499
LINC00337	0.647824	3.77271	1.58693	0.122393	0.552565	-5.27915
PCCA-DT	0.644842	5.93431	1.40318	0.170222	0.633551	-5.5376
AC068234.2	0.644725	3.48281	2.4868	0.0183142	0.30109	-3.65599
AC009407.1	0.644174	9.50102	2.20656	0.0346642	0.367288	-4.21919
AC009065.1	0.643154	4.97244	1.66716	0.105273	0.522794	-5.15782
INE1	0.641875	12.781	2.51212	0.0172566	0.2986	-3.60285
AC003986.1	0.632111	3.25286	1.35994	0.183384	0.646917	-5.59438
UBL7-AS1	0.63181	5.20452	2.11348	0.0424743	0.395873	-4.3955
LINC02833	0.631769	5.06973	2.08398	0.0452564	0.404816	-4.4502
AC080112.1	0.631297	7.67472	1.27963	0.209904	0.660674	-5.69561
WARS2-AS1	0.630547	2.76485	2.18065	0.0366984	0.371155	-4.26884
AC100786.1	0.630229	4.96369	1.88397	0.0687116	0.442862	-4.80538
AC036176.1	0.625743	6.85727	2.53266	0.0164403	0.2986	-3.55949
Z84468.1	0.625545	2.76677	1.76045	0.0879181	0.473292	-5.01048
AC104653.1	0.623033	4.72302	1.83647	0.0756236	0.445215	-4.88558
AC098818.2	0.616879	4.46257	1.72319	0.0945362	0.492266	-5.07012
AL512306.2	0.616813	5.60006	1.30711	0.20052	0.654382	-5.66159
AC239799.1	0.616308	3.99803	1.34661	0.187597	0.647793	-5.61156
AC005842.1	0.614948	3.91803	2.15934	0.03845	0.378956	-4.30934
FAM182A	0.61488	2.16109	2.21385	0.0341103	0.366758	-4.20515
FOXD2-AS1	0.613979	3.47535	1.99078	0.0551307	0.425745	-4.61916
AC079414.3	0.613326	4.25284	1.00911	0.320518	0.745859	-5.99508
AC093525.6	0.612304	4.51842	2.33649	0.0259102	0.336084	-3.96391
AC140125.2	0.612175	2.9986	1.55793	0.129118	0.569582	-5.32177
AL356417.2	0.611755	8.36603	1.05046	0.3014	0.730709	-5.95355
LINC01612	0.611607	2.33109	1.29566	0.204391	0.65776	-5.67585
GCC2-AS1	0.610391	5.9649	1.96806	0.0578048	0.428978	-4.65943
CEBPB-AS1	0.608138	6.70657	1.76714	0.0867724	0.470587	-4.99966
AC073263.1	0.607362	6.45987	1.56823	0.126695	0.563192	-5.30671
GABPB1-AS1	0.605837	8.20343	2.31445	0.0272376	0.336084	-4.00794
TMEM44-AS1	0.605737	3.80582	2.11575	0.0422672	0.395873	-4.39128
AC092332.1	0.604947	3.31096	1.36379	0.182181	0.646917	-5.58939
GSN-AS1	0.604476	3.5523	2.08166	0.0454822	0.404816	-4.45448
LINC01016	0.601964	2.52133	3.1046	0.00397771	0.131617	-2.267
LINC01506	0.600738	4.14853	2.03949	0.0497565	0.414309	-4.53158
AC007952.4	0.600028	6.61883	1.1333	0.265537	0.709727	-5.86569
AC055811.1	0.599357	3.61751	1.69695	0.0994457	0.505741	-5.1115
AL139385.1	0.595732	5.6774	1.06413	0.295258	0.727789	-5.93947
AC026369.1	0.592927	2.79981	2.17093	0.0374885	0.374026	-4.28735
LINC02609	0.591521	3.70005	1.83012	0.0765911	0.445215	-4.89618
AC027237.3	0.59139	9.26618	1.04208	0.305207	0.731041	-5.96209
MMP2-AS1	0.590856	3.84361	0.959884	0.344333	0.753211	-6.04248
LINC00052	0.590553	2.23857	2.17794	0.0369168	0.371155	-4.274
AL139339.1	0.588184	3.90277	1.84542	0.0742766	0.4443	-4.87059
LINC02716	0.587075	6.41166	1.91329	0.0647221	0.439718	-4.75506
LINC01560	0.586325	4.33315	1.50022	0.143391	0.587499	-5.40454
TMEM161B-AS1	0.584653	5.61472	1.30747	0.2004	0.654382	-5.66114
LNCPRESS1	0.582703	2.24131	2.42777	0.0210146	0.314922	-3.77849
AC109446.3	0.580804	4.69626	1.61602	0.115939	0.538305	-5.23575
PANTR1	0.580232	6.23026	1.37572	0.178492	0.641784	-5.57384
LINC01672	0.580126	5.84267	1.78762	0.0833429	0.465509	-4.96634
FRG1-DT	0.577782	2.51844	2.05776	0.0478637	0.411786	-4.49834
MYCNOS	0.57768	5.93451	1.08366	0.286641	0.72258	-5.91908
LINC02608	0.57608	2.85389	1.07347	0.291114	0.727789	-5.92976
CPS1-IT1	0.572531	3.75756	0.61193	0.544922	0.861969	-6.31266
AC104002.3	0.568968	6.52089	1.24323	0.222843	0.667253	-5.73967
AC009812.4	0.566357	4.89242	1.82755	0.0769857	0.445215	-4.90046
AC004846.2	0.566121	3.37238	1.76417	0.0872798	0.472359	-5.00447
AL136528.1	0.563564	5.87121	1.15789	0.255505	0.701196	-5.83842
LINC00589	0.561767	2.73366	1.58786	0.122183	0.552565	-5.27778
AC097381.1	0.561489	9.18434	0.924805	0.362011	0.763557	-6.07489
AC104794.3	0.560993	3.4016	1.27347	0.212053	0.660674	-5.70314
AC232271.1	0.56025	2.89107	2.29082	0.0287292	0.336084	-4.05483
AC027020.1	0.560184	3.91714	2.17869	0.0368564	0.371155	-4.27258
AC055811.3	0.559696	3.81163	1.68531	0.10169	0.514154	-5.12968
AC079298.1	0.557191	2.62521	1.87789	0.0695647	0.442862	-4.81573
DGCR9	0.557021	8.45792	1.7513	0.0895059	0.477486	-5.02522
AC009061.2	0.556034	6.93485	2.4002	0.0223962	0.325308	-3.83501
AC060814.3	0.554996	3.37942	1.12273	0.269933	0.713365	-5.87724
AL449403.1	0.553577	2.88205	1.57698	0.124668	0.558977	-5.29386
AC024361.2	0.553511	2.86917	2.05245	0.0484068	0.411786	-4.50802
LINC01587	0.552147	3.86223	0.597953	0.554093	0.864717	-6.32109
AF001548.2	0.549793	5.4128	1.66134	0.106444	0.522794	-5.16679
LINC01396	0.548311	4.37867	1.49655	0.144341	0.589246	-5.40972
NUTM2A-AS1	0.546097	4.72582	1.33366	0.191761	0.651623	-5.62811
AC013264.1	0.545948	4.55854	1.16515	0.252599	0.697248	-5.83028
AC006213.1	0.545646	5.42509	1.55364	0.130136	0.571724	-5.328
BRWD1-AS2	0.542699	5.72989	1.33193	0.192323	0.651623	-5.63031
AC097376.3	0.542222	2.72944	1.88168	0.0690325	0.442862	-4.80929
AL031118.1	0.5385	3.51206	1.50888	0.141171	0.583895	-5.39229
HGC6.3	0.536959	4.86466	1.57971	0.12404	0.557129	-5.28983
AF233439.1	0.536947	8.11561	1.06838	0.293368	0.727789	-5.93507
U73169.1	0.536793	9.13199	2.20107	0.0350867	0.367288	-4.22975
AC009041.3	0.536772	3.31516	1.44078	0.159391	0.613621	-5.48697
SSTR5-AS1	0.536772	3.31516	1.44078	0.159391	0.613621	-5.48697
AC092171.5	0.535742	8.45607	1.76258	0.0875528	0.472857	-5.00705
LINC01679	0.533983	3.60847	1.8862	0.0684016	0.442862	-4.80158
AC010733.2	0.53342	7.48687	2.01957	0.0518958	0.419552	-4.56759
DLEU1	0.531197	2.42871	2.83217	0.0079442	0.199674	-2.90193
AL139260.1	0.531088	4.75875	1.60672	0.11797	0.542913	-5.24969
LINC02153	0.530517	2.22627	1.89392	0.0673349	0.441137	-4.78837
Z83844.2	0.528846	4.71438	1.74391	0.0908058	0.482198	-5.03708
LINC01993	0.527455	9.02361	0.847413	0.403079	0.792789	-6.14236
AL157700.1	0.526536	3.77008	1.50336	0.142585	0.586565	-5.40011
PAX8-AS1	0.526263	5.74747	0.600919	0.55214	0.863635	-6.31932
AC092134.1	0.526079	8.02315	1.92956	0.0625962	0.435177	-4.72687
LIPE-AS1	0.525384	8.70055	2.00732	0.0532515	0.423099	-4.58961
AL138826.1	0.524647	2.98055	1.19471	0.241007	0.683856	-5.7966
AC104530.1	0.522389	3.42322	1.26482	0.215099	0.660674	-5.71368
AL132655.3	0.521322	2.41286	1.39736	0.171949	0.635287	-5.54533
AP006333.1	0.521309	3.70378	1.06905	0.293069	0.727789	-5.93437
AC020659.1	0.52028	5.66772	0.918614	0.365192	0.766756	-6.0805
AC105230.1	0.519546	2.78361	2.10998	0.0427964	0.396701	-4.40202
ARHGAP27P1-BPTFP1-KPNA2P3	0.513603	4.00022	1.39834	0.171657	0.635287	-5.54404
NEXN-AS1	0.513216	3.58249	1.24855	0.220916	0.664528	-5.7333
ITGB2-AS1	0.512738	4.50458	1.35539	0.184814	0.647266	-5.60026
FILNC1	0.511189	1.88912	2.61698	0.0134476	0.266303	-3.37903
SNAP25-AS1	0.511187	7.41662	2.72528	0.0103427	0.231074	-3.14182
AL354824.1	0.511187	7.41662	2.72528	0.0103427	0.231074	-3.14182
TIPARP-AS1	0.51046	4.65678	1.58171	0.123582	0.55697	-5.28687
AP001793.1	0.508742	5.03864	1.27856	0.210277	0.660674	-5.69692
AC091729.3	0.508143	3.01462	1.66115	0.106483	0.522794	-5.16709
AC009093.10	0.50391	6.22058	2.64929	0.0124411	0.2582	-3.3089
AC134312.2	0.503129	2.31801	1.25405	0.218937	0.663924	-5.7267
AC134312.5	0.503129	2.31801	1.25405	0.218937	0.663924	-5.7267
PICSAR	0.502962	4.87916	1.19988	0.239022	0.683384	-5.79063
SPATA8	0.502752	2.35701	1.78233	0.084217	0.465617	-4.97497
AC097639.1	0.500161	7.2624	0.95534	0.346591	0.755393	-6.04674
MIR1915HG	0.49733	5.25388	0.884021	0.3833	0.777769	-6.11114
AP000679.1	0.496652	5.11724	1.50738	0.141555	0.584555	-5.39442
AC067945.3	0.496108	6.05041	1.27424	0.211783	0.660674	-5.7022
LINC02550	0.496006	5.41152	0.8131	0.422188	0.794167	-6.17046
C22orf24	0.494345	3.10911	1.58783	0.122189	0.552565	-5.27782
AP001432.1	0.494295	4.08838	1.11696	0.272356	0.713365	-5.88351
DSCR9	0.494295	4.08838	1.11696	0.272356	0.713365	-5.88351
LINC02447	0.494112	3.35776	1.16371	0.253173	0.698094	-5.8319
AC012074.1	0.492735	2.61585	1.44915	0.157057	0.611335	-5.47555
STRA6LP	0.490931	8.21509	2.19706	0.0353975	0.368642	-4.23743
AC009487.1	0.489837	3.1847	1.29233	0.205525	0.65776	-5.67996
LINC01753	0.488372	4.45671	1.21825	0.232062	0.681869	-5.76923
AC018521.5	0.487235	3.0604	1.86894	0.0708373	0.442862	-4.83093
LINC02029	0.486255	2.56636	1.46309	0.153227	0.603215	-5.45637
LINC00880	0.486255	2.56636	1.46309	0.153227	0.603215	-5.45637
EML2-AS1	0.485905	4.35509	1.47497	0.150023	0.601473	-5.43991
AC021594.2	0.484017	3.63486	1.47367	0.150372	0.601948	-5.44172
MIR22HG	0.483175	8.37075	1.12193	0.270269	0.713365	-5.87812
AL357568.2	0.482825	2.11966	2.45374	0.0197845	0.309039	-3.72484
AL158166.1	0.482632	3.11662	2.0857	0.0450902	0.404816	-4.44703
AC108673.2	0.482237	2.7883	1.26308	0.215716	0.660674	-5.71579
CTBP1-DT	0.481142	6.95674	1.15411	0.257031	0.701335	-5.84266
ADARB2-AS1	0.479634	2.46439	1.90192	0.0662456	0.440918	-4.77465
SNHG4	0.478489	3.80135	0.867558	0.392116	0.78898	-6.12534
AC010329.1	0.475775	9.48364	1.04783	0.302591	0.731041	-5.95623
SLC16A1-AS1	0.472885	4.55603	0.982351	0.33332	0.747234	-6.02112
PVT1	0.469303	8.0678	1.00054	0.324578	0.747234	-6.00349
AC136628.4	0.468046	2.8813	1.35915	0.183631	0.646917	-5.5954
AC079305.3	0.467851	2.73895	1.68726	0.10131	0.513227	-5.12664
AL161910.1	0.467345	4.22228	1.041	0.305701	0.731041	-5.96318
AC018521.3	0.467118	3.1681	0.651019	0.519697	0.849893	-6.28808
AC124068.2	0.467033	3.61159	1.26742	0.214179	0.660674	-5.71052
RGMB-AS1	0.466276	2.12183	2.48187	0.0185271	0.302687	-3.66631
AC016074.1	0.466106	3.84846	1.05752	0.298218	0.729012	-5.9463
AC096677.1	0.464828	12.5067	1.00782	0.321127	0.745859	-5.99635
AL121582.1	0.464637	2.71081	1.42469	0.163957	0.621135	-5.50878
ASB16-AS1	0.464356	2.19877	2.2962	0.0283834	0.336084	-4.04419
AL160270.1	0.464057	5.59031	1.39008	0.174129	0.638093	-5.55497
AC245041.2	0.463142	4.61272	0.729539	0.470996	0.826267	-6.23425
LINC02043	0.462734	13.9615	1.51537	0.139526	0.583474	-5.38307
AC108488.3	0.462734	13.9615	1.51537	0.139526	0.583474	-5.38307
AC009961.1	0.462358	5.17025	1.38743	0.174929	0.638523	-5.55847
AC068733.3	0.458868	6.08048	0.972389	0.338173	0.752328	-6.03065
LINC01136	0.457444	3.15759	1.32486	0.194631	0.651623	-5.63927
SMC2-AS1	0.45566	3.9604	0.865677	0.393132	0.78898	-6.12694
CYTOR	0.455522	8.34448	1.05202	0.300695	0.730709	-5.95195
AC005837.1	0.452317	7.50348	1.19227	0.241949	0.683856	-5.79941
AL158834.2	0.451217	8.89393	2.02662	0.0511304	0.415077	-4.55489
LINC01341	0.447242	9.60471	1.71938	0.0952359	0.49491	-5.07616
AC027373.1	0.443594	3.08367	1.25828	0.217422	0.662402	-5.72159
AL008729.1	0.442852	6.53263	0.928744	0.359997	0.76283	-6.07131
C9orf139	0.442176	5.41813	1.82646	0.0771532	0.445215	-4.90227
AL365361.1	0.441616	5.68665	1.2072	0.236232	0.683086	-5.78215
WAKMAR2	0.440665	7.68186	0.849058	0.402176	0.79223	-6.14098
AC093278.2	0.439791	5.45208	0.84531	0.404234	0.792789	-6.14411
LINC00346	0.438477	4.07997	1.19211	0.242013	0.683856	-5.7996
AC110611.1	0.438198	8.24462	2.25326	0.0312513	0.35168	-4.12864
LINC01361	0.437775	2.76893	1.05341	0.300066	0.730709	-5.95052
AL392083.1	0.437688	2.21309	1.29856	0.203406	0.65776	-5.67225
AL627309.5	0.437439	4.0299	1.1982	0.239665	0.683384	-5.79257
LINC01002	0.437439	4.0299	1.1982	0.239665	0.683384	-5.79257
AC240565.1	0.437439	4.0299	1.1982	0.239665	0.683384	-5.79257
AC021355.1	0.436737	3.68218	1.19042	0.242665	0.684278	-5.80153
AC024022.1	0.436095	2.10003	1.91263	0.06481	0.439718	-4.7562
STX18-AS1	0.435887	5.2256	1.26508	0.215005	0.660674	-5.71335
AP001542.3	0.43536	5.94981	0.742221	0.463384	0.822326	-6.22499
AL139130.1	0.43424	3.52845	1.20267	0.237957	0.683384	-5.78741
AC007952.1	0.432434	4.45009	1.15535	0.256528	0.701196	-5.84127
AC007952.2	0.432434	4.45009	1.15535	0.256528	0.701196	-5.84127
LINC00315	0.431988	7.4273	0.815733	0.420703	0.79343	-6.16835
AF186192.1	0.431104	5.5148	0.737707	0.466085	0.824537	-6.22831
NRAV	0.430708	5.78904	1.209	0.235548	0.683086	-5.78005
LMO7-AS1	0.430404	2.46134	1.71298	0.0964216	0.497133	-5.08628
AL139231.1	0.429946	5.11983	1.08332	0.286789	0.72258	-5.91944
SNHG14	0.429896	2.80193	1.19148	0.242254	0.683856	-5.80031
NRSN2-AS1	0.429762	4.72234	1.21897	0.231792	0.681869	-5.76839
AC019205.1	0.428474	2.66286	1.59642	0.120257	0.54907	-5.26507
AC012676.1	0.427569	7.85893	1.31949	0.1964	0.652337	-5.64606
LINC02740	0.426932	5.3619	1.02496	0.313092	0.743088	-5.97934
AC087500.1	0.42606	5.71749	1.89663	0.0669642	0.440918	-4.78373
AL050341.2	0.425958	5.62749	0.914367	0.367385	0.768516	-6.08432
AC099518.6	0.424893	6.1492	1.27823	0.210392	0.660674	-5.69733
GHRLOS	0.423025	6.9229	1.61365	0.116453	0.538777	-5.2393
WWTR1-AS1	0.422791	5.09735	1.10321	0.27819	0.716557	-5.89831
LINC00622	0.422423	2.27734	2.14864	0.039357	0.383878	-4.32956
AL050404.1	0.421542	5.399	0.927998	0.360378	0.76283	-6.07199
AL353194.1	0.421281	8.08604	1.82425	0.0774953	0.445215	-4.90595
AL160006.1	0.419538	3.24789	1.52756	0.136478	0.583474	-5.36566
LINC01669	0.419093	6.56633	1.24125	0.223565	0.667663	-5.74204
KCNIP2-AS1	0.418191	2.02447	2.31807	0.0270156	0.336084	-4.00074
AL590708.1	0.417575	3.53045	1.23392	0.226247	0.671293	-5.75075
AC090236.1	0.416035	2.0672	2.33088	0.0262425	0.336084	-3.97515
AC005520.2	0.415218	10.8735	0.99129	0.329005	0.747234	-6.01249
LINC00445	0.414696	2.89348	1.14772	0.259619	0.704251	-5.84977
SLC9A3-AS1	0.414217	2.71039	1.29601	0.204271	0.65776	-5.67541
AC092329.4	0.413552	4.4253	1.65642	0.107443	0.523009	-5.17436
HOXC-AS3	0.411654	2.56756	0.751169	0.458057	0.819702	-6.21838
AC099343.3	0.410521	6.96428	1.83081	0.0764845	0.445215	-4.89502
AC100803.3	0.409701	8.21502	0.625932	0.535813	0.859668	-6.30403
AC129510.1	0.408783	6.59711	1.55164	0.130614	0.572862	-5.33091
BX284668.2	0.407682	6.79226	0.845087	0.404357	0.792789	-6.1443
AL136982.6	0.406324	6.11914	0.825376	0.415289	0.792789	-6.16054
LINC01535	0.405781	4.61151	0.669111	0.508239	0.843317	-6.27621
AC023908.2	0.40563	3.17914	1.29939	0.203123	0.65776	-5.67121
AL627309.1	0.405306	4.06063	1.35398	0.185258	0.647266	-5.60208
AC069287.1	0.405306	4.06063	1.35398	0.185258	0.647266	-5.60208
LINC00626	0.403665	6.62609	1.10899	0.275724	0.71611	-5.89211
AC068756.1	0.402365	2.8376	1.35823	0.18392	0.647061	-5.59659
AC024610.2	0.401698	4.03157	1.14953	0.258886	0.70419	-5.84776
MEG3	0.401291	10.8692	0.534991	0.596367	0.885552	-6.35669
LINC00662	0.399113	6.24127	2.1901	0.0359445	0.371155	-4.25078
AP000763.4	0.39834	3.68974	1.20317	0.237765	0.683384	-5.78682
AP001462.1	0.396963	10.0845	1.91577	0.0643951	0.439718	-4.75079
SPAG5-AS1	0.396514	6.02025	1.27564	0.211294	0.660674	-5.70049
AC011450.1	0.396476	2.88903	1.06617	0.29435	0.727789	-5.93736
AC018647.2	0.396231	8.51675	1.86745	0.0710513	0.442862	-4.83346
LINC00205	0.396065	5.99584	1.10258	0.278457	0.716557	-5.89898
AC004863.1	0.395497	6.99253	0.844042	0.404932	0.792789	-6.14517
AC097709.1	0.395085	5.10592	1.36558	0.181624	0.646917	-5.58706
SH3BP5-AS1	0.394289	6.43591	0.702824	0.487264	0.828158	-6.25323
AL645728.1	0.394123	11.8378	0.714502	0.480113	0.826267	-6.24502
RFPL1S	0.394062	2.84236	0.604127	0.550032	0.862498	-6.31739
AC078795.2	0.394042	2.78249	1.40982	0.168268	0.63041	-5.52875
AL031666.3	0.390787	3.30225	0.987719	0.330724	0.747234	-6.01595
LINC02813	0.390243	2.34662	1.5425	0.132817	0.577675	-5.34416
AL512631.2	0.390183	13.742	1.01881	0.315958	0.74542	-5.98547
FAM13A-AS1	0.387383	6.11021	0.951568	0.348471	0.755749	-6.05027
LINC01976	0.386921	7.08937	1.20573	0.23679	0.68319	-5.78385
AC010969.2	0.385715	5.67812	0.758197	0.453899	0.816722	-6.21312
DLGAP1-AS4	0.384663	1.97434	1.55556	0.12968	0.570679	-5.32521
AC004847.1	0.384465	3.46096	1.25086	0.220083	0.664528	-5.73053
AC104129.1	0.384378	3.90471	1.14748	0.259716	0.704251	-5.85003
LINC00632	0.382981	6.56051	0.490839	0.6269	0.88964	-6.37934
AC139491.1	0.382963	2.60254	0.821348	0.417545	0.79343	-6.16381
LINC00957	0.382824	9.22993	0.67639	0.503669	0.842254	-6.27134
MNX1-AS1	0.38257	11.2718	1.30914	0.199839	0.654382	-5.65905
STK24-AS1	0.381907	4.78204	0.762071	0.451616	0.816592	-6.21021
HOXB-AS3	0.381402	5.63929	0.79224	0.434073	0.802992	-6.18701
RBAKDN	0.379832	5.67227	1.41804	0.165875	0.625032	-5.51774
AC007744.1	0.379131	4.80798	0.557194	0.581284	0.877688	-6.34458
AC009806.1	0.379031	4.53454	0.802603	0.428144	0.797697	-6.17884
AC004148.1	0.379029	6.14454	1.05709	0.29841	0.729012	-5.94674
AC091230.1	0.377914	3.39695	0.568204	0.573875	0.874165	-6.3384
AC137932.3	0.376933	5.68019	0.624457	0.536769	0.859668	-6.30495
AC245884.11	0.376693	4.47279	0.728277	0.471757	0.826267	-6.23516
MIR100HG	0.375774	2.42039	1.36034	0.183258	0.646917	-5.59386
AL157769.1	0.375117	7.43464	1.41116	0.167878	0.63041	-5.52696
AC009899.1	0.37511	1.95657	2.35095	0.0250714	0.336084	-3.93487
PCAT6	0.374785	4.70569	1.21039	0.235021	0.683022	-5.77842
LINC02044	0.374783	3.34717	1.13511	0.264788	0.708449	-5.8637
AL158835.3	0.374762	4.34535	0.831048	0.412124	0.792789	-6.1559
AL158835.1	0.374762	4.34535	0.831048	0.412124	0.792789	-6.1559
EDRF1-DT	0.374762	4.34535	0.831048	0.412124	0.792789	-6.1559
OR2A1-AS1	0.373941	4.40902	1.10608	0.276965	0.71611	-5.89524
AC074386.1	0.373941	4.40902	1.10608	0.276965	0.71611	-5.89524
AC004889.1	0.373941	4.40902	1.10608	0.276965	0.71611	-5.89524
AP000708.1	0.373514	2.1314	1.85876	0.0723094	0.442862	-4.84815
AC016747.4	0.371927	10.8038	1.3172	0.197157	0.652365	-5.64894
AC174065.1	0.371337	5.21576	0.640367	0.526508	0.852193	-6.29493
HAR1A	0.371021	7.06078	0.987765	0.330702	0.747234	-6.01591
AL049541.2	0.369876	2.02313	1.7579	0.0883576	0.473292	-5.01459
FAM138C	0.369353	4.4952	1.32392	0.194939	0.651623	-5.64046
FAM138A	0.369353	4.4952	1.32392	0.194939	0.651623	-5.64046
FAM138F	0.369353	4.4952	1.32392	0.194939	0.651623	-5.64046
AC007608.3	0.366608	5.40686	1.06439	0.295143	0.727789	-5.93921
AL355490.1	0.366244	3.15369	1.27265	0.212342	0.660674	-5.70415
IQCH-AS1	0.366146	6.26355	1.63526	0.111825	0.531566	-5.20666
AL606469.1	0.364385	1.78866	2.14907	0.0393203	0.383878	-4.32875
AC007344.1	0.3643	1.99745	2.05138	0.0485171	0.411786	-4.50997
AP000787.1	0.364015	3.07879	1.39507	0.172633	0.63558	-5.54837
LINC01503	0.36391	4.93438	1.34158	0.189205	0.649602	-5.618
AC004832.6	0.363323	5.98145	0.897755	0.376043	0.773699	-6.09911
AL671710.1	0.363087	6.48014	1.64666	0.109447	0.527849	-5.1893
LINC01144	0.362957	2.34309	1.86653	0.0711842	0.442862	-4.83502
SORCS3-AS1	0.3625	2.29381	2.08823	0.0448462	0.404816	-4.44236
AC106038.1	0.362325	2.245	1.90056	0.0664299	0.440918	-4.77699
LINC00265	0.361251	6.62901	1.8836	0.0687637	0.442862	-4.80601
AC010636.2	0.360783	8.34662	1.94308	0.0608758	0.435177	-4.70331
AL139352.1	0.358839	4.91676	0.686831	0.497152	0.835936	-6.26427
LINC01260	0.358839	4.91676	0.686831	0.497152	0.835936	-6.26427
LINC00649	0.358627	3.44592	0.629154	0.533729	0.859093	-6.30202
AL136982.1	0.357415	9.86185	2.1377	0.0403046	0.388563	-4.35017
AGAP11	0.357415	9.86185	2.1377	0.0403046	0.388563	-4.35017
C9orf62	0.356634	13.7829	0.856735	0.397982	0.790501	-6.13453
AC104825.1	0.356533	8.60357	1.35362	0.185373	0.647266	-5.60255
SNHG3	0.35595	2.99961	1.10022	0.27947	0.718324	-5.90151
AC093866.1	0.355834	5.82457	0.439097	0.663551	0.905756	-6.40344
ADNP-AS1	0.354477	4.37754	0.883905	0.383361	0.777769	-6.11124
AL031963.1	0.354012	10.1866	1.86728	0.071076	0.442862	-4.83375
LINC00942	0.35263	2.12739	1.71483	0.0960781	0.496968	-5.08336
FAM66D	0.352003	7.20819	0.982963	0.333023	0.747234	-6.02053
FAM66B	0.352003	7.20819	0.982963	0.333023	0.747234	-6.02053
AC087203.3	0.352003	7.20819	0.982963	0.333023	0.747234	-6.02053
AL157838.1	0.351882	2.55103	1.20398	0.237457	0.683384	-5.78589
LINC02591	0.351823	7.45875	1.06945	0.292893	0.727789	-5.93395
AC024614.1	0.351413	1.909	1.92186	0.0635954	0.439718	-4.74025
HEXA-AS1	0.351185	3.22792	0.961061	0.34375	0.752843	-6.04137
Z99572.1	0.351019	2.42147	1.02336	0.313837	0.743088	-5.98094
AC079411.1	0.3507	2.41923	1.48938	0.146208	0.591623	-5.41979
AC012640.2	0.349425	3.83852	1.02248	0.314246	0.743383	-5.98182
AL360294.1	0.348941	1.6874	2.29944	0.028177	0.336084	-4.03778
AC068790.9	0.34872	8.46381	0.857407	0.397616	0.790395	-6.13396
AC005534.1	0.347846	2.22815	1.347	0.187474	0.647793	-5.61107
LINC01834	0.345061	8.28436	0.829189	0.41316	0.792789	-6.15742
AL109920.1	0.344429	1.80061	2.16234	0.0381986	0.378224	-4.30365
AL162595.1	0.344384	4.50801	0.850743	0.401253	0.79223	-6.13957
MAFG-DT	0.342797	11.2311	0.903908	0.37282	0.773699	-6.09366
LINC00167	0.342111	5.78353	0.72868	0.471514	0.826267	-6.23487
AC018521.1	0.341804	6.43585	0.728438	0.47166	0.826267	-6.23504
LINC00526	0.341381	6.21761	0.892383	0.378871	0.774936	-6.10384
AC008972.1	0.34134	3.10139	1.1922	0.241977	0.683856	-5.79949
SLX1A-SULT1A3	0.341076	11.7038	1.93257	0.0622103	0.435177	-4.72165
SLX1B-SULT1A4	0.341076	11.7038	1.93257	0.0622103	0.435177	-4.72165
TNRC6C-AS1	0.340013	5.55079	0.597133	0.554634	0.864951	-6.32158
C10orf91	0.339749	4.59575	0.730392	0.470482	0.826267	-6.23363
AC008972.2	0.33957	5.97925	0.618029	0.540944	0.861969	-6.30893
LINC00899	0.339344	2.19716	1.94672	0.0604206	0.435177	-4.69696
AL135905.1	0.338313	3.29277	0.787148	0.437005	0.805025	-6.19099
AL138689.2	0.337577	3.31048	1.01397	0.318226	0.74542	-5.99028
SNHG5	0.337468	5.39946	0.99898	0.325323	0.747234	-6.00501
LINC00528	0.337134	2.22082	1.36742	0.181051	0.646917	-5.58467
AC009133.5	0.336592	5.19002	1.30293	0.201927	0.65776	-5.66681
AC008264.2	0.336123	8.46736	2.33074	0.0262513	0.336084	-3.97545
AP000866.2	0.33554	2.55736	1.37988	0.177219	0.640728	-5.56839
AC010401.1	0.335447	2.84929	1.12837	0.267581	0.711554	-5.87109
AC008875.3	0.334446	6.74284	0.707498	0.484395	0.826622	-6.24996
AC124283.1	0.333712	4.40564	1.242	0.223293	0.667663	-5.74114
AL121581.2	0.332601	4.10429	0.844276	0.404803	0.792789	-6.14497
AC012640.4	0.331423	3.72606	0.778782	0.441848	0.808816	-6.19746
AL445237.1	0.330889	9.39752	0.770539	0.44665	0.811571	-6.20378
AC092368.3	0.330138	9.51984	1.1398	0.262856	0.707744	-5.85853
LINC02656	0.329981	2.36517	0.989738	0.329751	0.747234	-6.014
LINC01842	0.328046	2.01637	1.77056	0.0861906	0.46938	-4.99411
EPB41L4A-DT	0.327622	4.35093	0.664815	0.510947	0.844394	-6.27906
AL034397.2	0.325976	2.09983	1.54452	0.132328	0.577471	-5.34124
NTM-AS1	0.325969	2.6018	1.24485	0.222256	0.666258	-5.73773
AC005329.3	0.325383	2.03863	1.46745	0.152046	0.603215	-5.45035
AC022101.1	0.32415	2.087	1.05422	0.299702	0.730709	-5.94969
AC244250.4	0.32389	6.59334	1.35091	0.18623	0.647347	-5.60603
AC091978.1	0.323827	3.93981	0.942989	0.352775	0.757104	-6.05823
AC011511.5	0.323813	3.34745	1.08217	0.287289	0.72258	-5.92064
CASC15	0.323698	7.76957	0.513434	0.611186	0.889387	-6.36799
RNF185-AS1	0.32357	1.96113	2.0332	0.0504241	0.414309	-4.54299
AC008154.2	0.323567	1.95512	1.66463	0.10578	0.522794	-5.16172
AL358781.1	0.321679	6.12713	0.996665	0.326428	0.747234	-6.00727
LINC02140	0.320929	2.44842	1.22521	0.229465	0.677766	-5.76105
AC093627.4	0.320691	4.93448	1.04908	0.302025	0.731014	-5.95496
AC009902.2	0.32002	2.20355	2.21194	0.034255	0.366758	-4.20884
AC118344.1	0.319521	4.44562	0.980862	0.334042	0.747234	-6.02255
AC084824.5	0.31917	6.01705	0.840608	0.406825	0.792789	-6.14802
FAM157C	0.314673	6.59103	0.775978	0.443478	0.810966	-6.19962
HOXC13-AS	0.314472	1.91376	1.24995	0.220412	0.664528	-5.73162
AL034397.3	0.314088	4.06948	0.827468	0.41412	0.792789	-6.15883
AC021683.1	0.313892	2.98967	1.04513	0.303821	0.731041	-5.95899
AC021744.1	0.313772	3.41186	0.719326	0.477177	0.826267	-6.24158
LINC01547	0.312998	4.05303	0.804274	0.427193	0.797697	-6.17752
AL450998.2	0.312345	10.1049	1.51293	0.140142	0.583474	-5.38654
AL132655.2	0.312193	8.87429	0.722204	0.47543	0.826267	-6.23953
LINC00919	0.310013	2.94159	1.13589	0.264465	0.708449	-5.86284
LINC00588	0.309156	2.03242	2.04633	0.0490403	0.413521	-4.51916
MIR4435-2HG	0.309018	8.61811	0.717924	0.47803	0.826267	-6.24258
AC017002.6	0.309018	8.61811	0.717924	0.47803	0.826267	-6.24258
AL121992.3	0.307985	2.19774	1.44475	0.158282	0.612255	-5.48156
AC006557.1	0.307793	2.21889	1.46664	0.152265	0.603215	-5.45147
BTG3-AS1	0.306998	5.07504	0.546894	0.588257	0.880197	-6.35026
PINK1-AS	0.306288	6.21608	0.933916	0.357363	0.761327	-6.06659
LINC02604	0.30566	5.85491	1.29197	0.205651	0.65776	-5.68042
LINC01357	0.305133	2.24476	1.25185	0.219726	0.664528	-5.72934
LINC01356	0.305133	2.24476	1.25185	0.219726	0.664528	-5.72934
AC226119.1	0.305036	6.09253	0.900504	0.374601	0.773699	-6.09668
AC004540.1	0.304471	9.03483	0.743128	0.462843	0.822326	-6.22433
AL139393.3	0.302765	4.97741	0.51106	0.612829	0.889516	-6.36921
AC009227.1	0.302503	2.07166	1.35161	0.186009	0.647347	-5.60514
DDR1-DT	0.302036	1.91391	2.08523	0.0451356	0.404816	-4.44789
AC022296.4	0.302026	7.18357	1.49596	0.144494	0.589246	-5.41055
LINC00308	0.300685	2.25316	0.970725	0.338989	0.752843	-6.03223
AL133485.2	0.29972	2.61847	1.06918	0.293015	0.727789	-5.93424
AC026471.5	0.297757	2.91327	0.742659	0.463123	0.822326	-6.22467
AC006230.1	0.297085	8.27001	0.697918	0.490285	0.831671	-6.25664
AL158071.4	0.296754	2.76031	0.926637	0.361073	0.76283	-6.07323
OIP5-AS1	0.295974	4.32599	0.622257	0.538196	0.859929	-6.30631
AC010547.1	0.295436	4.34016	0.725556	0.473401	0.826267	-6.23712
TTTY23	0.29519	1.92804	1.65762	0.107199	0.522794	-5.17251
AC004080.1	0.294768	4.24866	0.529816	0.599908	0.88629	-6.35945
AC110792.2	0.294549	2.16892	1.29731	0.203828	0.65776	-5.67379
ZFAS1	0.294286	12.3158	1.65235	0.108274	0.525009	-5.18059
AC123768.4	0.293086	8.02541	0.868862	0.391413	0.78898	-6.12422
MIR924HG	0.292864	2.24269	1.20206	0.23819	0.683384	-5.78811
ZNRF3-AS1	0.291499	1.76716	1.66548	0.10561	0.522794	-5.16041
AL137857.1	0.291166	7.4243	0.56904	0.573314	0.874165	-6.33792
LINC02019	0.290551	6.45409	1.02745	0.311938	0.741278	-5.97685
AC011472.2	0.289745	2.55454	0.863193	0.394476	0.78898	-6.12906
AL353658.1	0.28945	9.85753	0.581785	0.564801	0.871541	-6.3306
AL365203.2	0.288844	6.6397	1.17805	0.24749	0.688234	-5.81567
AC244100.4	0.288366	2.85144	1.04126	0.305582	0.731041	-5.96292
LINC00317	0.288327	1.82932	1.18512	0.244723	0.687118	-5.80761
AC077690.1	0.288086	3.15315	0.715998	0.479202	0.826267	-6.24395
IL10RB-DT	0.287658	3.15836	0.949349	0.349581	0.755749	-6.05233
AC015726.1	0.287528	7.01947	1.12954	0.267095	0.711408	-5.86981
AC126365.1	0.287444	8.6399	0.518286	0.607835	0.887967	-6.36549
SNHG20	0.286929	5.84243	0.803119	0.42785	0.797697	-6.17843
AC116913.1	0.28487	7.0958	1.3099	0.199584	0.654382	-5.6581
AL663074.1	0.284154	2.09324	1.40434	0.169881	0.633551	-5.53607
GAS5	0.283922	2.30132	1.46854	0.15175	0.603215	-5.44883
AL158071.3	0.283379	5.67805	0.583409	0.563721	0.871417	-6.32966
AC007743.1	0.283058	5.17664	1.0989	0.280038	0.718793	-5.90292
AC005520.5	0.282296	5.25041	0.980602	0.334169	0.747234	-6.0228
AC007614.1	0.282064	4.47827	0.98196	0.333509	0.747234	-6.0215
COLCA1	0.280206	5.75929	0.711885	0.481711	0.826622	-6.24687
AP000438.1	0.279797	4.22586	0.675451	0.504257	0.842254	-6.27197
AC095057.3	0.279549	8.58413	0.759163	0.453329	0.816679	-6.2124
LINC02583	0.279293	1.76766	2.06823	0.0468069	0.409125	-4.47916
Z92544.1	0.279159	5.78526	1.00608	0.321947	0.745859	-5.99806
AC244517.2	0.278544	2.40192	0.821092	0.417688	0.79343	-6.16402
AC006116.11	0.278292	3.93783	0.755329	0.455593	0.817925	-6.21527
PAXIP1-AS2	0.278101	5.36767	0.947121	0.350698	0.755749	-6.05441
AC093726.1	0.278101	5.36767	0.947121	0.350698	0.755749	-6.05441
AC010503.4	0.277561	10.0096	1.28028	0.209679	0.660674	-5.69481
AC008669.1	0.276639	2.87301	0.899915	0.37491	0.773699	-6.0972
HDAC11-AS1	0.276501	2.43429	1.01317	0.318605	0.74542	-5.99107
AC079601.1	0.276499	7.86362	0.575615	0.568915	0.873249	-6.33417
LINC01126	0.276264	6.44213	0.703694	0.486729	0.827787	-6.25262
AL050309.1	0.276065	5.61272	0.780549	0.440822	0.808356	-6.1961
AC073476.3	0.275975	3.53588	0.601801	0.55156	0.863635	-6.31879
TEX41	0.27551	2.38661	1.54658	0.131829	0.57634	-5.33825
AL136304.1	0.274049	5.17457	0.567412	0.574407	0.874165	-6.33885
LINC01772	0.273318	5.48754	0.751026	0.458142	0.819702	-6.21848
AC087477.2	0.272712	5.07222	0.483032	0.632372	0.891192	-6.38315
AC003102.1	0.271199	5.70104	0.52425	0.603729	0.887098	-6.36238
VIM-AS1	0.270494	2.44341	1.26129	0.216349	0.660674	-5.71795
LINC02551	0.270338	2.33327	1.00069	0.324507	0.747234	-6.00334
DTX2P1-UPK3BP1-PMS2P11	0.27026	9.16408	1.45411	0.155686	0.609704	-5.46874
LINC00482	0.270078	6.62352	0.850672	0.401292	0.79223	-6.13963
RXYLT1-AS1	0.269752	8.86369	1.36104	0.183038	0.646917	-5.59295
ZFPM2-AS1	0.268457	2.48296	0.88359	0.383529	0.777769	-6.11152
AC092070.1	0.268356	4.1647	0.687972	0.496443	0.835936	-6.26349
AC023509.2	0.268232	2.34162	1.44241	0.158936	0.613621	-5.48476
LOXL1-AS1	0.267916	2.61287	0.977386	0.335733	0.74945	-6.02588
AL356481.1	0.267347	5.96066	0.607755	0.547653	0.861969	-6.3152
LINC01565	0.267153	3.72089	0.829609	0.412925	0.792789	-6.15708
AL157902.1	0.267061	2.52803	0.884329	0.383136	0.777769	-6.11088
AP000547.3	0.267045	16.016	2.1127	0.0425459	0.395873	-4.39695
AL162311.1	0.266695	2.10404	1.26706	0.214307	0.660674	-5.71095
AC105219.1	0.265849	5.00542	1.07482	0.290518	0.727789	-5.92835
AC025682.1	0.264909	6.61499	0.843839	0.405043	0.792789	-6.14533
AL358074.1	0.264498	2.14764	1.38406	0.175949	0.639846	-5.56291
LINC00687	0.264417	5.95593	0.817684	0.419604	0.79343	-6.16677
AC087623.3	0.264365	5.41857	0.893951	0.378044	0.774464	-6.10246
CACTIN-AS1	0.264276	4.49102	0.96218	0.343197	0.752843	-6.04032
ZBTB20-AS1	0.263973	2.42341	1.27574	0.211261	0.660674	-5.70038
U47924.2	0.261233	3.51654	0.596721	0.554906	0.864951	-6.32183
PHKA2-AS1	0.260943	11.3206	1.82612	0.0772054	0.445215	-4.90283
AC020663.4	0.260291	8.32017	1.32242	0.195431	0.652337	-5.64235
AC007780.1	0.258592	5.44177	0.691608	0.494187	0.835579	-6.261
ILF3-DT	0.256907	3.35858	1.08823	0.284649	0.72258	-5.91426
AC083880.1	0.256653	5.38965	0.870664	0.390443	0.788732	-6.12268
LINC01409	0.255147	4.09357	0.607356	0.547914	0.861969	-6.31544
C20orf78	0.255091	2.40257	1.1522	0.257802	0.701973	-5.84478
GAS5-AS1	0.254553	3.47888	0.672352	0.506201	0.843152	-6.27405
AC006116.9	0.254172	2.26379	0.933244	0.357705	0.761434	-6.0672
AC073957.3	0.252145	2.12855	1.48151	0.148283	0.595411	-5.4308
AL079307.1	0.252049	3.6581	0.991126	0.329083	0.747234	-6.01265
LINC02064	0.251723	1.91493	1.05044	0.301408	0.730709	-5.95356
LINC01558	0.251297	4.15426	0.578097	0.567258	0.872402	-6.33274
AC024267.6	0.25125	6.42429	1.00549	0.322227	0.745859	-5.99864
AL391883.1	0.250602	3.92856	0.465201	0.644948	0.897104	-6.39161
PRNT	0.248233	1.80797	1.94008	0.0612542	0.435177	-4.70855
AC139256.2	0.248101	5.96461	0.791314	0.434605	0.802992	-6.18773
DICER1-AS1	0.247693	10.6391	0.841749	0.406195	0.792789	-6.14707
FER1L6-AS1	0.24756	2.73303	1.05836	0.297841	0.729012	-5.94544
AC009118.2	0.24662	4.68457	0.748757	0.45949	0.820428	-6.22017
AC018816.1	0.246148	3.21369	0.758063	0.453978	0.816722	-6.21322
AC104109.4	0.245978	6.94301	0.71695	0.478622	0.826267	-6.24328
AL162458.1	0.245821	2.42599	0.863014	0.394572	0.78898	-6.12921
FLG-AS1	0.245358	1.96353	1.28987	0.20637	0.65776	-5.68301
LINC00310	0.24487	3.05887	0.582758	0.564154	0.871541	-6.33004
AC008966.1	0.243978	6.8046	0.756096	0.45514	0.817688	-6.2147
AP001347.1	0.243788	2.89211	0.632066	0.531848	0.857651	-6.30019
CLIP1-AS1	0.243584	2.10204	1.32963	0.19307	0.651623	-5.63323
AC010619.2	0.242949	5.20147	0.688549	0.496085	0.835936	-6.26309
AC092068.3	0.242817	3.32918	0.775113	0.443981	0.811019	-6.20028
AC245128.3	0.242664	2.03361	1.39788	0.171797	0.635287	-5.54466
AL031058.1	0.241942	6.93384	1.05221	0.30061	0.730709	-5.95176
RASSF8-AS1	0.24183	7.83908	0.923283	0.362792	0.763557	-6.07628
WASIR1	0.241394	2.8405	0.577928	0.56737	0.872402	-6.33284
ZFHX2-AS1	0.241343	10.2743	0.926235	0.361279	0.76283	-6.0736
AC026748.3	0.241195	7.60749	0.536084	0.595619	0.885133	-6.35611
AL359091.1	0.241086	2.44907	0.728425	0.471668	0.826267	-6.23505
LINC02217	0.240817	2.01763	1.3286	0.193406	0.651623	-5.63454
HMGN3-AS1	0.240801	2.4312	0.780042	0.441116	0.808356	-6.19649
CR381653.1	0.240572	8.02838	0.450925	0.655094	0.900235	-6.39816
LINC02061	0.238705	1.85176	1.24912	0.220709	0.664528	-5.73261
AC009237.14	0.238691	3.38434	0.580927	0.565372	0.871739	-6.3311
AC006329.1	0.238297	2.36413	1.06704	0.293965	0.727789	-5.93646
AC012442.2	0.238257	6.58264	0.875644	0.38777	0.784544	-6.1184
SPATA8-AS1	0.238063	2.49616	0.823936	0.416094	0.792789	-6.16171
LINC02314	0.237588	1.53398	1.62925	0.113097	0.533495	-5.21578
LINC00504	0.236808	2.29087	0.934635	0.356998	0.761327	-6.06593
Z94721.2	0.236423	3.51076	0.650947	0.519743	0.849893	-6.28813
LINC01208	0.235619	4.22969	0.770338	0.446767	0.811571	-6.20394
AC005884.2	0.235309	7.8873	0.625748	0.535932	0.859668	-6.30414
AL162231.4	0.235155	4.65779	0.802756	0.428057	0.797697	-6.17872
AL355488.1	0.234506	2.2834	1.21799	0.232159	0.681869	-5.76954
FP325313.3	0.234477	6.07096	0.400637	0.691358	0.914026	-6.41963
AC135776.1	0.234477	6.07096	0.400637	0.691358	0.914026	-6.41963
AC034193.1	0.23395	4.03148	0.794367	0.432852	0.802992	-6.18534
ZKSCAN2-DT	0.233063	7.87965	0.938611	0.354984	0.761221	-6.06227
TTTY2B	0.232876	2.32659	1.00442	0.322736	0.745859	-5.99969
TTTY2	0.232876	2.32659	1.00442	0.322736	0.745859	-5.99969
AL450992.1	0.231891	2.34572	0.968051	0.340302	0.752843	-6.03477
IDH1-AS1	0.231564	2.30894	1.12164	0.270387	0.713365	-5.87842
AL021368.2	0.231373	6.08986	0.746361	0.460915	0.821289	-6.22194
AC112229.4	0.230663	4.13707	0.642919	0.524872	0.850359	-6.2933
AC013268.5	0.230663	4.13707	0.642919	0.524872	0.850359	-6.2933
SNHG15	0.230179	10.4191	1.52436	0.137273	0.583474	-5.37024
LINC00635	0.230105	2.12037	1.20811	0.235885	0.683086	-5.78108
AP001207.3	0.229774	1.7184	1.44456	0.158334	0.612255	-5.48182
LINC02754	0.228797	5.96217	0.459659	0.648879	0.899127	-6.39418
LINC01580	0.227751	1.65334	1.54353	0.132565	0.577543	-5.34266
AC004156.1	0.227	3.9174	0.8298	0.412819	0.792789	-6.15692
AC015912.1	0.226983	6.34252	0.827276	0.414227	0.792789	-6.15899
FAM201A	0.226699	6.28667	0.647352	0.522036	0.850359	-6.29045
C9orf135-DT	0.22581	2.41725	0.99769	0.325938	0.747234	-6.00627
AC011603.2	0.224818	5.77774	0.981684	0.333643	0.747234	-6.02176
LINC00266-1	0.223891	3.10755	0.832102	0.411538	0.792789	-6.15504
LINC00266-4P	0.223891	3.10755	0.832102	0.411538	0.792789	-6.15504
AL133216.1	0.223891	3.10755	0.832102	0.411538	0.792789	-6.15504
AC138035.2	0.223891	3.10755	0.832102	0.411538	0.792789	-6.15504
LINC00638	0.2232	3.59332	0.629396	0.533572	0.859093	-6.30186
GUSBP11	0.223028	13.9489	0.724239	0.474198	0.826267	-6.23807
LINC01215	0.222366	1.80853	1.20374	0.237548	0.683384	-5.78616
AC005523.1	0.222074	15.5457	1.18747	0.243811	0.685293	-5.80492
AL357673.2	0.222043	1.92931	0.889106	0.380603	0.777129	-6.10671
AC131971.1	0.222015	1.8441	0.954237	0.34714	0.755393	-6.04778
AC023794.1	0.221929	2.94374	0.484115	0.631611	0.891192	-6.38262
PKN2-AS1	0.221438	2.0177	1.03804	0.307058	0.732343	-5.96619
C20orf197	0.220546	2.84216	0.542879	0.590987	0.882202	-6.35245
LINC02078	0.220141	1.86781	1.22191	0.230695	0.68029	-5.76494
MIR29B2CHG	0.220125	10.7046	0.608414	0.547221	0.861969	-6.3148
AP006216.1	0.220107	2.04599	1.05075	0.301271	0.730709	-5.95325
AL353653.1	0.220096	2.209	1.27869	0.210233	0.660674	-5.69677
KRTAP5-AS1	0.219718	2.21735	1.12082	0.270734	0.713365	-5.87932
AC145207.7	0.219455	1.82624	0.985256	0.331913	0.747234	-6.01833
LINC01736	0.218604	2.00945	1.22598	0.22918	0.677688	-5.76014
AL445250.1	0.217789	2.73684	0.53757	0.594605	0.884598	-6.35531
AC012485.1	0.217151	2.3505	0.783184	0.439295	0.806403	-6.19406
VENTXP1	0.216787	1.77395	1.31332	0.198444	0.65414	-5.65381
LINC01120	0.216067	3.12068	0.329079	0.744247	0.929953	-6.44585
AL022328.4	0.215241	7.11552	0.789561	0.435614	0.8032	-6.1891
AC069224.1	0.213313	5.15634	0.744431	0.462065	0.822326	-6.22337
AL513548.1	0.212723	11.3534	0.513153	0.61138	0.889387	-6.36814
AP003471.1	0.212454	1.9042	1.32961	0.193079	0.651623	-5.63326
LINC02842	0.211107	1.66852	1.1744	0.24893	0.690767	-5.81983
AC093227.3	0.21064	3.46248	0.553664	0.583669	0.877894	-6.34654
AC093227.1	0.21064	3.46248	0.553664	0.583669	0.877894	-6.34654
RGPD4-AS1	0.208927	1.63245	1.46329	0.153173	0.603215	-5.45609
AC005225.2	0.207864	2.75579	0.576941	0.568029	0.872402	-6.3334
AC009403.1	0.206416	5.66484	0.747241	0.460391	0.820915	-6.22129
AC092335.1	0.206234	3.97536	0.582217	0.564514	0.871541	-6.33035
AC093297.2	0.206074	3.20345	0.446932	0.657944	0.901478	-6.39996
ATP6V0E2-AS1	0.205538	9.10351	0.605985	0.548813	0.861969	-6.31627
AC020914.1	0.204656	4.45435	0.421231	0.676412	0.912687	-6.41114
AC010980.1	0.203954	4.97188	0.226127	0.822546	0.950228	-6.4746
SMAD5-AS1	0.203415	3.61514	0.664684	0.51103	0.844394	-6.27914
LINC01480	0.202975	6.60898	0.419783	0.677458	0.912687	-6.41175
RPARP-AS1	0.202806	6.54988	0.89812	0.375851	0.773699	-6.09879
Z97192.3	0.202612	7.66022	0.591249	0.55852	0.866452	-6.32507
AL449106.1	0.200262	2.10175	0.98689	0.331124	0.747234	-6.01675
AC026202.3	0.200124	8.50575	0.510923	0.612923	0.889516	-6.36928
FAM111A-DT	0.198774	7.23488	0.804998	0.426781	0.797697	-6.17694
DAOA-AS1	0.198484	1.68468	1.27261	0.212354	0.660674	-5.70419
LINC00691	0.198443	7.22424	0.849196	0.402101	0.79223	-6.14086
LINC00309	0.198304	2.10218	0.987412	0.330872	0.747234	-6.01625
KIF25-AS1	0.19797	1.97768	0.606807	0.548274	0.861969	-6.31577
AC131235.2	0.197738	5.2222	0.494064	0.624646	0.889639	-6.37775
DNM3OS	0.196925	6.31313	0.337753	0.737762	0.928955	-6.44294
AP000873.2	0.196742	6.27312	0.548332	0.587282	0.879351	-6.34947
THAP7-AS1	0.1967	7.32413	0.404592	0.688478	0.914026	-6.41803
AC019069.1	0.196538	6.13337	0.542441	0.591285	0.882202	-6.35268
PSMA3-AS1	0.196093	8.55847	1.01272	0.318814	0.74542	-5.99151
AL353708.3	0.196004	4.89887	0.299338	0.766624	0.938594	-6.45524
LINC01003	0.195204	8.25562	0.563458	0.577063	0.875475	-6.34108
AL020997.5	0.194925	2.9454	0.749679	0.458942	0.82001	-6.21948
LGALS8-AS1	0.194741	4.09381	0.414378	0.681371	0.912687	-6.41401
LINC01013	0.194087	5.58653	0.341672	0.734839	0.927236	-6.44161
NOP14-AS1	0.193788	3.59234	0.721377	0.475932	0.826267	-6.24012
AL441883.1	0.193072	8.7944	1.11192	0.274485	0.715357	-5.88896
AC007383.3	0.192963	9.22232	0.950911	0.3488	0.755749	-6.05088
AL645608.2	0.192933	4.57156	0.591856	0.558119	0.866452	-6.32471
AC005786.3	0.192804	8.70867	0.707514	0.484385	0.826622	-6.24995
HCG22	0.191717	1.73277	1.3767	0.178191	0.641586	-5.57256
AC064807.3	0.191677	3.33831	0.685808	0.497789	0.835936	-6.26496
AC004803.1	0.19058	2.97609	0.713107	0.480965	0.826589	-6.246
LINC01410	0.190139	5.15249	0.292155	0.77206	0.939118	-6.45738
AC009119.2	0.189969	1.90183	0.90724	0.371083	0.772302	-6.0907
AC009812.1	0.189605	5.00168	0.474133	0.638635	0.893679	-6.38741
DANCR	0.189402	6.95062	0.616401	0.542004	0.861969	-6.30993
AC022784.1	0.189186	2.78393	0.656083	0.516476	0.848566	-6.28479
HOTTIP	0.18856	2.55732	0.383695	0.70375	0.920197	-6.4263
LINC00958	0.187803	7.37547	0.439256	0.663437	0.905756	-6.40337
LINC00208	0.187697	1.97281	1.00486	0.322525	0.745859	-5.99926
LINC02790	0.185829	2.1856	0.719077	0.477329	0.826267	-6.24176
AL356740.1	0.18568	8.26524	0.480682	0.634023	0.892143	-6.38428
AC129507.1	0.185267	5.05252	0.318327	0.752312	0.93438	-6.44935
TEX36-AS1	0.185111	2.05023	0.928567	0.360087	0.76283	-6.07147
AL356599.1	0.184912	3.73906	0.376821	0.708802	0.921306	-6.42892
AL356776.2	0.184873	4.02893	0.398776	0.692715	0.914026	-6.42038
LINC00304	0.183958	1.89335	0.819485	0.418591	0.79343	-6.16532
ATP2C2-AS1	0.183882	3.68443	0.49527	0.623804	0.889639	-6.37716
AC004817.2	0.18333	2.13105	0.82586	0.415018	0.792789	-6.16014
AL359397.2	0.183292	3.97179	0.486527	0.62992	0.890789	-6.38145
AC040162.3	0.183075	7.69104	0.897427	0.376215	0.773699	-6.0994
AC016813.1	0.18306	2.57577	0.60916	0.546733	0.861969	-6.31435
AC109449.1	0.182358	3.96464	0.436428	0.665466	0.907025	-6.40461
UBA6-AS1	0.181859	1.88715	0.82446	0.415801	0.792789	-6.16128
AC091057.3	0.180908	13.1265	0.694235	0.492561	0.834448	-6.25919
AC159540.2	0.180842	10.3136	0.64423	0.524032	0.850359	-6.29246
MIAT	0.180756	5.48162	0.331127	0.742714	0.929572	-6.44517
AC098679.1	0.180523	1.71802	1.04542	0.303688	0.731041	-5.95869
FAM198B-AS1	0.180523	1.71802	1.04542	0.303688	0.731041	-5.95869
CIRBP-AS1	0.180445	4.44695	0.607869	0.547578	0.861969	-6.31513
AC018450.2	0.180224	1.59717	1.24695	0.221493	0.665498	-5.73521
RNF217-AS1	0.180034	2.6684	0.415288	0.680711	0.912687	-6.41364
AC004816.1	0.178662	5.576	0.312221	0.756904	0.934926	-6.45128
AP000265.1	0.178538	2.45573	0.603328	0.550557	0.862803	-6.31787
STARD13-AS	0.177975	2.64552	0.740558	0.464378	0.823531	-6.22622
LINC02527	0.177725	1.6748	1.21001	0.235164	0.683022	-5.77887
LINC02691	0.177654	2.09127	0.943819	0.352357	0.756829	-6.05747
AL033528.2	0.177536	3.84469	0.627052	0.535088	0.859668	-6.30333
AL021368.3	0.177087	9.56244	0.420513	0.67693	0.912687	-6.41145
LINC00524	0.176998	1.96138	0.700224	0.488863	0.829804	-6.25504
LINC00313	0.17693	2.42414	0.569271	0.57316	0.874165	-6.33779
AC073321.1	0.175258	3.88354	0.400145	0.691717	0.914026	-6.41983
AC093010.2	0.174865	2.11038	0.784121	0.438753	0.806073	-6.19334
LINC01785	0.174356	1.87975	0.710477	0.482571	0.826622	-6.24786
AL162456.1	0.174119	1.90502	0.861809	0.395225	0.789243	-6.13023
DPP10-AS1	0.173843	9.52448	0.350193	0.728496	0.926565	-6.43864
AC008014.1	0.173737	3.72222	0.68845	0.496146	0.835936	-6.26316
GAPLINC	0.172805	2.27107	0.592791	0.5575	0.866452	-6.32416
ZNF451-AS1	0.172543	1.87019	1.33688	0.190718	0.651623	-5.62401
AC007114.2	0.172234	2.85305	0.502733	0.618605	0.889516	-6.37343
CU639417.5	0.171379	3.48973	0.28587	0.776826	0.942104	-6.45921
LINC00319	0.171379	3.48973	0.28587	0.776826	0.942104	-6.45921
AC018647.1	0.171028	5.53934	0.294146	0.770552	0.938594	-6.45679
AC008080.1	0.170207	2.77462	0.650521	0.520014	0.849893	-6.28841
AL136295.6	0.169185	3.30709	0.418094	0.67868	0.912687	-6.41246
AL354696.2	0.16901	2.64236	0.622734	0.537886	0.859929	-6.30602
MHENCR	0.168664	7.53442	0.771841	0.445889	0.811571	-6.20279
AL161668.1	0.168178	2.17383	0.768281	0.447971	0.812627	-6.2055
AC096772.1	0.16772	4.58946	0.494262	0.624508	0.889639	-6.37766
BAALC-AS2	0.167492	4.43971	0.307909	0.760153	0.937283	-6.45263
AC108482.2	0.167366	1.81824	0.976096	0.336362	0.750213	-6.02711
FOXP4-AS1	0.167226	6.07921	0.682973	0.499554	0.837255	-6.26689
LINC02619	0.165865	1.57816	1.23655	0.225282	0.669711	-5.74763
AL133279.1	0.165689	3.50658	0.343961	0.733133	0.926565	-6.44082
AC005261.1	0.16551	10.9425	1.06726	0.293865	0.727789	-5.93623
AL356022.1	0.164277	2.29107	0.659505	0.514305	0.847663	-6.28255
GRM5-AS1	0.164277	3.10803	0.371295	0.712873	0.921306	-6.431
HMGA2-AS1	0.164159	2.15465	0.7353	0.467529	0.824644	-6.23006
MDS2	0.164141	2.60443	0.403898	0.688983	0.914026	-6.41832
AC098484.2	0.16398	3.30445	0.381222	0.705566	0.921306	-6.42725
EPB41L4A-AS1	0.163557	12.4712	0.71064	0.482471	0.826622	-6.24775
BSN-DT	0.163453	3.53331	0.377804	0.708078	0.921306	-6.42855
AC024940.1	0.163094	2.725	0.611795	0.54501	0.861969	-6.31275
DHRS4-AS1	0.162592	6.87312	0.507882	0.615031	0.889516	-6.37083
AC145207.4	0.162489	8.94963	0.334646	0.740083	0.929508	-6.44399
AC012456.1	0.161725	2.39784	0.505205	0.616888	0.889516	-6.37218
AF131215.5	0.16167	2.22098	0.505057	0.61699	0.889516	-6.37226
AC021016.3	0.16157	7.5858	0.55756	0.581037	0.877688	-6.34438
AC018557.1	0.16004	7.59381	0.478442	0.635599	0.892143	-6.38536
AC097359.2	0.159927	2.71084	0.524341	0.603666	0.887098	-6.36233
AC009148.1	0.158509	3.82185	0.446054	0.658572	0.901784	-6.40035
AC026790.1	0.157916	1.73416	1.00566	0.322148	0.745859	-5.99847
AC002116.1	0.15781	5.891	0.60596	0.548829	0.861969	-6.31629
USP46-AS1	0.157748	4.90864	0.482955	0.632426	0.891192	-6.38318
AL357522.1	0.157302	2.77369	0.479042	0.635176	0.892143	-6.38507
AL355075.3	0.157301	10.8401	0.456991	0.650774	0.89959	-6.3954
LINC01883	0.157157	1.78347	0.989615	0.32981	0.747234	-6.01412
AL160314.2	0.157152	3.7585	0.332882	0.741401	0.929508	-6.44459
AL356512.1	0.157053	4.0748	0.317517	0.75292	0.93438	-6.44961
AL157786.1	0.156809	4.40468	0.491466	0.626462	0.889639	-6.37903
STX17-AS1	0.154958	6.95342	0.491327	0.626559	0.889639	-6.3791
FER1L6-AS2	0.154446	1.64921	1.04199	0.305251	0.731041	-5.96218
C5orf64	0.153394	2.56413	0.494299	0.624482	0.889639	-6.37764
FAM153CP	0.151182	1.82217	1.12202	0.270231	0.713365	-5.87802
AL035078.1	0.150461	2.20989	0.784028	0.438807	0.806073	-6.19341
AP001266.1	0.150086	1.98467	1.06456	0.295067	0.727789	-5.93903
AP000487.1	0.149943	7.2548	0.834497	0.410208	0.792789	-6.15307
LIN28B-AS1	0.14985	9.46572	0.269392	0.789363	0.943898	-6.46381
AC018706.1	0.149802	2.08713	0.518386	0.607767	0.887967	-6.36544
SAPCD1-AS1	0.149431	10.5286	0.47871	0.63541	0.892143	-6.38523
DARS-AS1	0.148821	2.36985	0.600507	0.552412	0.863635	-6.31957
AFAP1-AS1	0.148526	2.43534	0.502327	0.618888	0.889516	-6.37363
RAMP2-AS1	0.148512	2.25475	0.624029	0.537046	0.859668	-6.30521
LINC01783	0.148018	3.19234	0.504269	0.617538	0.889516	-6.37266
AL356218.2	0.147037	2.27191	0.692706	0.493507	0.834969	-6.26024
AC004076.2	0.146889	2.4422	0.573654	0.570225	0.873721	-6.33529
AC048341.2	0.146698	6.33124	0.311245	0.757639	0.934926	-6.45159
AL031775.1	0.1464	10.5013	0.714152	0.480327	0.826267	-6.24526
ZBTB11-AS1	0.145861	3.48778	0.441017	0.662176	0.905297	-6.40259
PCF11-AS1	0.145721	2.29666	0.723959	0.474367	0.826267	-6.23827
AC006238.1	0.145517	2.26623	0.510429	0.613266	0.889516	-6.36953
AC079779.3	0.145195	1.70867	0.815875	0.420623	0.79343	-6.16823
THUMPD3-AS1	0.144698	8.6078	0.455606	0.65176	0.899774	-6.39604
AC139493.2	0.144586	1.72543	1.00387	0.322996	0.745859	-6.00023
AC019080.6	0.144383	2.24015	0.393028	0.696913	0.916423	-6.42266
AC007823.1	0.143922	1.70945	1.11708	0.272304	0.713365	-5.88338
AC017116.2	0.143754	9.15611	1.06237	0.296047	0.727789	-5.9413
AC004951.4	0.143754	9.15611	1.06237	0.296047	0.727789	-5.9413
POLR2J4	0.143754	9.15611	1.06237	0.296047	0.727789	-5.9413
MRPS30-DT	0.1418	2.74056	0.402532	0.689977	0.914026	-6.41887
AL158151.1	0.141043	10.4505	0.343565	0.733428	0.926565	-6.44095
LINC00663	0.140575	3.02835	0.456189	0.651345	0.899774	-6.39577
AL645568.1	0.140085	8.79539	0.436351	0.665522	0.907025	-6.40464
AC243829.2	0.139867	4.93483	0.533657	0.597279	0.886088	-6.35741
LINC01405	0.139765	3.71074	0.224926	0.823472	0.950228	-6.47487
AC073188.6	0.139126	2.48248	0.505734	0.61652	0.889516	-6.37192
AC006455.5	0.139126	2.48248	0.505734	0.61652	0.889516	-6.37192
AC243772.2	0.13848	3.35543	0.490101	0.627416	0.889889	-6.3797
AC004877.1	0.138228	4.55446	0.458883	0.64943	0.899157	-6.39454
AL513534.2	0.138154	7.18965	0.407778	0.68616	0.914026	-6.41674
LINC01233	0.137536	3.63382	0.463939	0.645842	0.897104	-6.3922
PTPRD-AS1	0.136528	3.65396	0.286904	0.776041	0.942104	-6.45891
AP004608.1	0.136205	2.78125	0.374356	0.710617	0.921306	-6.42985
SPATA3-AS1	0.136072	2.50062	0.509847	0.613669	0.889516	-6.36983
LINC01351	0.135652	2.15719	0.391955	0.697698	0.916423	-6.42308
CU633906.1	0.133806	2.34707	0.368246	0.715123	0.921306	-6.43213
CU633904.1	0.133806	2.34707	0.368246	0.715123	0.921306	-6.43213
CU633967.1	0.133806	2.34707	0.368246	0.715123	0.921306	-6.43213
FP236241.1	0.133806	2.34707	0.368246	0.715123	0.921306	-6.43213
CU634019.1	0.133806	2.34707	0.368246	0.715123	0.921306	-6.43213
LINC00269	0.133305	2.42413	0.620276	0.539482	0.860932	-6.30754
AL135910.1	0.131837	6.65086	0.417719	0.678951	0.912687	-6.41262
AC116407.1	0.131569	2.88113	0.455352	0.65194	0.899774	-6.39615
AC078993.1	0.131459	1.98524	0.53191	0.598474	0.88629	-6.35834
AC090114.2	0.130884	8.12637	0.532572	0.598021	0.886264	-6.35799
AC110995.1	0.130258	2.89237	0.330437	0.743231	0.929572	-6.4454
AC005606.1	0.130151	12.3515	0.849849	0.401743	0.79223	-6.14032
AC130324.3	0.130055	8.0228	0.507395	0.615368	0.889516	-6.37107
AL691482.3	0.130012	9.26995	0.27564	0.784603	0.943649	-6.4621
AC015819.3	0.129273	1.78682	0.608963	0.546862	0.861969	-6.31447
AC008079.1	0.128859	9.12113	0.57022	0.572523	0.874165	-6.33725
AC010300.1	0.128817	1.88841	0.622664	0.537932	0.859929	-6.30606
AC015912.3	0.128404	8.27066	0.42583	0.673092	0.912687	-6.40919
EAF1-AS1	0.128154	3.05158	0.374649	0.710401	0.921306	-6.42974
AC023310.4	0.127955	2.77563	0.313401	0.756016	0.934828	-6.45091
SNHG17	0.127789	10.244	0.624178	0.53695	0.859668	-6.30512
AC005034.6	0.127337	8.70829	0.793656	0.433261	0.802992	-6.1859
LINC01339	0.126741	3.09288	0.320336	0.750803	0.93438	-6.4487
AC008124.1	0.125722	8.31978	0.365354	0.717259	0.921654	-6.4332
AC016825.1	0.12565	1.89213	0.872916	0.389233	0.786895	-6.12074
C9orf163	0.125379	7.77192	0.528098	0.601086	0.88629	-6.36036
AC012146.1	0.124977	2.18315	0.501647	0.619361	0.889516	-6.37398
DLX6-AS1	0.124939	1.86878	0.705805	0.485433	0.826622	-6.25115
AL354740.1	0.124201	4.22029	0.333253	0.741124	0.929508	-6.44446
ZNF667-AS1	0.123809	6.11049	0.208466	0.83619	0.952354	-6.47846
LINC00656	0.123156	1.66109	0.89854	0.37563	0.773699	-6.09842
SREBF2-AS1	0.121977	7.99426	0.441039	0.66216	0.905297	-6.40258
AC020916.1	0.121315	10.9009	0.249083	0.804893	0.947317	-6.46911
AC093283.1	0.121285	2.23893	0.463885	0.64588	0.897104	-6.39222
AL161935.3	0.120019	2.74078	0.458384	0.649784	0.899172	-6.39477
ATP2B2-IT2	0.119923	5.09231	0.350053	0.7286	0.926565	-6.43869
AL139317.3	0.119257	2.73158	0.503416	0.618131	0.889516	-6.37309
AC008915.2	0.119237	5.49793	0.483296	0.632187	0.891192	-6.38302
U73166.1	0.118509	8.82655	0.462133	0.647123	0.897866	-6.39304
AC110619.1	0.118441	8.07488	0.40351	0.689265	0.914026	-6.41847
AL133467.3	0.118223	6.65539	0.403398	0.689347	0.914026	-6.41852
AL024508.1	0.118189	1.79084	0.914144	0.3675	0.768516	-6.08452
AC100771.2	0.117009	3.45134	0.424048	0.674377	0.912687	-6.40995
LINC02663	0.116542	2.57341	0.402192	0.690225	0.914026	-6.41901
MIR99AHG	0.116304	7.68796	0.211602	0.833764	0.951378	-6.4778
AL713998.1	0.115718	6.98928	0.298232	0.76746	0.938594	-6.45558
GNAS-AS1	0.115452	2.33475	0.320399	0.750755	0.93438	-6.44868
AL157392.3	0.115431	6.94235	0.501119	0.619728	0.889516	-6.37424
AC004918.1	0.114982	10.0826	0.47858	0.635502	0.892143	-6.38529
Z95115.1	0.113891	4.50919	0.239936	0.811915	0.949969	-6.47136
LINC00923	0.113534	1.92277	0.58484	0.56277	0.870977	-6.32883
CYP1B1-AS1	0.113385	2.00918	0.538633	0.593879	0.884598	-6.35474
INTS6-AS1	0.112724	2.13801	0.457759	0.650228	0.899311	-6.39505
LINC01192	0.11267	1.56115	0.675828	0.504021	0.842254	-6.27172
AP003721.4	0.112633	2.3696	0.392954	0.696968	0.916423	-6.42269
AC092910.3	0.111683	3.53863	0.326749	0.745992	0.931688	-6.44662
ZNF295-AS1	0.111459	2.10843	0.577114	0.567914	0.872402	-6.3333
DRAIC	0.111329	2.30116	0.494647	0.624239	0.889639	-6.37746
AC022007.1	0.111327	2.44679	0.515732	0.609598	0.888728	-6.36681
LINC01521	0.110953	3.33161	0.332164	0.741938	0.929572	-6.44483
HECW2-AS1	0.109749	2.30943	0.529044	0.600437	0.88629	-6.35986
C6orf99	0.109237	4.04609	0.265744	0.792147	0.943898	-6.46479
JMJD1C-AS1	0.108215	6.62389	0.415567	0.680509	0.912687	-6.41352
AL139243.1	0.108064	3.39978	0.213931	0.831963	0.951334	-6.4773
HOXB-AS1	0.105758	8.03974	0.196732	0.845285	0.954048	-6.48086
ERICH6-AS1	0.105393	5.62595	0.422999	0.675135	0.912687	-6.4104
LINC00893	0.104908	7.45863	0.510832	0.612986	0.889516	-6.36932
AC100839.1	0.104825	2.32752	0.324642	0.747572	0.932325	-6.44731
AC005358.1	0.104709	1.78939	0.525032	0.603191	0.887098	-6.36197
MYRF-AS1	0.103753	2.63522	0.250768	0.803602	0.946333	-6.46869
TUG1	0.103637	11.3219	0.483228	0.632234	0.891192	-6.38305
AC008429.1	0.103322	2.17602	0.493667	0.624924	0.889639	-6.37795
AL671762.1	0.103041	13.3589	0.613507	0.543892	0.861969	-6.3117
SNHG32	0.103041	13.3589	0.613507	0.543892	0.861969	-6.3117
AL157871.1	0.102978	12.7601	0.413794	0.681794	0.912687	-6.41426
AL359541.1	0.102968	2.35727	0.427187	0.672113	0.912646	-6.40861
LINC00598	0.102815	1.95425	0.569806	0.572801	0.874165	-6.33749
AP002957.1	0.102599	1.75326	0.662355	0.512502	0.846291	-6.28068
TTTY20	0.102544	1.4878	0.720761	0.476306	0.826267	-6.24056
C3orf35	0.101962	5.18351	0.303559	0.763435	0.937521	-6.45397
AC006538.1	0.101219	2.17022	0.491936	0.626133	0.889639	-6.3788
AC016595.1	0.10101	2.75688	0.414518	0.68127	0.912687	-6.41396
AC012313.1	0.100266	2.7018	0.295121	0.769814	0.938594	-6.45651
LINC02241	0.0999731	2.26858	0.59914	0.553311	0.864012	-6.32038
AL606807.1	0.0995774	1.85159	0.646828	0.522371	0.850359	-6.29079
AC009831.1	0.0990534	1.97274	0.480411	0.634213	0.892143	-6.38441
ST3GAL6-AS1	0.0974639	2.21962	0.347514	0.730488	0.926565	-6.43958
AC008771.1	0.0974366	7.94244	0.532491	0.598076	0.886264	-6.35803
AC026785.2	0.0972553	9.05108	0.294371	0.770381	0.938594	-6.45673
LBX1-AS1	0.0963703	2.04662	0.426735	0.672439	0.912646	-6.4088
GABRG3-AS1	0.0954286	1.94702	0.638702	0.527577	0.853395	-6.29599
LINC01885	0.0951879	1.71541	0.624663	0.536635	0.859668	-6.30482
AL354892.2	0.095097	2.81921	0.318768	0.75198	0.93438	-6.44921
LINC02168	0.09509	1.92913	0.552321	0.584578	0.877894	-6.34728
WDFY3-AS2	0.0945828	6.38005	0.261574	0.795332	0.943898	-6.4659
AC008074.2	0.0945687	2.15714	0.453232	0.65345	0.899796	-6.39712
CASC9	0.0939445	1.83711	0.673129	0.505713	0.843152	-6.27353
LINC01191	0.0926907	3.00997	0.303756	0.763287	0.937521	-6.45391
AC106820.2	0.0919239	2.27736	0.305987	0.761603	0.937521	-6.45322
AC019171.1	0.090314	2.93771	0.260691	0.796006	0.943898	-6.46613
LINC00320	0.0903103	1.9348	0.51143	0.612572	0.889516	-6.36902
LINC00261	0.0896746	8.62481	0.0831092	0.934284	0.97977	-6.49688
TRAM2-AS1	0.089598	6.63471	0.430896	0.669442	0.909523	-6.40701
RPP38-DT	0.0895569	2.25948	0.423551	0.674736	0.912687	-6.41016
LINC00894	0.0895469	2.92199	0.36743	0.715725	0.921628	-6.43243
AL358216.1	0.0895329	1.74455	0.567894	0.574083	0.874165	-6.33857
AC243830.2	0.0880877	3.04232	0.208003	0.836549	0.952354	-6.47856
GPR176-DT	0.0876235	1.89625	0.432654	0.668178	0.909093	-6.40625
AC025287.1	0.0875755	4.40637	0.360349	0.720962	0.923368	-6.43502
AC034236.2	0.0875393	7.02859	0.500198	0.620369	0.889516	-6.3747
AC131902.1	0.0861082	2.25337	0.282332	0.779513	0.942104	-6.46022
AL354733.1	0.0859545	1.63584	0.643583	0.524446	0.850359	-6.29287
LINC01465	0.0858192	2.06007	0.420943	0.67662	0.912687	-6.41127
AL139022.1	0.0857705	7.72124	0.464441	0.645486	0.897104	-6.39197
AL445209.1	0.0850104	2.28495	0.424934	0.673738	0.912687	-6.40957
AC007557.4	0.0846108	4.45856	0.195795	0.846013	0.954381	-6.48104
AC110597.3	0.0842842	3.18305	0.237005	0.814168	0.950143	-6.47206
LINC02844	0.084259	3.9352	0.263153	0.794125	0.943898	-6.46548
MIR124-2HG	0.0840685	1.7222	0.544237	0.590063	0.881889	-6.35171
LINC02733	0.0840074	2.03168	0.466806	0.643812	0.897081	-6.39086
C11orf40	0.0828894	2.49721	0.389242	0.699684	0.91816	-6.42415
AC090023.2	0.0827903	1.70513	0.552014	0.584786	0.877894	-6.34745
AC092718.1	0.0827145	1.95329	0.476742	0.636796	0.892143	-6.38617
LINC02573	0.0819496	2.1698	0.317004	0.753306	0.93438	-6.44977
AC138035.1	0.0819379	8.16837	0.385814	0.702196	0.92007	-6.42548
ACTA2-AS1	0.0817412	2.46772	0.214543	0.831489	0.951209	-6.47717
B3GALT5-AS1	0.0811953	6.11293	0.124885	0.901398	0.969856	-6.4925
ZNF710-AS1	0.0811602	6.93392	0.204204	0.839491	0.952857	-6.47935
AC023509.1	0.0811165	7.31336	0.538348	0.594074	0.884598	-6.35489
AC009119.1	0.0810151	2.75147	0.366079	0.716723	0.921654	-6.43293
AC096667.1	0.0801609	2.00053	0.383451	0.703929	0.920197	-6.42639
AP003307.1	0.079834	9.43722	0.355127	0.724832	0.926349	-6.4369
PRDM16-DT	0.0795747	8.10538	0.150582	0.881254	0.966646	-6.48893
AC108676.1	0.0794353	1.79197	0.405177	0.688052	0.914026	-6.4178
OTUD6B-AS1	0.079434	9.03953	0.346312	0.731382	0.926565	-6.44
JARID2-AS1	0.0783199	5.73546	0.266762	0.791369	0.943898	-6.46452
AC124862.1	0.0781937	4.90786	0.281621	0.780053	0.942104	-6.46042
LINC00574	0.0771574	5.83349	0.263883	0.793567	0.943898	-6.46529
AL359878.2	0.0765557	2.09613	0.37559	0.709708	0.921306	-6.42939
AP001020.2	0.0764647	2.5478	0.251409	0.80311	0.946333	-6.46852
AP001020.1	0.0764647	2.5478	0.251409	0.80311	0.946333	-6.46852
AC055717.1	0.0761068	2.41041	0.240583	0.811418	0.949864	-6.4712
AC106801.1	0.0759797	2.49069	0.294953	0.769941	0.938594	-6.45656
AC244517.11	0.075729	4.12017	0.221541	0.826084	0.950228	-6.47563
ERVK13-1	0.0756192	2.56091	0.336806	0.738469	0.929291	-6.44326
CHL1-AS1	0.0755727	3.93245	0.199625	0.843041	0.95326	-6.48028
AC245060.7	0.0752254	3.79746	0.315355	0.754546	0.93438	-6.4503
AC093157.1	0.0750228	7.18351	0.347679	0.730365	0.926565	-6.43953
AC125616.1	0.0741991	2.24413	0.34875	0.729569	0.926565	-6.43915
AC010638.1	0.0737535	2.1947	0.310921	0.757883	0.934926	-6.45169
LINC01963	0.0735075	6.8169	0.221226	0.826327	0.950228	-6.4757
BCRP3	0.0721308	9.77428	0.132874	0.895128	0.969856	-6.49146
AP000462.2	0.0714292	2.40593	0.333526	0.74092	0.929508	-6.44437
ZNF213-AS1	0.0701069	7.87812	0.418811	0.678161	0.912687	-6.41216
LINC01006	0.0700407	4.41944	0.15227	0.879933	0.966448	-6.48868
AL669830.1	0.0698825	12.2269	0.405335	0.687937	0.914026	-6.41773
SLC26A4-AS1	0.0696117	2.06098	0.365412	0.717216	0.921654	-6.43318
AL391056.2	0.0687626	8.18594	0.24636	0.806982	0.947342	-6.46979
LINC00963	0.0687626	8.18594	0.24636	0.806982	0.947342	-6.46979
SCAMP1-AS1	0.0685187	2.00433	0.400638	0.691358	0.914026	-6.41963
ZFHX4-AS1	0.0684617	1.99988	0.449567	0.656063	0.900235	-6.39878
LINC02026	0.0682838	1.7645	0.459398	0.649064	0.899127	-6.3943
C17orf77	0.0676643	2.10793	0.28774	0.775407	0.942104	-6.45867
AL133499.1	0.0673831	1.72713	0.379605	0.706754	0.921306	-6.42787
BMS1P4-AGAP5	0.0670939	8.40639	0.246221	0.807089	0.947342	-6.46982
LINC00839	0.06666	2.41662	0.224166	0.824057	0.950228	-6.47504
AC105094.2	0.0664173	2.16274	0.224713	0.823636	0.950228	-6.47492
RNF213-AS1	0.0657743	3.31993	0.17987	0.858392	0.959315	-6.48406
AC093849.1	0.0644095	2.21968	0.34371	0.73332	0.926565	-6.4409
AC083843.3	0.0641042	2.14182	0.283787	0.778407	0.942104	-6.45981
AC025154.1	0.0637918	2.12624	0.194854	0.846743	0.954458	-6.48123
AC005062.1	0.0636005	7.41194	0.340223	0.735919	0.927528	-6.4421
C11orf72	0.0635851	3.18617	0.167861	0.867752	0.963187	-6.48616
MIRLET7BHG	0.0622296	9.09321	0.162663	0.87181	0.964411	-6.48703
AC008764.8	0.062026	9.4914	0.345632	0.731889	0.926565	-6.44024
AF111167.2	0.0613564	7.83386	0.126886	0.899827	0.969856	-6.49225
AL031666.2	0.0605487	2.03986	0.383282	0.704053	0.920197	-6.42646
AC093510.1	0.0601638	2.21349	0.259021	0.797283	0.943898	-6.46657
AC098588.3	0.0600253	1.99557	0.344831	0.732485	0.926565	-6.44052
AL138756.1	0.0598162	3.7048	0.131108	0.896513	0.969856	-6.4917
AC004870.3	0.0595334	1.63784	0.416837	0.67959	0.912687	-6.41299
AL162431.1	0.0594547	5.0675	0.151747	0.880342	0.966491	-6.48876
LINC02320	0.0592369	1.84482	0.31503	0.75479	0.93438	-6.4504
AF287957.1	0.0590112	2.12132	0.32085	0.750416	0.93438	-6.44854
LINC02018	0.0574028	6.97663	0.286003	0.776725	0.942104	-6.45917
PSMG3-AS1	0.0571698	8.06591	0.135925	0.892735	0.969856	-6.49105
UMODL1-AS1	0.0570996	1.78401	0.28766	0.775468	0.942104	-6.45869
AF254983.1	0.0570715	1.98476	0.27449	0.785478	0.943649	-6.46242
AL512791.1	0.0561916	2.1284	0.273945	0.785893	0.943649	-6.46257
SLC39A12-AS1	0.0558425	2.45556	0.143588	0.886729	0.967841	-6.48997
LINC00865	0.0556188	1.97588	0.295605	0.769448	0.938594	-6.45636
AC144521.1	0.0555329	1.99158	0.225005	0.823411	0.950228	-6.47485
AL139220.2	0.0555069	7.22471	0.177057	0.860583	0.959863	-6.48456
AL158066.1	0.0553608	2.10578	0.21599	0.830371	0.951021	-6.47686
AC022306.2	0.0544428	1.74444	0.372879	0.711705	0.921306	-6.43041
AL121658.1	0.0540035	2.81034	0.192021	0.848943	0.956112	-6.48178
AC104162.2	0.0537204	2.71403	0.139919	0.889604	0.969734	-6.49049
AC022486.1	0.0533402	2.2234	0.22306	0.824911	0.950228	-6.47529
AC046134.2	0.0524052	1.88209	0.261127	0.795673	0.943898	-6.46602
LINC01128	0.0520709	4.66815	0.101218	0.920011	0.975758	-6.4952
MCF2L-AS1	0.0515704	7.4897	0.180023	0.858274	0.959315	-6.48403
AC125494.1	0.0514466	2.27148	0.250646	0.803695	0.946333	-6.46872
AP001020.3	0.0514378	1.98347	0.283911	0.778313	0.942104	-6.45977
AC093766.1	0.0503325	1.6364	0.239419	0.812312	0.949969	-6.47148
LCMT1-AS2	0.0502338	3.11866	0.198208	0.84414	0.95326	-6.48057
AC009690.2	0.0502194	2.48102	0.201909	0.84127	0.953132	-6.47982
AL020996.1	0.0495473	1.81349	0.3514	0.727599	0.926565	-6.43822
AC079062.1	0.0492268	1.85513	0.201664	0.84146	0.953132	-6.47987
AC061975.6	0.0491846	2.70415	0.14357	0.886743	0.967841	-6.48997
AC183088.3	0.049021	2.47577	0.246775	0.806664	0.947342	-6.46969
LINC01931	0.0490061	2.03557	0.294443	0.770327	0.938594	-6.45671
LINC01111	0.0485753	1.63456	0.336006	0.739067	0.929291	-6.44354
LINC02361	0.0484603	5.69863	0.0739291	0.941528	0.981322	-6.49761
AC104109.2	0.0481328	2.19887	0.195411	0.846311	0.954381	-6.48112
AC121247.1	0.0481039	3.44007	0.137181	0.89175	0.969856	-6.49088
AC242426.2	0.0480088	9.98716	0.17196	0.864555	0.962499	-6.48546
AP000356.2	0.0479654	2.12734	0.166662	0.868688	0.963305	-6.48636
AF127577.4	0.0476652	2.12764	0.236963	0.814201	0.950143	-6.47207
AC010247.1	0.0474437	1.94733	0.263568	0.793808	0.943898	-6.46537
AC092301.1	0.0472846	2.09662	0.133155	0.894907	0.969856	-6.49143
CKMT2-AS1	0.0470513	3.42071	0.118126	0.906709	0.972563	-6.49333
SLC25A5-AS1	0.046936	4.89641	0.0831389	0.934261	0.97977	-6.49688
AL121832.2	0.0464671	11.3038	0.188953	0.851327	0.956586	-6.48237
AC090617.10	0.0455826	9.72553	0.127767	0.899135	0.969856	-6.49213
LINC01123	0.0455237	10.4865	0.0984098	0.922223	0.975758	-6.49548
LINC01106	0.0455237	10.4865	0.0984098	0.922223	0.975758	-6.49548
AP005121.2	0.0449235	2.05891	0.188338	0.851805	0.956586	-6.48249
AC073896.2	0.0447775	9.12119	0.183486	0.855578	0.958629	-6.4834
LINC01974	0.0439484	4.20886	0.114178	0.909812	0.973894	-6.49379
MIATNB	0.0435273	2.18219	0.259217	0.797134	0.943898	-6.46652
UBE2E2-AS1	0.0431722	2.19196	0.256272	0.799386	0.943898	-6.46728
FAM41C	0.0423711	2.3337	0.176411	0.861086	0.959863	-6.48468
MIR133A1HG	0.0421768	1.89403	0.219396	0.82774	0.950247	-6.47611
DIAPH2-AS1	0.0420567	2.23037	0.15586	0.877125	0.965848	-6.48812
LINC00840	0.0419832	1.59066	0.283152	0.77889	0.942104	-6.45999
AC010624.2	0.0417955	7.30155	0.0546638	0.956747	0.986357	-6.49886
AC099568.2	0.0415941	6.6306	0.143555	0.886755	0.967841	-6.48998
LINC02432	0.0407216	2.63483	0.0893944	0.929327	0.979541	-6.49633
AQP4-AS1	0.0405016	2.01572	0.276533	0.783923	0.943451	-6.46185
AL359853.2	0.0402121	1.94879	0.211812	0.833601	0.951378	-6.47776
LINC00661	0.0399045	1.91584	0.165835	0.869333	0.963305	-6.4865
LERFS	0.0398941	6.32226	0.119531	0.905604	0.971778	-6.49316
AC011483.2	0.0393492	2.05549	0.1619	0.872406	0.964411	-6.48715
AL512353.1	0.0390362	4.19002	0.147005	0.884053	0.967841	-6.48947
AL109615.2	0.0388638	1.9343	0.169097	0.866788	0.963148	-6.48595
AP001528.1	0.0381862	4.26164	0.0799987	0.936738	0.979776	-6.49714
AC016629.2	0.0378468	8.86926	0.15047	0.881342	0.966646	-6.48895
LINC01176	0.0372617	7.17137	0.164552	0.870335	0.964007	-6.48672
AL359881.3	0.0368496	1.91452	0.177755	0.860039	0.959863	-6.48444
EIF1B-AS1	0.0367449	5.59604	0.139447	0.889974	0.969734	-6.49056
THAP9-AS1	0.0366659	2.14208	0.190611	0.850038	0.956522	-6.48205
HDAC2-AS2	0.0364217	1.91134	0.185607	0.853928	0.95719	-6.483
AC132216.1	0.0362998	2.39911	0.125055	0.901265	0.969856	-6.49248
TMEM99	0.0362876	9.71088	0.182056	0.856691	0.959315	-6.48366
AC119674.1	0.0360094	1.9306	0.224859	0.823524	0.950228	-6.47489
AC009271.2	0.0351122	2.03322	0.1582	0.875297	0.965332	-6.48775
AC006305.1	0.0351122	2.03322	0.1582	0.875297	0.965332	-6.48775
AC073508.3	0.0351119	6.9261	0.153699	0.878815	0.965848	-6.48846
AC027117.1	0.0350041	2.02223	0.114816	0.909311	0.973894	-6.49372
LINC02832	0.0349542	1.87844	0.224695	0.82365	0.950228	-6.47493
SOX2-OT	0.0344044	2.80517	0.122044	0.90363	0.97108	-6.49285
AL451123.1	0.0343055	1.9817	0.130039	0.897352	0.969856	-6.49184
AC022075.1	0.0342144	1.84103	0.193243	0.847994	0.955455	-6.48154
PCOTH	0.0340684	4.62385	0.0478917	0.962101	0.988677	-6.49921
AC011008.1	0.0340421	4.61083	0.0912077	0.927898	0.978429	-6.49617
AC114781.2	0.0335416	2.17722	0.159767	0.874072	0.965332	-6.4875
AC015712.6	0.0333854	2.70782	0.0766511	0.93938	0.981322	-6.4974
AF131216.4	0.0331597	6.36547	0.12888	0.898262	0.969856	-6.49199
AC007359.1	0.0326119	1.69505	0.220168	0.827144	0.950228	-6.47594
AC008175.1	0.0326119	1.69505	0.220168	0.827144	0.950228	-6.47594
LINC02156	0.0323596	1.71257	0.18148	0.857139	0.959315	-6.48376
LINC02712	0.0319671	1.73459	0.124172	0.901958	0.969856	-6.49259
AC091152.2	0.0319117	1.55093	0.20078	0.842145	0.95326	-6.48005
AC114498.1	0.0314055	2.82869	0.124324	0.901839	0.969856	-6.49257
PCAT4	0.0300886	2.15752	0.0740087	0.941466	0.981322	-6.4976
AL049870.3	0.029297	2.25702	0.109236	0.9137	0.975758	-6.49435
AC103831.1	0.0291887	1.67345	0.1686	0.867176	0.963148	-6.48604
AC012087.2	0.0288578	1.89283	0.169809	0.866233	0.963148	-6.48583
THRB-AS1	0.0288578	1.89283	0.169809	0.866233	0.963148	-6.48583
LINC01186	0.0284323	1.61026	0.198102	0.844222	0.95326	-6.48059
NIFK-AS1	0.0283241	8.58199	0.154669	0.878057	0.965848	-6.4883
MACROD2-IT1	0.0282488	1.71404	0.176622	0.860922	0.959863	-6.48464
LINC00641	0.0277351	2.31793	0.128531	0.898536	0.969856	-6.49204
MEG8	0.0270955	2.02117	0.112052	0.911484	0.974886	-6.49403
ACTN1-AS1	0.026949	6.22557	0.112843	0.910863	0.974619	-6.49394
LINC01517	0.0265242	2.05906	0.0987436	0.92196	0.975758	-6.49545
LINC00667	0.0263891	7.52512	0.129609	0.89769	0.969856	-6.49189
AC004949.1	0.0252664	1.86566	0.124921	0.90137	0.969856	-6.4925
MAGI2-AS3	0.0239994	8.35918	0.0754738	0.940309	0.981322	-6.49749
MIR4307HG	0.0238051	1.66282	0.154732	0.878007	0.965848	-6.4883
AC009123.1	0.0237773	4.66041	0.0855068	0.932393	0.97977	-6.49668
SEC24B-AS1	0.0232251	5.18603	0.0571622	0.954773	0.986235	-6.49872
AC027097.2	0.0230711	1.9567	0.12486	0.901418	0.969856	-6.4925
AL355102.3	0.0225835	1.67199	0.144715	0.885847	0.967841	-6.48981
LINC02667	0.0220572	3.31172	0.107744	0.914874	0.975758	-6.49451
KIF9-AS1	0.0220244	5.8279	0.0697943	0.944793	0.982511	-6.49791
CASC23	0.0219978	2.00864	0.0836572	0.933852	0.97977	-6.49683
CEP83-DT	0.0218221	3.03238	0.0790613	0.937478	0.979835	-6.49721
MIR663AHG	0.0216441	2.66992	0.0419218	0.966822	0.990311	-6.49948
AL121904.2	0.0216441	2.66992	0.0419218	0.966822	0.990311	-6.49948
AC103706.1	0.0211218	7.95182	0.0703528	0.944352	0.982511	-6.49787
EPHA5-AS1	0.0209478	2.35582	0.0801177	0.936644	0.979776	-6.49713
GLYCTK-AS1	0.0208429	9.81293	0.0874529	0.930858	0.97977	-6.49651
Z69733.1	0.0202968	5.70526	0.107075	0.9154	0.975758	-6.49458
Z95624.1	0.0202968	5.70526	0.107075	0.9154	0.975758	-6.49458
AC002550.1	0.019929	7.8566	0.0944165	0.925369	0.977837	-6.49587
AC018943.1	0.0197317	1.88827	0.10156	0.919742	0.975758	-6.49516
AL035681.1	0.0195819	4.57242	0.0851881	0.932644	0.97977	-6.4967
AL138762.1	0.0194923	7.64284	0.0576435	0.954392	0.986235	-6.49869
AC106707.1	0.0193607	2.0271	0.119792	0.905399	0.971778	-6.49313
PCBP1-AS1	0.019325	7.8143	0.056819	0.955044	0.986235	-6.49874
AC124248.2	0.0193014	5.77086	0.0728739	0.942362	0.981799	-6.49769
FAM53B-AS1	0.0185804	1.88092	0.0987647	0.921943	0.975758	-6.49545
ZNF252P-AS1	0.018441	2.6322	0.0560211	0.955674	0.986235	-6.49878
LINC01497	0.018433	1.90701	0.0994147	0.921431	0.975758	-6.49538
SRGAP3-AS4	0.0183908	3.3433	0.0483897	0.961707	0.988677	-6.49918
AC010524.1	0.0182466	2.14467	0.104541	0.917395	0.975758	-6.49485
AP000777.3	0.0180485	10.4394	0.0696274	0.944925	0.982511	-6.49792
AC090607.4	0.0178483	10.1603	0.0458161	0.963742	0.98876	-6.4993
AC130456.5	0.0177255	2.41284	0.068087	0.946141	0.982994	-6.49803
USP27X-AS1	0.0175172	5.35871	0.0344438	0.972738	0.992094	-6.49977
AC090015.1	0.017111	2.18548	0.0646808	0.948832	0.985398	-6.49825
LINC02363	0.016409	4.98025	0.0499921	0.96044	0.988677	-6.4991
LINC00342	0.0153925	10.8448	0.0444192	0.964847	0.989063	-6.49937
AL365440.2	0.0153913	1.7697	0.114962	0.909196	0.973894	-6.4937
LINC02487	0.0148115	2.12214	0.0484093	0.961692	0.988677	-6.49918
SERPINB9P1	0.0147867	2.56662	0.0612734	0.951524	0.985453	-6.49847
RAP2C-AS1	0.0146258	4.35751	0.0369977	0.970717	0.991709	-6.49967
AC027277.1	0.0142658	5.80055	0.033409	0.973557	0.992542	-6.4998
HAND2-AS1	0.0137623	1.83836	0.0819899	0.935167	0.97977	-6.49697
ARHGEF26-AS1	0.0133253	7.15667	0.0208399	0.983503	0.995781	-6.50014
TTTY3	0.0130223	1.98792	0.0985764	0.922091	0.975758	-6.49546
TTTY3B	0.0130223	1.98792	0.0985764	0.922091	0.975758	-6.49546
LINC01224	0.0126246	2.39237	0.0588891	0.953408	0.986053	-6.49861
MPRIP-AS1	0.0120214	8.97075	0.0623047	0.950709	0.985453	-6.49841
AC069281.2	0.0119269	17.1115	0.14488	0.885717	0.967841	-6.48978
AC138150.2	0.0112105	11.0936	0.0599638	0.952559	0.985744	-6.49855
DLEU2	0.0102305	3.0422	0.0286296	0.977338	0.993944	-6.49995
AL109741.1	0.0095262	6.92422	0.019703	0.984403	0.995832	-6.50017
AC092336.1	0.0093375	2.61779	0.0273461	0.978354	0.993944	-6.49999
LINC02212	0.0093375	2.61779	0.0273461	0.978354	0.993944	-6.49999
AC091045.1	0.00919145	6.08878	0.0356823	0.971758	0.991709	-6.49972
AC009234.1	0.00866737	1.8646	0.0544398	0.956924	0.986357	-6.49887
AC005329.2	0.00713746	10.6679	0.0362697	0.971293	0.991709	-6.4997
AC010642.2	0.00697743	7.78746	0.0454042	0.964068	0.98876	-6.49932
AP000459.2	0.00655244	1.64217	0.0514749	0.959268	0.988358	-6.49903
AC011939.3	0.00625142	7.67027	0.0354075	0.971975	0.991709	-6.49973
CASC19	0.00624335	2.04501	0.0167022	0.986778	0.996977	-6.50022
AC079341.1	0.00618888	2.05308	0.0380555	0.969881	0.991709	-6.49963
AC012366.1	0.00615804	6.91914	0.0206893	0.983622	0.995781	-6.50015
AP001318.1	0.00476716	4.39827	0.0180075	0.985745	0.996459	-6.5002
MRGPRG-AS1	0.00469778	2.06315	0.0275165	0.978219	0.993944	-6.49998
AC099508.1	0.00447614	7.5537	0.0129721	0.989731	0.999176	-6.50028
SLIT1-AS1	0.00431017	1.90627	0.0214556	0.983016	0.995781	-6.50013
VPS13B-DT	0.00418953	8.40504	0.0163454	0.987061	0.996977	-6.50023
LINC01717	0.00386197	2.09453	0.0179567	0.985785	0.996459	-6.5002
RNASEH1-AS1	0.00352994	5.09018	0.0117549	0.990694	0.999176	-6.50029
LINC02340	0.00263274	1.55486	0.0204418	0.983818	0.995781	-6.50015
AC109347.1	0.0024493	2.10644	0.0101075	0.991998	0.999622	-6.50031
AC012254.3	0.000859792	10.7904	0.00495365	0.996078	1	-6.50035
AC136489.1	0.000667783	1.33375	0.00527002	0.995828	1	-6.50035
LINC02411	0.000494527	1.55916	0.00341196	0.997299	1	-6.50036
MIR137HG	0.000365507	2.79765	0.000937202	0.999258	1	-6.50036
KCNK15-AS1	0.000215161	5.58407	0.000375827	0.999702	1	-6.50036
FP236383.4	-1.06581e-14	17.0399	-1.40411e-13	1	1	-6.50036
FP236383.5	-1.06581e-14	17.0399	-1.40411e-13	1	1	-6.50036
FP671120.7	-1.06581e-14	17.0399	-1.40411e-13	1	1	-6.50036
FP671120.6	-1.06581e-14	17.0399	-1.40411e-13	1	1	-6.50036
AC098825.1	-7.9326e-05	1.852	-0.000450628	0.999643	1	-6.50036
GAS8-AS1	-0.000512716	10.0969	-0.00133956	0.99894	1	-6.50036
AL139099.1	-0.000638951	8.8513	-0.00305328	0.997583	1	-6.50036
DSCR4	-0.000986087	1.76752	-0.00618963	0.9951	1	-6.50034
AC020928.2	-0.00139737	2.5261	-0.00415959	0.996707	1	-6.50035
AC020928.1	-0.00139737	2.5261	-0.00415959	0.996707	1	-6.50035
LINC01094	-0.0018728	1.77893	-0.00892622	0.992934	0.999622	-6.50032
AL162586.1	-0.00191691	5.71989	-0.00831674	0.993416	0.999622	-6.50033
AC004080.4	-0.00215159	8.37798	-0.0082064	0.993503	0.999622	-6.50033
AL358292.1	-0.00216359	1.73498	-0.0112683	0.99108	0.999176	-6.5003
AP001350.1	-0.00223414	2.04432	-0.0122608	0.990294	0.999176	-6.50029
HEIH	-0.0023666	12.5933	-0.0111805	0.991149	0.999176	-6.5003
SNHG10	-0.00247409	6.57919	-0.00924236	0.992683	0.999622	-6.50032
LINC02004	-0.0025461	9.39621	-0.00706128	0.99441	1	-6.50034
LARGE-AS1	-0.004578	2.20983	-0.0234299	0.981453	0.995545	-6.50009
AP003037.1	-0.00546824	3.18689	-0.020921	0.983439	0.995781	-6.50014
AL355001.2	-0.0066785	10.2191	-0.0257647	0.979606	0.994637	-6.50003
CD2BP2-DT	-0.0068097	5.823	-0.0275275	0.978211	0.993944	-6.49998
THRA1/BTR	-0.00692851	2.1438	-0.0312024	0.975303	0.992829	-6.49987
AC018648.1	-0.00748005	6.08433	-0.0248667	0.980316	0.994777	-6.50005
LINC00327	-0.00767529	1.7719	-0.0458232	0.963737	0.98876	-6.4993
AC026992.2	-0.00834759	2.99896	-0.0322738	0.974455	0.992683	-6.49984
AL359091.3	-0.00840457	7.45948	-0.0375788	0.970258	0.991709	-6.49965
EWSAT1	-0.00890396	1.88383	-0.0510273	0.959622	0.988358	-6.49905
AC008870.1	-0.00978457	1.61767	-0.0635426	0.949731	0.985453	-6.49833
AC114271.1	-0.00994812	8.53802	-0.0202481	0.983972	0.995781	-6.50016
AC092718.4	-0.0100284	2.31844	-0.031133	0.975357	0.992829	-6.49987
AL021368.4	-0.0104905	13.12	-0.0255218	0.979798	0.994637	-6.50003
AL022329.1	-0.0114527	1.97533	-0.062127	0.950849	0.985453	-6.49842
LINC00311	-0.0118468	3.0945	-0.032285	0.974446	0.992683	-6.49984
LINC01206	-0.0119614	1.7057	-0.0913048	0.927821	0.978429	-6.49616
AL080276.2	-0.0129406	6.63346	-0.0746633	0.940949	0.981322	-6.49755
BANCR	-0.0130982	3.53026	-0.0405295	0.967924	0.991051	-6.49954
LINC01011	-0.0133551	3.7835	-0.0354007	0.971981	0.991709	-6.49973
LINC00987	-0.0138666	12.0835	-0.0796077	0.937047	0.979776	-6.49717
FIRRE	-0.0143031	1.87884	-0.0862132	0.931836	0.97977	-6.49662
AC073072.1	-0.015229	1.73486	-0.082275	0.934942	0.97977	-6.49695
FBXL19-AS1	-0.0158164	1.74785	-0.0921369	0.927165	0.978429	-6.49608
AC012360.1	-0.0158273	1.64406	-0.105429	0.916696	0.975758	-6.49476
AC021092.1	-0.0162141	8.33823	-0.0822696	0.934946	0.97977	-6.49695
LINC01852	-0.0162388	3.08849	-0.0484276	0.961677	0.988677	-6.49918
AC025431.1	-0.0165056	1.92808	-0.115342	0.908897	0.973894	-6.49366
AC023824.5	-0.0165255	2.00249	-0.0805375	0.936313	0.979776	-6.49709
TIMM23B-AGAP6	-0.0166238	7.47326	-0.0464826	0.963215	0.98876	-6.49927
AGAP2-AS1	-0.0166833	6.85806	-0.0854374	0.932448	0.97977	-6.49668
LINC02732	-0.01699	1.71094	-0.108829	0.91402	0.975758	-6.49439
AC004158.1	-0.0171309	1.60069	-0.109447	0.913534	0.975758	-6.49432
AL157756.1	-0.0179381	2.12175	-0.0848718	0.932894	0.97977	-6.49673
AL162377.1	-0.0184807	1.94888	-0.0843387	0.933314	0.97977	-6.49678
AC112907.3	-0.0189344	3.72272	-0.0477645	0.962202	0.988677	-6.49921
AC106820.4	-0.0192591	3.25938	-0.045271	0.964174	0.98876	-6.49933
AC073073.2	-0.0197604	1.91007	-0.0884294	0.930088	0.97977	-6.49642
RAB30-DT	-0.0199349	8.45274	-0.0998136	0.921117	0.975758	-6.49534
NEAT1	-0.0204355	4.85257	-0.0397392	0.968549	0.991302	-6.49957
AL031673.1	-0.0219783	5.11037	-0.0391234	0.969036	0.991413	-6.49959
LINC02812	-0.0221276	1.87149	-0.142539	0.887551	0.967901	-6.49012
DIO3OS	-0.0228823	3.0907	-0.0811988	0.935791	0.979776	-6.49704
LINC01015	-0.0230226	2.09747	-0.121777	0.90384	0.97108	-6.49289
LINC00520	-0.0232137	1.68731	-0.127181	0.899596	0.969856	-6.49221
AC245407.2	-0.0232259	3.76842	-0.0560992	0.955613	0.986235	-6.49878
2022-12-01	-0.02354	2.20176	-0.105673	0.916503	0.975758	-6.49473
AP000757.1	-0.0241924	8.89798	-0.0614837	0.951358	0.985453	-6.49846
AC087392.3	-0.0242627	2.80165	-0.107424	0.915126	0.975758	-6.49455
THORLNC	-0.0244004	1.85281	-0.134849	0.893578	0.969856	-6.4912
MED14OS	-0.0244057	4.4703	-0.0618388	0.951077	0.985453	-6.49844
PAXIP1-AS1	-0.0247322	1.75105	-0.12762	0.899251	0.969856	-6.49215
AC011228.1	-0.0248029	1.93861	-0.201919	0.841262	0.953132	-6.47982
AC005005.3	-0.0252337	2.29515	-0.10941	0.913562	0.975758	-6.49433
AC016723.1	-0.0256871	1.72771	-0.146387	0.884537	0.967841	-6.48956
C21orf62-AS1	-0.0257828	6.19295	-0.0722253	0.942874	0.981941	-6.49773
CCDC39	-0.0260669	1.89669	-0.180033	0.858265	0.959315	-6.48403
BACH1-IT1	-0.02638	2.22491	-0.0982112	0.922379	0.975758	-6.4955
LY86-AS1	-0.0265906	1.71955	-0.157988	0.875462	0.965332	-6.48778
AC002456.1	-0.0267568	4.73357	-0.0586304	0.953612	0.986053	-6.49863
LINC01315	-0.0284057	8.51562	-0.0976276	0.922839	0.97585	-6.49556
AP001267.2	-0.0289322	2.25644	-0.131402	0.896283	0.969856	-6.49166
AATBC	-0.0292648	4.37149	-0.129077	0.898107	0.969856	-6.49196
DNAJC3-DT	-0.029451	5.34092	-0.0606551	0.952012	0.985568	-6.49851
MRVI1-AS1	-0.02981	2.62088	-0.0876231	0.930724	0.97977	-6.49649
AL357140.1	-0.0298857	11.8206	-0.150148	0.881593	0.966646	-6.489
LINC00852	-0.0300599	2.2316	-0.124832	0.90144	0.969856	-6.49251
CD27-AS1	-0.0311924	6.28942	-0.0554639	0.956115	0.9863	-6.49881
AC010331.1	-0.0319492	9.51397	-0.20154	0.841556	0.953132	-6.47989
ZNF674-AS1	-0.0325907	3.3477	-0.0741506	0.941354	0.981322	-6.49759
AC011503.1	-0.032784	2.3785	-0.155292	0.87757	0.965848	-6.48821
LINC01896	-0.0335111	1.82735	-0.220332	0.827017	0.950228	-6.4759
LINC01189	-0.0337859	2.7545	-0.0996769	0.921225	0.975758	-6.49535
AL590399.5	-0.0337859	2.7545	-0.0996769	0.921225	0.975758	-6.49535
BX088651.2	-0.0337859	2.7545	-0.0996769	0.921225	0.975758	-6.49535
AC097512.1	-0.034234	1.93395	-0.212366	0.833172	0.951378	-6.47764
ENO1-AS1	-0.0344824	7.04669	-0.0942928	0.925466	0.977837	-6.49588
AC025040.1	-0.0346214	1.7255	-0.198486	0.843925	0.95326	-6.48051
AL445231.1	-0.0350576	1.89675	-0.226676	0.822122	0.950228	-6.47447
LINC01588	-0.035606	1.84805	-0.215451	0.830787	0.951021	-6.47697
AC090517.5	-0.0358881	7.45817	-0.177292	0.8604	0.959863	-6.48452
RHPN1-AS1	-0.0359139	2.04876	-0.175603	0.861716	0.960156	-6.48482
TBX5-AS1	-0.0364577	1.68311	-0.233803	0.816632	0.950228	-6.47282
DUBR	-0.0365867	6.0589	-0.121205	0.904289	0.971163	-6.49296
AL049647.1	-0.0366216	1.74892	-0.252052	0.802618	0.946333	-6.46836
AP000223.1	-0.03673	4.02882	-0.0690248	0.945401	0.982615	-6.49796
LINC01366	-0.0375982	1.77417	-0.233774	0.816655	0.950228	-6.47283
AC107952.2	-0.0380847	4.91782	-0.0696292	0.944923	0.982511	-6.49792
AC005076.1	-0.0386557	6.43983	-0.091565	0.927616	0.978429	-6.49614
LINC00535	-0.0395024	4.8472	-0.0622116	0.950783	0.985453	-6.49841
AL049840.5	-0.0399149	11.9613	-0.26916	0.78954	0.943898	-6.46387
ALDH1L1-AS2	-0.0400249	2.01487	-0.16356	0.87111	0.964411	-6.48688
AC110011.1	-0.0409836	3.02394	-0.166147	0.86909	0.963305	-6.48645
STAG3L5P-PVRIG2P-PILRB	-0.0410335	12.5381	-0.131869	0.895916	0.969856	-6.4916
LINC00707	-0.0410518	2.01647	-0.16662	0.868721	0.963305	-6.48637
AC135279.4	-0.0411772	2.39701	-0.0985434	0.922117	0.975758	-6.49547
KIRREL3-AS3	-0.0412166	3.1422	-0.161722	0.872545	0.964411	-6.48718
TTTY9B	-0.0414986	1.82109	-0.157402	0.87592	0.965332	-6.48788
TTTY7	-0.0415401	1.73261	-0.271967	0.7874	0.943898	-6.46311
TTTY7B	-0.0415401	1.73261	-0.271967	0.7874	0.943898	-6.46311
AC003681.1	-0.0415591	10.559	-0.187877	0.852163	0.956586	-6.48257
TLR8-AS1	-0.0415893	1.87828	-0.205781	0.83827	0.952354	-6.47902
AC008060.4	-0.0416409	2.42879	-0.125698	0.90076	0.969856	-6.4924
AC027013.1	-0.0419768	1.99441	-0.238917	0.812699	0.949969	-6.47161
LINC02055	-0.0427888	1.88263	-0.269304	0.78943	0.943898	-6.46383
AC005911.1	-0.0429733	6.3142	-0.114418	0.909624	0.973894	-6.49376
AF117829.1	-0.043114	1.59713	-0.293486	0.771052	0.938765	-6.45699
AL031600.3	-0.0437832	8.3914	-0.25899	0.797307	0.943898	-6.46658
AC103810.2	-0.0438018	4.70723	-0.0739297	0.941528	0.981322	-6.49761
GPR1-AS	-0.0438433	1.67452	-0.325739	0.746749	0.931743	-6.44695
AL359693.1	-0.044048	1.7389	-0.278598	0.782351	0.942484	-6.46127
AC245008.1	-0.0441063	3.23512	-0.143661	0.886672	0.967841	-6.48996
GEMIN7-AS1	-0.0444215	8.00552	-0.187514	0.852445	0.956586	-6.48264
AC091132.4	-0.0446484	5.57988	-0.157347	0.875963	0.965332	-6.48788
AC010245.1	-0.0447767	8.40329	-0.162992	0.871553	0.964411	-6.48697
AC010624.1	-0.0455953	3.48142	-0.0934057	0.926165	0.97818	-6.49596
PLCE1-AS2	-0.04574	2.26143	-0.134121	0.89415	0.969856	-6.4913
AGBL1-AS1	-0.0468148	2.09829	-0.174036	0.862937	0.961107	-6.4851
AC040169.1	-0.0477121	9.52448	-0.215226	0.830961	0.951021	-6.47702
LINC01578	-0.0481571	9.85849	-0.207106	0.837244	0.952354	-6.47875
HOTAIR	-0.0490063	1.61187	-0.383809	0.703667	0.920197	-6.42626
AC004263.2	-0.0491849	6.24318	-0.133499	0.894637	0.969856	-6.49138
AL118506.1	-0.049435	8.17386	-0.178644	0.859347	0.959863	-6.48428
FO393415.1	-0.049802	2.20969	-0.232302	0.817787	0.950228	-6.47317
EIF3J-DT	-0.0501815	8.33756	-0.198334	0.844042	0.95326	-6.48054
LINC00599	-0.0507078	1.88427	-0.20689	0.837411	0.952354	-6.47879
AC007638.1	-0.051123	1.51848	-0.431769	0.668814	0.909142	-6.40664
AC092849.2	-0.0512043	12.1735	-0.312113	0.756986	0.934926	-6.45132
AL590822.1	-0.0512298	2.85531	-0.206052	0.83806	0.952354	-6.47897
AP003717.1	-0.051928	2.30474	-0.262955	0.794276	0.943898	-6.46553
AL109628.2	-0.0520147	2.00041	-0.278536	0.782398	0.942484	-6.46129
MIR210HG	-0.0523306	6.84575	-0.146164	0.884712	0.967841	-6.48959
ZBED5-AS1	-0.0524052	1.92507	-0.252465	0.802301	0.946333	-6.46826
LINC01623	-0.052578	11.686	-0.22937	0.820046	0.950228	-6.47386
RRN3P2	-0.0527267	4.91977	-0.132591	0.89535	0.969856	-6.4915
POT1-AS1	-0.0529867	2.00756	-0.282165	0.77964	0.942104	-6.46027
C15orf32	-0.0531098	2.67905	-0.127589	0.899275	0.969856	-6.49216
MIR4453HG	-0.054227	3.87275	-0.135637	0.89296	0.969856	-6.49109
GABPB1-IT1	-0.0545093	11.0851	-0.267999	0.790426	0.943898	-6.46419
AC009365.1	-0.0547194	1.64353	-0.351289	0.727682	0.926565	-6.43826
LINC01697	-0.0553245	1.87952	-0.276575	0.783891	0.943451	-6.46184
AC004797.1	-0.0556275	2.1926	-0.217794	0.828977	0.951021	-6.47646
LINC01304	-0.0557136	3.63563	-0.106277	0.916028	0.975758	-6.49467
TYMSOS	-0.0559067	3.21822	-0.130112	0.897295	0.969856	-6.49183
AL161665.1	-0.0564544	6.73481	-0.145347	0.885352	0.967841	-6.48971
AC009097.3	-0.056456	1.79806	-0.238463	0.813047	0.949969	-6.47172
AP000692.2	-0.0565984	5.56959	-0.135157	0.893337	0.969856	-6.49115
URB1-AS1	-0.0568459	8.34885	-0.222522	0.825326	0.950228	-6.47541
LINC02188	-0.0574024	4.616	-0.191502	0.849346	0.956155	-6.48188
CSPG4P1Y	-0.0574843	3.24315	-0.188101	0.851989	0.956586	-6.48253
CSPG4P2Y	-0.0574843	3.24315	-0.188101	0.851989	0.956586	-6.48253
NDUFB2-AS1	-0.0575337	8.45376	-0.233579	0.816804	0.950228	-6.47288
AC135050.1	-0.057663	7.89306	-0.246673	0.806742	0.947342	-6.46971
AC122129.1	-0.0586372	6.89166	-0.168378	0.867349	0.963148	-6.48607
LINC00926	-0.0586849	8.96566	-0.261896	0.795086	0.943898	-6.46581
AC008443.1	-0.0587183	8.91376	-0.217348	0.829322	0.951021	-6.47656
PRKAG2-AS1	-0.0597512	2.33696	-0.242307	0.810094	0.949164	-6.47078
AC023813.4	-0.0598333	2.24686	-0.259255	0.797104	0.943898	-6.46651
LINC02013	-0.0608635	2.22346	-0.211645	0.833731	0.951378	-6.47779
AC104078.1	-0.0614388	5.44895	-0.208895	0.835859	0.952354	-6.47837
AL021707.6	-0.061539	11.1239	-0.225703	0.822872	0.950228	-6.4747
AC110597.1	-0.0615976	1.71115	-0.421578	0.676161	0.912687	-6.411
LINC00886	-0.0618454	7.97494	-0.146746	0.884256	0.967841	-6.48951
AC079742.1	-0.0622847	11.2363	-0.398529	0.692895	0.914026	-6.42048
LINC01677	-0.06237	1.99608	-0.280292	0.781064	0.942178	-6.4608
SRP14-AS1	-0.0633445	5.44418	-0.142798	0.887348	0.967901	-6.49008
AC012615.1	-0.0634542	9.04084	-0.315666	0.754312	0.93438	-6.4502
LCAL1	-0.0634684	2.45452	-0.256258	0.799397	0.943898	-6.46728
AC016394.2	-0.0635546	6.06564	-0.205717	0.83832	0.952354	-6.47904
AC015922.3	-0.0636771	8.49182	-0.169524	0.866455	0.963148	-6.48588
C7orf69	-0.0650717	2.53265	-0.2228	0.825112	0.950228	-6.47535
NSMCE1-DT	-0.0650986	5.98359	-0.220408	0.826958	0.950228	-6.47589
MYCNUT	-0.0660808	1.62836	-0.335967	0.739096	0.929291	-6.44355
AC006994.2	-0.0661241	1.73529	-0.361242	0.7203	0.922986	-6.4347
AC016065.1	-0.0662273	7.05404	-0.244234	0.808614	0.947977	-6.47031
LINC00339	-0.0662568	7.52032	-0.220241	0.827087	0.950228	-6.47592
CDC42-AS1	-0.0662568	7.52032	-0.220241	0.827087	0.950228	-6.47592
AC010531.6	-0.0664584	8.54715	-0.228532	0.820691	0.950228	-6.47405
ARLNC1	-0.0667627	1.56744	-0.397774	0.693447	0.914105	-6.42078
LINC00929	-0.066955	1.72941	-0.371708	0.712568	0.921306	-6.43085
SNHG29	-0.0675673	6.39557	-0.234493	0.816101	0.950228	-6.47266
AC004825.2	-0.0679093	6.40294	-0.215798	0.830519	0.951021	-6.4769
AC008267.5	-0.0679645	7.73025	-0.282432	0.779437	0.942104	-6.46019
AC007406.4	-0.0680795	2.06086	-0.27058	0.788457	0.943898	-6.46349
AL021026.1	-0.0697077	1.86556	-0.475096	0.637956	0.893206	-6.38695
AL133215.1	-0.0707796	8.9579	-0.274079	0.785791	0.943649	-6.46253
AC023154.1	-0.0709474	1.67085	-0.379231	0.707029	0.921306	-6.42801
AC087521.1	-0.0709931	14.4058	-0.180534	0.857876	0.959315	-6.48394
AL078623.1	-0.071047	2.45699	-0.307202	0.760686	0.937499	-6.45285
AC104794.5	-0.0736362	8.31608	-0.198404	0.843988	0.95326	-6.48053
AL359636.2	-0.0737254	2.22242	-0.265714	0.79217	0.943898	-6.4648
AC025580.2	-0.0740294	1.72158	-0.451585	0.654624	0.900235	-6.39786
LINC-PINT	-0.0743369	8.1276	-0.305029	0.762326	0.937521	-6.45352
AC016831.7	-0.0743369	8.1276	-0.305029	0.762326	0.937521	-6.45352
AC008026.3	-0.0745733	2.00028	-0.41134	0.683574	0.913996	-6.41527
AC004233.2	-0.0748216	3.03319	-0.263923	0.793537	0.943898	-6.46528
NAALADL2-AS3	-0.0751039	1.68354	-0.558237	0.58058	0.877688	-6.344
AC010531.4	-0.0755456	2.27527	-0.348798	0.729533	0.926565	-6.43913
ZBED3-AS1	-0.0757921	12.7022	-0.520251	0.606481	0.887967	-6.36447
SLIT2-IT1	-0.0760593	1.74466	-0.386234	0.701888	0.92007	-6.42532
C15orf56	-0.0760775	1.88925	-0.380528	0.706076	0.921306	-6.42751
AC009309.1	-0.0761721	2.03607	-0.34315	0.733737	0.926565	-6.4411
AC004069.1	-0.0764373	13.9885	-0.482388	0.632824	0.891273	-6.38346
AC007406.5	-0.077326	2.36523	-0.294832	0.770033	0.938594	-6.45659
AC147651.2	-0.0782167	2.20476	-0.415235	0.680749	0.912687	-6.41366
LINC01267	-0.078279	1.97909	-0.469002	0.642258	0.896349	-6.38983
AC016629.3	-0.0787895	12.1079	-0.670634	0.507281	0.843152	-6.27519
LINC01718	-0.0790278	1.71649	-0.385158	0.702677	0.920197	-6.42574
AL357033.1	-0.0806997	2.03838	-0.297394	0.768094	0.938594	-6.45583
FAM223B	-0.0809447	3.49105	-0.280847	0.780642	0.942104	-6.46064
FAM223A	-0.0809447	3.49105	-0.280847	0.780642	0.942104	-6.46064
AC125257.1	-0.0813742	7.69824	-0.202483	0.840825	0.953132	-6.4797
AL591222.1	-0.0825929	1.53246	-0.482985	0.632405	0.891192	-6.38317
AL731557.1	-0.0826433	1.87643	-0.668788	0.508442	0.843317	-6.27642
EHMT2-AS1	-0.0829212	8.31952	-0.398334	0.693038	0.914026	-6.42056
LINC00491	-0.0830045	2.27493	-0.417156	0.679359	0.912687	-6.41286
HAGLR	-0.0841983	5.17232	-0.44685	0.658003	0.901478	-6.4
LINC00837	-0.0842552	2.66517	-0.391529	0.69801	0.916423	-6.42325
ZNF337-AS1	-0.0846407	9.05534	-0.259619	0.796826	0.943898	-6.46641
LANCL1-AS1	-0.0851098	1.87413	-0.473243	0.639263	0.894078	-6.38783
AC139530.1	-0.0853414	11.0214	-0.648947	0.521018	0.85015	-6.28942
AC104072.1	-0.0857925	1.61597	-0.556809	0.581544	0.877688	-6.3448
AC011495.2	-0.0861144	9.01782	-0.316316	0.753823	0.93438	-6.44999
AC002094.1	-0.0861628	6.3176	-0.262229	0.794831	0.943898	-6.46573
AC020910.5	-0.0863474	3.9684	-0.270222	0.78873	0.943898	-6.46359
MESTIT1	-0.0873123	2.47993	-0.34365	0.733365	0.926565	-6.44093
AC007557.3	-0.087343	3.91379	-0.220129	0.827173	0.950228	-6.47595
LINC01921	-0.087343	3.91379	-0.220129	0.827173	0.950228	-6.47595
AP001972.3	-0.0880738	10.0096	-0.245521	0.807626	0.947547	-6.47
AC025278.1	-0.0881644	2.91165	-0.22815	0.820986	0.950228	-6.47414
AC007405.3	-0.0882962	2.4186	-0.244098	0.808718	0.947977	-6.47035
AC012321.1	-0.0884358	11.1053	-0.301997	0.764614	0.937521	-6.45444
MACORIS	-0.0885678	2.44044	-0.331818	0.742197	0.929572	-6.44494
AC022613.3	-0.0891662	1.6604	-0.519509	0.606993	0.887967	-6.36485
SLC25A25-AS1	-0.0892498	11.1104	-0.298595	0.767186	0.938594	-6.45547
AC009396.3	-0.0893051	1.81442	-0.486277	0.630095	0.890789	-6.38157
F11-AS1	-0.0893548	1.90843	-0.425146	0.673585	0.912687	-6.40948
AC104590.1	-0.0896846	3.21097	-0.230758	0.818976	0.950228	-6.47353
AC103740.2	-0.0897133	2.45609	-0.21091	0.834299	0.951509	-6.47795
AC061709.2	-0.0897565	4.39994	-0.292281	0.771964	0.939118	-6.45734
AL357079.1	-0.0906663	7.49508	-0.404593	0.688477	0.914026	-6.41803
AC027601.4	-0.0919902	4.76147	-0.284855	0.777597	0.942104	-6.4595
AC090371.2	-0.0923944	1.96419	-0.537165	0.594881	0.884598	-6.35553
CCDC148-AS1	-0.0924573	2.15352	-0.379088	0.707134	0.921306	-6.42806
AF107885.2	-0.0925525	1.74548	-0.499741	0.620687	0.889516	-6.37493
AL392172.1	-0.0941444	6.54065	-0.350187	0.7285	0.926565	-6.43865
AC022762.2	-0.094265	6.09087	-0.159507	0.874275	0.965332	-6.48754
TTTY4	-0.0946696	2.17053	-0.301951	0.764649	0.937521	-6.45445
TTTY4C	-0.0946696	2.17053	-0.301951	0.764649	0.937521	-6.45445
TTTY4B	-0.0946696	2.17053	-0.301951	0.764649	0.937521	-6.45445
AC120498.8	-0.0950002	4.05353	-0.247595	0.806034	0.947342	-6.46948
AC026304.1	-0.0956712	8.95474	-0.447255	0.657714	0.901478	-6.39982
AL590133.2	-0.0957496	10.2662	-0.380131	0.706368	0.921306	-6.42767
AC098484.4	-0.0968989	6.35957	-0.477557	0.636222	0.892143	-6.38578
AC104462.1	-0.0971204	1.79978	-0.516022	0.609398	0.888728	-6.36666
AL096870.2	-0.0972841	10.988	-0.449875	0.655843	0.900235	-6.39864
AC097382.2	-0.0972885	8.90008	-0.344716	0.732571	0.926565	-6.44056
LINC02400	-0.0975633	2.1405	-0.341485	0.734978	0.927236	-6.44167
AC124242.1	-0.0979383	10.0164	-0.637039	0.528645	0.854066	-6.29705
AC096531.2	-0.0980052	1.67939	-0.738505	0.465607	0.824537	-6.22772
AC024075.3	-0.0980974	9.3674	-0.413653	0.681897	0.912687	-6.41432
AL732437.1	-0.0981536	7.70915	-0.499796	0.620649	0.889516	-6.3749
AL445433.2	-0.0984356	1.96732	-0.467235	0.643508	0.897081	-6.39066
AL121749.1	-0.0984561	1.85215	-0.568323	0.573795	0.874165	-6.33833
AC114980.1	-0.0989054	6.22302	-0.376035	0.709381	0.921306	-6.42922
AC002094.2	-0.098973	10.0343	-0.355655	0.72444	0.926349	-6.43671
LINC00189	-0.0993204	1.98224	-0.400059	0.691779	0.914026	-6.41986
LINC00658	-0.0993811	2.00024	-0.503166	0.618305	0.889516	-6.37321
HCG27	-0.0996148	3.51455	-0.2203	0.827041	0.950228	-6.47591
AC069287.2	-0.100577	5.94691	-0.539451	0.593322	0.884598	-6.3543
AL359538.3	-0.100633	2.31647	-0.304086	0.763037	0.937521	-6.4538
LINC02809	-0.101032	2.34176	-0.492129	0.625998	0.889639	-6.37871
LINC01600	-0.101436	1.97432	-0.653332	0.518224	0.849485	-6.28658
AC245123.1	-0.101699	1.68856	-0.715842	0.479297	0.826267	-6.24407
LINC00343	-0.101786	2.0098	-0.340588	0.735647	0.927528	-6.44198
SFTA3	-0.102752	1.81056	-0.611571	0.545156	0.861969	-6.31288
LINC02482	-0.103034	8.13428	-0.335028	0.739797	0.929508	-6.44386
AC092115.3	-0.103086	8.405	-0.501787	0.619264	0.889516	-6.37391
SND1-IT1	-0.103161	7.25493	-0.4393	0.663406	0.905756	-6.40335
AC129507.2	-0.103267	7.34349	-0.34386	0.733208	0.926565	-6.44085
AC023593.1	-0.103297	7.31825	-0.476658	0.636855	0.892143	-6.38621
LINC01531	-0.103456	1.85426	-0.469447	0.641944	0.896349	-6.38963
AC073389.2	-0.103661	7.985	-0.329379	0.744022	0.929953	-6.44575
AL591846.2	-0.103857	2.32927	-0.375173	0.710015	0.921306	-6.42955
AC084036.1	-0.104356	6.57982	-0.283853	0.778358	0.942104	-6.45979
AC008878.4	-0.104443	7.57987	-0.657295	0.515707	0.848566	-6.284
LINC02693	-0.104558	7.50043	-0.219888	0.82736	0.950228	-6.476
AC109460.3	-0.105587	10.7799	-0.476684	0.636836	0.892143	-6.3862
AC009549.1	-0.105628	3.12889	-0.232282	0.817803	0.950228	-6.47318
TBC1D22A-AS1	-0.106268	2.80892	-0.300413	0.765811	0.938505	-6.45492
TTTY12	-0.106429	2.11151	-0.450391	0.655475	0.900235	-6.3984
AC099518.5	-0.106794	9.81806	-0.372467	0.712008	0.921306	-6.43056
LINC00479	-0.106799	6.1036	-0.257958	0.798097	0.943898	-6.46684
UNC5B-AS1	-0.107159	6.32702	-0.209221	0.835606	0.952354	-6.47831
LINC00954	-0.108349	2.38737	-0.39902	0.692537	0.914026	-6.42028
AC025259.3	-0.108684	12.4067	-0.185698	0.853857	0.95719	-6.48298
AC010336.6	-0.108799	9.36455	-0.377757	0.708113	0.921306	-6.42857
SPART-AS1	-0.109205	2.19404	-0.521544	0.605591	0.887967	-6.3638
RARA-AS1	-0.109238	9.01962	-0.654799	0.517291	0.849372	-6.28563
AL731533.2	-0.111511	6.99273	-0.240677	0.811346	0.949864	-6.47118
TMEM51-AS1	-0.111907	3.97567	-0.211529	0.83382	0.951378	-6.47782
C5orf66-AS2	-0.112146	2.07473	-0.600009	0.552739	0.863635	-6.31986
TCL6	-0.112543	1.84085	-0.406535	0.687065	0.914026	-6.41724
DSCR10	-0.112742	1.61982	-0.775695	0.443642	0.810966	-6.19984
AL359643.3	-0.112914	1.87703	-0.715138	0.479726	0.826267	-6.24456
ZNF793-AS1	-0.114321	6.77844	-0.258028	0.798043	0.943898	-6.46683
BX890604.2	-0.114652	1.92367	-0.472488	0.639796	0.894345	-6.38819
MAST4-AS1	-0.114933	2.76819	-0.370411	0.713525	0.921306	-6.43133
TRIM52-AS1	-0.115635	3.12828	-0.354818	0.725061	0.926349	-6.43701
LINC01346	-0.115705	2.31278	-0.550649	0.58571	0.877894	-6.3482
AL133467.4	-0.116192	3.27321	-0.339708	0.736303	0.927564	-6.44228
MIR600HG	-0.11642	3.72629	-0.278593	0.782356	0.942484	-6.46127
LINC00518	-0.116478	1.78152	-0.693237	0.493178	0.834953	-6.25988
ADGRA1-AS1	-0.116583	2.59405	-0.238103	0.813324	0.949969	-6.4718
LINC01411	-0.116608	2.37449	-0.256969	0.798853	0.943898	-6.4671
LINC02603	-0.116799	4.84714	-0.373713	0.711091	0.921306	-6.4301
AL158152.1	-0.116799	4.84714	-0.373713	0.711091	0.921306	-6.4301
AC007557.2	-0.118366	2.65506	-0.454007	0.652898	0.899796	-6.39677
LINC02285	-0.119306	2.53863	-0.443332	0.660518	0.903976	-6.40157
AC233992.1	-0.119499	12.6819	-0.85094	0.401146	0.79223	-6.1394
AC005523.2	-0.119553	7.22725	-0.40937	0.685004	0.914026	-6.41608
AL844175.1	-0.119568	1.83606	-0.644933	0.523582	0.850359	-6.29201
RCAN3AS	-0.120425	7.90833	-0.34389	0.733186	0.926565	-6.44084
AC069209.2	-0.120593	6.9893	-0.232017	0.818007	0.950228	-6.47324
LINC00466	-0.120785	2.03482	-0.528013	0.601144	0.88629	-6.3604
LINC01482	-0.121008	1.69529	-0.832704	0.411203	0.792789	-6.15454
AC027575.2	-0.121202	7.56735	-0.463391	0.646231	0.897104	-6.39245
AL442224.1	-0.121551	1.80628	-0.893649	0.378203	0.774464	-6.10273
FAM230I	-0.121595	2.03903	-0.530229	0.599625	0.88629	-6.35923
NDUFA6-DT	-0.121635	8.12922	-0.635869	0.529398	0.854754	-6.29779
AC102941.1	-0.122307	1.68928	-0.933952	0.357345	0.761327	-6.06655
AC146944.4	-0.122652	7.49068	-0.275367	0.78481	0.943649	-6.46217
AC026746.1	-0.123023	1.6068	-0.773292	0.445042	0.811571	-6.20168
SCAT1	-0.123523	2.24711	-0.605646	0.549035	0.861969	-6.31648
AC009623.1	-0.123576	2.25012	-0.558142	0.580644	0.877688	-6.34405
AC012494.2	-0.123884	5.33402	-0.29593	0.769202	0.938594	-6.45627
AP000235.1	-0.124015	2.05934	-0.605966	0.548826	0.861969	-6.31628
AC078816.1	-0.125064	1.74596	-0.51791	0.608095	0.887967	-6.36568
AP001160.3	-0.125117	8.23764	-0.44999	0.655761	0.900235	-6.39859
AC007405.1	-0.1252	1.76109	-0.926924	0.360927	0.76283	-6.07297
AC020765.2	-0.12523	6.15203	-0.373151	0.711504	0.921306	-6.43031
MELTF-AS1	-0.125642	8.31167	-0.399334	0.692308	0.914026	-6.42015
ENTPD1-AS1	-0.125747	3.62256	-0.371238	0.712915	0.921306	-6.43102
AC073254.1	-0.125955	7.49462	-0.823911	0.416108	0.792789	-6.16173
AC093581.1	-0.126321	1.97978	-0.551235	0.585314	0.877894	-6.34788
AC243585.2	-0.126408	8.00063	-0.642799	0.524949	0.850359	-6.29338
AC005253.2	-0.126782	13.2371	-0.915355	0.366873	0.768516	-6.08343
AC132192.2	-0.126939	7.80778	-0.403531	0.68925	0.914026	-6.41846
SRD5A3-AS1	-0.127189	2.14845	-0.553496	0.583783	0.877894	-6.34663
FAM230D	-0.1281	1.777	-0.649989	0.520354	0.849893	-6.28875
FAM230J	-0.1281	1.777	-0.649989	0.520354	0.849893	-6.28875
LINC02036	-0.12917	1.87154	-0.595997	0.555383	0.86518	-6.32226
AC008738.3	-0.129594	8.38829	-0.204369	0.839364	0.952857	-6.47932
AC062015.1	-0.129936	2.17872	-0.543423	0.590616	0.882202	-6.35215
AL080250.1	-0.129995	7.69952	-0.262442	0.794668	0.943898	-6.46567
LINC00303	-0.130186	1.68038	-0.728045	0.471897	0.826267	-6.23533
LINC01249	-0.130211	2.33587	-0.548223	0.587356	0.879351	-6.34953
Z94160.1	-0.130348	2.19516	-0.41658	0.679776	0.912687	-6.4131
AC091059.1	-0.130894	5.78983	-0.314832	0.754939	0.93438	-6.45046
AC243960.1	-0.130904	2.92641	-0.306088	0.761527	0.937521	-6.45319
LINC02087	-0.131022	2.03016	-0.417034	0.679447	0.912687	-6.41291
ADCY6-DT	-0.132237	7.95656	-0.432302	0.66843	0.909093	-6.40641
AC093484.3	-0.132425	14.8278	-0.415625	0.680467	0.912687	-6.4135
AC110285.2	-0.132595	8.13178	-0.26679	0.791348	0.943898	-6.46451
AC007389.3	-0.133065	4.07786	-0.319714	0.75127	0.93438	-6.4489
MBNL1-AS1	-0.13461	2.64232	-0.363347	0.718743	0.921935	-6.43393
PCAT19	-0.135026	2.25627	-0.611269	0.545354	0.861969	-6.31307
LRRC52-AS1	-0.135707	2.33809	-0.452912	0.653678	0.899796	-6.39726
AL672310.1	-0.136148	6.14054	-0.231117	0.8187	0.950228	-6.47345
LINC00571	-0.137384	2.28354	-0.567231	0.574528	0.874165	-6.33895
LINC00892	-0.137551	4.71242	-0.262555	0.794582	0.943898	-6.46564
AL161756.1	-0.137717	2.09328	-0.579994	0.565994	0.871837	-6.33164
AC068338.2	-0.13791	6.14252	-0.262751	0.794432	0.943898	-6.46559
AP000525.1	-0.138278	9.65053	-0.315264	0.754615	0.93438	-6.45032
AL365184.2	-0.13829	1.97198	-0.580589	0.565597	0.871739	-6.3313
SIX3-AS1	-0.138629	1.68458	-0.642642	0.525049	0.850359	-6.29348
MYCBP2-AS1	-0.138669	8.54614	-0.826319	0.414762	0.792789	-6.15977
LINC01606	-0.138705	2.1364	-0.357856	0.722809	0.925206	-6.43592
SNHG11	-0.13908	8.81016	-0.604569	0.549742	0.862498	-6.31713
MORC2-AS1	-0.139261	8.40798	-0.530067	0.599736	0.88629	-6.35932
C11orf44	-0.139342	2.92828	-0.412826	0.682496	0.913022	-6.41466
MATN1-AS1	-0.139776	3.16259	-0.361228	0.72031	0.922986	-6.4347
SMG7-AS1	-0.140519	2.10086	-0.487027	0.629569	0.890789	-6.38121
AC011479.3	-0.140549	1.96148	-0.820397	0.418079	0.79343	-6.16458
AC092171.4	-0.140778	4.7889	-0.311265	0.757625	0.934926	-6.45158
AC002310.1	-0.141221	5.0513	-0.556873	0.581501	0.877688	-6.34476
AC138356.3	-0.141852	1.84807	-0.830416	0.412476	0.792789	-6.15642
AC004938.2	-0.142029	3.29207	-0.500312	0.62029	0.889516	-6.37464
LINC02149	-0.142081	1.89855	-0.591731	0.558202	0.866452	-6.32478
AP001065.3	-0.142204	5.03479	-0.187242	0.852657	0.956586	-6.48269
DSG2-AS1	-0.142717	2.44146	-0.53468	0.596579	0.885552	-6.35686
AC009630.1	-0.142986	10.8289	-0.854627	0.399131	0.7916	-6.1363
AC007009.1	-0.143093	10.3602	-0.488817	0.628315	0.890199	-6.38033
AC007128.1	-0.143093	10.3602	-0.488817	0.628315	0.890199	-6.38033
AP001830.1	-0.143388	4.91692	-0.215636	0.830645	0.951021	-6.47693
AL118556.1	-0.14348	7.98363	-0.365482	0.717164	0.921654	-6.43315
LINC01370	-0.143679	1.91645	-0.600281	0.55256	0.863635	-6.3197
LINC02028	-0.143971	2.91125	-0.43649	0.665421	0.907025	-6.40458
FOXN3-AS1	-0.14432	3.46628	-0.453023	0.653599	0.899796	-6.39721
AC105760.1	-0.144477	1.75941	-0.86111	0.395604	0.789249	-6.13082
AC139795.2	-0.14504	6.64045	-0.585638	0.562239	0.870672	-6.32836
AC020658.2	-0.145081	13.6961	-0.954631	0.346944	0.755393	-6.04741
RUSC1-AS1	-0.145373	12.0628	-1.02993	0.310788	0.739216	-5.97436
AP002360.1	-0.145854	5.64274	-0.357456	0.723105	0.925206	-6.43606
LINC01615	-0.146183	2.00895	-0.526975	0.601857	0.886358	-6.36095
AL603839.2	-0.14619	7.87136	-0.989422	0.329903	0.747234	-6.0143
HYMAI	-0.146488	2.11097	-0.467116	0.643592	0.897081	-6.39072
AL513478.4	-0.146626	3.59664	-0.36454	0.717861	0.921654	-6.4335
BX664727.3	-0.146626	3.59664	-0.36454	0.717861	0.921654	-6.4335
LINC00474	-0.146958	1.74291	-0.821324	0.417558	0.79343	-6.16383
AC020891.2	-0.147001	2.71236	-0.32591	0.746621	0.931743	-6.44689
FAM230A	-0.147803	2.35114	-0.665928	0.510244	0.844394	-6.27832
FAM230B	-0.147803	2.35114	-0.665928	0.510244	0.844394	-6.27832
AC108174.1	-0.148748	1.83433	-0.714025	0.480404	0.826267	-6.24535
AL590408.1	-0.149056	1.81613	-0.923407	0.362728	0.763557	-6.07616
LINC00347	-0.149148	2.26281	-0.72015	0.476677	0.826267	-6.241
AL355390.2	-0.149148	2.26281	-0.72015	0.476677	0.826267	-6.241
AC005674.2	-0.149273	8.00958	-0.661834	0.512831	0.8463	-6.28102
AC005224.3	-0.149542	1.71158	-0.887868	0.381258	0.777385	-6.10779
LINC01350	-0.149799	2.35864	-0.507094	0.615577	0.889516	-6.37123
AL161747.2	-0.150435	10.4369	-0.491666	0.626322	0.889639	-6.37894
AL121603.2	-0.150819	5.73952	-0.330901	0.742883	0.929572	-6.44525
CHKB-DT	-0.15092	7.94109	-0.343364	0.733578	0.926565	-6.44102
AL137100.3	-0.151205	1.96653	-0.954682	0.346918	0.755393	-6.04736
PACRG-AS3	-0.151417	2.27396	-0.68509	0.498236	0.835936	-6.26545
AC090826.1	-0.151775	1.95679	-0.73438	0.468081	0.825061	-6.23073
LINC01872	-0.152248	1.74708	-0.732163	0.469415	0.826267	-6.23234
DSCAM-AS1	-0.152512	1.76311	-1.08801	0.284745	0.72258	-5.91449
AC005606.2	-0.152821	6.41749	-0.64474	0.523706	0.850359	-6.29213
AC135457.1	-0.152834	11.3487	-0.551343	0.58524	0.877894	-6.34782
AC068473.5	-0.152846	7.47643	-0.491535	0.626414	0.889639	-6.379
PCAT18	-0.153532	1.66345	-0.88968	0.380299	0.777129	-6.10621
AC011447.3	-0.153882	10.1116	-0.435864	0.665871	0.907029	-6.40486
AC133550.2	-0.155272	11.8167	-0.866946	0.392447	0.78898	-6.12586
AC023194.3	-0.155281	1.74664	-0.972678	0.338032	0.752328	-6.03037
AP000997.3	-0.155586	5.72023	-0.463795	0.645944	0.897104	-6.39227
TMEM132D-AS1	-0.155653	1.90173	-0.81521	0.420998	0.79343	-6.16877
BAIAP2-DT	-0.15617	5.67408	-0.387686	0.700823	0.919193	-6.42475
BX119904.2	-0.158163	1.682	-0.953224	0.347645	0.755393	-6.04872
ANKRD34C-AS1	-0.158461	2.0713	-0.705324	0.485728	0.826622	-6.25148
AC090587.2	-0.158476	3.31257	-0.454672	0.652425	0.899796	-6.39646
AL121902.1	-0.15855	1.61995	-0.931909	0.358384	0.761639	-6.06842
AC099511.1	-0.159267	2.43068	-0.573746	0.570163	0.873721	-6.33524
C2orf27A	-0.159424	6.21925	-0.627545	0.534769	0.859668	-6.30302
AL355581.1	-0.159788	6.77663	-0.256175	0.799461	0.943898	-6.46731
BX005266.2	-0.160253	8.34203	-0.525594	0.602806	0.887098	-6.36168
LINC01980	-0.161087	1.73906	-0.865391	0.393287	0.78898	-6.12718
AC008969.1	-0.161186	6.58061	-0.354141	0.725564	0.926538	-6.43725
MIF-AS1	-0.161612	10.6254	-1.1397	0.262899	0.707744	-5.85865
AC105206.1	-0.161816	2.51877	-0.509087	0.614195	0.889516	-6.37021
MALAT1	-0.162182	9.2558	-0.913279	0.367948	0.768837	-6.0853
AC079385.2	-0.162435	1.58135	-0.935752	0.356432	0.761327	-6.0649
TENM3-AS1	-0.162958	1.78309	-0.924255	0.362293	0.763557	-6.07539
AC006059.5	-0.163056	9.8758	-0.550836	0.585584	0.877894	-6.3481
ASAP1-IT2	-0.163413	5.18568	-0.513109	0.611411	0.889387	-6.36816
LINC02431	-0.163646	1.82099	-0.927831	0.360463	0.76283	-6.07214
AC062028.1	-0.163683	1.90435	-0.790869	0.434861	0.802992	-6.18808
LRRC2-AS1	-0.163952	1.7952	-0.470121	0.641467	0.896202	-6.38931
AL589765.7	-0.164422	11.064	-1.18429	0.245047	0.687289	-5.80856
AL139260.2	-0.164478	10.8669	-0.965055	0.341777	0.752843	-6.03761
AC009060.1	-0.165383	9.67045	-0.669669	0.507888	0.843317	-6.27584
LINC02731	-0.166626	4.37437	-0.263197	0.794092	0.943898	-6.46547
LINC00326	-0.167264	1.79304	-0.726921	0.472576	0.826267	-6.23614
LBX2-AS1	-0.167407	7.41355	-0.687413	0.496791	0.835936	-6.26387
SPATA42	-0.167893	1.98467	-0.708144	0.483999	0.826622	-6.2495
LINC02397	-0.168394	2.08566	-0.654175	0.517688	0.849485	-6.28603
ITPRIP-AS1	-0.169288	3.93909	-0.317607	0.752853	0.93438	-6.44958
AC011484.1	-0.170773	3.87778	-0.410765	0.683991	0.914026	-6.41551
KRT73-AS1	-0.171042	1.82614	-0.967225	0.340708	0.752843	-6.03555
AL590705.3	-0.172072	10.7924	-0.671296	0.506865	0.843152	-6.27475
AC138655.1	-0.172525	2.27638	-0.858704	0.396911	0.789593	-6.13286
AC034102.4	-0.172707	11.3263	-1.1791	0.24708	0.688234	-5.81448
LINC01607	-0.172864	4.03777	-0.31394	0.755611	0.934769	-6.45074
SNHG16	-0.173029	4.413	-0.523319	0.604369	0.88754	-6.36287
AC092718.6	-0.173189	2.3165	-0.706823	0.484808	0.826622	-6.25043
AC021517.2	-0.173808	2.15096	-0.864228	0.393915	0.78898	-6.12817
LINC02012	-0.173928	5.91744	-0.346197	0.731468	0.926565	-6.44004
AC024958.1	-0.174017	1.73113	-0.960806	0.343877	0.752843	-6.04161
AC004951.1	-0.174228	10.1625	-0.553688	0.583653	0.877894	-6.34653
KF459542.1	-0.174715	2.15237	-1.01379	0.318312	0.74542	-5.99046
AC107959.4	-0.174984	1.8797	-0.97093	0.338889	0.752843	-6.03204
LINC00654	-0.175358	2.42272	-0.646366	0.522666	0.850359	-6.29109
AL078605.1	-0.175372	2.63937	-0.517473	0.608396	0.887967	-6.36591
AP001267.1	-0.176033	11.2338	-0.779747	0.441287	0.808356	-6.19672
GMDS-DT	-0.176914	8.29806	-0.953793	0.347361	0.755393	-6.04819
MIR3150BHG	-0.177172	1.94	-1.07172	0.291887	0.727789	-5.93159
AC104758.2	-0.178366	10.2744	-1.52324	0.137552	0.583474	-5.37184
LINC00608	-0.17866	2.05846	-0.592976	0.557378	0.866452	-6.32405
AC087854.1	-0.178763	9.85335	-1.26184	0.216156	0.660674	-5.71729
FAM106C	-0.178765	3.06178	-0.333563	0.740892	0.929508	-6.44436
ITPK1-AS1	-0.178814	2.57388	-0.611298	0.545334	0.861969	-6.31305
LINC02359	-0.178876	1.83596	-0.99452	0.327455	0.747234	-6.00936
AC130650.1	-0.178906	1.87897	-1.08173	0.287484	0.72258	-5.92111
LINC01023	-0.179045	9.24124	-0.852806	0.400125	0.79223	-6.13784
AC020922.2	-0.179239	5.57939	-0.700219	0.488867	0.829804	-6.25504
WDR11-AS1	-0.18014	1.97838	-0.805864	0.426289	0.797697	-6.17625
AP003119.3	-0.180922	3.97811	-0.606873	0.548231	0.861969	-6.31573
AC113423.2	-0.181298	1.7505	-0.989504	0.329864	0.747234	-6.01422
AF127936.2	-0.182093	2.64072	-0.696717	0.491027	0.832389	-6.25747
AC104116.1	-0.182148	7.19527	-0.791666	0.434403	0.802992	-6.18746
AP000879.1	-0.182527	10.6751	-0.902407	0.373605	0.773699	-6.09499
OVCH1-AS1	-0.18298	2.24118	-0.717628	0.47821	0.826267	-6.24279
BVES-AS1	-0.183274	2.59377	-0.492475	0.625757	0.889639	-6.37854
LINC01005	-0.183328	1.8612	-0.749943	0.458785	0.82001	-6.21929
ARHGAP29-AS1	-0.183792	2.14456	-0.792603	0.433865	0.802992	-6.18673
RBM26-AS1	-0.184058	6.37687	-0.394776	0.695636	0.916067	-6.42197
USP3-AS1	-0.184552	8.01055	-0.817031	0.419971	0.79343	-6.1673
AF131215.6	-0.18522	6.01722	-0.316361	0.75379	0.93438	-6.44998
FAM167A-AS1	-0.185889	3.12131	-0.520834	0.60608	0.887967	-6.36417
AC013486.1	-0.186092	7.77145	-0.62999	0.533189	0.859093	-6.30149
LINC02615	-0.186548	9.71821	-0.460412	0.648344	0.899083	-6.39383
AL022313.4	-0.186955	1.80848	-0.80467	0.426967	0.797697	-6.1772
AL161772.1	-0.187111	4.24339	-0.298863	0.766983	0.938594	-6.45539
AC118758.3	-0.187144	11.0146	-0.761366	0.452031	0.816592	-6.21074
AC112204.2	-0.18742	2.23101	-0.83091	0.412201	0.792789	-6.15601
LINC01806	-0.18757	6.68471	-0.464519	0.645431	0.897104	-6.39193
C10orf25	-0.187674	3.89928	-0.521373	0.605708	0.887967	-6.36388
NDUFV2-AS1	-0.187951	2.35576	-0.619063	0.540271	0.861665	-6.30829
AC008555.1	-0.188044	1.86611	-0.832924	0.411081	0.792789	-6.15436
AC009120.2	-0.188057	12.3005	-0.969307	0.339685	0.752843	-6.03358
BOLA3-AS1	-0.188387	5.28837	-0.508059	0.614908	0.889516	-6.37074
NBR2	-0.18845	7.98035	-0.868706	0.391497	0.78898	-6.12435
AC108868.2	-0.188467	1.61124	-1.46328	0.153176	0.603215	-5.45611
AC092447.8	-0.188676	2.50517	-0.73835	0.4657	0.824537	-6.22783
AC005944.1	-0.188935	13.6677	-0.759633	0.453052	0.816679	-6.21204
FAM74A1	-0.188984	2.86296	-0.554078	0.58339	0.877894	-6.34631
PRKCZ-AS1	-0.189461	4.66327	-0.36329	0.718785	0.921935	-6.43395
SMCR5	-0.189562	8.3077	-0.77438	0.444408	0.811231	-6.20085
AZIN1-AS1	-0.189892	7.89134	-0.546215	0.588719	0.880384	-6.35063
LINC00461	-0.189996	2.00315	-0.73619	0.466995	0.824569	-6.22941
AP003469.4	-0.190024	9.28275	-0.568665	0.573566	0.874165	-6.33814
AC113189.4	-0.190472	2.35556	-0.528605	0.600739	0.88629	-6.36009
AC113189.2	-0.190472	2.35556	-0.528605	0.600739	0.88629	-6.36009
RASSF1-AS1	-0.191255	6.85223	-0.724803	0.473857	0.826267	-6.23766
LINC00165	-0.191583	2.6744	-0.679756	0.501563	0.839901	-6.26907
EBLN3P	-0.191593	8.05742	-0.764997	0.449897	0.81499	-6.20799
AC004812.2	-0.191632	7.9778	-0.492784	0.625541	0.889639	-6.37839
HCG25	-0.192148	7.83034	-0.613542	0.543869	0.861969	-6.31168
AC090587.1	-0.192599	4.53739	-0.668267	0.508771	0.843327	-6.27677
AC008115.4	-0.192651	6.31195	-0.392241	0.697489	0.916423	-6.42297
LINC00615	-0.193541	1.73043	-1.00756	0.32125	0.745859	-5.99661
AP000943.2	-0.194202	3.11985	-0.6828	0.499662	0.837255	-6.26701
KIAA1614-AS1	-0.19526	3.21088	-0.499009	0.621197	0.889639	-6.3753
LYPLAL1-AS1	-0.195749	1.68898	-1.31953	0.196385	0.652337	-5.646
LOH12CR2	-0.195913	7.89151	-0.919804	0.364579	0.766085	-6.07942
UBR5-AS1	-0.197773	4.42781	-0.521734	0.60546	0.887967	-6.3637
LINC01549	-0.197778	1.8387	-0.843409	0.40528	0.792789	-6.14569
AC067852.2	-0.198436	8.22441	-1.27055	0.213078	0.660674	-5.70671
FAM242F	-0.198829	6.71982	-0.592576	0.557642	0.866452	-6.32428
LINC01090	-0.199402	2.49971	-0.834242	0.410349	0.792789	-6.15328
RAD51-AS1	-0.199979	7.92751	-0.41724	0.679298	0.912687	-6.41282
LINC02696	-0.200094	1.64307	-1.10674	0.276682	0.71611	-5.89453
AL033380.1	-0.200466	3.64752	-0.406956	0.686759	0.914026	-6.41707
AC103923.1	-0.200652	3.03928	-0.649704	0.520535	0.849893	-6.28893
LINC01095	-0.200701	1.87064	-0.963895	0.34235	0.752843	-6.0387
LUNAR1	-0.20074	2.16901	-0.830195	0.412599	0.792789	-6.1566
AC022730.4	-0.200961	1.92219	-0.706041	0.485288	0.826622	-6.25098
AC245140.2	-0.201024	2.03348	-1.01421	0.318114	0.74542	-5.99004
LINC02223	-0.201997	1.87043	-1.36467	0.181908	0.646917	-5.58825
BPESC1	-0.202774	2.11029	-1.13716	0.263943	0.708366	-5.86145
FAM230H	-0.203115	2.0114	-0.88407	0.383274	0.777769	-6.1111
CSMD2-AS1	-0.20388	2.13406	-0.772186	0.445688	0.811571	-6.20253
AC020659.2	-0.204244	10.516	-1.03211	0.309785	0.737503	-5.97217
AL132989.2	-0.204499	1.78253	-0.825304	0.415329	0.792789	-6.16059
AC008525.1	-0.2049	1.99634	-0.838514	0.407982	0.792789	-6.14975
AC009511.1	-0.205639	5.32521	-0.486996	0.629591	0.890789	-6.38122
AC013391.3	-0.20639	1.88273	-0.721014	0.476153	0.826267	-6.24038
STARD7-AS1	-0.206646	7.12194	-1.15273	0.257587	0.701973	-5.84419
LINC01556	-0.206954	2.81385	-0.404599	0.688473	0.914026	-6.41803
AL157394.1	-0.207416	3.84213	-0.5652	0.575892	0.875221	-6.3401
AP001160.1	-0.207612	9.47362	-1.20753	0.236104	0.683086	-5.78175
MRPL20-AS1	-0.208307	12.4614	-1.1933	0.241551	0.683856	-5.79822
AC100814.1	-0.208352	3.25349	-0.514083	0.610737	0.889387	-6.36766
TTTY6	-0.209137	2.25353	-0.751344	0.457953	0.819702	-6.21824
TTTY6B	-0.209137	2.25353	-0.751344	0.457953	0.819702	-6.21824
TNFRSF14-AS1	-0.209588	2.09485	-1.09751	0.280633	0.718793	-5.9044
LINC02097	-0.210499	1.92614	-1.17937	0.246975	0.688234	-5.81418
UVRAG-DT	-0.210979	3.37259	-0.722296	0.475375	0.826267	-6.23946
AC109466.1	-0.212123	14.4378	-1.69911	0.0990334	0.504626	-5.10811
AC093582.1	-0.21286	10.1311	-0.711848	0.481733	0.826622	-6.24689
PRR34	-0.212889	2.27011	-0.886531	0.381967	0.777769	-6.10896
AC136624.1	-0.213161	10.2073	-2.05479	0.0481669	0.411786	-4.50375
C22orf34	-0.21323	3.50885	-0.747529	0.46022	0.820915	-6.22108
LINC01792	-0.213661	1.7673	-1.09324	0.282476	0.721565	-5.90894
LINC00174	-0.213672	8.30296	-0.922373	0.363259	0.763925	-6.0771
LINC00917	-0.214227	1.88327	-1.18878	0.2433	0.684592	-5.80342
TMEM147-AS1	-0.214258	4.04824	-0.564264	0.576521	0.875475	-6.34062
AL121757.1	-0.215205	2.66957	-0.671629	0.506656	0.843152	-6.27453
AC209154.1	-0.215353	1.93079	-0.914591	0.367269	0.768516	-6.08412
AC090617.3	-0.215606	12.7128	-1.15612	0.256216	0.701196	-5.8404
ZNF529-AS1	-0.215961	4.71208	-0.557596	0.581013	0.877688	-6.34436
SHANK2-AS3	-0.21624	8.88096	-0.570443	0.572374	0.874165	-6.33712
AC025181.2	-0.216445	7.63921	-0.735896	0.467172	0.824569	-6.22963
LINC01523	-0.216647	2.28967	-0.888667	0.380835	0.777129	-6.10709
PRORY	-0.216769	8.13996	-0.790664	0.43498	0.802992	-6.18824
AC068888.1	-0.217383	12.3992	-1.37839	0.177674	0.640728	-5.57035
GIHCG	-0.217509	8.29008	-0.756873	0.454681	0.817424	-6.21412
LINC01117	-0.217591	2.15071	-0.963569	0.342511	0.752843	-6.03901
LINC00595	-0.21793	2.89347	-0.899112	0.375331	0.773699	-6.09791
AC010969.1	-0.21842	1.71163	-1.19608	0.240483	0.683856	-5.79503
LINC01358	-0.219843	1.73355	-1.35172	0.185973	0.647347	-5.60499
AC105094.1	-0.222267	2.56007	-0.790774	0.434916	0.802992	-6.18816
WWOX-AS1	-0.222464	1.56754	-1.27457	0.21167	0.660674	-5.70181
CCDC37-DT	-0.222827	2.39382	-0.707995	0.48409	0.826622	-6.24961
AC098657.2	-0.222836	1.68575	-1.35333	0.185464	0.647266	-5.60292
AC093677.2	-0.223039	1.96961	-1.05827	0.29788	0.729012	-5.94552
PLAC4	-0.223374	8.04026	-0.644868	0.523624	0.850359	-6.29205
AC009107.2	-0.224106	9.53368	-1.20573	0.236788	0.68319	-5.78385
AC024560.5	-0.224515	6.53664	-0.563878	0.576781	0.875475	-6.34084
HDHD5-AS1	-0.224708	7.66457	-0.656115	0.516456	0.848566	-6.28477
JPX	-0.224936	6.48289	-0.832253	0.411454	0.792789	-6.15491
AC091607.2	-0.225065	4.37961	-0.537107	0.594921	0.884598	-6.35556
AC104211.1	-0.225296	2.33937	-0.721826	0.47566	0.826267	-6.2398
ARAP1-AS1	-0.225996	10.7965	-1.91394	0.0646362	0.439718	-4.75394
C5orf17	-0.22646	2.28884	-0.393	0.696934	0.916423	-6.42267
LINC02645	-0.226863	2.33046	-0.565385	0.575768	0.875221	-6.33999
TSC22D1-AS1	-0.227753	4.11567	-0.405716	0.68766	0.914026	-6.41758
AP003352.1	-0.227771	13.5963	-1.33059	0.192758	0.651623	-5.63201
AP000866.6	-0.228834	3.54048	-0.495928	0.623345	0.889639	-6.37683
PACERR	-0.228873	1.98887	-0.926408	0.361191	0.76283	-6.07344
AC092902.2	-0.229004	6.26055	-0.397078	0.693955	0.914313	-6.42106
FOXD3-AS1	-0.230013	2.27409	-1.06046	0.296898	0.728041	-5.94327
APTR	-0.232268	7.32254	-0.660798	0.513486	0.846847	-6.2817
AC067773.1	-0.232585	1.71667	-1.48605	0.147084	0.59333	-5.42446
LINC01109	-0.232585	1.71667	-1.48605	0.147084	0.59333	-5.42446
AP001615.1	-0.233344	11.6852	-0.572102	0.571263	0.874165	-6.33618
LINC01539	-0.233369	2.01513	-1.29206	0.205619	0.65776	-5.6803
TTTY8B	-0.233624	1.73268	-0.78502	0.438234	0.806073	-6.19264
TTTY8	-0.233624	1.73268	-0.78502	0.438234	0.806073	-6.19264
AL139393.1	-0.233792	1.93609	-1.3282	0.193537	0.651623	-5.63504
AL365214.4	-0.234063	3.34467	-0.347051	0.730833	0.926565	-6.43975
PCAT1	-0.234105	2.2325	-1.28969	0.206431	0.65776	-5.68323
AC011995.1	-0.234407	1.95686	-1.18189	0.245986	0.688075	-5.8113
AC009158.1	-0.234925	1.81602	-1.12703	0.268137	0.712306	-5.87255
AC060766.7	-0.235034	3.8177	-0.685745	0.497828	0.835936	-6.26501
AC105052.4	-0.235682	13.0047	-0.560538	0.579029	0.877439	-6.34272
UPK1A-AS1	-0.236357	2.10534	-1.36972	0.180339	0.646649	-5.58167
TTC28-AS1	-0.236503	2.51822	-0.954809	0.346855	0.755393	-6.04724
MAPKAPK5-AS1	-0.236605	5.67232	-0.908194	0.370587	0.771883	-6.08985
AC009264.1	-0.237487	1.91566	-1.28675	0.207443	0.65968	-5.68686
ELF3-AS1	-0.238445	2.45491	-0.948139	0.350187	0.755749	-6.05346
AF106564.1	-0.23907	4.64542	-1.07937	0.288516	0.724477	-5.92358
AL158214.2	-0.239554	9.37538	-1.63608	0.111654	0.531566	-5.20542
AC092143.3	-0.23968	9.64687	-1.41467	0.166852	0.627555	-5.52225
AC105020.1	-0.240716	3.24851	-0.822562	0.416864	0.79343	-6.16282
HLA-F-AS1	-0.240874	12.0838	-2.01476	0.0524251	0.420366	-4.57626
TTTY22	-0.241903	1.92754	-0.995538	0.326967	0.747234	-6.00837
PRMT5-AS1	-0.243362	9.09159	-1.34031	0.189612	0.649602	-5.61962
AC079465.1	-0.243536	2.20103	-1.00704	0.321494	0.745859	-5.99712
AC021269.3	-0.243936	1.91474	-1.11978	0.271168	0.713365	-5.88045
AL390860.1	-0.245125	1.94514	-1.18088	0.24638	0.688075	-5.81245
LINC00905	-0.245156	1.9192	-0.994632	0.327401	0.747234	-6.00925
AC100803.2	-0.245482	1.86353	-1.15831	0.255336	0.701196	-5.83795
MAGEA10-MAGEA5	-0.24612	2.58689	-0.906649	0.371391	0.772327	-6.09122
PROSER2-AS1	-0.246643	2.00199	-1.21448	0.233478	0.682548	-5.77365
AL138955.1	-0.246976	1.82906	-1.02375	0.313653	0.743088	-5.98055
ELOVL2-AS1	-0.247213	2.26801	-0.859113	0.396689	0.789593	-6.13252
LINC01431	-0.248063	3.51375	-0.526958	0.601869	0.886358	-6.36096
LINC01589	-0.248384	2.48406	-0.902253	0.373686	0.773699	-6.09513
MIR9-3HG	-0.248621	2.77031	-0.895778	0.377082	0.773699	-6.10085
SH3RF3-AS1	-0.248714	1.68041	-1.34693	0.187495	0.647793	-5.61115
TTTY1	-0.251331	1.68947	-1.26312	0.215703	0.660674	-5.71574
TTTY1B	-0.251331	1.68947	-1.26312	0.215703	0.660674	-5.71574
AC093151.3	-0.251838	2.28073	-0.795957	0.431941	0.802992	-6.18409
MUC20-OT1	-0.252111	11.7891	-0.686946	0.497081	0.835936	-6.26419
AC016597.1	-0.253032	7.64763	-0.370277	0.713624	0.921306	-6.43138
ERVH48-1	-0.253537	2.24993	-1.31202	0.198877	0.654382	-5.65544
AL137802.3	-0.25371	12.8287	-1.41781	0.165942	0.625032	-5.51805
AL137802.1	-0.25371	12.8287	-1.41781	0.165942	0.625032	-5.51805
LINC00857	-0.253815	2.02034	-1.39658	0.172183	0.635287	-5.54638
PRKCQ-AS1	-0.254026	2.83065	-0.638063	0.527987	0.85353	-6.29639
KCNQ1OT1	-0.254198	4.63248	-0.590051	0.559314	0.866654	-6.32577
DPP10-AS3	-0.255714	2.20026	-1.03282	0.309457	0.737393	-5.97146
[truncated: 615 more rows]
