# Supplementary material for: Potential effective diagnostic biomarker in patients with primary and metastatic small intestinal neuroendocrine tumors
Source: Front Genet. 2023 Apr 7;14:1110396. doi: 10.3389/fgene.2023.1110396 (PMC10119396; doi:10.3389/fgene.2023.1110396)
Supplement: Supplementary file 3 [file DataSheet1.ZIP › Rawdata/Figure S1/Figure S1B.xlsx]

## Sheet: Figure S1B
symbol	logFC	AveExpr	t	P.Value	adj.P.Val	B
HP	8.65613	10.9492	8.40745	1.28928e-09	1.01033e-06	11.9008
HRG	7.30078	7.40873	5.27897	8.75817e-06	0.00141765	3.55735
FGG	7.00153	6.9604	5.44039	5.47048e-06	0.00100034	4.00451
HPR	6.78519	6.90663	5.13809	1.32053e-05	0.00181105	3.16733
AHSG	6.62018	7.15174	4.92433	2.46015e-05	0.00287488	2.57676
FGB	6.57109	6.2843	5.40498	6.06528e-06	0.0010822	3.90643
FGL1	6.53821	7.20544	5.39676	6.21238e-06	0.00108574	3.88366
APOA2	6.39864	6.26136	4.49029	8.63899e-05	0.00702104	1.38688
GC	5.87225	7.435	5.47718	4.91402e-06	0.000915537	4.10646
C4BPA	5.68592	6.60963	4.71898	4.46415e-05	0.0045918	2.01182
RBP4	5.58742	7.85569	4.39787	0.000112655	0.00876413	1.13597
LAMC3	5.52729	8.52343	11.872	2.79625e-13	1.84077e-09	19.621
SERPINC1	5.38623	6.55469	4.15461	0.000225493	0.0145531	0.481341
ARG1	5.03947	5.0311	3.74335	0.000713941	0.0298721	-0.600427
MMP7	4.9912	6.02057	3.96583	0.000384155	0.0200176	-0.0196923
IGFBP1	4.90356	5.19985	3.63111	0.000972258	0.0361603	-0.888791
ALB	4.8504	6.67979	5.44438	5.40719e-06	0.000998006	4.01557
COLEC11	4.7889	9.92369	10.6985	4.099e-12	1.34919e-08	17.2053
LOC388503	4.74639	6.0514	3.98041	0.000368744	0.0194675	0.0187591
ITIH2	4.66178	5.17313	3.98299	0.000366081	0.0194348	0.0255654
PLG	4.57758	5.95702	4.12881	0.000242604	0.0152101	0.412468
GLYATL1	4.5758	5.70693	4.05997	0.000294735	0.0170054	0.229311
F9	4.55382	4.83535	3.52006	0.00131586	0.0429536	-1.17061
APOC1	4.40259	10.0656	5.37067	6.70346e-06	0.00115119	3.81137
SERPINA5	4.39862	5.83085	4.53769	7.53682e-05	0.00641572	1.51597
PAH	4.36389	4.83236	3.70496	0.000793727	0.0318604	-0.699432
CFHR2	4.36118	4.60306	3.59381	0.00107665	0.0384498	-0.983854
ORM2	4.35164	7.50527	4.0545	0.000299326	0.0170659	0.214775
AQP9	4.3445	5.37256	3.89137	0.000473205	0.0228492	-0.215326
ADH4	4.28235	5.52232	3.60407	0.00104688	0.0377959	-0.957725
C9	4.15895	4.46573	3.36091	0.00201927	0.0577114	-1.56794
FGA	4.01174	5.06643	3.74107	0.000718464	0.0299978	-0.606332
LOC729170	3.93315	4.85932	3.2377	0.00279937	0.0699808	-1.86971
SLC13A5	3.87213	4.68845	3.1838	0.00322476	0.0759069	-1.99999
CYP8B1	3.82992	4.18747	3.19763	0.0031101	0.0740909	-1.96667
APOC2	3.81655	5.83853	2.99212	0.00529224	0.1023	-2.45409
ACSM2B	3.81052	6.41352	3.31762	0.00226603	0.0609699	-1.67459
SAA1	3.67897	5.85747	3.13299	0.00368169	0.0813309	-2.1218
ONECUT1	3.61731	4.52495	3.86211	0.000513465	0.0239075	-0.291873
APOC4	3.59163	5.90241	3.21643	0.00296041	0.0721326	-1.92125
BHMT	3.57565	4.95802	3.32842	0.0022019	0.0603125	-1.64805
CYP2E1	3.55275	6.58804	3.75701	0.000687493	0.029354	-0.56513
HGFAC	3.52075	4.28202	3.57095	0.00114589	0.0398418	-1.04191
SPP2	3.50302	4.9766	3.00949	0.0050625	0.0999793	-2.41355
DBH	3.4604	4.89405	4.57559	6.75665e-05	0.00606532	1.61936
SAA4	3.40529	4.71953	3.06731	0.0043641	0.0916879	-2.27775
KNG1	3.40341	4.38063	3.8642	0.000510472	0.0239075	-0.286395
COL4A4	3.39914	4.44147	7.43865	1.7953e-08	9.09111e-06	9.42721
LIPC	3.38344	5.27415	4.12696	0.000243882	0.0152272	0.407523
BAAT	3.34384	4.56292	3.2154	0.00296843	0.0721326	-1.92374
SERPINA3	3.31026	7.49292	3.63665	0.000957601	0.0358176	-0.874625
SEC14L4	3.3101	5.40004	3.91711	0.000440352	0.0220604	-0.147835
SERPIND1	3.30429	4.57082	3.25302	0.0026886	0.0678991	-1.83247
CFHR1	3.30226	3.82764	3.10256	0.0039842	0.0860875	-2.19427
MPPED1	3.28305	7.58306	2.48836	0.0182138	0.20645	-3.56803
KCNK17	3.25758	6.2076	5.23963	9.82247e-06	0.00152743	3.44841
AKR1C4	3.2289	5.48692	7.01013	5.95553e-08	2.64045e-05	8.2945
PTH1R	3.22447	6.91185	5.72741	2.3709e-06	0.000532078	4.79912
FCN2	3.21028	4.24329	4.03565	0.000315663	0.0175113	0.164808
LRG1	3.15269	5.3194	3.16093	0.00342333	0.0780272	-2.05495
LECT2	3.13484	4.25486	2.6106	0.013626	0.177095	-3.30946
DPYS	3.12772	3.96903	3.04162	0.00466234	0.09562	-2.33826
HAO1	3.12059	4.38523	2.93439	0.00612853	0.112588	-2.58786
PNMT	3.10893	7.03184	2.79838	0.00861653	0.13914	-2.89712
HPX	3.09693	6.14751	3.12359	0.00377269	0.0824192	-2.14422
IL1B	3.05391	6.0325	3.75612	0.000689179	0.029354	-0.567421
LOC55908	3.05269	6.52034	3.84876	0.000532914	0.0245327	-0.326714
ORM1	3.05095	9.37992	3.48268	0.00145597	0.046031	-1.26465
PPAPDC1A	3.04736	4.89988	4.09033	0.000270513	0.0160914	0.309983
AMBP	3.02585	9.56222	3.48249	0.00145675	0.046031	-1.26515
LHX2	3.01952	4.36438	5.19115	1.13136e-05	0.00167994	3.31417
APCS	3.01572	4.83272	3.06052	0.00444107	0.0925847	-2.29376
ONECUT2	3.0103	6.72691	3.18202	0.00323978	0.076079	-2.00427
GCGR	2.96008	6.07648	3.2366	0.00280753	0.0700198	-1.87239
LPA	2.94654	5.31682	3.567	0.00115829	0.0399422	-1.05193
C6	2.93002	4.35681	2.93366	0.00613985	0.112691	-2.58955
SPP1	2.91987	7.62315	3.28448	0.00247414	0.0645466	-1.75576
AGXT	2.90007	3.79085	3.62915	0.000977483	0.0362628	-0.893788
MAT1A	2.89888	8.73	2.8906	0.00684435	0.12015	-2.68835
LOC553137	2.88208	6.04338	2.32347	0.0266477	0.249619	-3.90356
CYP2A7	2.88178	5.86718	2.74802	0.00975719	0.149605	-3.00941
AFM	2.86494	3.74031	2.84643	0.00764546	0.128876	-2.78883
UPB1	2.83137	6.92941	4.94346	2.32705e-05	0.00276593	2.62953
ITIH3	2.80917	9.56694	2.88902	0.0068715	0.120413	-2.69195
APOH	2.7819	9.10425	2.1867	0.0361689	0.285949	-4.1695
PROZ	2.77954	3.889	2.73793	0.0100022	0.151482	-3.03177
SERPINA4	2.7567	3.99498	3.59045	0.00108656	0.038503	-0.992388
CHI3L1	2.74904	3.81867	3.32246	0.00223704	0.0607694	-1.66269
FETUB	2.74624	3.6559	2.50617	0.0174669	0.201054	-3.53086
TF	2.71292	5.42011	4.58309	6.61204e-05	0.00596261	1.63984
F2	2.70077	8.44136	3.15262	0.00349825	0.0792282	-2.07485
SLC25A18	2.69676	3.55731	2.93598	0.00610391	0.11224	-2.5842
HPD	2.69079	4.14327	2.58672	0.0144281	0.182537	-3.36059
APOA5	2.68286	4.7291	3.01111	0.00504169	0.0997678	-2.40979
ASGR2	2.67692	10.248	3.71145	0.000779653	0.0316168	-0.682718
CFHR4	2.6581	3.74773	2.53945	0.0161462	0.192884	-3.46093
ACSM2A	2.60852	4.68923	3.15922	0.00343864	0.0781898	-2.05905
KCTD19	2.57517	5.4948	5.27619	8.82935e-06	0.00141765	3.54966
SLCO1B1	2.57328	4.00486	2.40964	0.0218774	0.228239	-3.73018
PCDH20	2.57064	7.90544	2.88653	0.00691466	0.12059	-2.69764
ITIH1	2.56673	9.53265	3.33454	0.00216629	0.0597515	-1.63297
CYP2A6	2.54247	5.45027	2.54061	0.0161022	0.192666	-3.4585
NGFR	2.53272	6.86364	4.81725	3.35757e-05	0.00366346	2.28181
HSD11B1	2.52587	7.48904	2.66114	0.0120621	0.165693	-3.20022
SERPINA11	2.5128	3.89707	3.32848	0.00220151	0.0603125	-1.64788
MGC16121	2.50113	8.59549	4.77766	3.7661e-05	0.00396574	2.17296
ASPG	2.50065	5.3127	3.23088	0.00285005	0.0707996	-1.88624
PLA2G5	2.50049	8.21035	3.95338	0.000397804	0.0205124	-0.0524726
STAB2	2.48518	5.28139	3.67921	0.000852022	0.0334555	-0.765617
DEFB1	2.48445	8.68062	2.9457	0.00595548	0.110748	-2.56178
GLDC	2.48365	4.86327	2.86528	0.00729334	0.124923	-2.74606
TSP50	2.48052	7.25673	4.04661	0.000306058	0.0172203	0.193862
TNNT1	2.45994	5.96409	1.88362	0.0687071	0.378387	-4.71542
ART4	2.45782	5.75804	5.03506	1.78264e-05	0.00218667	2.88245
MYBPH	2.44618	4.92669	2.55217	0.0156664	0.190125	-3.43406
CCL3	2.43535	7.77587	2.76126	0.00944429	0.146632	-2.98
LRRC36	2.42831	5.84931	4.93407	2.39144e-05	0.00281122	2.60364
PALM3	2.37644	5.95932	2.76559	0.00934412	0.145649	-2.97037
BEAN	2.36979	6.81787	2.98136	0.00543945	0.104295	-2.47913
EDNRB	2.36511	5.66905	5.36528	6.80968e-06	0.00115514	3.79643
VTCN1	2.36479	3.5248	2.80594	0.00845636	0.137679	-2.88014
NR1I3	2.34363	5.818	2.53259	0.0164109	0.19524	-3.47541
FOSB	2.33905	8.41943	2.46109	0.0194138	0.2123	-3.62459
SNAI1	2.3387	7.69006	4.67975	5.00086e-05	0.00503888	1.90427
SRD5A2	2.30814	5.47693	2.69689	0.0110583	0.158571	-3.12216
NPTX2	2.29707	6.34257	2.32975	0.0262701	0.248259	-3.89106
APOM	2.29647	9.29031	4.27895	0.000158305	0.0111259	0.814805
LINCR	2.29609	6.50074	3.42791	0.00168758	0.0509602	-1.40168
AMDHD1	2.29368	5.13794	2.74059	0.0099369	0.151006	-3.02587
C4BPB	2.28347	4.70389	2.15665	0.0386303	0.294787	-4.22636
RTP3	2.27467	3.28353	2.66105	0.0120647	0.165693	-3.20041
CBS	2.26699	7.35788	3.3528	0.00206343	0.058634	-1.58796
MEX3A	2.25783	6.77765	4.20434	0.000195794	0.0132878	0.614395
CLDN10	2.25053	3.87145	2.38426	0.0231945	0.234911	-3.78169
CCDC102B	2.24334	6.4111	5.07926	1.56737e-05	0.00199703	3.00462
ANGPTL3	2.20296	4.81056	2.91207	0.00648406	0.116201	-2.63919
SLC10A1	2.20108	4.93394	2.55229	0.0156621	0.190125	-3.43382
TMEM27	2.19834	5.4009	4.12497	0.000245257	0.0152314	0.402228
CCL16	2.19023	3.26165	3.05304	0.00452742	0.0936251	-2.31139
KRT7	2.18468	3.58801	2.80183	0.00854301	0.138633	-2.88937
HAMP	2.17842	6.69927	2.55549	0.0155432	0.189592	-3.42702
CD5L	2.17696	3.34317	3.2698	0.00257209	0.0662271	-1.7916
SLC22A1	2.17368	5.58495	3.31294	0.00229436	0.0615671	-1.68607
DAO	2.16742	3.82426	2.52628	0.0166575	0.196635	-3.48868
MASP2	2.16712	5.3821	3.48985	0.00142805	0.0455614	-1.24666
CSMD3	2.16182	4.8829	2.30386	0.0278568	0.254949	-3.94239
SEMA5B	2.15527	7.73206	4.19786	0.000199432	0.0134423	0.597043
CCR7	2.15088	6.79373	2.72738	0.0102644	0.15299	-3.0551
PGLYRP2	2.14795	4.07156	2.14331	0.0397696	0.29819	-4.25141
APOC3	2.14377	9.48793	2.0721	0.0463731	0.32165	-4.3832
CYP2A13	2.14152	6.05081	2.93957	0.00604862	0.111654	-2.57591
DNASE1L3	2.11903	8.69062	3.75107	0.000698873	0.0295547	-0.580482
CYP2B7P1	2.10639	5.68473	2.16644	0.0378126	0.291356	-4.2079
F12	2.09776	10.6397	2.61357	0.013529	0.176322	-3.30307
PAQR9	2.09147	3.33174	2.84965	0.00758419	0.128677	-2.78153
FCN3	2.08664	6.8896	4.40099	0.00011165	0.0087499	1.14444
SCGB3A1	2.08431	5.21638	4.14168	0.000233919	0.0149022	0.446792
NPPA	2.08006	5.39268	2.85921	0.00740512	0.126181	-2.75986
APC2	2.07329	7.3419	4.18729	0.000205515	0.0137145	0.568733
THRSP	2.06082	5.66724	4.66943	5.15248e-05	0.00509917	1.87598
C14orf68	2.05555	7.15474	2.8405	0.00775955	0.130088	-2.80226
CXCL2	2.05103	7.64176	2.47557	0.018768	0.209644	-3.59462
CA5A	2.03561	5.64871	3.06486	0.00439171	0.091877	-2.28353
GCKR	2.03282	4.09894	2.28392	0.0291369	0.259785	-3.98164
ANXA8L2	2.03089	4.28931	2.96032	0.00573848	0.108657	-2.52795
SLC13A3	2.02762	6.48259	3.16721	0.00336769	0.0776968	-2.03988
GSTA1	2.01898	4.7508	1.60667	0.117925	0.474028	-5.15695
CYP2C8	2.01856	5.29995	2.4916	0.0180758	0.205515	-3.56129
KREMEN2	2.00799	4.10815	2.97449	0.00553541	0.105622	-2.49509
GSTA5	1.99584	5.72278	1.4916	0.145572	0.511911	-5.32301
ABCG5	1.99507	8.48888	2.59721	0.0140704	0.17946	-3.33816
AGXT2L1	1.99192	3.87815	2.6298	0.0130109	0.172606	-3.26811
LBP	1.98407	3.39335	2.62503	0.0131612	0.173628	-3.27839
ALDH8A1	1.97838	4.85976	3.14669	0.00355274	0.0799125	-2.08905
ANGPTL6	1.96946	6.29257	4.85041	3.04943e-05	0.00338332	2.37309
LRRIQ1	1.96857	5.5782	4.12618	0.000244418	0.0152272	0.405455
LOC100129857	1.96368	3.05705	2.37848	0.0235045	0.236229	-3.79337
C1orf168	1.96247	4.91579	3.25056	0.00270609	0.0681666	-1.83846
CDH2	1.95726	5.52319	2.28986	0.0287502	0.257851	-3.96997
WNT3	1.94663	6.00019	3.25349	0.00268528	0.0678991	-1.83134
SHBG	1.94544	4.37838	2.72385	0.0103534	0.153736	-3.06287
NAT8	1.94543	4.49871	1.78691	0.0834032	0.411016	-4.87611
RHBG	1.94379	5.53221	2.30018	0.0280889	0.255635	-3.94964
CLDN14	1.94003	5.88541	2.53848	0.0161836	0.192884	-3.46299
AGT	1.93416	10.659	2.7474	0.00977217	0.149605	-3.01079
PHLDA1	1.93092	6.28227	4.18722	0.000205554	0.0137145	0.568554
ALPK2	1.93085	4.06068	3.03368	0.00475834	0.0963637	-2.35691
TPPP2	1.9276	4.94554	3.49977	0.00139024	0.0447164	-1.22172
G6PC	1.90659	4.325	1.78938	0.0829974	0.410427	-4.87209
TCAP	1.90558	9.75463	4.35943	0.000125773	0.00944442	1.03194
AGXT2	1.90152	3.46254	2.14893	0.039286	0.296923	-4.24087
LAMP3	1.8999	5.11094	3.49689	0.0014011	0.0448465	-1.22895
UBD	1.89655	9.24956	2.16255	0.0381353	0.292509	-4.21524
GLYAT	1.89413	3.22495	2.82117	0.00814239	0.133776	-2.84589
LOC100129488	1.89364	2.86583	2.55983	0.0153839	0.188589	-3.41784
ALLC	1.89267	3.68616	3.68123	0.000847319	0.0334006	-0.76045
RDH16	1.88987	5.12716	3.28151	0.00249373	0.0648861	-1.76304
KCNJ15	1.8891	3.51459	2.51523	0.0170981	0.199216	-3.5119
RPGRIP1	1.88554	5.80052	3.78583	0.000634748	0.0276229	-0.490455
F11	1.88223	4.23196	3.15543	0.00347279	0.0788323	-2.06813
HAO2	1.87723	3.40518	2.42467	0.02113	0.222698	-3.6995
LOC728763	1.8663	4.52619	3.522	0.00130897	0.0428705	-1.16573
PLK5P	1.86596	6.93788	2.61623	0.013443	0.175585	-3.29736
SLCO1B3	1.86194	4.28794	1.82732	0.0769649	0.397614	-4.80978
CA2	1.85747	7.56385	3.81559	0.000584432	0.026113	-0.413148
ANXA10	1.85604	4.44207	2.06256	0.047327	0.32476	-4.40059
SLC2A2	1.84992	4.65731	1.68555	0.101585	0.448914	-5.03709
FLJ34651	1.84873	4.87224	3.17013	0.00334204	0.0773762	-2.03285
C10orf65	1.84069	3.65333	3.29369	0.00241453	0.0636064	-1.73324
MARCO	1.83903	5.0003	2.11958	0.0418715	0.306154	-4.29571
ACCN1	1.8353	6.8571	3.36558	0.00199427	0.057496	-1.55641
CYP26A1	1.82747	3.18811	2.73065	0.0101823	0.152457	-3.04786
CETP	1.82508	4.20154	4.35952	0.00012574	0.00944442	1.03218
CCL3L3	1.82298	6.22564	2.7669	0.00931388	0.145306	-2.96745
PIK3C2G	1.81978	3.57694	2.5777	0.0147423	0.184269	-3.37983
CTAG1A	1.81886	4.27551	2.05625	0.0479685	0.327569	-4.41208
BAMBI	1.81621	10.2199	2.37227	0.0238414	0.236453	-3.80589
FAM150B	1.80956	3.62992	2.46268	0.0193418	0.2123	-3.6213
IGFALS	1.80314	8.98832	4.15816	0.000223235	0.0145531	0.490817
CP	1.80241	5.79538	1.52644	0.136698	0.501437	-5.27384
POTED	1.79901	5.70769	2.16226	0.0381595	0.292509	-4.21578
HFE2	1.7833	2.73445	2.49288	0.0180213	0.205368	-3.55861
CYP4X1	1.78223	6.27713	3.6645	0.00088717	0.0343428	-0.803351
VWCE	1.77179	8.60635	2.66476	0.0119567	0.16515	-3.19234
FAM38B	1.76982	6.06759	3.65758	0.0009042	0.0347414	-0.821095
CFTR	1.76934	5.65113	1.41143	0.167742	0.54336	-5.43237
CXCL6	1.76667	3.42667	2.29415	0.028474	0.256617	-3.96154
BCHE	1.76287	8.49122	2.3728	0.0238129	0.236381	-3.80484
DMGDH	1.76271	5.08742	2.33035	0.0262344	0.248172	-3.88986
GABRP	1.76125	5.518	2.82884	0.00798839	0.131798	-2.8286
LOC645277	1.74479	6.85481	2.44778	0.0200255	0.216111	-3.65205
LGR6	1.74288	6.19923	3.90395	0.000456859	0.022333	-0.182358
SLC17A2	1.74092	2.70316	2.69358	0.0111479	0.159126	-3.12941
IL8	1.71781	3.03714	2.4833	0.0184311	0.207713	-3.57856
GAGE7	1.71758	5.14542	3.4919	0.00142016	0.0453829	-1.24151
AMH	1.71631	7.41828	3.57787	0.00112448	0.0393748	-1.02434
ITIH4	1.71542	11.924	2.59273	0.0142222	0.180278	-3.34775
HABP2	1.71034	3.56037	2.17749	0.0369081	0.288993	-4.18699
ID3	1.70562	9.07633	4.36782	0.000122785	0.00929075	1.05464
APOF	1.70212	4.23557	2.12036	0.0418003	0.30586	-4.29424
PCDH12	1.70112	5.97246	3.56456	0.00116601	0.0400072	-1.05811
CLEC4G	1.69329	5.33427	1.82575	0.0772077	0.397906	-4.81239
APOE	1.67743	12.5379	3.98551	0.000363496	0.0193933	0.032223
GRB14	1.66323	8.27914	2.89474	0.00677343	0.11965	-2.67889
CYP2B6	1.66057	8.05417	2.77189	0.00919992	0.144529	-2.95633
CDYL2	1.65898	4.07605	2.37312	0.0237949	0.236381	-3.80418
LIN7A	1.6567	5.65489	2.83373	0.00789154	0.131408	-2.81755
OIT3	1.65443	3.15161	2.69229	0.011183	0.159346	-3.13224
FTCD	1.65395	13.2099	3.54359	0.00123445	0.0411115	-1.1112
IL23A	1.65394	6.05659	4.33183	0.000136108	0.00995558	0.957371
SALL1	1.65361	3.24031	2.95704	0.00578655	0.108897	-2.53555
CHST4	1.64498	6.24645	2.79372	0.00871667	0.140527	-2.90757
P704P	1.63524	8.24488	2.00503	0.0534567	0.34232	-4.50421
SELE	1.63381	4.06457	2.21481	0.0339944	0.278542	-4.1158
GJA4	1.62958	8.77222	3.54595	0.00122657	0.040918	-1.10524
TBX15	1.62597	3.25288	2.17793	0.0368723	0.288965	-4.18615
C8G	1.62004	7.18895	2.35819	0.0246224	0.239095	-3.83422
LOC728218	1.61787	3.70798	4.10412	0.00026017	0.0157882	0.346667
GLT1D1	1.61547	3.97057	1.75359	0.0890492	0.423155	-4.92987
CDH19	1.61511	4.25542	4.10096	0.000262506	0.0158056	0.338257
ProSAPiP1	1.60083	8.28514	5.09974	1.47661e-05	0.00193123	3.06125
CRHBP	1.59996	3.77213	2.6475	0.0124671	0.168754	-3.22984
GATA4	1.59638	3.25073	4.6849	4.92693e-05	0.00498984	1.91838
MT1JP	1.5913	7.64921	2.53881	0.0161708	0.192884	-3.46229
DNAH2	1.58463	4.38059	4.56831	6.90009e-05	0.00608347	1.59948
NEB	1.58447	3.6671	3.65649	0.000906892	0.0347771	-0.823868
CCL20	1.57191	3.14208	2.28447	0.0291011	0.259656	-3.98057
F13B	1.56431	2.94356	2.18477	0.0363224	0.286818	-4.17316
HRC	1.56398	6.57626	3.74728	0.000706234	0.0296753	-0.590279
DKFZp313P036	1.55345	8.06546	2.68908	0.0112707	0.16019	-3.13927
EMR2	1.55201	4.06318	3.41001	0.00177067	0.052664	-1.44624
SYCE2	1.5513	4.11232	3.98079	0.000368356	0.0194675	0.0197489
VNN2	1.5474	6.6376	3.331	0.00218681	0.0601838	-1.64168
SULT2A1	1.54497	3.96828	1.75878	0.0881493	0.421822	-4.92156
AGR2	1.54222	8.58625	1.59941	0.119532	0.47738	-5.16774
COL9A2	1.54163	5.3001	2.57203	0.0149432	0.18514	-3.39191
SERPINA7	1.5413	5.18666	1.60179	0.119002	0.476227	-5.1642
FAM9B	1.54024	3.26225	2.14221	0.0398648	0.298504	-4.25347
ANGPT2	1.53099	4.70314	3.81448	0.000586231	0.0261343	-0.416026
CDH16	1.52978	8.75437	2.88042	0.00702168	0.121723	-2.71159
CPS1	1.52763	4.06144	1.47814	0.149119	0.518661	-5.34173
SERPINE1	1.52218	3.95968	3.11749	0.00383293	0.0835502	-2.15876
G0S2	1.51946	9.68444	2.95526	0.00581282	0.108897	-2.53968
KCNC3	1.51918	8.68183	2.71472	0.0105874	0.155342	-3.083
SSPO	1.51903	4.70539	2.27495	0.02973	0.262018	-3.99922
LOC256021	1.51767	4.37623	2.21001	0.0343568	0.28003	-4.125
SLC9A5	1.51723	6.69143	3.56629	0.00116054	0.0399422	-1.05374
GBP7	1.51345	2.81754	2.14933	0.0392518	0.296923	-4.24012
HAL	1.50091	2.94106	2.10525	0.0431874	0.31128	-4.32226
TIMD4	1.50065	3.34404	2.49438	0.0179579	0.205001	-3.55548
HS3ST4	1.49892	4.48019	1.90623	0.0656107	0.370565	-4.67686
AFMID	1.49672	3.72797	4.50993	8.16409e-05	0.00677211	1.44035
HBA1	1.49518	9.54706	2.6367	0.0127963	0.171331	-3.25321
TNFSF14	1.49362	5.77768	1.66281	0.10609	0.455522	-5.07215
TMPRSS6	1.49297	4.5476	1.91681	0.0642037	0.368041	-4.6587
ACSM5	1.48959	3.7596	2.20788	0.0345188	0.280095	-4.12907
LOC729983	1.48903	7.67911	2.55314	0.0156304	0.190125	-3.43201
AGRP	1.48742	5.20227	3.53326	0.00126959	0.0418582	-1.13731
GNMT	1.48512	5.55734	2.68767	0.0113095	0.160568	-3.14235
LTF	1.48391	4.28037	2.39983	0.0223783	0.230662	-3.75013
NOTUM	1.48179	5.69189	3.06862	0.0043493	0.0916879	-2.27464
CPB2	1.4814	6.67737	1.18942	0.243003	0.622458	-5.70705
VCX3A	1.47761	8.50459	3.11211	0.00388675	0.0845369	-2.17155
TRPV6	1.47534	3.71848	2.32797	0.0263766	0.248259	-3.8946
TBX2	1.47455	10.9059	3.06024	0.00444429	0.0925847	-2.29442
LOC100132816	1.4736	7.8792	2.91101	0.00650141	0.116368	-2.64162
CCL4	1.47304	9.00321	2.54945	0.0157679	0.190708	-3.43981
AVPR1B	1.46968	3.15827	3.34435	0.00211045	0.0590855	-1.60881
LOC646626	1.46342	9.95283	2.37056	0.0239352	0.236453	-3.80935
ALDH1L1	1.46	3.88485	2.49168	0.0180724	0.205515	-3.56112
MEGF6	1.45782	7.44774	2.37853	0.0235018	0.236229	-3.79327
C5	1.45316	7.398	2.34653	0.0252863	0.243161	-3.85758
HMGCLL1	1.45216	4.11531	2.45653	0.0196214	0.213854	-3.63401
BCO2	1.4505	5.2429	2.2953	0.0283997	0.256541	-3.95926
CYP4A11	1.44936	4.65778	2.28366	0.0291541	0.259822	-3.98216
C5orf27	1.44931	4.3589	2.39609	0.0225717	0.23193	-3.75772
ACSS3	1.44647	6.31993	2.30221	0.0279608	0.255187	-3.94565
IDO2	1.44642	3.87733	1.95081	0.0598584	0.357167	-4.59981
NCRNA00158	1.44279	4.43679	3.31292	0.00229447	0.0615671	-1.68611
BIK	1.43878	5.19254	2.41008	0.0218549	0.228125	-3.72927
LOC100129447	1.43859	3.35218	2.52885	0.0165567	0.196383	-3.48328
CFHR5	1.4365	2.81422	2.66891	0.011837	0.164974	-3.18331
SLC30A2	1.43575	5.18363	2.7323	0.0101414	0.152457	-3.04423
hCG_1815491	1.43223	6.21519	2.05753	0.047837	0.327234	-4.40974
MGAT4C	1.4319	5.83542	2.06571	0.0470108	0.323963	-4.39486
LOC729683	1.42915	6.15097	3.62733	0.000982358	0.0362628	-0.898428
LGSN	1.42911	3.42064	1.88583	0.0683991	0.377823	-4.71167
SLC22A7	1.42361	5.37663	2.68002	0.011522	0.162186	-3.15908
CNDP1	1.42116	3.27469	2.12383	0.0414877	0.304698	-4.28779
KCTD14	1.42029	6.36445	2.3058	0.027735	0.254433	-3.93856
PTPRT	1.42015	9.18462	2.26989	0.0300695	0.263462	-4.00912
BGN	1.4171	7.5569	2.61725	0.0134099	0.175386	-3.29516
EGR2	1.41534	7.7843	1.9862	0.0556096	0.348424	-4.53765
SLC5A4	1.41102	3.25954	3.7102	0.000782353	0.0316613	-0.685948
PSD2	1.41037	3.73085	2.55895	0.0154159	0.188693	-3.41969
PAGE5	1.40881	4.51778	2.01186	0.0526945	0.340736	-4.49203
TERT	1.40705	9.67211	3.02798	0.00482848	0.0968537	-2.37029
TMEM105	1.40443	6.47773	4.07537	0.000282196	0.0165865	0.270205
TMEM195	1.40291	3.91719	1.83837	0.0752804	0.394458	-4.79145
GUCY1A2	1.39994	2.92484	3.67902	0.000852471	0.0334555	-0.766109
GPT2	1.39919	6.86943	3.34259	0.00212039	0.0590855	-1.61316
LOC642521	1.39817	7.64864	3.12974	0.00371292	0.0817666	-2.12955
INHBB	1.39568	8.91676	2.39076	0.0228505	0.233216	-3.76853
UNC5B	1.39425	9.93431	3.60785	0.00103613	0.0374772	-0.948107
SLC1A2	1.39171	3.25175	2.19014	0.0358962	0.284933	-4.16296
PTN	1.39084	8.92508	3.21527	0.00296946	0.0721326	-1.92406
HBA2	1.39038	7.38925	2.44507	0.0201522	0.217123	-3.65763
LEAP2	1.3888	8.42071	2.36688	0.0241376	0.236925	-3.81675
FOXE1	1.38784	5.85834	2.46745	0.0191276	0.211794	-3.61144
MMP9	1.38452	8.69296	2.54088	0.0160918	0.192666	-3.45793
KIF25	1.37451	3.86155	2.29401	0.0284829	0.256617	-3.96182
NEK10	1.37421	5.81104	2.88399	0.00695894	0.120873	-2.70344
GALNT9	1.36763	3.9428	2.17603	0.0370266	0.289256	-4.18976
KCNJ16	1.36712	5.63351	1.67858	0.102948	0.45074	-5.04787
CARD9	1.3619	6.53565	2.27757	0.0295557	0.261045	-3.99409
ZNF621	1.36022	4.39458	3.87211	0.000499341	0.0237055	-0.26573
SEPT4	1.35918	6.26046	3.17514	0.00329863	0.0767868	-2.02082
UBE2C	1.35909	6.70043	1.99326	0.0547938	0.346612	-4.52515
CCDC146	1.35242	8.5189	3.96223	0.000388056	0.0201677	-0.0291797
PNPLA3	1.35107	8.22677	2.02401	0.0513622	0.337555	-4.47028
GZMK	1.35014	6.16217	1.8222	0.0777568	0.399469	-4.81826
RASL11B	1.34974	5.67806	2.18688	0.0361547	0.285949	-4.16916
HBB	1.3443	11.2193	2.1802	0.0366891	0.288215	-4.18185
PROC	1.34084	9.58395	1.91051	0.0650392	0.369447	-4.66954
SYCP2	1.34005	4.29788	2.87155	0.00717957	0.123427	-2.73179
POTEE	1.33809	7.82771	2.35843	0.0246087	0.239095	-3.83373
INTS4	1.33809	8.40376	4.00758	0.000341629	0.0185162	0.0905113
FOXRED1	1.33695	6.86701	4.33505	0.000134861	0.00990099	0.966065
SYTL1	1.33519	8.60824	3.44311	0.00161995	0.0495145	-1.36373
ABCC2	1.32946	5.64954	1.81574	0.0787651	0.401946	-4.82891
PBX4	1.32709	6.94582	2.27851	0.0294935	0.260612	-3.99226
POTEG	1.32608	5.14245	2.20292	0.0348992	0.281891	-4.13857
CMTM2	1.32546	3.75091	2.07217	0.0463664	0.32165	-4.38307
NFATC2	1.32502	4.70667	3.69708	0.000811159	0.0323628	-0.719724
ABCB4	1.32481	6.68463	2.78159	0.00898221	0.142884	-2.93469
AQP7	1.32352	4.3071	2.8296	0.00797336	0.131709	-2.82689
TSPAN19	1.32341	4.19515	2.30501	0.0277843	0.254505	-3.94011
TMEM97	1.32122	4.98327	2.91823	0.00638405	0.115159	-2.62505
CMTM1	1.32121	6.19296	3.41335	0.00175488	0.0522731	-1.43794
GSTA2	1.32015	6.33054	1.22419	0.229793	0.60836	-5.66682
SLA2	1.31826	3.44419	1.87761	0.06955	0.380694	-4.72559
BBOX1	1.31301	2.66847	1.89029	0.0677803	0.37675	-4.70408
MYC	1.30962	8.3172	3.14533	0.00356531	0.0800129	-2.09229
NETO2	1.30885	3.97522	2.97589	0.0055158	0.10535	-2.49185
EGR3	1.30424	7.26614	1.5503	0.130878	0.493454	-5.23962
LTK	1.30183	7.2504	1.72044	0.094984	0.436343	-4.98255
GOLGA8E	1.30145	7.577	4.01722	0.000332488	0.0182002	0.116
C10orf110	1.29744	4.20447	3.7487	0.000703472	0.0296223	-0.586616
FLJ38773	1.29484	3.5728	3.87248	0.000498821	0.0237055	-0.264754
ZNF280B	1.29409	4.90497	4.01716	0.00033254	0.0182002	0.115853
VEPH1	1.29292	3.27268	2.10764	0.0429652	0.310912	-4.31784
WDR21C	1.28762	5.62188	1.38469	0.175701	0.552267	-5.46767
STH	1.28574	3.8317	1.57186	0.125793	0.485731	-5.2083
SLC16A6	1.28235	5.22125	2.58353	0.0145387	0.183095	-3.36741
ANKRD6	1.2799	6.27812	3.96662	0.000383309	0.0200176	-0.0176212
TRPM8	1.27875	2.8062	1.98204	0.0560943	0.349534	-4.545
CRP	1.27705	2.4718	2.23829	0.0322679	0.271624	-4.07054
FN1	1.27455	9.83237	2.46133	0.0194033	0.2123	-3.62411
GPR75	1.27342	4.5222	2.25482	0.0311003	0.267859	-4.03848
SLC32A1	1.27117	3.57155	1.49346	0.145086	0.511386	-5.3204
SLC7A10	1.27051	4.1592	2.45544	0.0196715	0.214059	-3.63627
HSD17B13	1.26882	3.09766	2.32371	0.0266332	0.249619	-3.90308
C6orf142	1.26813	4.81272	1.662	0.106253	0.455684	-5.07338
CPN2	1.26622	4.38636	2.87056	0.0071975	0.123603	-2.73405
HYAL1	1.26458	5.66421	5.17539	1.18452e-05	0.00169515	3.27055
FAM153B	1.26235	5.04838	1.94851	0.0601449	0.357879	-4.60383
MSTP9	1.26222	5.37499	1.64294	0.110162	0.46426	-5.10244
FAM176A	1.26219	4.19614	1.65544	0.107586	0.458307	-5.08342
VCX	1.26064	8.04593	2.61171	0.0135896	0.176799	-3.30706
TACC3	1.25965	6.6523	1.93814	0.0614479	0.362136	-4.62186
WWC1	1.25651	8.70567	2.9178	0.00639093	0.115159	-2.62603
SEMA3G	1.25	8.22042	1.76247	0.0875141	0.420004	-4.91563
C8B	1.24522	4.01635	1.43291	0.161555	0.536768	-5.40358
TACSTD2	1.24345	6.25493	1.52115	0.138017	0.502783	-5.28138
SNX32	1.24315	4.28989	2.49675	0.0178582	0.204315	-3.55054
GALNAC4S-6ST	1.2417	8.48193	2.37338	0.0237807	0.236381	-3.80365
PKLR	1.24096	4.38309	3.03997	0.00468215	0.0958215	-2.34214
FAT2	1.24041	4.89681	1.16684	0.251874	0.628883	-5.7326
LOC645332	1.24017	5.3148	2.73364	0.010108	0.152457	-3.04126
CHKA	1.23688	8.79632	3.78963	0.000628101	0.0274433	-0.480604
FGFR4	1.23646	5.70209	3.68359	0.000841837	0.0332509	-0.75439
TNNI3	1.2295	5.99225	1.46352	0.153053	0.52522	-5.36191
LSDP5	1.22945	3.8935	1.77534	0.0853288	0.415585	-4.89488
MGC23284	1.22457	6.66689	2.83264	0.00791305	0.131437	-2.82001
CCR10	1.22364	7.00032	3.29677	0.00239495	0.0634716	-1.72572
KCNK5	1.22277	11.1351	1.97773	0.0566019	0.350229	-4.55261
SERPINA6	1.21888	8.92074	1.82729	0.07697	0.397614	-4.80984
MUM1L1	1.21725	3.56867	1.64154	0.110453	0.46426	-5.10457
LOC729595	1.21569	6.12366	4.03906	0.000312647	0.017442	0.173834
EEF1A2	1.21532	7.84824	1.24884	0.22076	0.600769	-5.63768
RAD51AP1	1.2143	3.67224	3.25994	0.00263995	0.0670874	-1.81563
GABRD	1.2106	4.34564	2.8238	0.0080893	0.13313	-2.83997
NSUN7	1.20984	7.64911	1.85417	0.0729268	0.388364	-4.76507
GPR137C	1.20793	3.64079	2.71548	0.0105678	0.155224	-3.08133
U2AF2	1.20626	6.15337	2.84768	0.00762169	0.128876	-2.78601
NCR1	1.20615	4.94664	0.902113	0.373719	0.729522	-5.99812
SLC27A5	1.20401	10.5787	2.25125	0.0313493	0.26903	-4.04542
LY75	1.20172	8.97255	2.0799	0.0456054	0.319776	-4.36893
CLDN1	1.20126	6.1813	2.1691	0.0375932	0.291035	-4.20288
MYOZ1	1.20091	3.98492	2.88112	0.0070093	0.12164	-2.70999
TPST2	1.19934	8.68468	2.92286	0.00630984	0.114364	-2.61441
LOC100130433	1.19758	4.98959	2.39769	0.0224886	0.23152	-3.75447
JSRP1	1.19609	6.70908	1.40561	0.169448	0.545021	-5.4401
NR1H4	1.19607	7.31142	2.16702	0.0377648	0.291356	-4.20681
LOC85391	1.19597	4.45005	2.1514	0.0390756	0.296126	-4.23624
KCNE3	1.19441	5.22211	2.3357	0.0259176	0.246317	-3.87921
AZGP1	1.1943	10.0175	2.00719	0.053215	0.342104	-4.50037
SYTL5	1.19351	3.41546	4.13599	0.000237721	0.0150298	0.43161
C20orf201	1.19324	5.36983	1.85349	0.0730259	0.388625	-4.7662
RBP1	1.19265	9.41758	2.87317	0.00715062	0.123227	-2.72812
MYO1G	1.19236	6.54865	2.91078	0.00650517	0.116368	-2.64215
A1BG	1.19019	6.61035	2.77161	0.00920644	0.144529	-2.95697
LOC100132769	1.18849	5.01726	2.8274	0.00801704	0.13205	-2.83184
GUF1	1.18813	6.7561	3.52837	0.00128654	0.042276	-1.14965
C16orf70	1.18662	6.97655	3.57886	0.00112146	0.0393387	-1.02184
ST3GAL6	1.18604	4.53859	2.2312	0.0327808	0.273737	-4.08425
CDKN2A	1.18392	7.07612	1.96527	0.0580897	0.352159	-4.57452
ALOX15B	1.18304	5.1075	2.71655	0.0105399	0.155224	-3.07895
ABCB11	1.18194	2.75657	2.0105	0.0528457	0.340951	-4.49446
YBX2	1.18111	9.25436	1.6649	0.105668	0.454452	-5.06893
POTEB	1.18107	5.53287	1.42671	0.163322	0.538538	-5.41193
KCNC4	1.18106	5.86636	2.03842	0.0498196	0.332977	-4.44434
ID1	1.17886	12.7226	2.15758	0.0385519	0.294485	-4.22461
KLK11	1.17815	3.054	1.27081	0.212934	0.593503	-5.61125
H19	1.17602	8.41656	1.18566	0.244464	0.623602	-5.71134
XAGE3	1.17238	5.68273	2.4131	0.0217033	0.227023	-3.72313
PRSSL1	1.17229	4.70148	2.03024	0.0506902	0.335692	-4.45908
CUX2	1.17152	3.42308	2.15214	0.0390119	0.295757	-4.23484
CDC42BPG	1.17139	3.94858	4.10349	0.000260635	0.0157882	0.344987
IL7R	1.17117	8.18698	1.66498	0.105652	0.454452	-5.06881
NCK2	1.17017	6.70308	2.71533	0.0105715	0.155224	-3.08165
TMEM132A	1.16963	9.98349	3.35078	0.00207458	0.0587817	-1.59295
ID2	1.16893	9.46116	3.47472	0.00148763	0.0467765	-1.28463
LOC645638	1.16875	3.46278	2.37348	0.0237755	0.236381	-3.80346
PLCB2	1.16679	5.44855	2.62172	0.0132666	0.174435	-3.28553
C14orf105	1.16535	3.32089	1.84166	0.0747855	0.393535	-4.78597
TBX3	1.1646	4.63589	2.61047	0.0136303	0.177095	-3.30974
SPTBN2	1.16421	7.43258	4.13853	0.000236015	0.0149873	0.438392
KCNJ14	1.16413	7.60184	2.7284	0.0102387	0.15279	-3.05284
LOC285733	1.16406	5.37588	1.5517	0.130542	0.492656	-5.23759
LOC283767	1.16282	10.2268	2.16561	0.0378809	0.291547	-4.20946
ANGPTL4	1.16256	9.48304	1.3428	0.188758	0.569203	-5.52175
C1orf53	1.16153	6.14787	3.28478	0.00247218	0.0645466	-1.75503
SHD	1.15975	7.9667	2.17261	0.0373054	0.2904	-4.19624
UNQ9368	1.1581	3.5176	2.2961	0.0283488	0.25639	-3.95769
FAM153C	1.15697	4.00757	1.71713	0.0955944	0.437443	-4.98777
PCDH9	1.15671	3.76778	2.73075	0.0101798	0.152457	-3.04764
CYP4Z1	1.15532	3.20357	2.50624	0.017464	0.201054	-3.53071
E2F7	1.15484	3.18708	2.08201	0.0453996	0.319686	-4.36506
SOX9	1.15478	5.28656	1.64135	0.110491	0.464274	-5.10484
CTH	1.15158	7.56753	2.19524	0.0354956	0.283407	-4.15324
CYP2C19	1.15023	7.79834	2.23598	0.0324343	0.271994	-4.07501
ERC2	1.14872	4.54118	2.41058	0.0218297	0.227982	-3.72825
FJX1	1.14851	7.97323	2.26076	0.0306901	0.2663	-4.02692
LOC100128977	1.14743	10.9962	3.46395	0.00153152	0.047582	-1.31163
SRD5A1	1.14626	6.37842	2.83516	0.00786358	0.131275	-2.81433
PRO0461	1.14606	3.88474	3.2102	0.0030092	0.0725625	-1.9363
PCSK9	1.14408	4.18058	1.4239	0.164128	0.53966	-5.4157
TNNT2	1.14354	4.14453	2.04865	0.0487498	0.329599	-4.42585
TTTY13	1.1413	3.60468	2.22989	0.0328761	0.273985	-4.08677
TMIE	1.14008	4.98253	1.72781	0.0936376	0.432964	-4.97092
ACSL1	1.13946	11.4413	2.07903	0.0456906	0.319776	-4.37052
WDR91	1.13919	10.674	2.23787	0.032298	0.271624	-4.07136
RHOV	1.13846	4.5701	2.47152	0.0189464	0.211159	-3.60301
ZBTB37	1.13773	6.76164	2.13909	0.0401369	0.299006	-4.25932
SYT12	1.13705	3.50989	2.03934	0.0497227	0.332873	-4.44269
GPIHBP1	1.13704	8.52791	1.56938	0.12637	0.486631	-5.21192
LILRB2	1.13647	7.37072	2.01755	0.0520669	0.338692	-4.48186
LOC100132409	1.13544	3.8579	3.54027	0.00124563	0.0412752	-1.11959
LOC100129253	1.13525	4.18317	1.48332	0.147746	0.515793	-5.33454
DUSP2	1.1328	5.7387	2.21823	0.0337374	0.276809	-4.10922
SPRY4	1.13138	6.56259	3.2738	0.00254507	0.0659613	-1.78185
HEYL	1.13007	11.2609	2.86105	0.0073711	0.125927	-2.75568
PLGLB1	1.12685	5.61093	2.1201	0.0418245	0.305923	-4.29474
DUSP5P	1.12397	4.79888	1.68682	0.101339	0.448429	-5.03513
SLC22A10	1.12376	3.64888	2.09014	0.044615	0.317057	-4.35014
LOC729915	1.12252	6.51274	2.42994	0.0208731	0.220912	-3.68869
OCA2	1.12217	4.03471	1.65848	0.106967	0.457052	-5.07878
MOGAT1	1.12004	3.30283	1.81116	0.0794878	0.403818	-4.83646
CPNE7	1.11781	9.21341	3.04938	0.00457026	0.0943136	-2.32001
ZNF141	1.11769	5.49367	4.98019	2.09127e-05	0.00251832	2.7309
PRB3	1.11743	8.00012	1.4639	0.152951	0.525181	-5.36139
NT5DC2	1.11716	8.15512	3.61596	0.00101341	0.0370024	-0.92744
SNORD22	1.11287	6.20944	2.34768	0.0252204	0.242964	-3.85529
C21orf90	1.11021	3.56166	1.71054	0.0968205	0.43906	-4.99813
NUSAP1	1.10912	3.67487	2.28936	0.0287823	0.258021	-3.97095
SLC6A12	1.10818	3.64499	1.83869	0.0752331	0.394448	-4.79092
MAPT	1.10635	5.18073	1.58784	0.12213	0.48109	-5.18485
BMP2	1.10476	6.3743	2.45425	0.019726	0.214403	-3.63872
PARD6B	1.10475	5.57172	2.31781	0.0269915	0.250965	-3.91478
PF4	1.10444	3.49245	2.14928	0.0392566	0.296923	-4.24022
CLGN	1.10385	8.18995	3.12381	0.00377053	0.0824192	-2.14369
CCL2	1.10184	10.0868	1.83463	0.0758471	0.39533	-4.79766
APOB	1.10151	6.85348	0.891164	0.379475	0.732327	-6.00772
INTS1	1.10134	4.65424	3.2846	0.00247338	0.0645466	-1.75548
ICOS	1.10026	4.4629	2.04001	0.0496521	0.332772	-4.44148
CDH26	1.10001	4.86134	4.63529	5.68683e-05	0.0054785	1.78254
CCL19	1.09773	10.5211	1.48176	0.148159	0.516214	-5.33671
TMEM145	1.09743	11.5754	2.9583	0.00576811	0.108851	-2.53264
CACNA1E	1.09628	9.89969	1.57486	0.125099	0.484475	-5.20391
PAGE2	1.09464	4.63514	1.85004	0.0735362	0.390289	-4.77199
STEAP3	1.09167	5.03754	1.73802	0.0917979	0.430009	-4.95473
ADAMTS18	1.09143	4.00948	2.20305	0.0348891	0.281891	-4.13832
UGT2B15	1.09119	7.83383	1.2928	0.205312	0.585476	-5.58438
FLRT3	1.09037	7.63183	1.71671	0.0956732	0.437443	-4.98844
RHOB	1.0903	6.25054	2.50341	0.0175806	0.20186	-3.53663
LOC100129946	1.08926	3.19223	3.74912	0.000702649	0.0296223	-0.585522
CLEC1B	1.0884	2.58571	1.78515	0.0836932	0.411261	-4.87896
NR0B2	1.08833	6.86614	1.34862	0.186902	0.567401	-5.51433
LDHD	1.08565	7.99145	3.14112	0.00360469	0.0803487	-2.10238
GATM	1.08541	9.4865	1.40006	0.171092	0.547794	-5.44746
MLN	1.08444	3.69111	1.72962	0.0933092	0.432519	-4.96806
PRG4	1.08411	4.78715	1.02844	0.311433	0.6843	-5.87933
ASB9	1.0811	5.27643	2.00869	0.0530479	0.341659	-4.4977
NEUROG1	1.07856	8.84635	2.19173	0.0357707	0.284291	-4.15992
ANXA9	1.07738	5.1736	1.93739	0.061542	0.362155	-4.62315
CENPO	1.07368	4.92788	3.86402	0.000510737	0.0239075	-0.286882
C22orf36	1.07052	8.21986	2.43798	0.0204873	0.219178	-3.67221
FNDC4	1.07043	6.43246	2.21448	0.0340191	0.278542	-4.11643
FOXC1	1.07036	8.496	1.93575	0.061751	0.362737	-4.626
AQP5	1.06928	5.25577	1.90844	0.0653145	0.370128	-4.67307
LOC440461	1.06891	13.1821	3.60109	0.00105545	0.0378295	-0.965323
CLSPN	1.06566	2.75072	1.92362	0.0633122	0.366457	-4.64697
IL1RAP	1.06563	5.78664	3.48787	0.0014357	0.0455987	-1.25162
LMTK3	1.06543	7.2439	3.55144	0.00120838	0.0405166	-1.09134
PRG3	1.06478	4.17364	2.60741	0.0137306	0.17758	-3.3163
F8	1.06409	6.43299	3.89207	0.000472274	0.0228492	-0.21348
APOA1	1.06233	10.5426	0.965729	0.341403	0.70645	-5.94013
SERPINB9	1.05998	5.00983	3.37133	0.00196387	0.0567855	-1.54219
ADH6	1.05972	4.60929	2.29105	0.0286732	0.257745	-3.96763
TLR5	1.05886	5.82726	2.7496	0.00971938	0.149376	-3.00591
SCTR	1.05886	3.04456	2.00556	0.0533982	0.3422	-4.50328
C20orf96	1.05873	9.68356	1.52879	0.136115	0.500711	-5.27049
ST6GAL1	1.05842	9.29688	3.65291	0.000915853	0.0349173	-0.833043
GSTA3	1.05831	4.93939	1.03425	0.308753	0.682031	-5.87352
SERPINA1	1.05777	12.7672	2.91414	0.00645024	0.1157	-2.63443
EBF4	1.05544	12.2247	3.3938	0.00184928	0.0542665	-1.4865
SCN4A	1.05415	3.88809	2.37656	0.0236084	0.236381	-3.79725
PHACTR1	1.05387	5.47142	2.2259	0.0331687	0.274685	-4.09446
C16orf54	1.05351	6.46532	1.64612	0.1095	0.463334	-5.09761
MGC24975	1.05043	6.9481	2.87161	0.00717855	0.123427	-2.73166
GPR4	1.05026	5.84005	2.62251	0.0132413	0.174219	-3.28383
C12orf69	1.0491	4.52825	2.25224	0.0312804	0.268823	-4.04351
DPYSL5	1.04884	4.99552	1.6693	0.104788	0.453595	-5.06218
NDUFA4L2	1.04696	3.87362	3.34036	0.00213302	0.0590855	-1.61865
HMGB3L1	1.04658	6.614	2.757	0.00954399	0.147715	-2.98948
GPRC5C	1.04577	7.13727	3.16583	0.00337979	0.0777942	-2.04318
BUB1B	1.04464	4.10541	2.3399	0.025671	0.245114	-3.87083
CADM2	1.044	2.66622	1.62235	0.114515	0.470553	-5.13351
C20orf59	1.04116	4.39255	2.70957	0.0107215	0.15638	-3.09433
LOC100132738	1.03994	5.43292	2.70729	0.0107814	0.157022	-3.09934
HBQ1	1.03979	5.61279	2.33955	0.0256917	0.245114	-3.87154
CHRNA10	1.03934	6.66424	4.42852	0.00010317	0.00821575	1.21907
ZBTB25	1.03782	5.53752	3.59064	0.00108599	0.038503	-0.991903
KANK4	1.0376	4.30627	2.45103	0.0198746	0.21507	-3.64535
BID	1.03648	7.31709	2.94975	0.0058946	0.109927	-2.55241
ABCC3	1.03478	9.47316	1.75058	0.0895756	0.424227	-4.9347
ACR	1.03446	6.24266	2.697	0.0110556	0.158571	-3.12193
TMEFF2	1.03363	9.27656	2.30946	0.0275063	0.253369	-3.93132
IL27RA	1.03248	6.67518	2.47716	0.0186981	0.209336	-3.59131
DHODH	1.03213	8.03076	1.98132	0.0561792	0.349539	-4.54627
LOC400456	1.03017	5.83167	2.12965	0.0409681	0.302347	-4.27696
C16orf73	1.03004	4.02726	1.97385	0.0570615	0.350915	-4.55944
LOC92270	1.02993	8.97288	3.34317	0.00211711	0.0590855	-1.61173
HRSP12	1.02924	8.46855	2.44061	0.0203625	0.218435	-3.66681
FLJ32575	1.02711	2.66343	3.56091	0.00117766	0.0401247	-1.06737
VNN1	1.02489	3.93153	1.21138	0.234597	0.613082	-5.68177
CXCL3	1.02476	4.63571	1.85979	0.072104	0.386507	-4.75563
VASN	1.02453	9.70622	2.32331	0.0266569	0.249619	-3.90386
LDLRAD1	1.02296	4.43882	1.66217	0.106219	0.455684	-5.07312
GJC1	1.02228	6.06351	1.63398	0.112038	0.46655	-5.116
ZSCAN10	1.0213	11.0846	2.46815	0.0190966	0.211794	-3.61
LOC646090	1.01997	4.09032	2.47585	0.0187555	0.209644	-3.59403
GPER	1.01945	9.64443	1.75198	0.08933	0.424032	-4.93245
JUN	1.01902	12.4476	1.97784	0.0565884	0.350229	-4.55241
LOC644422	1.01762	6.23933	2.91793	0.00638881	0.115159	-2.62573
PCSK4	1.01599	10.395	2.69971	0.0109827	0.158436	-3.11599
TUBB2B	1.01575	8.08223	1.22262	0.230377	0.608865	-5.66866
VTN	1.01543	9.59168	1.61811	0.115428	0.471191	-5.13986
HELLS	1.01423	4.23673	2.76871	0.00927243	0.145219	-2.96342
DTX1	1.01371	4.18707	2.76701	0.00931146	0.145306	-2.96721
CFP	1.01188	8.27606	2.16337	0.0380668	0.292408	-4.21369
LOC389831	1.01116	8.72963	2.05468	0.0481286	0.327982	-4.41492
MMP19	1.01086	7.10913	1.72816	0.0935732	0.432964	-4.97036
IGSF6	1.00897	4.93329	2.22888	0.03295	0.273985	-4.08872
C18orf23	1.00813	8.89545	4.88546	2.75433e-05	0.00307318	2.46962
SFXN2	1.00778	4.09987	2.37997	0.0234244	0.236007	-3.79037
LOC152719	1.00775	4.73044	2.9833	0.00541266	0.103983	-2.47463
LYZ	1.0076	4.35231	1.48191	0.148119	0.516214	-5.3365
COL4A3	1.00757	3.14224	2.69869	0.0110099	0.158442	-3.11821
ADAMTS13	1.00301	7.72986	3.29107	0.00243137	0.0639375	-1.73966
DKFZp434K191	1.00299	5.07124	2.62924	0.0130286	0.172606	-3.26932
HMMR	1.00237	5.18269	1.82384	0.077502	0.398591	-4.81554
C8orf31	1.00233	4.98719	3.06488	0.00439144	0.091877	-2.28347
COLEC10	1.00142	3.6	2.50887	0.0173564	0.200532	-3.52522
KMO	0.999558	3.9695	2.92236	0.00631786	0.114364	-2.61556
GABRG1	0.999437	2.71934	4.17574	0.00021237	0.0139803	0.537819
NR2C2	0.997686	7.78667	1.76881	0.0864326	0.417962	-4.90543
CD302	0.996252	8.12114	3.00812	0.00508035	0.100032	-2.41677
PRR17	0.995632	9.68397	1.8918	0.0675721	0.376016	-4.70151
HS3ST3B1	0.994952	2.84555	2.8515	0.00754925	0.128415	-2.77735
LOC149703	0.994424	4.94565	1.41638	0.166301	0.542049	-5.42577
IL1RL2	0.99332	5.06247	2.24068	0.0320967	0.271584	-4.06592
DNASE1L2	0.99225	7.0215	2.76456	0.00936785	0.145789	-2.97266
ZNF684	0.992003	4.48849	3.1717	0.00332837	0.0771888	-2.02908
MST1	0.991885	12.3478	2.69243	0.0111793	0.159346	-3.13195
FGF17	0.990979	4.48781	2.60512	0.0138061	0.178207	-3.32121
ADAMTSL2	0.990739	9.49612	2.28586	0.0290101	0.25947	-3.97783
FAM64A	0.990569	4.94401	1.66704	0.105239	0.453595	-5.06565
LOC100132553	0.990435	2.55209	1.97374	0.0570746	0.350915	-4.55964
ADAM8	0.988602	10.5092	3.91211	0.000446556	0.0220604	-0.16096
CCDC38	0.988337	3.00291	2.15016	0.0391812	0.29673	-4.23857
MT1M	0.988065	11.6674	2.18844	0.0360306	0.285536	-4.16619
ANO3	0.987957	2.46258	2.56225	0.0152953	0.187969	-3.41269
MT1E	0.987663	10.7117	2.12315	0.041549	0.304698	-4.28906
FLJ44253	0.985516	4.87895	2.14192	0.0398901	0.298504	-4.25401
PRSS35	0.984748	3.02675	3.17522	0.00329795	0.0767868	-2.02064
MET	0.984148	7.43005	2.54049	0.0161067	0.192666	-3.45875
RFPL3S	0.98235	6.22241	2.82001	0.00816586	0.133943	-2.8485
MGST1	0.980959	5.69894	0.786915	0.437106	0.767484	-6.09354
LOC100128244	0.980937	5.80304	2.6661	0.0119179	0.16515	-3.18942
UBE2DNL	0.9807	3.84551	1.86865	0.0708249	0.384264	-4.74073
MS4A7	0.980567	7.7973	1.73303	0.0926919	0.431869	-4.96264
PKHD1	0.980556	2.77994	2.53352	0.0163747	0.194927	-3.47344
CDH9	0.979984	2.68971	2.08465	0.0451435	0.318862	-4.36022
GPR64	0.979698	5.88659	1.88504	0.0685089	0.377823	-4.71301
FGFR2	0.979049	4.42361	1.52675	0.136623	0.501423	-5.27341
CCDC78	0.976687	6.92757	2.33389	0.0260245	0.247096	-3.88282
SGPP1	0.97661	4.73445	2.71306	0.0106305	0.155512	-3.08666
NPL	0.975927	5.57988	1.70512	0.0978381	0.440841	-5.00663
MCOLN2	0.975641	4.54105	1.76172	0.0876429	0.420004	-4.91683
LOC541473	0.97262	3.59384	4.10316	0.00026088	0.0157882	0.344103
VAV1	0.97215	7.31869	1.40479	0.169691	0.545428	-5.44119
CCDC40	0.971617	3.79933	2.78984	0.00880079	0.140963	-2.91625
C12orf33	0.969976	2.79061	2.30346	0.0278818	0.255043	-3.94317
HMOX1	0.969973	10.3818	1.59521	0.12047	0.479185	-5.17396
ACSM3	0.968733	3.82101	2.30226	0.0279573	0.255187	-3.94554
CYP1A2	0.967295	7.37829	2.52491	0.0167115	0.197154	-3.49156
RGS18	0.967294	5.56775	1.62001	0.115019	0.470961	-5.13703
C11orf21	0.965611	4.43907	2.54241	0.0160337	0.192492	-3.4547
PLEK	0.965303	5.2525	1.93453	0.0619063	0.363001	-4.62811
SLC45A1	0.964902	4.31072	2.04888	0.048726	0.329599	-4.42544
PLXNA3	0.964585	4.88041	2.92838	0.00622234	0.113782	-2.6017
SLITRK3	0.96334	2.59595	1.7159	0.0958233	0.437469	-4.98971
KALRN	0.963119	4.54856	2.40786	0.0219674	0.228454	-3.7338
SERHL	0.963095	3.63544	3.11319	0.00387593	0.0843944	-2.16899
FRAS1	0.962062	4.28428	2.20402	0.0348147	0.281785	-4.13647
KIR3DL1	0.961719	4.36498	2.41348	0.0216843	0.226944	-3.72236
SGK196	0.961682	3.72694	2.99308	0.00527931	0.102217	-2.45185
CYP11A1	0.960747	4.23451	2.17606	0.0370236	0.289256	-4.18969
MSX1	0.96035	5.2484	2.0866	0.0449554	0.318216	-4.35664
CPN1	0.959389	7.27015	2.03311	0.0503834	0.334686	-4.45392
MYH6	0.959372	3.46713	1.91163	0.0648901	0.369206	-4.66761
CLEC4M	0.958052	3.96354	2.31783	0.0269902	0.250965	-3.91474
KISS1R	0.957423	10.8352	2.48682	0.0182797	0.206999	-3.57124
LOC643669	0.95719	8.00236	2.5143	0.0171353	0.199246	-3.51383
LOC100130938	0.956617	5.95918	2.11493	0.0422943	0.308218	-4.30433
AKR1C1	0.956196	6.48162	1.7731	0.0857055	0.41633	-4.89849
XAGE1D	0.95458	3.28234	0.946398	0.351019	0.713276	-5.95815
TCAM1	0.954011	2.67077	1.71992	0.0950801	0.436378	-4.98337
CACNG1	0.952588	3.41165	1.62786	0.113335	0.468986	-5.12522
LOC441795	0.952466	7.64709	3.02676	0.00484359	0.0970143	-2.37315
SOX8	0.95189	8.26728	1.94284	0.0608533	0.360033	-4.61368
NLRP2	0.951225	4.73463	0.798068	0.430698	0.762882	-6.08485
TESC	0.950599	10.4619	1.58067	0.123761	0.482443	-5.19539
C11orf65	0.949847	5.27211	3.64668	0.000931643	0.0353148	-0.848991
KCNN2	0.949612	5.98996	1.54658	0.131771	0.494555	-5.24498
CAPN12	0.949287	7.33594	2.2665	0.0302985	0.264939	-4.01574
SFTPC	0.949043	5.83767	2.991	0.00530746	0.1023	-2.45671
KCNA5	0.949034	5.82203	1.61847	0.11535	0.471191	-5.13932
MGC16703	0.948754	5.13593	2.38372	0.0232236	0.23496	-3.78279
HJURP	0.948652	2.41619	2.55311	0.0156315	0.190125	-3.43207
SLC6A13	0.94831	4.78029	2.63179	0.0129486	0.172451	-3.26381
TTC9B	0.947004	6.46403	2.18454	0.036341	0.286836	-4.17361
TNFRSF4	0.946272	6.06097	2.01879	0.0519307	0.338502	-4.47963
PKD2L1	0.944662	3.15882	2.30095	0.0280405	0.255548	-3.94814
ARMETL1	0.944274	4.06086	2.67698	0.0116073	0.162808	-3.16571
C1orf58	0.944098	5.52311	2.05341	0.0482585	0.328641	-4.41722
SARDH	0.943893	5.59178	2.48334	0.0184292	0.207713	-3.57847
TNFAIP3	0.942927	7.25184	1.8102	0.0796398	0.404216	-4.83804
CCDC11	0.942187	5.62256	2.70687	0.0107924	0.157066	-3.10026
OR5F1	0.942073	4.28129	1.50495	0.142119	0.507725	-5.30429
STAR	0.941846	2.55288	3.61116	0.00102681	0.037414	-0.939682
RP13-401N8.2	0.941629	5.92563	3.47005	0.00150652	0.0471508	-1.29634
TOP2A	0.941466	3.03034	2.09581	0.0440742	0.315042	-4.33969
DCXR	0.941002	10.148	3.09294	0.00408462	0.0873968	-2.2171
OTOP3	0.940349	3.43912	1.98597	0.0556363	0.348481	-4.53806
KCNC1	0.940078	3.79168	2.34059	0.025631	0.24489	-3.86946
HAS2	0.939922	2.51487	2.60853	0.0136937	0.177335	-3.31389
C1QTNF1	0.939691	4.07789	2.22865	0.0329666	0.273985	-4.08916
SEC14L2	0.939644	3.58336	1.62117	0.114768	0.470961	-5.13528
TRIM50	0.939153	5.79497	3.14206	0.00359583	0.0802418	-2.10012
MEX3B	0.938186	4.92362	2.0424	0.0494007	0.332184	-4.43715
LOC100128663	0.938052	3.01586	2.72075	0.0104324	0.154511	-3.06972
VSTM2A	0.937708	5.99482	1.03013	0.310651	0.684201	-5.87765
SLC47A1	0.936793	4.66249	1.73325	0.0926527	0.431869	-4.9623
LOC81691	0.936012	4.3744	3.06762	0.00436054	0.0916879	-2.277
ELK4	0.935511	2.50879	4.83014	3.23431e-05	0.00354858	2.31727
PREX1	0.935331	8.86895	2.01708	0.0521185	0.338804	-4.4827
PRINS	0.935281	9.05107	1.92652	0.0629359	0.365243	-4.64197
FHIT	0.935171	8.64849	4.32375	0.000139291	0.0100945	0.935556
LOC729409	0.934141	3.42506	2.14621	0.0395197	0.297699	-4.24598
SFRP5	0.933666	3.28731	1.29925	0.203117	0.583539	-5.57642
TNNI3K	0.933514	3.93947	1.52318	0.137511	0.502102	-5.27849
HAB1	0.933157	9.72497	1.60736	0.117772	0.473954	-5.15592
TPX2	0.932721	3.99835	1.87846	0.0694311	0.380361	-4.72417
ZMYND10	0.9327	5.77609	2.45137	0.019859	0.215037	-3.64466
C19orf26	0.932375	3.62481	2.48819	0.0182208	0.20645	-3.56838
BPA-1	0.931726	3.26126	2.57139	0.0149662	0.185192	-3.39328
PC	0.931016	8.78683	1.85727	0.0724723	0.387349	-4.75987
RAB33A	0.930412	6.61431	1.88141	0.0690154	0.379239	-4.71915
VCX2	0.929515	5.96152	1.86322	0.0716067	0.38512	-4.74987
PTPRZ1	0.928518	3.75957	1.58636	0.122465	0.481243	-5.18702
SDS	0.927764	5.85801	1.6793	0.102808	0.45074	-5.04677
LOC100130476	0.9274	4.70977	1.91612	0.0642956	0.368041	-4.6599
MIPOL1	0.927394	5.29206	3.39638	0.00183656	0.0541346	-1.4801
C1orf215	0.926871	3.32668	3.41951	0.00172607	0.0517271	-1.42259
FLJ30594	0.926446	2.5146	1.33078	0.192642	0.572276	-5.53701
TLK2	0.926158	7.24415	3.34225	0.00212231	0.0590855	-1.614
STATH	0.924273	2.56773	2.27933	0.0294391	0.260528	-3.99064
ZNF469	0.924149	7.21913	1.47711	0.149396	0.519023	-5.34317
FGFR3	0.923826	10.39	2.67294	0.0117218	0.1636	-3.17453
LOC729602	0.923737	10.7954	2.11252	0.0425149	0.309083	-4.3088
C1orf101	0.923436	3.83614	2.32046	0.0268302	0.250327	-3.90953
D21S2091E	0.92248	2.70973	2.06473	0.0471092	0.324404	-4.39665
MATK	0.92175	3.71154	2.17524	0.0370902	0.289399	-4.19125
C3orf22	0.92165	4.70625	2.21839	0.0337259	0.276809	-4.10892
LOC400581	0.921391	2.96419	2.44633	0.0200934	0.216726	-3.65504
SYNGAP1	0.921333	6.08108	1.76496	0.0870887	0.419287	-4.91163
C11orf85	0.92029	2.98244	2.31462	0.0271872	0.25172	-3.9211
PFN3	0.919558	2.96785	2.09595	0.0440612	0.315042	-4.33944
GDF1	0.919137	6.11224	2.23751	0.0323242	0.271624	-4.07206
LOC253264	0.918974	3.63224	1.61898	0.11524	0.4711	-5.13856
CPAMD8	0.918857	7.47486	1.46091	0.153765	0.526557	-5.3655
CCDC116	0.917041	3.87641	2.43424	0.0206661	0.220019	-3.67989
PANK1	0.915507	4.68532	2.44074	0.0203563	0.218435	-3.66654
GGTLC1	0.915473	8.21687	1.68924	0.100869	0.447603	-5.03137
CFC1	0.914449	8.81712	1.75414	0.0889544	0.422936	-4.929
ADAMTS2	0.913787	5.38945	2.48468	0.0183717	0.207683	-3.57569
N4BP2	0.912734	7.71428	4.25072	0.000171574	0.0118476	0.738884
C8ORFK29	0.912522	5.59923	2.72929	0.0102163	0.152619	-3.05086
MT1B	0.911507	12.7211	2.20071	0.0350698	0.282346	-4.14279
SLC6A1	0.911084	2.98818	3.13071	0.00370359	0.0817231	-2.12724
LOC729956	0.909796	7.51131	1.32924	0.193144	0.572803	-5.53895
NOTCH3	0.909772	4.65847	2.15381	0.0388702	0.29559	-4.2317
DYNLRB2	0.909641	6.20048	1.90405	0.0659044	0.371371	-4.6806
COIL	0.908738	5.20279	3.00822	0.00507906	0.100032	-2.41654
SAA2	0.908341	4.84499	1.7464	0.0903103	0.426276	-4.94138
NOP14	0.906404	3.98194	3.05103	0.00455088	0.0940118	-2.31612
FLJ37644	0.906285	5.04644	1.48189	0.148124	0.516214	-5.33653
UPK3A	0.905408	5.22128	1.45666	0.154926	0.52816	-5.37131
PARP15	0.905052	3.23135	2.16803	0.0376808	0.291255	-4.20489
RP11-216L13.5	0.904366	5.0316	2.14731	0.039425	0.297631	-4.24391
CDC2	0.904339	4.08887	1.76602	0.0869071	0.418821	-4.90992
DRD2	0.903455	6.10061	1.7084	0.0972211	0.43974	-5.00149
SPRR3	0.902328	4.06929	2.49608	0.0178867	0.204424	-3.55195
GIT1	0.901685	5.33139	5.17877	1.17291e-05	0.00169515	3.27991
COL25A1	0.901519	3.09587	1.53303	0.13507	0.500054	-5.26443
SORD	0.901391	10.3335	3.36761	0.00198347	0.0572684	-1.55138
PPP5C	0.901308	5.02686	3.38636	0.00188652	0.0551136	-1.50497
DOK3	0.900377	5.59805	2.23757	0.0323196	0.271624	-4.07194
GJA5	0.900085	3.11701	1.78751	0.0833045	0.410793	-4.87513
ZDHHC8P	0.899999	8.4274	1.39217	0.173446	0.550311	-5.45785
CCL17	0.899737	5.63758	1.56961	0.126316	0.486631	-5.21158
C17orf58	0.899417	5.60467	1.80297	0.0807916	0.407029	-4.84989
IGF2AS	0.899212	5.11382	1.94722	0.0603054	0.358187	-4.60607
ARL4C	0.898549	7.73452	1.52606	0.136793	0.50152	-5.27439
ARGLU1	0.897787	11.3419	1.60461	0.118378	0.474785	-5.16001
PBK	0.896943	4.01037	1.5573	0.129208	0.490107	-5.22949
PSAT1	0.896298	6.77698	1.55522	0.129703	0.49071	-5.2325
LIMD2	0.895724	5.32061	4.04805	0.000304814	0.0172203	0.19769
CMTM7	0.895694	8.57698	2.30823	0.027583	0.25372	-3.93375
CYP4F11	0.894669	4.41345	2.5268	0.0166373	0.196635	-3.4876
ATF5	0.894577	7.52429	2.0184	0.0519736	0.338531	-4.48034
SPIB	0.894028	4.50638	2.26817	0.0301855	0.264332	-4.01248
C9orf53	0.893913	4.58226	1.85442	0.0728904	0.388364	-4.76466
LOC727805	0.891786	6.46441	2.0308	0.0506305	0.335692	-4.45808
TRPC7	0.891476	3.09671	2.24763	0.0316038	0.269725	-4.05246
LY6G5B	0.891373	4.44658	3.73072	0.000739299	0.0305448	-0.633054
MT1L	0.886269	12.773	2.01862	0.0519499	0.338502	-4.47995
CCNB3	0.885906	5.21273	1.2647	0.215087	0.595324	-5.61863
SOX17	0.885424	9.49387	1.87949	0.0692861	0.380303	-4.72242
KCNK4	0.885206	6.68812	1.77396	0.0855613	0.416052	-4.89711
CD1C	0.88487	4.43483	1.48158	0.148207	0.516214	-5.33696
GRM2	0.8848	3.48175	2.14843	0.0393286	0.297086	-4.2418
KIF4A	0.884568	2.64201	2.91999	0.00635574	0.114945	-2.621
PEX5L	0.883449	2.65959	1.598	0.119846	0.477764	-5.16983
hCG_17324	0.882807	2.3823	2.35989	0.0245268	0.239095	-3.8308
EXOC3L	0.882781	6.58067	2.0394	0.049717	0.332873	-4.44259
WBSCR28	0.881812	4.86889	1.59904	0.119614	0.477418	-5.16829
IZUMO1	0.881433	2.77216	2.56726	0.0151141	0.186206	-3.40206
JUB	0.880922	6.36289	1.49707	0.144147	0.509991	-5.31535
CAPZA3	0.879741	2.91318	1.50742	0.141486	0.506859	-5.3008
IRAK2	0.879677	3.53124	2.65558	0.0122256	0.167089	-3.2123
MAGEC1	0.879325	4.67112	1.70861	0.097181	0.439686	-5.00115
PLK1	0.878969	5.30865	4.15671	0.000224155	0.0145531	0.486946
INSIG1	0.8789	7.00681	1.80654	0.0802214	0.405294	-4.84405
GPR143	0.878333	4.8066	2.28531	0.0290458	0.259471	-3.97891
CSF3R	0.877386	3.30457	2.40213	0.0222598	0.229801	-3.74546
GSC2	0.877096	3.50861	2.04205	0.0494382	0.332184	-4.4378
MLF1IP	0.87595	5.19722	2.16315	0.0380858	0.292441	-4.21412
ERP27	0.875552	4.35913	1.97014	0.0575041	0.351594	-4.56597
GJB2	0.875232	3.62979	1.1322	0.265942	0.643158	-5.77093
ERAS	0.873864	3.43448	2.44239	0.0202782	0.218063	-3.66314
SYNGR4	0.873107	8.192	1.61914	0.115205	0.471053	-5.13832
NPPB	0.872703	5.43991	1.6949	0.0997803	0.444922	-5.02257
IL17RB	0.87268	5.89515	1.32189	0.195553	0.574686	-5.54821
WNT11	0.872192	5.50745	2.39119	0.0228281	0.233216	-3.76767
EDAR	0.871921	3.16975	1.20503	0.237006	0.615492	-5.68913
GPSM1	0.871173	7.88631	2.71692	0.0105304	0.155224	-3.07814
ENO3	0.871029	10.4965	2.59668	0.0140883	0.17946	-3.3393
DNAJC28	0.870136	4.51842	2.05092	0.0485153	0.329272	-4.42174
LOC497190	0.869227	8.02362	2.09524	0.0441283	0.315186	-4.34074
FAM54A	0.868939	4.26251	1.938	0.0614654	0.362136	-4.6221
FST	0.868572	5.46542	0.780267	0.440952	0.769464	-6.09867
GPC2	0.868452	8.61012	3.03666	0.0047221	0.0963397	-2.34992
LOC285550	0.866327	4.37697	2.40791	0.0219651	0.228454	-3.7337
PRKCG	0.866263	5.84997	2.17975	0.0367251	0.288269	-4.1827
GAFA3	0.864359	3.05169	2.67858	0.0115622	0.162524	-3.16221
PAQR4	0.86381	3.90209	2.26267	0.0305597	0.265986	-4.02321
C1orf94	0.862043	3.39581	2.88464	0.00694765	0.120783	-2.70197
FOXJ1	0.861585	3.77348	2.83427	0.00788106	0.131344	-2.81634
TMEM217	0.86053	3.57925	2.97269	0.00556087	0.105837	-2.49927
SOD2	0.859005	6.19372	2.12362	0.0415064	0.304698	-4.28818
SEPT5	0.858066	8.51752	2.95873	0.0057618	0.108851	-2.53164
FLJ45717	0.857249	10.4539	2.11461	0.0423233	0.308244	-4.30492
FAIM3	0.856492	5.84307	1.49033	0.145903	0.51238	-5.32478
WNT6	0.855163	11.176	3.06789	0.00435758	0.0916879	-2.27638
RASGRP3	0.855037	6.23422	1.70526	0.0978109	0.440841	-5.0064
LOC100128626	0.854684	2.95099	2.25563	0.0310441	0.267572	-4.03691
HAS1	0.854269	3.14997	1.96739	0.0578334	0.352081	-4.57079
ADAMTS4	0.854084	5.84161	1.94555	0.0605144	0.359034	-4.60898
CHSY1	0.853266	10.7289	2.32346	0.0266481	0.249619	-3.90357
CDT1	0.852928	7.26614	2.39997	0.0223709	0.230662	-3.74985
DEPDC1B	0.852634	2.99282	2.05184	0.0484207	0.329229	-4.42008
SOCS3	0.852404	6.27196	1.86224	0.0717482	0.385642	-4.75152
MT1G	0.852217	11.7475	1.92205	0.0635178	0.366812	-4.64969
ACTL6B	0.851863	6.85636	2.65606	0.0122115	0.167028	-3.21126
FLJ13197	0.85182	7.87744	4.08429	0.000275177	0.0163198	0.293897
CD24	0.850511	10.4087	1.66372	0.105907	0.45538	-5.07075
BMP5	0.850276	4.1967	1.86575	0.0712409	0.384403	-4.74561
UPP2	0.849753	3.6666	2.15509	0.0387618	0.295106	-4.22929
OPN1LW	0.849358	5.26273	2.07116	0.0464666	0.32165	-4.38492
CD300A	0.849182	5.47095	1.85583	0.0726832	0.387952	-4.76229
SFTPB	0.848794	3.58584	2.20204	0.0349671	0.282138	-4.14025
ALPL	0.846668	3.75657	3.42889	0.00168314	0.0509292	-1.39924
MTL5	0.846105	4.29345	2.20871	0.0344559	0.280095	-4.12749
LOC100130600	0.845761	6.42172	2.12499	0.0413835	0.304388	-4.28563
TREML1	0.845116	4.31681	2.27166	0.0299499	0.262785	-4.00565
SLC38A4	0.844912	3.98153	2.19351	0.0356307	0.283738	-4.15653
C1orf187	0.844686	5.5336	2.19459	0.0355461	0.283407	-4.15447
C2orf54	0.844539	8.5926	1.22942	0.227855	0.607194	-5.66069
PTPRU	0.844046	4.86137	1.82083	0.0779708	0.399921	-4.82053
GRIN3A	0.843563	2.56907	2.07218	0.0463651	0.32165	-4.38305
CCDC88C	0.842963	5.41659	2.86565	0.00728661	0.124916	-2.74522
FAM113A	0.842475	6.31102	2.92627	0.00625572	0.113971	-2.60657
C3orf51	0.842267	6.83048	2.44085	0.0203509	0.218435	-3.6663
ENPEP	0.842208	4.41439	1.466	0.152379	0.524366	-5.35849
UACA	0.842168	7.19745	2.25047	0.0314036	0.26903	-4.04693
OTUD7B	0.841615	6.68195	3.03456	0.00474759	0.0963637	-2.35484
CDC6	0.841336	3.97886	2.00687	0.0532512	0.342114	-4.50095
DLEC1	0.841331	5.02652	1.87125	0.0704523	0.383259	-4.73634
DOCK4	0.840514	4.73469	2.19794	0.0352846	0.283104	-4.14808
C14orf174	0.840094	2.70116	2.34934	0.0251246	0.242447	-3.85195
LAMA2	0.83989	7.59992	1.61212	0.116731	0.472712	-5.14883
SH3TC1	0.839131	10.055	2.13984	0.0400715	0.298942	-4.25792
LECT1	0.837275	3.67859	2.43541	0.0206099	0.2196	-3.67748
LOC645251	0.837066	11.6253	1.78741	0.0833218	0.410793	-4.8753
CBLN1	0.836962	3.20015	1.86171	0.0718261	0.38588	-4.75242
IQCA1	0.836367	3.85248	1.3701	0.180167	0.558816	-5.48667
CXorf18	0.836072	3.76885	2.13437	0.0405506	0.300446	-4.26815
BIRC5	0.835997	6.95248	1.15613	0.256163	0.633241	-5.74456
XRRA1	0.835891	5.16031	2.10552	0.0431619	0.31128	-4.32176
TK2	0.835649	7.86799	3.66224	0.000892697	0.0343662	-0.809147
HTR1B	0.835257	4.72059	1.86667	0.0711094	0.384403	-4.74407
MYO18B	0.833697	3.05161	1.11174	0.27451	0.651354	-5.79307
ASB14	0.833367	3.60559	1.8345	0.0758677	0.395333	-4.79789
SC4MOL	0.831802	4.24785	2.45018	0.0199142	0.215263	-3.64712
LOC91431	0.830715	7.31596	3.10213	0.00398863	0.0860891	-2.19529
RALYL	0.830489	2.67979	1.70338	0.0981661	0.441379	-5.00934
GATA6	0.829398	9.67601	3.914	0.000444197	0.0220604	-0.155992
KRT35	0.82825	2.80778	3.16309	0.00340405	0.0778987	-2.04975
GPR85	0.828036	2.42005	2.89074	0.00684186	0.12015	-2.68803
ACER1	0.827761	3.9546	2.01515	0.0523311	0.339524	-4.48616
SOCS1	0.826881	6.06802	1.64089	0.110589	0.464289	-5.10555
FLJ38576	0.824851	2.96775	2.20913	0.0344242	0.280095	-4.12669
OR6M1	0.824624	3.34863	2.1691	0.0375933	0.291035	-4.20288
HGF	0.824374	3.15405	2.59795	0.0140455	0.17946	-3.33657
COL22A1	0.824124	3.17249	1.2795	0.209897	0.590409	-5.60068
LOC730107	0.822933	3.98181	1.95091	0.0598459	0.357167	-4.59963
LDB1	0.82286	6.44867	3.14881	0.00353316	0.0795626	-2.08397
C9orf50	0.82271	5.37691	2.23259	0.0326796	0.273123	-4.08156
LOC100128098	0.822638	2.80271	2.32354	0.0266435	0.249619	-3.90342
BCL6B	0.822131	5.27327	2.17038	0.0374873	0.290899	-4.20044
LOC100130958	0.821801	13.8582	2.48315	0.0184374	0.207713	-3.57886
GAMT	0.820481	10.2029	3.3415	0.00212656	0.0590855	-1.61585
PRKAG3	0.819092	2.9596	2.1691	0.0375927	0.291035	-4.20287
ITGA2B	0.816292	4.18454	2.8594	0.00740151	0.126181	-2.75942
ZNF496	0.815932	6.8442	1.53552	0.134458	0.499328	-5.26087
IRX3	0.815825	6.1456	2.07176	0.0464071	0.32165	-4.38382
MIA2	0.815585	9.14168	2.66545	0.0119367	0.16515	-3.19084
MOSC1	0.815516	4.47589	2.00233	0.0537614	0.343048	-4.50903
BCL9	0.815195	6.83292	2.16872	0.0376244	0.291067	-4.20359
TNFSF4	0.814733	4.99965	1.66154	0.106347	0.455684	-5.07409
MIRHG1	0.813544	5.23425	2.00562	0.0533908	0.3422	-4.50317
IFNA4	0.81348	6.99242	1.71216	0.0965174	0.438794	-4.99558
PCP2	0.812283	8.62834	2.35029	0.0250702	0.242447	-3.85005
TMEM59L	0.812217	4.32812	1.46746	0.151986	0.523983	-5.35649
FCHO1	0.811786	4.40976	2.29436	0.0284601	0.256617	-3.96112
C2orf52	0.811563	3.23742	2.37056	0.0239352	0.236453	-3.80935
ELTD1	0.808884	5.88971	1.46724	0.152045	0.523983	-5.35679
TMEM89	0.808337	4.62598	1.69624	0.099524	0.444482	-5.02049
DIO1	0.807278	3.83344	1.52337	0.137463	0.502102	-5.27822
MEST	0.806749	7.25767	3.46634	0.00152167	0.0474746	-1.30564
IRF5	0.806522	6.79272	2.84328	0.00770586	0.129448	-2.79597
CD28	0.805666	3.73727	1.53496	0.134597	0.499467	-5.26168
NGF	0.80514	4.32624	2.47231	0.0189114	0.210887	-3.60136
NCR3	0.804415	3.93697	2.23402	0.0325759	0.272602	-4.0788
KIR2DS2	0.80425	3.21468	1.84533	0.074236	0.392002	-4.77985
C20orf106	0.803813	6.88225	1.96071	0.0586426	0.353282	-4.58251
TTYH1	0.803739	6.47238	1.57438	0.125209	0.484475	-5.20461
LPAL2	0.803326	2.74401	1.93039	0.0624369	0.364597	-4.63528
PSD	0.803081	5.8239	3.10476	0.00396147	0.0856902	-2.18902
SLC25A10	0.801666	5.40004	2.34706	0.0252555	0.243066	-3.85651
TFR2	0.801312	5.29113	2.33207	0.0261324	0.247643	-3.88645
CD83	0.801148	8.31377	2.02141	0.0516443	0.338171	-4.47494
BLK	0.800505	2.8971	1.80881	0.0798592	0.404692	-4.84031
FMO3	0.80026	6.40049	1.0383	0.306891	0.68099	-5.86945
AZGP1P1	0.799652	2.78773	2.18147	0.036587	0.287871	-4.17944
FLJ40852	0.797545	3.80748	2.58487	0.0144921	0.182878	-3.36454
SEPT3	0.797525	3.42127	2.84708	0.00763302	0.128876	-2.78735
C9orf82	0.797409	5.43909	2.64619	0.0125065	0.169058	-3.23268
GNPNAT1	0.796643	5.8998	2.55243	0.0156566	0.190125	-3.4335
PCSK6	0.795867	3.26086	1.56304	0.127854	0.489134	-5.22116
OVGP1	0.795693	8.6181	1.74646	0.0902997	0.426276	-4.94128
BAGE4	0.795137	4.89283	2.61007	0.0136432	0.177146	-3.31059
MASP1	0.795109	4.03928	1.98139	0.0561704	0.349539	-4.54614
ADAMTS1	0.794337	8.07957	1.35933	0.183519	0.563515	-5.50059
CHRD	0.79433	7.11144	1.45473	0.155458	0.528998	-5.37396
CDC25A	0.793776	3.06194	3.14335	0.00358374	0.0801779	-2.09703
MTMR4	0.793333	7.83202	5.89943	1.43805e-06	0.000364103	5.27427
ATPGD1	0.792926	3.79252	1.84466	0.0743356	0.392423	-4.78097
C22orf41	0.791051	7.11819	1.59039	0.121552	0.480052	-5.18108
TFAP2E	0.790715	4.30137	2.55881	0.015421	0.188693	-3.41999
FASN	0.790272	4.005	2.12514	0.0413707	0.304388	-4.28537
SLC45A3	0.789258	7.46664	1.57473	0.125129	0.484475	-5.20411
CFI	0.789175	7.17023	1.15832	0.255284	0.632731	-5.74213
CST1	0.788536	3.98005	1.29744	0.203731	0.583874	-5.57866
RLN3	0.788414	3.46907	2.14402	0.0397088	0.29819	-4.25009
ALAS2	0.787848	3.16079	1.86914	0.0707549	0.384095	-4.73991
KLHL6	0.786549	5.10732	1.58465	0.122853	0.481634	-5.18954
IL4I1	0.786452	7.56694	1.45253	0.156063	0.52957	-5.37696
MT1X	0.786068	12.7399	1.91603	0.0643071	0.368041	-4.66005
PDE3B	0.78586	7.58369	1.19984	0.238984	0.61752	-5.6951
PRM3	0.785048	7.87177	1.69102	0.100526	0.446635	-5.02861
C6orf118	0.784979	6.67678	0.984989	0.331999	0.699411	-5.92184
ZNF853	0.784884	6.50187	3.27312	0.00254963	0.0659931	-1.78351
CPT1C	0.784472	11.8783	1.64996	0.108707	0.460798	-5.09176
SLC17A1	0.784133	2.9009	1.85996	0.0720805	0.386507	-4.75536
ENPP1	0.783966	6.82849	1.71633	0.0957422	0.437469	-4.98902
NPY1R	0.783775	7.49794	1.5791	0.124122	0.483042	-5.1977
RREB1	0.783133	3.9625	3.55258	0.00120465	0.0405166	-1.08846
ZFP57	0.783132	3.72025	1.28776	0.207039	0.586294	-5.59057
MAL	0.782497	5.50128	1.29514	0.204513	0.584889	-5.58149
NELL1	0.782313	4.57791	0.9696	0.339498	0.705231	-5.93648
KIAA1199	0.781468	2.93204	1.65675	0.107318	0.457492	-5.08142
SNHG3-RCC1	0.781442	5.6437	2.12609	0.0412853	0.304119	-4.28359
PLEKHG4	0.781218	5.56861	1.22208	0.230578	0.608865	-5.66929
CCKBR	0.780931	3.9669	1.28188	0.209072	0.589268	-5.59778
SMOX	0.780898	6.86326	1.96516	0.0581029	0.352159	-4.57471
CROCC	0.780802	6.1535	3.32497	0.00222216	0.0606992	-1.65652
OCM2	0.780247	4.92909	2.246	0.0317183	0.27002	-4.05561
DPY19L2	0.780204	3.97658	1.68355	0.101974	0.449729	-5.04019
GPR65	0.779742	4.05711	1.55573	0.129583	0.490537	-5.23177
TRPC2	0.779349	3.23509	1.81841	0.0783481	0.400646	-4.82452
CHST1	0.778793	3.49222	1.16099	0.254211	0.631605	-5.73915
CYP4F2	0.778774	8.68478	1.67367	0.103919	0.452358	-5.05546
COX6A2	0.778711	14.3719	2.84885	0.00759939	0.128714	-2.78335
MAGEB2	0.778602	3.56257	1.72707	0.0937712	0.433008	-4.97208
STAG3	0.778173	7.89201	2.67298	0.0117207	0.1636	-3.17444
SCNN1D	0.777339	8.30941	2.43278	0.0207363	0.220139	-3.68289
POU6F2	0.777166	2.96584	2.14342	0.0397607	0.29819	-4.25121
SCN3A	0.776935	8.58587	1.80913	0.079809	0.404659	-4.83979
E2F5	0.776215	5.022	1.91047	0.0650447	0.369447	-4.66961
ZNF678	0.776025	3.92311	2.5518	0.0156803	0.190125	-3.43485
ZPLD1	0.775827	2.55225	1.59326	0.120906	0.479929	-5.17684
PDCD1	0.775772	5.9315	1.79171	0.0826162	0.410427	-4.8683
BRSK2	0.775758	6.17625	3.17562	0.00329448	0.0767868	-2.01967
FPR3	0.774113	3.57347	2.11901	0.0419233	0.306419	-4.29677
S100A8	0.773981	5.55033	1.13427	0.265086	0.641857	-5.76867
ADAT3	0.773927	7.33531	1.839	0.0751851	0.394429	-4.79039
SLC4A4	0.773894	3.98949	1.27633	0.211	0.591839	-5.60454
TPRG1	0.773877	3.0961	1.52741	0.136458	0.501132	-5.27246
KDR	0.773716	4.93618	1.97224	0.0572525	0.351252	-4.56227
MNDA	0.773204	5.55564	1.23898	0.22434	0.604121	-5.6494
UGT2B4	0.773108	5.12753	1.04981	0.301649	0.676779	-5.8578
FOXD4	0.773055	4.35199	2.79614	0.00866449	0.1398	-2.90214
POLE2	0.772521	3.22057	2.02902	0.0508212	0.335899	-4.46128
PEMT	0.7719	8.00394	1.34353	0.188525	0.568946	-5.52083
GPR183	0.771719	5.60747	1.09868	0.280083	0.657774	-5.807
NTF3	0.771508	6.91297	1.76976	0.0862709	0.417487	-4.90389
MT1H	0.771361	12.8315	1.98239	0.0560533	0.349534	-4.54438
RBM7	0.771037	7.48369	2.25862	0.0308377	0.267111	-4.0311
RGS12	0.770933	6.52575	3.90115	0.000460448	0.0224528	-0.189696
ARL10	0.770877	3.43105	3.05883	0.0044605	0.092715	-2.29776
SLC17A3	0.770854	5.10469	0.950269	0.349079	0.712222	-5.95457
SCLT1	0.770645	7.91673	2.26739	0.0302382	0.264588	-4.014
PEX10	0.770529	6.66137	3.31802	0.00226359	0.0609699	-1.67359
RAPGEF5	0.77032	5.14376	1.707	0.0974836	0.440003	-5.00368
GADD45B	0.770081	10.2491	1.42173	0.164753	0.540421	-5.41862
LOC100131170	0.769692	6.38897	2.35441	0.0248356	0.241022	-3.8418
PLD5	0.769691	3.37711	1.16881	0.25109	0.628092	-5.73039
LOC100130700	0.769334	2.55202	2.06411	0.0471707	0.324477	-4.39776
CYP2C9	0.768675	10.3819	0.983883	0.332534	0.699459	-5.9229
DPY19L2P2	0.767372	2.96729	3.21126	0.0030009	0.0725395	-1.93376
COL11A2	0.767112	5.40776	1.88106	0.0690646	0.379404	-4.71975
WIT1	0.766081	2.46336	2.13281	0.0406877	0.301263	-4.27105
PTPRS	0.765995	5.52666	3.17958	0.00326057	0.076295	-2.01015
ZBTB1	0.765769	6.08539	2.6982	0.011023	0.158442	-3.11928
SIGLEC9	0.765314	2.93994	2.83101	0.00794527	0.131637	-2.82369
LENG1	0.765225	7.43936	2.3162	0.0270898	0.251172	-3.91796
DSCAML1	0.764837	6.38755	1.18253	0.245686	0.624472	-5.7149
PDE6B	0.764806	5.39835	2.63351	0.0128951	0.172304	-3.2601
RFPL3	0.764753	2.86327	1.68856	0.101002	0.44779	-5.03243
LCAT	0.764603	7.39944	1.95322	0.0595609	0.356445	-4.59561
LOC54492	0.764054	10.725	2.08044	0.0455526	0.319776	-4.36793
GP1BA	0.76403	3.6907	2.66431	0.0119699	0.165195	-3.19333
HIST1H4A	0.763405	3.48285	1.90971	0.0651456	0.369701	-4.67091
TCL1A	0.763315	5.36183	1.28252	0.208848	0.589052	-5.59699
SPATA2L	0.76316	12.0914	2.46383	0.0192903	0.2123	-3.61894
SLC16A8	0.763102	7.16628	2.20319	0.0348782	0.281891	-4.13805
CA9	0.762975	3.3888	1.42097	0.164971	0.540479	-5.41963
SIX2	0.76283	3.99252	1.25681	0.217896	0.598035	-5.62814
CALML6	0.762388	3.57553	1.91617	0.064289	0.368041	-4.65981
NPC1L1	0.762251	7.25506	2.14562	0.0395706	0.297934	-4.24709
TUBG1	0.761508	6.38464	2.31039	0.0274489	0.252958	-3.92949
NAV3	0.761265	5.72493	1.55217	0.13043	0.492518	-5.23692
NAMPT	0.761169	7.56629	1.9921	0.0549266	0.346786	-4.5272
C2orf72	0.760198	8.60042	2.89927	0.00669657	0.118808	-2.66852
LOC389517	0.760169	6.09715	4.39436	0.000113793	0.00876413	1.12647
FAM20A	0.759642	5.62627	1.19022	0.242693	0.622389	-5.70614
NAPSA	0.759453	6.57413	2.98078	0.00544754	0.104349	-2.48049
NBPF11	0.75939	6.51637	2.43222	0.020763	0.220139	-3.68402
ZNF550	0.75931	9.21719	2.02609	0.0511371	0.337009	-4.46655
LOC100130691	0.75903	5.43082	3.40705	0.00178477	0.0530037	-1.4536
INE1	0.758952	8.95303	3.01714	0.00496444	0.098527	-2.39568
WASL	0.758446	4.86268	2.75799	0.00952084	0.147588	-2.98729
PROCA1	0.75817	8.61264	1.95145	0.0597801	0.357167	-4.5987
C7orf61	0.757707	3.89595	1.35781	0.183996	0.563633	-5.50254
C2orf70	0.757707	7.06677	2.18977	0.0359253	0.285049	-4.16366
EDIL3	0.757576	4.50372	1.52087	0.138088	0.502783	-5.28178
LRP3	0.756729	11.9237	1.77483	0.0854143	0.415837	-4.8957
LOC100132779	0.756491	6.15311	3.18882	0.0031827	0.0754124	-1.98791
LOC440180	0.756452	5.61981	2.13485	0.0405081	0.300411	-4.26725
LOC150166	0.755711	5.83287	1.33601	0.190945	0.570933	-5.53038
NUF2	0.75538	4.98198	1.94866	0.0601264	0.357877	-4.60357
MLXIPL	0.755155	9.96626	2.48502	0.0183568	0.207634	-3.57497
DGKI	0.754439	3.41293	1.14561	0.260427	0.637609	-5.75621
ADRB1	0.754126	3.389	1.34903	0.186772	0.567401	-5.51381
LOC643201	0.754114	4.00213	1.80784	0.0800147	0.404974	-4.84192
TRNT1	0.753627	7.92587	1.91574	0.064345	0.368041	-4.66054
AURKC	0.752878	3.31999	2.0857	0.0450422	0.318377	-4.35829
PLAUR	0.752868	4.47912	1.43664	0.160499	0.534789	-5.39854
KIAA1772	0.752712	5.30292	1.04288	0.304796	0.679546	-5.86482
NOVA2	0.752501	6.36038	2.8877	0.00689441	0.12059	-2.69498
MPPED2	0.752201	3.27358	2.23472	0.032525	0.272487	-4.07744
GAS2	0.751993	6.96809	1.32402	0.194853	0.573996	-5.54553
ZNF843	0.751993	7.25577	1.68286	0.102111	0.449997	-5.04127
CCDC125	0.751863	10.007	2.17069	0.0374624	0.290831	-4.19987
FLJ33630	0.751817	5.24081	1.98062	0.0562607	0.349539	-4.5475
LOC650392	0.750663	9.73275	1.56048	0.128458	0.489654	-5.22488
CST2	0.750559	5.7824	1.17524	0.248548	0.626647	-5.72315
WDR5B	0.750429	4.52806	1.79494	0.0820897	0.409868	-4.86303
LIMD1	0.750101	3.67504	1.19459	0.241003	0.619735	-5.70113
JAKMIP1	0.750073	9.13129	1.17028	0.250506	0.628008	-5.72873
ZNF205	0.749908	9.75142	1.76196	0.0876013	0.420004	-4.91644
AGMAT	0.749828	6.9576	1.75094	0.0895129	0.424032	-4.93413
LRRIQ3	0.749826	5.71155	1.52711	0.136533	0.501186	-5.27289
MUC6	0.749719	6.31242	1.65665	0.107338	0.457492	-5.08156
ZNF620	0.749562	3.78024	2.36252	0.0243795	0.238825	-3.82551
KCTD13	0.749401	4.44918	2.22324	0.0333648	0.275169	-4.09958
FAM148A	0.748304	10.6209	1.10682	0.276602	0.654229	-5.79834
CABP7	0.748036	9.08864	0.571004	0.571975	0.84361	-6.23843
CKLF	0.747349	8.72494	1.79849	0.0815137	0.408479	-4.85723
CD1E	0.746875	2.21541	1.97137	0.0573567	0.351564	-4.5638
ARHGAP30	0.746477	4.4616	1.72785	0.0936295	0.432964	-4.97085
LINGO1	0.745862	8.71902	1.87442	0.070002	0.382109	-4.73099
FAM153A	0.745773	3.47291	2.44446	0.0201811	0.217316	-3.6589
PDGFB	0.745029	5.99859	2.50084	0.0176873	0.202614	-3.542
CIB3	0.744507	4.71531	2.59671	0.0140873	0.17946	-3.33923
KIAA1274	0.74442	6.39018	1.48672	0.14685	0.51439	-5.32981
LOC100128343	0.743851	8.28715	2.40677	0.0220229	0.22879	-3.73602
UCA1	0.743713	4.78739	1.45022	0.156703	0.530253	-5.38011
ERN2	0.743317	5.1849	1.45389	0.15569	0.52903	-5.37511
CNIH3	0.743022	5.05162	1.50823	0.141281	0.506565	-5.29967
DPP9	0.742825	4.30479	3.25953	0.00264287	0.0670874	-1.81665
GALR3	0.742673	13.602	2.58264	0.0145694	0.183152	-3.3693
RUNDC2B	0.742494	6.43196	3.694	0.000818047	0.0325063	-0.727621
DRD3	0.742083	2.9759	2.25654	0.0309813	0.267572	-4.03515
EVPL	0.741778	9.93187	2.54131	0.0160753	0.192666	-3.45701
LOC100131721	0.741244	3.97901	1.91372	0.0646123	0.368041	-4.66402
RUNDC2C	0.74099	6.61359	2.37069	0.0239282	0.236453	-3.80909
ZBTB12	0.740736	3.33381	2.08014	0.0455818	0.319776	-4.36848
FBXL8	0.740661	5.80917	2.11023	0.0427261	0.309537	-4.31305
IQGAP3	0.740396	7.13356	1.29832	0.203431	0.583539	-5.57757
PRAM1	0.738021	7.89781	1.8875	0.0681663	0.376986	-4.70882
SIPA1L2	0.737789	7.93045	3.37328	0.00195367	0.0565734	-1.53737
NAPSB	0.737655	7.55385	1.71695	0.0956276	0.437443	-4.98805
RGL4	0.737403	5.24282	1.24584	0.221842	0.601815	-5.64124
C1orf223	0.736636	5.71847	2.57699	0.0147676	0.184468	-3.38136
RUFY2	0.736357	6.87924	3.32866	0.00220048	0.0603125	-1.64745
FLJ22374	0.735036	5.29898	1.73271	0.0927501	0.431869	-4.96315
GP6	0.734906	3.06688	2.51852	0.0169657	0.198267	-3.50498
KLHL1	0.734328	8.00416	0.912007	0.368567	0.72585	-5.98935
PCLO	0.733937	6.82665	1.26598	0.214635	0.595324	-5.61709
EMR1	0.733841	4.29999	1.97092	0.0574107	0.351594	-4.56459
FAM179B	0.733768	3.33183	1.87549	0.06985	0.38191	-4.72918
POLR2A	0.732974	5.89788	1.58087	0.123717	0.482387	-5.1951
ARHGEF4	0.732907	6.56211	1.30146	0.20237	0.582801	-5.57369
C21orf91	0.732903	4.49878	2.15011	0.0391853	0.29673	-4.23866
NKX3-1	0.732089	6.54479	1.41032	0.168066	0.543941	-5.43384
PAK6	0.731902	5.19864	1.63099	0.112671	0.467498	-5.12051
tcag7.1017	0.731504	5.90357	4.62511	5.85664e-05	0.0056147	1.75468
CSAG1	0.73079	3.23797	1.97421	0.0570186	0.350915	-4.55881
SCRT2	0.730697	10.5861	1.21619	0.232784	0.610607	-5.67617
FAM129C	0.730449	3.47275	2.46054	0.0194387	0.212449	-3.62573
IPO7	0.730351	6.84869	3.44847	0.00159676	0.0491189	-1.35035
CXADR	0.730227	6.03198	1.44967	0.156856	0.530274	-5.38087
EPAS1	0.730113	9.68264	2.38188	0.0233217	0.23535	-3.7865
SLFNL1	0.730094	4.52323	1.99719	0.0543441	0.345538	-4.51817
TRIM46	0.730045	5.70478	2.73144	0.0101628	0.152457	-3.04613
SIRPB2	0.729479	3.49762	1.95489	0.0593554	0.355862	-4.5927
TMEM184A	0.729386	9.64537	2.03402	0.0502864	0.334361	-4.45228
C5orf33	0.728603	6.73318	1.70884	0.0971384	0.439686	-5.00079
GRIK2	0.728591	3.10378	1.79446	0.082167	0.40993	-4.86381
GCUD2	0.728543	3.18724	2.51825	0.0169766	0.198267	-3.50556
ZFY	0.728475	3.82216	1.94959	0.0600097	0.357543	-4.60193
MOP-1	0.72773	6.72318	1.2461	0.22175	0.601815	-5.64094
PIP5KL1	0.727348	4.23562	2.03578	0.0500991	0.333879	-4.44911
LBX2	0.727332	4.98235	1.56939	0.126368	0.486631	-5.2119
TRIM74	0.727283	7.66694	2.24116	0.0320626	0.271412	-4.06499
C20orf144	0.72706	7.66535	1.72242	0.0946212	0.435182	-4.97944
TTC16	0.726766	2.83663	1.86647	0.0711381	0.384403	-4.74441
CALCRL	0.726445	3.91786	1.33752	0.190456	0.570069	-5.52847
ARHGAP29	0.726012	4.43762	1.78773	0.0832686	0.410793	-4.87478
SLC43A2	0.7258	7.0665	3.0433	0.00464226	0.0954007	-2.33432
FLJ32679	0.725653	6.6503	2.19171	0.0357721	0.284291	-4.15996
TCERG1L	0.724216	3.49315	1.92414	0.0632456	0.366179	-4.64609
RAD54L	0.72402	4.98729	1.49485	0.144725	0.510481	-5.31847
PPM2C	0.723808	5.7188	1.83143	0.0763351	0.396397	-4.80298
TMEM149	0.723624	9.56146	1.51848	0.138686	0.503106	-5.28516
HCK	0.722935	4.61202	1.40996	0.168171	0.543975	-5.43432
FOXH1	0.722858	6.29739	1.64228	0.110298	0.46426	-5.10344
RNF19B	0.72157	6.40499	1.71178	0.0965877	0.438798	-4.99617
SLC4A9	0.721564	4.77642	1.38529	0.17552	0.552228	-5.46688
AOX1	0.721024	7.61824	0.81744	0.419706	0.755367	-6.06947
XCL1	0.720843	3.9233	1.17844	0.247287	0.626178	-5.71953
FSD1	0.720467	6.05686	1.26068	0.216513	0.596724	-5.62348
FLJ39632	0.720409	6.46636	1.35411	0.185162	0.565032	-5.5073
ZNF696	0.720068	6.45305	1.82666	0.0770678	0.397704	-4.81089
STRC	0.719855	5.91958	1.72547	0.0940638	0.43373	-4.97462
LOC729497	0.719823	3.14408	2.56447	0.0152147	0.187212	-3.40797
C17orf88	0.719693	7.60426	1.62111	0.114782	0.470961	-5.13537
PROX1	0.719584	6.15598	1.86773	0.0709565	0.384403	-4.74228
EZH2	0.719135	8.01101	2.43643	0.0205611	0.219492	-3.67539
AKR1D1	0.718891	2.27619	2.05215	0.0483887	0.329187	-4.41952
FANCI	0.718194	5.79248	1.91714	0.0641612	0.368041	-4.65815
ZNF711	0.718122	5.809	1.3048	0.201243	0.581747	-5.56955
FAM27L	0.718096	3.44142	1.6456	0.109609	0.463431	-5.0984
VWC2L	0.717559	3.17136	1.71576	0.0958494	0.437469	-4.98993
OASL	0.716991	5.96425	1.36104	0.182984	0.562998	-5.49839
HLA-DQA2	0.716681	5.24013	1.19551	0.240648	0.619735	-5.70008
CCDC15	0.716569	3.54799	3.28836	0.00244887	0.0642267	-1.74628
RHBDF2	0.716563	9.14267	1.63159	0.112544	0.467498	-5.11961
CHST9	0.716442	4.04515	1.36032	0.183211	0.563237	-5.49932
PLEKHN1	0.71629	5.35427	0.946023	0.351207	0.713286	-5.9585
LRRC4B	0.716101	3.63091	1.23115	0.227214	0.607073	-5.65864
LOC646960	0.716067	8.25798	1.37093	0.179911	0.558726	-5.4856
MAG	0.71555	4.40551	2.14625	0.0395159	0.297699	-4.2459
SNX10	0.715311	7.00437	1.34088	0.189377	0.569372	-5.52421
LOC440894	0.714728	7.68802	1.33864	0.190096	0.569798	-5.52705
SOST	0.71458	2.52855	1.90378	0.0659399	0.371371	-4.68105
RFPL1	0.714207	6.6624	1.5068	0.141646	0.506859	-5.30168
CTF1	0.71384	4.88797	1.86482	0.0713756	0.384403	-4.74718
MUC15	0.71352	2.38779	0.884496	0.383009	0.734444	-6.01352
DKFZP434P211	0.712941	3.96602	1.72707	0.0937709	0.433008	-4.97208
MYH10	0.712732	5.36753	2.95284	0.00584859	0.109379	-2.54527
C10orf10	0.712606	10.4072	1.73708	0.0919652	0.430282	-4.95622
RFPL2	0.712458	7.05974	1.23987	0.224016	0.604121	-5.64835
SCN5A	0.71234	3.57242	1.34509	0.188026	0.56822	-5.51883
RPS6KA6	0.712121	3.86729	1.67603	0.103451	0.451402	-5.05181
SCGB1A1	0.712078	5.54738	1.91123	0.0649431	0.369295	-4.6683
APOBEC3D	0.711329	4.83094	1.92264	0.0634402	0.366812	-4.64866
C1orf225	0.711129	10.9297	2.07822	0.0457697	0.319966	-4.372
VEGFC	0.709881	8.93462	1.26111	0.216361	0.596724	-5.62296
POTEC	0.7097	3.9302	1.21444	0.233442	0.611836	-5.67821
MYLPF	0.70955	2.98337	2.0511	0.0484968	0.329272	-4.42142
FAM89A	0.709335	6.11961	1.04467	0.303984	0.678747	-5.86302
OSM	0.708667	5.66986	1.35837	0.18382	0.563515	-5.50182
TFF2	0.708376	4.38186	1.66781	0.105086	0.453595	-5.06447
SLC22A9	0.708351	2.25953	2.34316	0.0254815	0.244407	-3.86433
FAM44C	0.707836	6.42368	2.23316	0.032638	0.272891	-4.08045
LOC100133319	0.707824	3.71698	1.67221	0.104209	0.452612	-5.05771
C1QTNF6	0.707678	7.28955	1.23911	0.224291	0.604121	-5.64924
EFHD1	0.707492	4.17762	1.69655	0.0994634	0.444312	-5.02
FAM162B	0.707375	9.03289	1.06753	0.293698	0.670441	-5.83963
LOC100131262	0.707261	9.9285	1.411	0.167867	0.543637	-5.43294
PABPC1L	0.707247	9.46688	2.66396	0.0119801	0.16522	-3.19409
ADCY1	0.706373	4.03548	1.68166	0.102344	0.450056	-5.04312
PARVG	0.705403	4.81908	1.41615	0.166366	0.542083	-5.42607
RBP7	0.705369	8.17223	1.6885	0.101013	0.44779	-5.03252
LOC440338	0.705226	4.024	1.94163	0.0610061	0.360506	-4.61579
FLT1	0.704845	5.837	1.85851	0.0722915	0.386924	-4.75779
GMEB2	0.704506	6.10464	2.64302	0.0126027	0.169429	-3.23955
LDB2	0.70447	5.21784	1.56593	0.127175	0.488352	-5.21694
EHHADH	0.704417	3.06425	1.58319	0.123186	0.48202	-5.19168
C12orf54	0.704385	5.15809	2.16206	0.0381764	0.292509	-4.21617
NLRP3	0.704279	6.87585	1.2182	0.232028	0.609839	-5.67382
RNF157	0.704231	3.44593	2.38022	0.0234107	0.236007	-3.78986
EN2	0.70397	12.5817	1.6402	0.110732	0.464289	-5.10659
CXADRP3	0.703946	4.62442	1.36485	0.181796	0.561422	-5.49347
WISP1	0.703779	3.03815	1.91973	0.0638204	0.367675	-4.65368
IL1RAPL1	0.703548	2.46042	1.72705	0.0937757	0.433008	-4.97212
SKAP1	0.703401	8.5592	0.87952	0.385659	0.736002	-6.01781
SYT10	0.703378	3.19573	1.28791	0.20699	0.586288	-5.59039
DDO	0.703188	5.55581	1.51421	0.139761	0.504783	-5.29121
LOC100129500	0.703071	7.75742	1.54583	0.131953	0.494674	-5.24607
ZNF75A	0.702952	5.66418	3.14057	0.00360977	0.0803713	-2.10368
C16orf11	0.702805	8.31467	1.1753	0.248523	0.626647	-5.72308
MTMR7	0.702523	3.11019	2.03644	0.0500298	0.333797	-4.44793
ZNF41	0.701522	4.47462	1.45785	0.154602	0.527672	-5.36969
GLYATL2	0.701225	3.3504	1.45418	0.15561	0.528998	-5.37471
PRCC	0.700848	7.91015	2.0983	0.0438384	0.313857	-4.33509
CX3CR1	0.700841	6.88424	1.12223	0.270092	0.646296	-5.78176
HAGHL	0.700375	8.6843	2.02877	0.0508486	0.335968	-4.46174
HEPACAM	0.70033	2.66085	1.78351	0.0839662	0.411736	-4.88164
C1orf59	0.700329	9.0137	1.62305	0.114364	0.470525	-5.13246
SLC26A1	0.699854	6.78476	3.20438	0.00305556	0.0733222	-1.95038
MPV17L	0.699559	3.99298	1.38907	0.174377	0.551287	-5.46192
DEFA3	0.699488	3.93692	0.911188	0.368991	0.726249	-5.99008
SLC34A3	0.699456	9.80608	1.67371	0.103911	0.452358	-5.0554
NEUROG3	0.698977	12.7644	1.98016	0.0563148	0.349539	-4.54831
ZAP70	0.698635	7.47474	1.11962	0.271187	0.647681	-5.78459
SBK1	0.698486	3.7576	2.43006	0.0208674	0.220912	-3.68845
LOC440839	0.69837	3.80362	1.90488	0.0657919	0.371023	-4.67917
LOC283278	0.698364	5.42077	1.67941	0.102785	0.45074	-5.04659
CLEC12B	0.698362	3.05183	2.2555	0.0310534	0.267572	-4.03717
LOC286272	0.698233	5.89341	1.60576	0.118124	0.474346	-5.1583
H1FOO	0.697972	2.5294	2.58331	0.0145463	0.183095	-3.36788
UCHL1	0.69782	12.0608	0.921906	0.363458	0.721698	-5.98048
LOC283861	0.697784	3.69731	1.76162	0.0876612	0.420004	-4.91701
FAM57B	0.697743	9.69026	2.08308	0.0452961	0.319483	-4.3631
LRRC17	0.69753	6.25862	2.01052	0.0528437	0.340951	-4.49443
SPTB	0.697454	6.20538	2.5116	0.017245	0.199866	-3.5195
NPCDR1	0.697418	5.58411	2.26802	0.0301957	0.264332	-4.01277
OR8U1	0.696642	3.15575	2.11125	0.0426317	0.309237	-4.31115
WBSCR19	0.695907	4.9632	3.29982	0.00237562	0.0630593	-1.71823
MT1A	0.695566	13.0984	2.08226	0.0453752	0.319686	-4.3646
NTRK3	0.695444	5.6516	1.57796	0.124384	0.48314	-5.19937
RHBDL1	0.694733	11.3366	1.23703	0.225053	0.60454	-5.65171
CD69	0.694571	5.74702	1.00592	0.321978	0.692922	-5.90158
NFKBID	0.69416	3.94061	2.14089	0.0399796	0.298735	-4.25594
TMEM169	0.6936	3.85549	2.84381	0.00769574	0.129448	-2.79477
MGC14436	0.693527	4.71603	1.56027	0.128507	0.489654	-5.22518
UCN	0.693375	7.53367	2.67761	0.0115898	0.162677	-3.16435
CEP170	0.693362	4.06497	2.68151	0.0114803	0.16183	-3.15582
MAPK9	0.692987	6.43319	2.956	0.00580183	0.108897	-2.53796
C9orf70	0.692945	3.62262	2.30534	0.0277635	0.254433	-3.93946
ASB10	0.692921	4.05897	2.35222	0.0249604	0.241964	-3.8462
SAMD5	0.691934	6.88449	1.12528	0.268816	0.645876	-5.77845
LOC221442	0.691676	6.25729	2.5083	0.0173797	0.200532	-3.52641
GPR156	0.69149	9.80707	1.27502	0.211456	0.592393	-5.60613
SLC25A41	0.691423	7.13936	1.16712	0.251763	0.628818	-5.73229
ACIN1	0.690971	11.5223	1.14895	0.25907	0.636379	-5.75253
FXYD2	0.69079	10.5219	0.684635	0.49849	0.805338	-6.16776
LOC643401	0.690514	2.78985	1.07166	0.291867	0.668608	-5.83535
PLCL1	0.690178	4.40196	1.8916	0.0675997	0.376064	-4.70185
LOC92249	0.689329	11.3891	1.8541	0.0729374	0.388364	-4.76519
SERPINB3	0.689328	2.34214	2.43334	0.0207093	0.220139	-3.68174
LOC100130173	0.689006	4.76771	2.07423	0.0461626	0.321348	-4.37931
TOB1	0.688714	7.50011	1.64148	0.110464	0.46426	-5.10465
MAP1D	0.6883	5.45317	1.34583	0.187791	0.56822	-5.5179
MAGEL2	0.688178	4.53976	1.09972	0.279636	0.657289	-5.8059
RAPH1	0.688142	7.14947	1.84392	0.074446	0.392586	-4.7822
IFT52	0.687683	5.52697	3.03443	0.00474913	0.0963637	-2.35514
KYNU	0.687656	4.89393	1.32401	0.194854	0.573996	-5.54554
LOC402360	0.68704	8.73651	1.84557	0.0742006	0.392002	-4.77946
VBP1	0.686946	6.23058	2.76791	0.00929084	0.145277	-2.96521
LOC645294	0.68637	3.57271	1.65048	0.108601	0.46058	-5.09097
NECAB2	0.686286	6.14912	1.07051	0.292376	0.669022	-5.83655
KLHL33	0.685906	3.39419	1.93252	0.062164	0.363959	-4.6316
GJC3	0.684938	5.09974	1.88789	0.0681121	0.376986	-4.70816
PIK3R2	0.684902	6.12463	2.9986	0.00520549	0.101284	-2.439
C6orf150	0.6842	4.0116	1.13421	0.265108	0.641857	-5.76873
UROC1	0.684071	2.59523	2.04466	0.0491649	0.331272	-4.43308
PCIF1	0.684002	7.93214	1.91363	0.0646249	0.368041	-4.66418
TEX101	0.683281	4.94138	1.93453	0.0619061	0.363001	-4.62811
TMEM191B	0.683262	11.2925	1.38118	0.176769	0.55415	-5.47226
TOMM34	0.682975	5.0129	2.77217	0.00919359	0.144529	-2.95571
CBX4	0.682182	5.67351	2.73114	0.0101701	0.152457	-3.04678
GRINL1A	0.682176	3.93879	2.06928	0.0466533	0.322265	-4.38835
ABHD1	0.681532	7.32616	1.82234	0.0777359	0.399469	-4.81804
DHCR24	0.681037	5.11911	1.20794	0.235899	0.614128	-5.68576
CYP17A1	0.681004	3.37029	1.59358	0.120834	0.479797	-5.17636
ZCCHC6	0.680875	5.40117	2.66686	0.0118962	0.16515	-3.18778
QPRT	0.680812	9.61118	2.16609	0.0378413	0.291356	-4.20856
ZFPM2	0.680515	4.47113	1.2283	0.228269	0.607735	-5.662
ZNF296	0.680487	4.83584	1.86988	0.0706486	0.383623	-4.73866
CECR2	0.67959	6.66472	1.41742	0.165999	0.541589	-5.42438
GJD3	0.67941	7.69021	1.3664	0.181313	0.56063	-5.49146
CLEC4A	0.679166	6.71524	2.38425	0.0231953	0.234911	-3.78172
HEY2	0.679103	5.11422	1.53036	0.135728	0.500559	-5.26826
ZNF776	0.679058	5.42761	3.68445	0.000839841	0.0332385	-0.752173
PPM1H	0.678953	4.86336	1.66754	0.10514	0.453595	-5.06489
MGC14425	0.678548	5.86391	2.43254	0.0207478	0.220139	-3.68337
CPOX	0.678497	5.46226	2.2047	0.0347625	0.2816	-4.13517
CEP55	0.67806	3.94163	1.22413	0.229816	0.60836	-5.66689
TLX1	0.677864	2.65447	1.75398	0.0889816	0.422936	-4.92925
ANKRD24	0.677687	4.78648	1.41956	0.165378	0.540796	-5.42152
NEK11	0.677322	4.32852	2.14833	0.0393376	0.297086	-4.242
LOC100128842	0.676831	4.8567	1.78406	0.0838741	0.411637	-4.88074
SLC39A9	0.67647	5.79904	2.57071	0.0149902	0.185369	-3.39471
ZNF771	0.676028	8.11547	1.63974	0.110829	0.464289	-5.10729
ARC	0.675851	2.83848	1.77416	0.0855279	0.416052	-4.89679
ZNF728	0.675709	4.13678	2.27945	0.0294312	0.260528	-3.99041
MLLT11	0.675428	9.13649	1.99103	0.0550496	0.347061	-4.52909
CCDC99	0.675415	6.4807	3.20288	0.00306761	0.0733706	-1.95401
GCLM	0.675133	6.8584	2.05589	0.0480044	0.327701	-4.41272
tcag7.1023	0.674829	9.76882	1.23006	0.227618	0.607073	-5.65993
LOC100129648	0.674759	3.60601	2.79973	0.00858775	0.138908	-2.89409
FOXB1	0.674649	9.5196	1.77003	0.0862248	0.41748	-4.90345
NUPL2	0.674638	6.10701	1.928	0.0627444	0.365243	-4.63941
LACE1	0.67458	6.84445	3.07116	0.00432098	0.0915613	-2.26865
LOC440288	0.67457	5.22078	2.34909	0.0251391	0.242447	-3.85246
RAVER1	0.674294	7.24899	3.75219	0.000696715	0.0295267	-0.577591
PDGFRB	0.674154	11.2402	1.68856	0.101002	0.44779	-5.03243
VEGFA	0.674106	7.15127	1.86562	0.0712597	0.384403	-4.74583
MND1	0.673465	5.1066	1.13324	0.265509	0.642743	-5.76979
SDC1	0.672982	6.80684	1.84149	0.0748109	0.393565	-4.78626
PPM1F	0.67285	6.03283	1.04065	0.305815	0.680568	-5.86708
ASPM	0.672845	4.02167	1.16868	0.251143	0.628143	-5.73054
CENPT	0.672493	8.12734	1.62642	0.113643	0.469561	-5.1274
PGF	0.67243	8.06772	2.13268	0.0406992	0.301263	-4.27129
HOMER2	0.671551	7.0582	1.77215	0.0858654	0.416545	-4.90002
ETS1	0.67148	4.98234	2.19877	0.0352199	0.282862	-4.14649
RGPD7	0.670999	3.9531	1.84219	0.0747053	0.393218	-4.78508
ZFHX2	0.670948	10.5417	2.19965	0.0351523	0.282664	-4.14483
FLJ14107	0.670654	3.98972	2.23021	0.0328526	0.273985	-4.08615
DTL	0.670575	3.80304	1.33494	0.19129	0.571157	-5.53174
CABLES2	0.670206	6.4295	2.29381	0.0284957	0.256617	-3.96221
ZNF747	0.670185	4.43848	2.65493	0.0122448	0.167235	-3.2137
OTOA	0.669953	3.12931	2.01058	0.0528375	0.340951	-4.49433
DIRAS2	0.66994	2.33333	1.73149	0.0929697	0.431919	-4.96508
TRPC5	0.668863	2.50847	1.58559	0.12264	0.481321	-5.18816
LOC389199	0.668863	9.19943	1.10934	0.275531	0.652844	-5.79565
DCDC2	0.668694	3.1503	1.08274	0.286993	0.665081	-5.82381
C17orf96	0.668263	13.9505	1.97017	0.0575002	0.351594	-4.56591
GCNT4	0.668234	2.61157	1.50443	0.142253	0.508111	-5.30502
RASL10A	0.667965	9.1372	1.77273	0.0857681	0.41638	-4.89909
LOC147804	0.667874	7.09097	1.91535	0.0643969	0.368041	-4.66122
THNSL1	0.66764	4.2061	1.67733	0.103196	0.4511	-5.04982
BIRC2	0.667472	9.17664	3.55055	0.00121132	0.0405464	-1.0936
POM121L4P	0.667379	6.51092	2.26224	0.0305886	0.266103	-4.02404
C1orf162	0.667264	8.44498	1.96977	0.0575479	0.35163	-4.56661
OR1F2P	0.667153	3.23799	2.2906	0.0287022	0.257833	-3.96851
DDX60L	0.667098	5.77502	2.89897	0.00670169	0.118808	-2.66921
CHST2	0.666264	6.68288	1.33124	0.192493	0.572006	-5.53643
CAMKV	0.666112	2.05514	1.86396	0.0714999	0.384755	-4.74863
RASL10B	0.666047	4.696	2.0798	0.0456147	0.319776	-4.3691
TROAP	0.665826	7.1766	1.17516	0.248577	0.626647	-5.72324
CHRNE	0.665753	5.52804	1.55264	0.130319	0.492288	-5.23624
SLC1A7	0.665733	5.40922	1.7115	0.0966407	0.438798	-4.99662
ZNF785	0.665116	6.04316	1.55755	0.12915	0.490107	-5.22913
FAM65C	0.665069	3.19705	2.49086	0.0181072	0.205635	-3.56283
LOC100130274	0.665058	4.97169	1.92722	0.0628451	0.365243	-4.64075
OTOP1	0.664906	2.49296	2.49182	0.0180665	0.205515	-3.56083
PECR	0.664813	5.89478	1.85623	0.0726237	0.387739	-4.76161
FLJ14816	0.664699	2.87947	2.107	0.0430252	0.310912	-4.31904
tcag7.1177	0.664668	6.44582	3.58906	0.00109068	0.0385327	-0.995914
LOC399851	0.664474	8.70977	1.59758	0.119939	0.477941	-5.17045
LOC100130564	0.664285	6.25351	1.53499	0.134589	0.499467	-5.26163
UBE2NL	0.664139	5.38137	1.88432	0.0686094	0.378166	-4.71423
LOC145694	0.664084	9.2752	1.14642	0.260098	0.637441	-5.75532
MCL1	0.663616	10.0343	2.79872	0.00860912	0.139134	-2.89634
TLR1	0.663088	5.49132	1.33454	0.191419	0.571157	-5.53224
USP10	0.662447	6.18523	2.62855	0.0130501	0.172718	-3.2708
GRIN2D	0.662193	13.6075	1.82522	0.0772897	0.398017	-4.81327
NOTCH4	0.662002	8.47449	1.67354	0.103945	0.452358	-5.05566
RECQL4	0.661996	8.59363	1.89431	0.0672278	0.375273	-4.69724
FLJ36070	0.661423	5.83363	1.36405	0.182043	0.561832	-5.4945
KIAA1466	0.661413	5.57692	2.47995	0.0185765	0.208329	-3.58553
MGC119295	0.661335	5.44964	3.01784	0.00495549	0.098527	-2.39403
GPR109B	0.661218	2.97715	1.78643	0.0834821	0.411016	-4.87689
UTS2R	0.661181	12.9703	1.88653	0.0683019	0.377459	-4.71048
TTK	0.660945	2.6087	1.96923	0.0576129	0.351815	-4.56756
ARFGEF2	0.660922	5.82223	1.70093	0.0986302	0.442173	-5.01317
LILRB3	0.660773	6.89489	1.30912	0.199792	0.579883	-5.56417
FAM65B	0.660749	4.1087	1.91529	0.0644049	0.368041	-4.66132
GGT1	0.6606	7.62913	1.72956	0.0933194	0.432519	-4.96814
LOC730079	0.660545	2.55121	1.79402	0.0822392	0.40993	-4.86453
C17orf98	0.660231	2.75317	2.0563	0.0479633	0.327569	-4.41199
AVIL	0.659959	6.84763	2.44005	0.0203889	0.21848	-3.66795
SH2B2	0.659825	7.71403	1.72885	0.0934475	0.432808	-4.96926
SLC4A8	0.659667	3.60181	1.73893	0.0916351	0.42945	-4.95328
SLC5A3	0.659626	5.80341	2.27993	0.0293991	0.260528	-3.98946
DLGAP3	0.659466	13.8461	2.24539	0.0317615	0.27002	-4.05679
VSIG2	0.658982	7.2657	1.10319	0.27815	0.65606	-5.80221
UPF3A	0.65866	9.29124	4.5584	7.10005e-05	0.00613804	1.57245
PEBP4	0.658136	3.58794	1.51864	0.138646	0.503106	-5.28494
NPAS3	0.657728	8.20161	2.92398	0.00629198	0.114315	-2.61183
RAPSN	0.657697	3.98764	2.15345	0.0389011	0.295668	-4.23239
TXK	0.657649	2.53172	3.022	0.00490303	0.097907	-2.3843
TG	0.657642	4.82347	1.31536	0.197711	0.577602	-5.55639
NLRC3	0.657565	4.97106	2.34169	0.0255664	0.244627	-3.86725
MCCC2	0.657508	6.85232	2.43298	0.0207266	0.220139	-3.68247
IQGAP2	0.657485	6.40677	1.53512	0.134558	0.499467	-5.26145
SLC25A15	0.657461	8.18958	1.81224	0.0793165	0.403307	-4.83468
PREX2	0.657453	4.28048	1.44148	0.159138	0.532592	-5.39199
C2orf16	0.656862	2.43035	1.99412	0.054695	0.346431	-4.52362
SLC13A4	0.655685	4.276	2.35854	0.0246027	0.239095	-3.83352
UNC13D	0.655369	6.67877	1.80017	0.0812428	0.407846	-4.85449
TMEM204	0.655278	11.7559	1.6341	0.112013	0.46655	-5.11582
COLQ	0.654579	4.60814	2.51341	0.0171714	0.199246	-3.5157
ZNF467	0.654546	8.09586	2.57979	0.014669	0.183703	-3.37538
ZRSR1	0.654225	8.01159	2.42226	0.0212479	0.223338	-3.70441
LRRC8E	0.653454	3.30823	1.51132	0.140494	0.505924	-5.2953
KIR2DL2	0.653383	4.20308	1.60717	0.117816	0.473954	-5.15621
HNF1B	0.653025	3.8561	1.17726	0.247751	0.626513	-5.72086
ELP2P	0.652628	3.82529	1.44724	0.157531	0.530714	-5.38418
CDH13	0.651844	7.04311	1.03108	0.310212	0.683748	-5.87669
GPR150	0.651834	14.057	2.0382	0.0498427	0.332977	-4.44474
C21orf87	0.651747	4.63266	1.56631	0.127087	0.488295	-5.2164
DNAJB3	0.65165	2.48617	3.39425	0.00184707	0.0542665	-1.48539
RNF144B	0.651528	8.32948	2.17901	0.0367849	0.288587	-4.1841
ARAP3	0.651328	9.18305	1.49877	0.143709	0.509761	-5.31297
RP1-21O18.1	0.650957	5.65746	1.45818	0.154511	0.527567	-5.36924
BAIAP2L1	0.650937	5.46331	2.19605	0.0354319	0.283407	-4.15169
CHRNA6	0.650893	3.16058	0.967052	0.340751	0.705639	-5.93889
CREB1	0.650829	4.42695	4.55756	7.11737e-05	0.00613804	1.57014
CDKN3	0.650606	4.52084	1.13075	0.266541	0.643659	-5.77251
GHRL	0.650336	7.71799	2.62915	0.0130313	0.172606	-3.26951
PMFBP1	0.650116	4.53967	2.13953	0.0400981	0.298942	-4.25849
SLC38A3	0.650112	3.97397	1.53821	0.133802	0.498587	-5.25702
EPS8L1	0.649775	7.22767	0.970765	0.338927	0.705084	-5.93538
GAST	0.649731	4.82155	1.05945	0.297304	0.673254	-5.84795
MYBPC2	0.64944	5.63436	1.47594	0.149707	0.51965	-5.34478
MRPL42P5	0.64937	4.01775	1.40872	0.168534	0.544113	-5.43597
OTUB2	0.649302	3.65031	2.14313	0.0397859	0.29819	-4.25176
IFITM5	0.649272	13.799	1.49616	0.144385	0.510168	-5.31663
MMP21	0.649254	3.29835	2.34505	0.0253719	0.243711	-3.86055
LOC100129917	0.649092	5.00032	1.76076	0.0878092	0.4205	-4.91839
CDCA5	0.648813	6.88851	1.44879	0.157099	0.530387	-5.38206
UGT1A6	0.648305	7.04094	0.650559	0.519963	0.81699	-6.19026
SRCRB4D	0.648193	6.71665	2.00372	0.0536045	0.342822	-4.50655
CCDC76	0.64816	7.29556	3.34033	0.00213317	0.0590855	-1.61872
LCE1D	0.64792	13.5935	1.81232	0.0793033	0.403307	-4.83454
PTGIR	0.647832	7.88643	1.79985	0.0812931	0.407891	-4.855
RELB	0.647785	11.1607	1.35708	0.184225	0.563712	-5.50348
NF-E4	0.647623	3.812	1.60334	0.118659	0.475526	-5.1619
ITGBL1	0.647006	7.71324	1.24986	0.220391	0.600261	-5.63646
ATOH7	0.646691	3.87881	2.92713	0.00624214	0.113828	-2.60459
FGF21	0.646422	2.4686	2.13428	0.0405585	0.300446	-4.26832
ZMAT1	0.646359	9.49891	3.43091	0.001674	0.0507833	-1.39418
ALDH4A1	0.645784	7.22364	1.75121	0.0894654	0.424032	-4.93369
KIAA0101	0.645764	6.478	1.49281	0.145254	0.511413	-5.32131
SLC43A3	0.645506	5.65635	1.28415	0.208284	0.588301	-5.59499
C1orf96	0.64461	4.85181	2.27286	0.0298697	0.262527	-4.00331
LOC100131110	0.644506	5.9384	1.49141	0.145622	0.51199	-5.32328
ZNF66	0.644222	7.04775	2.45163	0.0198469	0.215037	-3.64412
LONRF3	0.643623	5.505	2.15238	0.0389916	0.29574	-4.23439
FIT1	0.64321	4.49545	2.57448	0.0148563	0.184643	-3.38671
C8orf46	0.642605	4.01082	1.75689	0.0884771	0.42247	-4.9246
PADI1	0.64245	2.30061	2.99342	0.00527476	0.102217	-2.45107
PEAR1	0.64229	5.33794	2.06567	0.047014	0.323963	-4.39492
PHLDB3	0.642242	11.1839	2.55842	0.0154355	0.188753	-3.42082
NCRNA00120	0.642217	4.94545	1.50199	0.142878	0.508656	-5.30845
CADM1	0.641815	7.5016	0.890796	0.37967	0.732572	-6.00805
RNF151	0.641634	6.94686	1.78488	0.0837382	0.41138	-4.87941
CES3	0.641367	4.34796	1.39339	0.173079	0.550311	-5.45624
TMEM63A	0.641286	6.49857	1.17319	0.249356	0.627419	-5.72546
MSLNL	0.641249	4.18235	1.49332	0.145122	0.511413	-5.3206
DUXAP10	0.640505	4.07298	1.33762	0.190425	0.570063	-5.52834
IL17F	0.640373	4.25212	1.21943	0.231569	0.609442	-5.67239
TFPI2	0.640296	4.47246	1.45995	0.154027	0.526916	-5.36682
TFDP1	0.640078	4.28771	1.82875	0.0767453	0.397219	-4.80742
IGFBP2	0.639918	12.3487	0.862989	0.394549	0.740458	-6.03192
C20orf160	0.63991	5.75647	1.46577	0.152444	0.524498	-5.35882
C7orf49	0.639829	7.90784	2.25451	0.0311218	0.267927	-4.03909
KIAA1683	0.639773	11.3639	1.7957	0.0819654	0.409495	-4.86179
CCNT1	0.639672	4.06029	2.73449	0.0100869	0.152303	-3.03938
FAM111B	0.639658	2.009	1.90743	0.0654506	0.370264	-4.67482
NBPF20	0.639611	9.39531	1.93758	0.0615178	0.362155	-4.62282
AVP	0.639569	9.02002	1.07269	0.291411	0.668263	-5.83428
FLJ21408	0.63941	3.84713	1.60705	0.117841	0.473954	-5.15639
C14orf25	0.639105	4.96533	1.14629	0.260154	0.637441	-5.75547
DNAH10	0.639014	2.25718	2.78142	0.0089859	0.142884	-2.93506
KIAA0841	0.638443	3.2429	1.59656	0.120167	0.47827	-5.17196
KCNV2	0.638194	4.61715	1.12495	0.268957	0.645949	-5.77882
LCP2	0.638134	7.46963	1.31314	0.19845	0.57824	-5.55916
HMX1	0.637665	4.0133	1.58914	0.121835	0.480456	-5.18293
MGC16275	0.63736	4.96239	1.90128	0.0662779	0.372125	-4.68533
NKG7	0.636905	6.52127	0.907598	0.370857	0.727748	-5.99327
MXD3	0.636731	5.10704	3.76693	0.000668868	0.0288416	-0.539442
LOC654340	0.636498	4.01376	1.84952	0.073613	0.390487	-4.77285
MTHFD1	0.636397	9.50296	2.18173	0.036566	0.287871	-4.17894
ARFGAP1	0.636301	9.03174	3.01864	0.0049454	0.098527	-2.39217
FAM180A	0.636281	4.62749	1.78327	0.0840045	0.411736	-4.88202
C21orf58	0.636078	8.16616	1.62034	0.114948	0.470961	-5.13653
ACADL	0.635845	2.47108	1.76149	0.0876827	0.420004	-4.91721
C14orf53	0.635771	2.56616	1.31735	0.197052	0.577549	-5.5539
COL27A1	0.63544	7.41512	2.59981	0.0139831	0.179319	-3.33259
LOC401650	0.635282	14.524	2.71656	0.0105399	0.155224	-3.07895
PRLHR	0.635172	4.86356	1.221	0.230983	0.608865	-5.67056
C14orf106	0.635083	5.922	2.07093	0.0464887	0.321691	-4.38532
TOPBP1	0.635027	6.13509	1.83599	0.0756415	0.395185	-4.79541
IL6R	0.634497	8.22878	0.948895	0.349767	0.712705	-5.95584
LOC100128942	0.634328	9.04097	1.01469	0.317844	0.689868	-5.89297
RCE1	0.633932	6.5886	2.73241	0.0101385	0.152457	-3.04398
DIO3	0.6336	3.8317	1.26133	0.216282	0.596724	-5.62269
LOC100129387	0.633319	8.20519	2.3912	0.0228274	0.233216	-3.76764
ZMYND12	0.633302	5.46971	1.70085	0.0986443	0.442173	-5.01329
ATP6V1B1	0.63328	2.79819	2.77524	0.00912422	0.144504	-2.94887
MAPK12	0.632961	6.18473	2.25598	0.0310203	0.267572	-4.03624
TNFSF9	0.632649	4.48099	1.98371	0.0558988	0.348908	-4.54204
GNAQ	0.632391	5.39724	2.3881	0.0229908	0.234044	-3.77392
GPR68	0.632185	6.69084	2.06216	0.0473674	0.324812	-4.40132
LRRC25	0.63185	4.99458	1.26712	0.214233	0.594809	-5.61571
TAS2R10	0.631542	5.94056	1.34035	0.189546	0.569372	-5.52488
IFI44L	0.631254	6.77192	0.877941	0.386503	0.736354	-6.01917
FLJ30403	0.63102	4.14527	1.92228	0.0634876	0.366812	-4.64929
C14orf81	0.631008	4.30089	2.281	0.029329	0.260318	-3.98737
IL23R	0.630665	3.31176	1.49508	0.144665	0.510443	-5.31814
KIR3DL3	0.630596	5.86614	1.41493	0.166721	0.54211	-5.4277
SOS1	0.63043	4.46959	1.71395	0.0961851	0.438003	-4.99278
CPM	0.630001	5.22917	0.977285	0.335739	0.702581	-5.9292
TEPP	0.629947	6.48017	0.888339	0.380969	0.732877	-6.01018
INSL5	0.628737	2.73421	1.92892	0.0626261	0.364936	-4.63782
PTPRE	0.62813	8.81169	3.34826	0.00208859	0.0590094	-1.59918
LPIN2	0.628101	5.67981	2.1849	0.0363119	0.286818	-4.17292
ZNF146	0.627668	5.5605	3.40517	0.00179377	0.0531911	-1.45826
DNHD1L	0.627638	2.08015	2.75531	0.00958381	0.147983	-2.99323
FAM105B	0.627252	4.59825	2.07237	0.0463464	0.32165	-4.3827
TLR2	0.627	6.62599	1.26231	0.215936	0.596519	-5.62152
MT2A	0.626945	14.2653	1.6851	0.101673	0.449048	-5.0378
ACSL6	0.626884	3.13612	1.67428	0.103797	0.452358	-5.05451
TESK2	0.626859	6.01547	2.20786	0.0345208	0.280095	-4.12912
GRM1	0.626726	3.72434	0.864307	0.393835	0.740275	-6.03081
UBASH3A	0.626643	3.64264	1.2259	0.229156	0.608205	-5.66481
ADAM20	0.626218	5.27187	1.4942	0.144895	0.510987	-5.31938
GGT5	0.625942	8.58806	1.18094	0.246307	0.624751	-5.7167
ALDH6A1	0.62591	9.17928	1.87523	0.0698865	0.38191	-4.72962
TM4SF4	0.625853	13.5716	1.61788	0.115477	0.471191	-5.14021
MPZ	0.625296	2.63348	1.88201	0.0689322	0.378993	-4.71815
USP46	0.625258	4.35369	2.5683	0.0150765	0.186201	-3.39984
LOC644450	0.625161	9.72597	1.45953	0.154142	0.527033	-5.36739
CASKIN1	0.624892	12.6794	4.05785	0.00029651	0.0170226	0.223665
DLL4	0.62487	3.90029	1.88806	0.0680893	0.376986	-4.70788
ZNF195	0.624618	8.1146	3.74027	0.000720059	0.0300009	-0.608405
OR12D3	0.624579	2.68781	1.70903	0.0971032	0.439636	-5.0005
MMP11	0.624239	9.49845	1.75698	0.0884604	0.42247	-4.92444
SP4	0.624011	4.12286	2.15893	0.0384388	0.29378	-4.22208
ZBTB9	0.623994	4.70367	1.27256	0.21232	0.592833	-5.60913
KRTDAP	0.623885	2.67648	1.82474	0.077363	0.398187	-4.81406
C9orf167	0.6237	7.32833	1.63612	0.111587	0.465842	-5.11276
C2orf14	0.62309	5.44496	1.34127	0.189251	0.569372	-5.52371
FN3K	0.622806	3.91235	2.02476	0.0512805	0.337355	-4.46893
CRYBA4	0.622548	2.51185	2.45019	0.0199136	0.215263	-3.64709
BTBD16	0.622546	6.6983	1.85281	0.0731262	0.388845	-4.76734
RASSF4	0.622527	9.66751	1.76369	0.0873055	0.419717	-4.91367
PPP1R9B	0.622237	8.43293	2.30294	0.0279146	0.255107	-3.9442
BTNL9	0.621885	5.13943	1.29966	0.202977	0.583528	-5.57591
FLJ12616	0.621288	2.99264	1.2179	0.232141	0.609932	-5.67417
GMFB	0.621084	6.37017	3.30627	0.00233531	0.0623232	-1.70242
TAS2R60	0.620883	3.71069	1.78155	0.0842907	0.412555	-4.88481
SERPINA10	0.620878	8.60602	1.23886	0.224385	0.604121	-5.64954
NXT2	0.620857	5.05805	1.49782	0.143955	0.509849	-5.31431
GTPBP5	0.620483	7.45911	2.87451	0.00712657	0.122919	-2.72506
CPNE5	0.620036	8.55636	1.17055	0.2504	0.628008	-5.72843
S100Z	0.619715	3.07739	1.73203	0.0928721	0.431919	-4.96423
CRLF2	0.619631	2.90929	1.58566	0.122623	0.481321	-5.18805
C1orf211	0.619412	3.78946	1.42702	0.163233	0.538538	-5.41151
USP27X	0.619388	5.43085	1.13084	0.266505	0.643659	-5.77241
ARHGDIB	0.619356	11.1787	1.54612	0.131882	0.49467	-5.24564
TMEM174	0.619204	3.64456	1.82588	0.0771877	0.397906	-4.81218
FLJ39582	0.619155	4.85761	2.0182	0.0519953	0.338561	-4.48069
CBFA2T2	0.618934	6.98035	3.86425	0.000510407	0.0239075	-0.286275
AGAP10	0.618919	7.02848	1.21201	0.23436	0.613029	-5.68104
LOC151438	0.618651	2.72308	1.04012	0.30606	0.680568	-5.86762
GGT3P	0.618286	6.53794	1.58805	0.122081	0.481043	-5.18453
PXMP2	0.618203	6.23955	2.40322	0.0222038	0.229474	-3.74324
FLJ23185	0.618156	9.88049	2.16176	0.0382017	0.292509	-4.21674
B3GNTL1	0.618069	5.61443	2.13828	0.0402075	0.299132	-4.26084
PTCRA	0.617469	5.2581	1.77992	0.0845628	0.413578	-4.88746
FAM26F	0.617334	7.71343	1.14311	0.261451	0.638009	-5.75898
LRRC16B	0.61724	7.67123	2.42801	0.0209667	0.221547	-3.69265
DNHD1	0.61677	7.01792	1.62007	0.115005	0.470961	-5.13693
C3orf45	0.61671	4.73169	1.51615	0.139271	0.504164	-5.28846
KIAA1217	0.616451	7.32781	1.18577	0.24442	0.623571	-5.71121
HRK	0.616446	7.36393	1.90284	0.0660671	0.371519	-4.68267
PLCZ1	0.615779	2.27813	1.58109	0.123667	0.482387	-5.19478
CACNA2D1	0.615711	5.80479	1.52991	0.13584	0.500634	-5.2689
AHDC1	0.615398	7.6681	1.80575	0.0803467	0.405754	-4.84533
FAM179A	0.61533	5.90022	1.72915	0.093394	0.432764	-4.9688
DKFZp779M0652	0.615199	6.39336	2.01687	0.0521414	0.338842	-4.48307
LOC728199	0.615002	8.97111	1.19195	0.242021	0.621463	-5.70415
FLJ10404	0.614768	7.28118	1.84267	0.0746331	0.393153	-4.78428
KIFC3	0.614664	6.90159	1.35394	0.185216	0.565032	-5.50752
ZNF703	0.614624	4.35106	1.65422	0.107834	0.458772	-5.08528
LOC729314	0.614023	8.46652	1.90669	0.0655495	0.370503	-4.67608
SLC12A7	0.613993	8.88094	2.83592	0.00784871	0.131137	-2.81262
CEACAM19	0.613841	10.0422	3.323	0.00223387	0.0607694	-1.66137
TMEM178	0.613458	6.46823	1.3329	0.191952	0.571312	-5.53432
DPEP3	0.613304	7.46899	1.26379	0.215411	0.59576	-5.61974
AMN1	0.612729	3.98689	1.3101	0.199465	0.579089	-5.56296
GRPEL2	0.612547	7.56801	2.73726	0.0100186	0.151614	-3.03325
GRAP	0.612486	4.24602	1.7001	0.0987869	0.442611	-5.01446
TCP10L	0.612329	6.91324	2.32893	0.0263191	0.248259	-3.89269
OR2A20P	0.61215	3.87882	1.70113	0.0985926	0.442173	-5.01286
GH1	0.612086	4.78436	1.22462	0.229632	0.608325	-5.66632
GEMIN5	0.611769	7.73656	2.8622	0.00734982	0.125672	-2.75306
VSNL1	0.611754	2.33363	1.25501	0.218539	0.598187	-5.63029
TRAF1	0.611609	7.44031	1.89131	0.06764	0.376182	-4.70234
POU3F3	0.610925	11.8394	1.08278	0.286975	0.665081	-5.82376
CXorf24	0.610197	4.34895	1.5833	0.12316	0.48202	-5.19152
MLLT4	0.609557	7.09074	2.92325	0.00630359	0.114364	-2.6135
RUNX3	0.609418	5.35682	1.22829	0.228273	0.607735	-5.66201
LRRC4C	0.609119	5.66533	0.873654	0.388799	0.737668	-6.02285
FSCN2	0.608813	3.99893	2.39228	0.022771	0.232886	-3.76546
ZNF354C	0.608608	2.36507	2.12128	0.0417178	0.305369	-4.29255
ZNF409	0.6084	10.2789	2.01863	0.0519483	0.338502	-4.47992
CRYBB2	0.608385	6.19581	1.47229	0.150685	0.521809	-5.34983
C9orf140	0.608338	6.02446	1.30137	0.2024	0.582801	-5.5738
ZNF670	0.6083	6.55262	1.70693	0.0974963	0.440003	-5.00378
MAPK6	0.608139	6.68133	2.85278	0.00752513	0.128115	-2.77445
CACNA1F	0.608035	3.82263	1.95078	0.0598624	0.357167	-4.59986
LRP5L	0.607415	6.38818	2.03031	0.0506828	0.335692	-4.45896
USP17	0.607313	5.98033	1.30789	0.200204	0.580507	-5.56571
WWOX	0.606859	7.72123	2.54942	0.0157692	0.190708	-3.43989
NCRNA00052	0.606812	2.23594	2.22864	0.0329677	0.273985	-4.08919
ABCC8	0.606777	10.8498	0.621236	0.538833	0.827921	-6.20873
FCGR3A	0.606481	9.25004	1.55194	0.130486	0.492635	-5.23725
C7orf53	0.606418	6.93973	2.36254	0.0243789	0.238825	-3.82549
TKTL1	0.606228	4.69854	1.68278	0.102126	0.449997	-5.04139
SLC29A2	0.606022	5.05622	2.26015	0.030732	0.26643	-4.02811
PQLC2	0.605812	3.68157	1.83865	0.0752386	0.394448	-4.79098
UMOD	0.605648	6.9042	1.53064	0.13566	0.500524	-5.26786
F7	0.605508	7.00184	2.21762	0.033783	0.277068	-4.11039
NCRNA00152	0.604986	5.95772	1.82859	0.0767698	0.397219	-4.80768
SHANK3	0.604654	11.1118	2.22419	0.0332948	0.275006	-4.09776
RTEL1	0.604549	9.30774	1.52947	0.135948	0.500711	-5.26953
METTL7B	0.604513	5.79756	1.19071	0.2425	0.622289	-5.70557
SLC39A8	0.604365	6.53738	1.22027	0.231257	0.608946	-5.67142
TGM1	0.604252	6.50719	2.02693	0.0510468	0.336715	-4.46505
LOC440792	0.604225	3.68978	1.20662	0.236401	0.614758	-5.68729
POM121L1P	0.604147	6.33373	2.13999	0.0400582	0.298942	-4.25763
APBB1IP	0.604036	5.78653	1.14169	0.262032	0.63801	-5.76054
GPR78	0.603934	10.5444	0.727723	0.47206	0.790452	-6.13771
DYRK4	0.603584	10.2019	2.17153	0.0373937	0.290831	-4.19828
VSIG1	0.60324	2.60483	2.31346	0.0272585	0.251835	-3.9234
TDRD6	0.602666	3.15451	1.52915	0.136028	0.500711	-5.26999
ZNF443	0.602657	4.77649	1.20724	0.236166	0.614498	-5.68657
FAM133B	0.602625	8.13332	3.03153	0.0047846	0.0966165	-2.36194
GCH1	0.602494	6.94988	1.71791	0.0954498	0.437364	-4.98653
DNMT3L	0.602186	2.17942	1.78581	0.0835853	0.41107	-4.8779
FOXI3	0.602115	3.21986	1.99828	0.0542203	0.344862	-4.51623
MGC12982	0.601801	3.47303	1.82679	0.0770465	0.397704	-4.81066
A1CF	0.601386	9.91659	2.0024	0.0537533	0.343048	-4.5089
DUSP4	0.601378	8.08069	1.60239	0.11887	0.475985	-5.16331
ASH1L	0.601218	7.15973	3.34114	0.00212857	0.0590855	-1.61672
SH2B3	0.600939	4.51386	3.6342	0.000964067	0.0359912	-0.880901
PIWIL4	0.600933	7.09432	1.90096	0.0663217	0.372125	-4.68589
HLF	0.600642	8.34914	1.80413	0.0806064	0.406614	-4.848
LOC201175	0.600402	10.734	1.29963	0.202989	0.583528	-5.57596
MAPK11	0.600188	12.4526	1.82205	0.0777801	0.399469	-4.81851
ZNF532	0.600142	4.94709	1.74309	0.0908955	0.427986	-4.94666
SLC4A11	0.599827	3.93138	1.69711	0.0993567	0.444237	-5.01913
ELOVL2	0.599715	2.54429	1.63782	0.111231	0.465207	-5.1102
LRRC46	0.599073	4.77176	1.76846	0.0864915	0.418145	-4.90599
FERMT3	0.598699	5.1005	1.28395	0.208355	0.588418	-5.59525
COL18A1	0.598691	10.9491	1.29007	0.206246	0.585476	-5.58774
FLJ40330	0.59866	11.5405	2.75756	0.00953088	0.147628	-2.98824
PAK4	0.598599	7.0677	1.79556	0.0819876	0.409502	-4.86201
FLJ11292	0.59815	6.27977	2.13928	0.0401204	0.298996	-4.25897
C11orf54	0.597977	9.7907	2.60142	0.0139294	0.178863	-3.32915
RNF152	0.597668	3.41504	2.95811	0.00577079	0.108851	-2.53307
LILRA1	0.597641	4.44405	1.5161	0.139284	0.504164	-5.28853
SCN2A	0.597423	5.21113	1.23122	0.22719	0.607073	-5.65857
C6orf134	0.597343	4.07541	1.28069	0.209482	0.589697	-5.59922
SLC26A9	0.596964	2.27869	1.31817	0.196779	0.577012	-5.55287
C20orf199	0.596952	8.68319	2.73975	0.00995759	0.151155	-3.02774
LOC730101	0.596907	3.22939	1.62295	0.114385	0.470525	-5.1326
CCDC83	0.596611	2.19175	1.41496	0.166714	0.54211	-5.42767
SYNJ1	0.596421	4.12804	1.67867	0.102931	0.45074	-5.04774
KCNMB4	0.596354	7.82129	1.69332	0.100083	0.445745	-5.02503
HHEX	0.596305	6.15878	0.958896	0.344781	0.709622	-5.94654
TRPV4	0.595521	3.04087	1.25406	0.21888	0.598542	-5.63143
SEMA6B	0.595416	7.23406	1.40314	0.170178	0.546214	-5.44337
PPAP2B	0.595252	9.50965	1.34897	0.18679	0.567401	-5.51388
FOXD3	0.595227	9.27326	2.00473	0.0534905	0.342426	-4.50475
TIA1	0.594772	9.15682	4.10243	0.000261418	0.0157882	0.342164
ZAN	0.59416	4.90929	1.58292	0.123247	0.482077	-5.19208
AMZ1	0.594117	2.24904	2.47572	0.0187613	0.209644	-3.5943
LRRC37A4	0.593542	8.09992	1.59302	0.120961	0.479929	-5.1772
RASGRP1	0.593224	7.44241	1.64082	0.110603	0.464289	-5.10566
ANKRD36B	0.592876	10.2723	2.78406	0.00892751	0.1423	-2.92917
E2F1	0.59269	4.33556	1.1074	0.276354	0.65401	-5.79772
DKFZP434B061	0.592662	2.29114	2.44396	0.0202044	0.217447	-3.65991
CYP7B1	0.592555	5.30903	1.27371	0.211916	0.592794	-5.60773
ZNF282	0.592409	4.45026	1.11491	0.27317	0.649525	-5.78966
RASSF5	0.591746	4.7008	2.38493	0.0231591	0.234911	-3.78035
WDR63	0.591661	2.79671	1.88542	0.0684552	0.377823	-4.71235
CORO1A	0.591396	7.14242	1.4216	0.164789	0.540421	-5.41878
LOC728537	0.591371	9.48621	1.0852	0.285922	0.664157	-5.82124
DEFB4	0.591344	6.55697	1.71586	0.0958307	0.437469	-4.98977
CALML5	0.591174	2.38396	1.38434	0.175807	0.552267	-5.46812
ZNF397OS	0.591036	6.92299	1.8087	0.0798773	0.404692	-4.8405
GPR15	0.591027	3.21075	2.20848	0.0344737	0.280095	-4.12794
HCLS1	0.590613	11.0157	1.17571	0.24836	0.626647	-5.72261
ESM1	0.590436	3.4192	1.54076	0.13318	0.497666	-5.25335
KRTAP4-12	0.590361	5.07036	1.39539	0.172483	0.549853	-5.45362
LOC644456	0.590294	8.41518	2.45329	0.0197702	0.214647	-3.6407
C10orf68	0.590088	4.15405	1.37033	0.180096	0.558736	-5.48637
FGGY	0.589861	8.93491	2.1048	0.0432292	0.311291	-4.32309
CTNND1	0.589544	6.26591	4.40865	0.000109226	0.00862838	1.16518
ZNF23	0.589261	5.32578	1.91866	0.063961	0.368041	-4.65552
PSG2	0.588792	2.58175	1.90979	0.0651352	0.369701	-4.67077
LOC100131053	0.588729	6.56744	1.67719	0.103222	0.4511	-5.05002
RPS6KL1	0.58867	4.58003	2.16731	0.0377404	0.291356	-4.20625
THEM5	0.588277	10.7965	1.16116	0.254143	0.631569	-5.73896
LOC100134228	0.588143	6.73668	2.50579	0.0174828	0.201087	-3.53167
TDRD1	0.588139	2.28742	2.14015	0.0400444	0.298942	-4.25734
COL2A1	0.587922	5.94872	0.406063	0.687392	0.896568	-6.31865
PABPC4L	0.587582	5.54097	1.43222	0.161752	0.536963	-5.40452
PTPRG	0.587492	6.11109	1.6061	0.11805	0.47434	-5.1578
SHE	0.587226	5.06165	1.04098	0.305663	0.680341	-5.86674
FBXO45	0.586663	5.66426	1.69088	0.100553	0.446654	-5.02883
GFRA4	0.585943	9.78115	1.20768	0.235996	0.614256	-5.68605
NPFFR1	0.585704	4.2268	2.06451	0.0471304	0.324426	-4.39703
ZKSCAN3	0.5855	5.15616	2.93902	0.00605705	0.111691	-2.57718
KCNMB2	0.585251	7.32314	0.898306	0.375714	0.730046	-6.00147
LOC439938	0.584871	3.49975	1.70872	0.09716	0.439686	-5.00098
C10orf114	0.584847	7.123	0.994002	0.327659	0.69655	-5.91317
LOC158435	0.584823	2.85857	1.67894	0.102878	0.45074	-5.04732
DISC1	0.584593	3.72634	2.10083	0.0436004	0.31266	-4.33043
LTB	0.584409	10.7689	0.98407	0.332444	0.699426	-5.92272
AFAP1L1	0.584344	4.82813	1.78429	0.0838356	0.411586	-4.88036
LOC100131206	0.584088	3.55749	2.10298	0.0433992	0.31167	-4.32646
SOCS2	0.583867	7.52031	2.13559	0.0404429	0.300237	-4.26586
GAL3ST3	0.5837	3.93649	1.47724	0.14936	0.519023	-5.34298
ZDHHC17	0.583639	6.65449	4.34216	0.000132145	0.00977425	0.985273
HAVCR2	0.583154	4.75848	1.57126	0.125931	0.485841	-5.20917
SPG11	0.582565	7.64179	4.29904	0.000149482	0.0106575	0.868914
TACR1	0.581938	2.90457	2.15594	0.0386905	0.294905	-4.22771
IL1F10	0.581922	4.58962	1.41938	0.165432	0.540796	-5.42177
FLT3	0.581399	3.6079	1.17603	0.248236	0.626647	-5.72226
SPIC	0.581374	2.55413	1.88783	0.0681206	0.376986	-4.70826
PKMYT1	0.581345	6.28755	1.66522	0.105605	0.454399	-5.06845
LRRC32	0.58134	10.4506	1.4663	0.152299	0.524182	-5.35809
UGCGL1	0.580837	6.10831	1.37048	0.180051	0.558736	-5.48619
HLA-DOB	0.580765	3.99203	1.98978	0.0551944	0.347401	-4.53131
SPC24	0.580559	3.27938	1.27632	0.211005	0.591839	-5.60456
PLEKHA6	0.580476	10.7278	3.21527	0.00296942	0.0721326	-1.92405
MED18	0.580443	2.40566	1.44449	0.158296	0.531665	-5.38791
FAM86A	0.579979	5.44619	2.31938	0.0268957	0.250667	-3.91167
C14orf4	0.579869	8.70491	1.09862	0.280109	0.657774	-5.80707
FAM43B	0.579834	7.22337	1.14464	0.260825	0.637609	-5.75729
MAGEA9	0.579638	2.05735	1.2904	0.206132	0.585476	-5.58733
MYL5	0.579556	9.03725	1.6219	0.114611	0.470678	-5.13418
SERPINI1	0.579262	6.23832	1.32544	0.194386	0.573836	-5.54374
POP1	0.579227	6.26436	3.31979	0.002253	0.0608535	-1.66926
ARTN	0.579227	8.85062	1.15935	0.25487	0.632236	-5.74098
FLJ11235	0.579123	6.61151	1.25161	0.219761	0.599622	-5.63437
CXorf56	0.578617	4.22174	2.71854	0.0104889	0.155049	-3.07458
SOHLH1	0.57839	2.04558	1.10179	0.278751	0.65677	-5.8037
PTGS2	0.578164	3.94119	1.04709	0.302883	0.677883	-5.86057
VWA1	0.577265	8.54841	1.98973	0.0551999	0.347401	-4.5314
RAC3	0.576497	6.65743	1.80538	0.0804058	0.405914	-4.84594
PRB4	0.576475	6.76468	1.34907	0.186757	0.567401	-5.51375
MPHOSPH9	0.575626	6.07251	2.23697	0.0323628	0.271624	-4.0731
CPLX1	0.575323	6.10014	1.79418	0.0822123	0.40993	-4.86426
ITGAX	0.575321	5.08248	1.40261	0.170336	0.546543	-5.44408
HBD	0.575269	4.85656	1.61419	0.116279	0.472413	-5.14573
LOC222699	0.575149	4.85074	1.28345	0.208527	0.588542	-5.59585
LOC728640	0.574629	9.51359	1.50907	0.141066	0.506565	-5.29848
DOK2	0.574273	4.19907	1.44718	0.157546	0.530714	-5.38425
PDE7A	0.573582	5.15217	1.92158	0.0635789	0.366812	-4.6505
LIN54	0.573208	3.83507	1.42383	0.164147	0.53966	-5.41579
ATP8B2	0.572434	7.94585	2.23915	0.0322064	0.271624	-4.06889
CCDC149	0.572326	6.38742	2.08387	0.0452191	0.319054	-4.36165
CC2D1A	0.572138	7.34394	3.21635	0.00296107	0.0721326	-1.92145
TRIM55	0.571789	2.41392	1.01672	0.31689	0.688933	-5.89097
CEACAM4	0.571545	4.58446	1.28223	0.20895	0.589256	-5.59735
TNPO2	0.571378	6.28291	3.33934	0.00213883	0.0591594	-1.62117
FOXQ1	0.571328	9.26957	1.18932	0.243042	0.622458	-5.70717
BRAF	0.571001	7.76545	2.13991	0.0400651	0.298942	-4.25778
SLC12A2	0.570867	6.81784	0.958883	0.344788	0.709622	-5.94655
P2RY5	0.570798	6.94866	0.990547	0.329318	0.697747	-5.9165
MEIG1	0.570621	2.80625	1.52876	0.136124	0.500711	-5.27054
C8orf79	0.570441	2.66832	1.96258	0.0584155	0.353083	-4.57924
ADCYAP1R1	0.570002	4.60466	2.27301	0.0298594	0.262527	-4.00301
CHD1	0.569896	7.45703	2.93628	0.00609922	0.11224	-2.5835
DAPK2	0.569282	6.71009	1.03574	0.308068	0.681462	-5.87203
C13orf15	0.569282	10.4727	1.40682	0.169092	0.544605	-5.43849
TGFB1	0.569199	6.49674	1.63513	0.111797	0.465894	-5.11427
SPACA3	0.568905	5.6861	1.32476	0.19461	0.573996	-5.5446
CGB1	0.568468	4.82871	0.518707	0.607524	0.858534	-6.26675
ACTR3B	0.568399	6.89062	2.84685	0.00763736	0.128876	-2.78787
PDGFD	0.568358	4.41177	1.03566	0.308102	0.681462	-5.8721
TIGIT	0.568259	3.61641	1.14952	0.258837	0.636379	-5.7519
C15orf39	0.568185	9.13423	2.5061	0.0174696	0.201054	-3.531
ZNF541	0.568182	7.51804	0.849314	0.401999	0.745792	-6.0434
GDF5OS	0.56809	6.16371	0.91878	0.365066	0.722762	-5.98329
PHLDA2	0.568049	7.8013	0.926026	0.361346	0.720729	-5.97676
TLE2	0.56799	10.1458	2.33028	0.0262385	0.248172	-3.89
CCL15	0.567855	7.27494	1.63316	0.112212	0.466993	-5.11724
KRT31	0.567722	6.00653	1.24205	0.223219	0.603816	-5.64575
FERD3L	0.567483	3.25911	1.19055	0.242563	0.622369	-5.70575
LOC642006	0.567179	3.43821	1.95861	0.058899	0.353985	-4.58619
NBPF10	0.567077	10.4365	2.34473	0.0253901	0.243767	-3.86118
ZNF107	0.566753	5.02153	2.55535	0.0155483	0.189592	-3.42732
MIER3	0.566297	4.1963	1.23911	0.224294	0.604121	-5.64925
AURKA	0.566087	5.77607	2.14316	0.0397825	0.29819	-4.25169
SETD6	0.565862	8.37234	2.12367	0.0415027	0.304698	-4.2881
LYPD4	0.565797	2.74907	1.39989	0.171142	0.547794	-5.44768
DNAJB8	0.565565	2.44575	2.07523	0.0460635	0.320885	-4.37747
NUDT7	0.565524	8.03462	2.21942	0.0336489	0.276377	-4.10694
HOOK1	0.565445	6.67618	1.18105	0.246265	0.624751	-5.71658
CWC22	0.565371	8.42539	3.19951	0.00309478	0.0739043	-1.96213
HSP90AA1	0.565365	13.5565	2.37638	0.0236178	0.236381	-3.7976
DPY19L3	0.565275	5.65139	2.26401	0.0304681	0.265775	-4.0206
HCN4	0.564974	15.4813	3.23653	0.00280803	0.0700198	-1.87255
TNFRSF25	0.56464	11.6332	1.3109	0.199198	0.579089	-5.56196
VWA5B2	0.564091	8.9323	1.95289	0.0596014	0.356579	-4.59618
FTSJ3	0.564036	12.039	1.66281	0.106091	0.455522	-5.07215
DUOX1	0.563961	3.43465	2.02178	0.0516044	0.338171	-4.47428
SCD5	0.563301	4.78003	1.82669	0.077063	0.397704	-4.81084
CD209	0.563214	5.45155	1.40092	0.170837	0.547588	-5.44632
DKFZP547L112	0.56271	3.39075	1.13836	0.263399	0.639442	-5.76419
COL6A6	0.562558	2.1443	1.52876	0.136122	0.500711	-5.27053
CCDC135	0.562427	4.29218	1.21674	0.232578	0.610472	-5.67553
SERPINB2	0.562231	2.80624	2.53209	0.0164303	0.195353	-3.47646
FAM35A	0.562162	6.45834	2.87579	0.00710375	0.122633	-2.72215
STX16	0.562152	8.70965	2.65707	0.0121817	0.166835	-3.20907
FCN1	0.562114	4.41325	1.22885	0.228065	0.607426	-5.66136
FRMD4A	0.562068	6.23678	1.41897	0.165549	0.540854	-5.42231
ZNF140	0.561907	5.49967	1.62781	0.113346	0.468986	-5.1253
C21orf66	0.561861	6.39788	2.81631	0.00824137	0.134958	-2.85683
LILRA2	0.561817	2.55279	1.28195	0.209047	0.589268	-5.59769
LOC400986	0.561697	9.81187	2.03022	0.0506925	0.335692	-4.45912
ATP4A	0.561692	2.61185	1.7414	0.0911955	0.42861	-4.94935
GDF2	0.561446	2.53904	1.60734	0.117778	0.473954	-5.15595
ATAD5	0.561251	3.68453	2.00919	0.0529919	0.341448	-4.49681
DNA2	0.560724	3.69838	1.2551	0.218508	0.598185	-5.63019
CCT6B	0.560573	6.04556	1.82997	0.0765591	0.396633	-4.80541
RAB11B	0.560513	6.01075	2.73156	0.0101596	0.152457	-3.04585
MTF2	0.560491	9.29122	3.29585	0.00240079	0.0634716	-1.72797
WEE1	0.560409	6.66444	1.52569	0.136885	0.501642	-5.27492
SNED1	0.560372	6.15107	1.72479	0.0941881	0.43394	-4.9757
LIMK1	0.560212	5.52685	1.75398	0.0889815	0.422936	-4.92925
FNBP1L	0.560014	8.86206	2.96661	0.00564757	0.107141	-2.51338
OR4C15	0.55995	3.83017	1.58449	0.12289	0.481634	-5.18978
C17orf91	0.559922	8.30532	1.66089	0.106477	0.455911	-5.07508
AADAC	0.559773	6.95856	0.539953	0.592957	0.852272	-6.25557
CD300LB	0.559638	4.98389	1.73728	0.0919288	0.430279	-4.95589
SLC36A1	0.559529	2.75758	1.54316	0.132599	0.496061	-5.24991
NYX	0.559496	8.44147	1.92732	0.0628324	0.365243	-4.64058
MGC45922	0.559376	11.0619	1.38769	0.174795	0.551287	-5.46374
C1orf226	0.559097	7.31466	1.73054	0.0931424	0.432206	-4.9666
PRG2	0.559069	3.64504	1.41935	0.165438	0.540796	-5.4218
APOBEC3G	0.558854	6.26046	1.93089	0.0623728	0.364597	-4.63442
VASH1	0.558463	8.03697	1.77388	0.0855742	0.416052	-4.89723
ENTPD5	0.558283	4.23031	2.85971	0.00739578	0.126181	-2.75872
OSBPL3	0.558247	4.39193	1.59004	0.121632	0.480052	-5.1816
MMP17	0.558197	9.52722	1.03617	0.307867	0.681392	-5.87159
VCY	0.558048	5.6005	1.4135	0.167139	0.542703	-5.42962
CDC25C	0.557957	2.72495	1.34363	0.188494	0.568938	-5.5207
LOC100129858	0.557105	4.1101	1.06565	0.294534	0.67075	-5.84157
GSDMA	0.556953	3.12843	2.10446	0.0432614	0.311359	-4.32373
MT1F	0.556933	11.9252	1.44996	0.156775	0.530253	-5.38047
TRPV1	0.556735	8.74419	2.80359	0.0085058	0.138256	-2.88542
C9orf85	0.556657	5.70663	1.80656	0.0802179	0.405294	-4.84401
DNASE2B	0.556364	2.38844	1.73805	0.0917915	0.430009	-4.95467
ZNF578	0.556246	5.36653	1.16207	0.25378	0.631221	-5.73795
CDKL2	0.556201	7.46057	2.21375	0.0340742	0.278774	-4.11783
C1orf51	0.556197	4.50211	0.89767	0.376048	0.730254	-6.00203
TTYH2	0.556043	5.06595	1.34549	0.187898	0.56822	-5.51833
FLJ12529	0.555523	8.26385	2.99576	0.00524334	0.10182	-2.44561
IGLON5	0.555381	6.84114	1.23858	0.224485	0.604121	-5.64987
DDX59	0.555378	6.66278	2.03808	0.0498563	0.332977	-4.44497
KIF11	0.555275	3.28205	1.79745	0.0816817	0.408698	-4.85893
ATP1B2	0.554955	9.94653	1.51319	0.14002	0.505121	-5.29266
LOC100131576	0.554735	4.74262	1.64431	0.109877	0.46355	-5.10037
ZNF468	0.554375	4.67206	2.24459	0.0318185	0.270157	-4.05835
RND3	0.554169	9.15885	1.14382	0.261159	0.637609	-5.75819
CRABP2	0.553597	5.31132	1.22651	0.228931	0.60785	-5.6641
STBD1	0.553476	8.30697	1.11334	0.273833	0.650461	-5.79135
NBPF3	0.553357	11.3006	2.35887	0.0245841	0.239095	-3.83286
DEPDC4	0.55313	2.75966	1.9443	0.0606705	0.359383	-4.61115
LOC100131360	0.55296	7.63078	2.39334	0.0227152	0.23265	-3.7633
CKS2	0.552846	8.36307	1.88802	0.0680939	0.376986	-4.70793
AFG3L1	0.552445	10.9207	2.90303	0.00663348	0.11781	-2.65991
SGOL1	0.551961	2.38036	2.01228	0.0526481	0.340677	-4.49128
MAPKSP1	0.551947	6.58758	1.95017	0.0599387	0.357514	-4.60093
MYO1F	0.551367	6.85243	1.28119	0.20931	0.589588	-5.59862
GRB7	0.551336	8.22839	2.46509	0.0192335	0.2123	-3.61633
CD3EAP	0.551231	6.75392	1.4951	0.144658	0.510443	-5.31811
HPN	0.551	9.73686	0.709931	0.482875	0.797016	-6.15033
PBLD	0.550871	6.75643	2.22879	0.0329567	0.273985	-4.0889
ADRA2A	0.550645	6.56046	0.828426	0.413549	0.752792	-6.06059
HYAL2	0.550484	10.0554	2.36214	0.0244012	0.238919	-3.8263
DUSP15	0.550211	9.95447	1.37904	0.177421	0.555027	-5.47505
REC8	0.550039	11.9421	1.90757	0.0654315	0.370264	-4.67457
RP11-167P23.2	0.549828	2.93047	0.749216	0.459185	0.78156	-6.12205
PRO0132	0.549756	3.75528	0.583235	0.563812	0.839613	-6.23143
NRIP2	0.549639	4.56485	3.2236	0.00290521	0.0716291	-1.90391
PAX4	0.549414	7.94913	1.07763	0.289235	0.666725	-5.82915
ZP3	0.54923	6.01285	1.6922	0.100299	0.446126	-5.02677
FLJ25404	0.548015	2.76188	1.03125	0.310133	0.683668	-5.87652
CD48	0.547793	5.62442	0.932547	0.358018	0.718474	-5.97085
C21orf62	0.547629	2.29251	1.41981	0.165307	0.540796	-5.42119
ARHGAP4	0.5476	12.592	1.4489	0.157067	0.530387	-5.38191
CD276	0.547481	4.84725	2.37279	0.0238129	0.236381	-3.80484
EFNA3	0.547463	2.34649	2.10725	0.0430018	0.310912	-4.31857
GAN	0.547174	3.6323	2.10421	0.0432846	0.311389	-4.32419
DNAH1	0.547018	5.45598	2.71789	0.0105055	0.155178	-3.07601
UNC5CL	0.546967	6.71399	1.446	0.157875	0.531461	-5.38586
LMO2	0.546895	9.53657	1.12943	0.267088	0.643965	-5.77394
NID1	0.546873	5.36624	1.22279	0.230313	0.608865	-5.66846
C9orf97	0.546762	5.81063	2.91941	0.00636498	0.115006	-2.62232
LAPTM5	0.546605	6.57773	1.16493	0.252634	0.629413	-5.73474
APOBEC3B	0.546123	4.11505	1.78673	0.0834334	0.411016	-4.8764
USP21	0.545471	5.79869	2.27664	0.0296173	0.261472	-3.99591
SLC45A4	0.544435	7.14022	0.782608	0.439595	0.769079	-6.09687
SYCN	0.544318	5.13534	1.26821	0.213849	0.594614	-5.6144
SGK2	0.544301	6.51047	1.36362	0.182177	0.561934	-5.49505
NOS3	0.544248	6.77078	1.07331	0.291139	0.668263	-5.83365
LHX1	0.544134	9.07027	0.956188	0.346127	0.710692	-5.94907
KIF17	0.543724	5.84985	1.62879	0.113139	0.468536	-5.12383
LOC349196	0.543699	5.99564	1.54048	0.133248	0.497828	-5.25376
CPNE9	0.543523	4.82803	0.960722	0.343876	0.709043	-5.94483
TSPAN33	0.543431	5.52575	1.4383	0.160031	0.533951	-5.3963
UCP3	0.543297	8.73506	1.58746	0.122215	0.48109	-5.1854
C9orf116	0.542901	5.63799	1.68406	0.101875	0.449593	-5.0394
LOC100130897	0.542743	3.16117	1.39374	0.172976	0.550311	-5.45579
LRRC37A2	0.542507	8.76795	1.60336	0.118655	0.475526	-5.16188
ESR1	0.54249	5.48509	0.999812	0.324882	0.694853	-5.90753
COMMD2	0.542457	4.19192	1.33306	0.191899	0.571312	-5.53412
LOC643143	0.54245	2.85278	0.999555	0.325005	0.694871	-5.90778
ITPRIP	0.542078	8.86895	1.06791	0.293529	0.670384	-5.83924
RNF122	0.541979	9.2502	1.30305	0.201831	0.582109	-5.57171
THBS2	0.54178	8.28627	0.797632	0.430948	0.762882	-6.08519
GNAZ	0.541601	12.2184	1.9369	0.0616052	0.362311	-4.62401
MIOX	0.541383	4.45835	1.66308	0.106035	0.455522	-5.07172
C10orf90	0.540979	2.29076	1.75737	0.0883937	0.422402	-4.92382
PAK7	0.540795	5.62419	0.991422	0.328897	0.697466	-5.91566
TM7SF2	0.540774	9.84195	2.03579	0.0500981	0.333879	-4.44909
SSBP2	0.540727	9.2289	2.17713	0.0369374	0.288993	-4.18768
SNX20	0.540535	2.49864	1.76749	0.0866571	0.418534	-4.90756
TUBE1	0.540449	5.29127	1.20065	0.238677	0.616933	-5.69417
[truncated: 17,750 more rows]
