# Supplementary material for: Potential effective diagnostic biomarker in patients with primary and metastatic small intestinal neuroendocrine tumors
Source: Front Genet. 2023 Apr 7;14:1110396. doi: 10.3389/fgene.2023.1110396 (PMC10119396; doi:10.3389/fgene.2023.1110396)
Supplement: Supplementary file 3 [file DataSheet1.ZIP › Rawdata/Figure S2/Figure S2A.xlsx]

## Sheet: Figure S2A
Symbol	logFC	AveExpr	t	P.Value	adj.P.Val	B
LINC01485	3.93493	4.84637	3.24533	0.0027552	0.105561	-1.92699
LINC02532	2.86512	6.0378	2.30964	0.0275355	0.336084	-4.01752
LINC01093	2.50057	4.88856	3.2251	0.00290569	0.108507	-1.97634
LINC00092	2.43616	4.80587	4.65972	5.36259e-05	0.00700891	1.7941
MIR503HG	2.39189	8.56153	4.44688	9.89018e-05	0.0117513	1.2102
AC022336.2	2.23591	6.40744	4.38966	0.000116507	0.0126895	1.05416
LINC01554	2.18078	6.52004	2.5061	0.0175029	0.2986	-3.61552
LINC01320	2.13565	3.70413	2.46115	0.0194461	0.308074	-3.70947
RNF157-AS1	2.10963	4.29047	3.58274	0.00111592	0.0583404	-1.08335
CSE1L-AS1	2.08044	6.98323	3.75277	0.000700103	0.0435731	-0.645106
LINC00844	2.02966	3.62579	2.32076	0.0268515	0.336084	-3.99537
H19	2.01138	3.61419	2.49664	0.0178965	0.2986	-3.63539
AP000695.2	1.9454	5.87981	2.52264	0.0168341	0.2986	-3.58067
AL358613.3	1.84236	3.22373	2.69984	0.0110053	0.23775	-3.19807
AP000550.1	1.78674	7.70731	3.29638	0.00240792	0.0968354	-1.80181
AC090204.1	1.77274	5.74188	2.88254	0.00700482	0.185994	-2.78703
AC011611.3	1.66197	4.01159	3.24597	0.00275056	0.105561	-1.92543
FAM245A	1.64952	3.74081	4.09701	0.000267673	0.0249892	0.263696
LINC02675	1.64952	3.74081	4.09701	0.000267673	0.0249892	0.263696
AC119427.2	1.61746	5.23574	2.10389	0.0433615	0.399109	-4.41334
AL355336.1	1.59408	3.75855	2.43245	0.0207877	0.314361	-3.76884
AC019080.1	1.58728	3.64374	5.09094	1.53789e-05	0.00247943	2.9889
LINC01619	1.54985	4.40632	2.30521	0.0278127	0.336084	-4.02633
LINC00671	1.44282	4.57969	2.26079	0.0307305	0.347747	-4.11392
LINC00158	1.42789	4.42994	3.34253	0.00213046	0.0907277	-1.68787
AC087741.1	1.3166	11.1689	3.43555	0.00166151	0.0773226	-1.45596
IDI2-AS1	1.3057	4.21799	3.82556	0.000572354	0.0364911	-0.455188
ADORA2A-AS1	1.28442	5.00929	2.82089	0.00817031	0.203402	-2.92751
AC010542.4	1.27008	3.22167	2.94282	0.00601772	0.175259	-2.64797
LINC00992	1.26784	6.37671	2.94174	0.00603415	0.175259	-2.65047
AC027682.4	1.25958	7.22843	2.79479	0.00871657	0.210674	-2.98645
AC093752.3	1.18316	6.87794	4.08288	0.000278553	0.0251081	0.225923
AP001372.3	1.17562	5.2508	2.18124	0.0366506	0.371155	-4.26771
TAPT1-AS1	1.17539	6.28455	3.85592	0.000526055	0.0343777	-0.375583
AL162586.2	1.17487	3.67982	2.92707	0.00626214	0.177926	-2.68446
SNAI3-AS1	1.16768	6.66789	2.67752	0.0116191	0.24693	-3.24717
AC061992.2	1.14932	3.11668	2.77705	0.00910718	0.210674	-3.02633
TTTY13	1.12414	3.61575	2.21426	0.0340792	0.366758	-4.20435
SNHG1	1.12184	6.22022	2.26809	0.0302328	0.346616	-4.09961
AC012065.4	1.1154	4.07835	2.50277	0.0176404	0.2986	-3.62252
AC006058.2	1.10204	4.09652	2.07575	0.0460612	0.405401	-4.46536
MAPT-AS1	1.07576	11.0153	3.43008	0.00168607	0.0773226	-1.46967
AC007655.2	1.06952	4.54033	2.29145	0.0286885	0.336084	-4.05359
AP002807.1	1.0047	11.4566	3.684	0.000846021	0.0491444	-0.823284
LINC00896	0.995219	2.6603	3.63296	0.000973013	0.0541161	-0.954719
WEE2-AS1	0.991075	3.26053	3.16277	0.00342014	0.119203	-2.12738
LINC00612	0.990305	2.81093	2.37738	0.023602	0.331457	-3.88147
CCDC26	0.980235	3.08309	2.60603	0.0138058	0.269316	-3.4027
RFPL3S	0.975749	6.22336	2.84945	0.00760934	0.196939	-2.86264
C8orf31	0.966908	5.00329	3.01016	0.00507073	0.157796	-2.49073
LINC01596	0.961361	4.49202	3.04974	0.00458182	0.1443	-2.39741
PRR7-AS1	0.950912	7.1866	2.3107	0.0274698	0.336084	-4.01541
MMP25-AS1	0.945465	2.82262	2.77773	0.00909199	0.210674	-3.02481
AC106017.2	0.936019	2.97356	2.56732	0.0151428	0.280733	-3.48578
AC012360.3	0.928297	6.04401	3.92331	0.000435957	0.0299893	-0.198122
LINC00307	0.91861	2.70847	2.08296	0.0453556	0.404816	-4.45208
AC240565.2	0.913717	5.49357	2.38034	0.0234423	0.331234	-3.87546
LINC01001	0.913717	5.49357	2.38034	0.0234423	0.331234	-3.87546
OSER1-DT	0.911152	5.24924	2.31087	0.0274596	0.336084	-4.01509
AL136040.1	0.866586	4.53576	2.39087	0.0228822	0.330465	-3.85404
ST8SIA6-AS1	0.858668	2.80439	2.45708	0.0196312	0.309039	-3.71791
KLF3-AS1	0.830883	7.87127	4.03411	0.000319568	0.0251289	0.0957598
LINC00471	0.829519	3.2394	2.49303	0.0180485	0.2986	-3.64295
AC108519.1	0.827943	11.3285	2.38821	0.0230223	0.330661	-3.85945
SNHG9	0.825688	12.2112	2.08379	0.0452747	0.404816	-4.45054
EIF2AK3-DT	0.818582	2.57391	2.90036	0.00669811	0.182622	-2.74608
AC122108.1	0.812955	10.4604	2.87629	0.00711531	0.185994	-2.80133
AC091117.1	0.812955	10.4604	2.87629	0.00711531	0.185994	-2.80133
AC051619.6	0.805758	3.42417	2.36783	0.0241236	0.332045	-3.90081
TPRG1-AS1	0.796712	2.98842	2.29623	0.0283813	0.336084	-4.04413
AC022098.2	0.788443	3.47041	2.30745	0.0276722	0.336084	-4.02188
AC083900.1	0.785661	3.29687	2.36921	0.0240476	0.332045	-3.89802
SPDYE11	0.784456	5.42035	3.51838	0.00132894	0.0681148	-1.24708
AC018558.1	0.781854	2.565	2.07777	0.0458622	0.405012	-4.46164
AC005332.6	0.779204	3.50615	3.3204	0.00225947	0.0937502	-1.74261
AL591684.2	0.767693	5.54014	2.88073	0.00703663	0.185994	-2.79117
ABALON	0.748299	3.10453	2.89984	0.00670685	0.182622	-2.74727
AC006206.2	0.746497	3.23821	2.46302	0.0193614	0.308074	-3.70558
PLCB2-AS1	0.742779	4.88297	2.51084	0.0173088	0.2986	-3.60555
WT1-AS	0.742104	2.44881	2.13259	0.0407542	0.388801	-4.35977
LINC01971	0.741762	12.8452	2.32638	0.0265117	0.336084	-3.98415
AP001469.3	0.737317	8.57868	2.64261	0.0126433	0.2582	-3.32345
MCM3AP-AS1	0.737317	8.57868	2.64261	0.0126433	0.2582	-3.32345
AL109809.5	0.736167	6.04283	2.27784	0.029579	0.340615	-4.08043
LINC00543	0.729665	6.97818	2.07958	0.045685	0.404816	-4.45831
BASP1-AS1	0.729342	2.6711	2.46521	0.0192627	0.308074	-3.70103
AL138724.1	0.706996	4.66914	2.30226	0.0279985	0.336084	-4.03219
AC126755.6	0.705632	9.43612	2.93168	0.00618974	0.177802	-2.6738
AC234771.1	0.705311	3.63853	2.28973	0.0287999	0.336084	-4.05699
SMIM10L2B-AS1	0.705311	3.63853	2.28973	0.0287999	0.336084	-4.05699
TBC1D3P1-DHX40P1	0.703948	5.37103	2.50229	0.0176603	0.2986	-3.62352
AL161644.1	0.696501	2.644	3.1908	0.00317884	0.112888	-2.05963
AC078846.1	0.694487	4.96194	2.05227	0.0484259	0.411786	-4.50835
AC135178.6	0.691185	5.31475	2.31249	0.0273591	0.336084	-4.01186
AC016747.2	0.685167	3.21676	2.62426	0.0132144	0.263683	-3.36328
GLIS3-AS1	0.682075	3.62279	2.20055	0.035127	0.367288	-4.23075
AC027682.3	0.680179	3.75622	3.05459	0.00452516	0.144253	-2.38594
AC016394.1	0.665402	8.44752	2.56868	0.0150937	0.280733	-3.48286
AC007613.1	0.652292	3.94901	2.1865	0.0362297	0.371155	-4.25766
CT66	0.649636	2.77134	2.23656	0.0324353	0.354752	-4.16117
AC006511.5	0.649076	6.70311	2.05148	0.0485069	0.411786	-4.50979
AC068234.2	0.644725	3.48281	2.4868	0.0183142	0.30109	-3.65599
AC009407.1	0.644174	9.50102	2.20656	0.0346642	0.367288	-4.21919
INE1	0.641875	12.781	2.51212	0.0172566	0.2986	-3.60285
UBL7-AS1	0.63181	5.20452	2.11348	0.0424743	0.395873	-4.3955
LINC02833	0.631769	5.06973	2.08398	0.0452564	0.404816	-4.4502
WARS2-AS1	0.630547	2.76485	2.18065	0.0366984	0.371155	-4.26884
AC036176.1	0.625743	6.85727	2.53266	0.0164403	0.2986	-3.55949
AC005842.1	0.614948	3.91803	2.15934	0.03845	0.378956	-4.30934
FAM182A	0.61488	2.16109	2.21385	0.0341103	0.366758	-4.20515
AC093525.6	0.612304	4.51842	2.33649	0.0259102	0.336084	-3.96391
GABPB1-AS1	0.605837	8.20343	2.31445	0.0272376	0.336084	-4.00794
TMEM44-AS1	0.605737	3.80582	2.11575	0.0422672	0.395873	-4.39128
GSN-AS1	0.604476	3.5523	2.08166	0.0454822	0.404816	-4.45448
LINC01016	0.601964	2.52133	3.1046	0.00397771	0.131617	-2.267
LINC01506	0.600738	4.14853	2.03949	0.0497565	0.414309	-4.53158
AC026369.1	0.592927	2.79981	2.17093	0.0374885	0.374026	-4.28735
LINC00052	0.590553	2.23857	2.17794	0.0369168	0.371155	-4.274
LNCPRESS1	0.582703	2.24131	2.42777	0.0210146	0.314922	-3.77849
FRG1-DT	0.577782	2.51844	2.05776	0.0478637	0.411786	-4.49834
AC232271.1	0.56025	2.89107	2.29082	0.0287292	0.336084	-4.05483
AC027020.1	0.560184	3.91714	2.17869	0.0368564	0.371155	-4.27258
AC009061.2	0.556034	6.93485	2.4002	0.0223962	0.325308	-3.83501
AC024361.2	0.553511	2.86917	2.05245	0.0484068	0.411786	-4.50802
U73169.1	0.536793	9.13199	2.20107	0.0350867	0.367288	-4.22975
DLEU1	0.531197	2.42871	2.83217	0.0079442	0.199674	-2.90193
AC105230.1	0.519546	2.78361	2.10998	0.0427964	0.396701	-4.40202
FILNC1	0.511189	1.88912	2.61698	0.0134476	0.266303	-3.37903
SNAP25-AS1	0.511187	7.41662	2.72528	0.0103427	0.231074	-3.14182
AL354824.1	0.511187	7.41662	2.72528	0.0103427	0.231074	-3.14182
AC009093.10	0.50391	6.22058	2.64929	0.0124411	0.2582	-3.3089
STRA6LP	0.490931	8.21509	2.19706	0.0353975	0.368642	-4.23743
AL357568.2	0.482825	2.11966	2.45374	0.0197845	0.309039	-3.72484
AL158166.1	0.482632	3.11662	2.0857	0.0450902	0.404816	-4.44703
RGMB-AS1	0.466276	2.12183	2.48187	0.0185271	0.302687	-3.66631
ASB16-AS1	0.464356	2.19877	2.2962	0.0283834	0.336084	-4.04419
AC110611.1	0.438198	8.24462	2.25326	0.0312513	0.35168	-4.12864
LINC00622	0.422423	2.27734	2.14864	0.039357	0.383878	-4.32956
KCNIP2-AS1	0.418191	2.02447	2.31807	0.0270156	0.336084	-4.00074
AC090236.1	0.416035	2.0672	2.33088	0.0262425	0.336084	-3.97515
LINC00662	0.399113	6.24127	2.1901	0.0359445	0.371155	-4.25078
AC009899.1	0.37511	1.95657	2.35095	0.0250714	0.336084	-3.93487
AL606469.1	0.364385	1.78866	2.14907	0.0393203	0.383878	-4.32875
AC007344.1	0.3643	1.99745	2.05138	0.0485171	0.411786	-4.50997
SORCS3-AS1	0.3625	2.29381	2.08823	0.0448462	0.404816	-4.44236
AL136982.1	0.357415	9.86185	2.1377	0.0403046	0.388563	-4.35017
AGAP11	0.357415	9.86185	2.1377	0.0403046	0.388563	-4.35017
AL360294.1	0.348941	1.6874	2.29944	0.028177	0.336084	-4.03778
AL109920.1	0.344429	1.80061	2.16234	0.0381986	0.378224	-4.30365
AC008264.2	0.336123	8.46736	2.33074	0.0262513	0.336084	-3.97545
AC009902.2	0.32002	2.20355	2.21194	0.034255	0.366758	-4.20884
LINC00588	0.309156	2.03242	2.04633	0.0490403	0.413521	-4.51916
DDR1-DT	0.302036	1.91391	2.08523	0.0451356	0.404816	-4.44789
LINC02583	0.279293	1.76766	2.06823	0.0468069	0.409125	-4.47916
AP000547.3	0.267045	16.016	2.1127	0.0425459	0.395873	-4.39695
AC136624.1	-0.213161	10.2073	-2.05479	0.0481669	0.411786	-4.50375
AC005041.5	-0.286546	10.4177	-2.29486	0.0284693	0.336084	-4.04685
AC091564.7	-0.335735	9.30485	-2.20599	0.0347081	0.367288	-4.2203
CDKN2B-AS1	-0.338403	12.5804	-2.32384	0.0266648	0.336084	-3.98922
AC021078.1	-0.338415	8.58103	-2.1126	0.0425556	0.395873	-4.39715
AP001816.1	-0.339802	10.0154	-2.13625	0.040432	0.388563	-4.3529
AC084125.1	-0.346708	12.3906	-2.158	0.0385624	0.378956	-4.31187
AP003068.1	-0.356249	11.1242	-2.50912	0.0173789	0.2986	-3.60917
CBR3-AS1	-0.359434	13.3369	-2.37535	0.0237118	0.331457	-3.88557
AC016588.1	-0.377185	9.68064	-2.11794	0.0420678	0.395873	-4.38719
AC097448.1	-0.391393	9.26539	-2.30289	0.0279586	0.336084	-4.03093
AC125611.3	-0.39202	12.6377	-2.16448	0.0380209	0.377896	-4.2996
LINC00944	-0.392706	1.91929	-2.23766	0.0323566	0.354752	-4.15905
LINC00943	-0.392706	1.91929	-2.23766	0.0323566	0.354752	-4.15905
LINC02308	-0.394531	2.05648	-2.04081	0.0496177	0.414309	-4.52919
LINC02724	-0.402555	1.66349	-3.07787	0.00426195	0.139259	-2.3307
AC091180.3	-0.411727	10.0993	-2.40757	0.0220187	0.324036	-3.81993
AC016026.1	-0.413713	9.11784	-2.13072	0.0409196	0.388959	-4.36327
AC098595.1	-0.430675	1.752	-2.36763	0.0241349	0.332045	-3.90122
AC105285.1	-0.434439	2.09042	-2.18699	0.0361906	0.371155	-4.25672
AC067930.1	-0.45004	15.5247	-2.91647	0.00643193	0.180786	-2.70896
LINC02808	-0.457231	1.58583	-2.26173	0.0306661	0.347747	-4.11208
C5orf64-AS1	-0.469732	1.64851	-4.0261	0.000326849	0.0251289	0.0744205
NORAD	-0.476935	13.8781	-2.10577	0.0431867	0.398905	-4.40986
AL390195.1	-0.479493	7.73638	-2.44798	0.0200514	0.310081	-3.73676
AC002074.1	-0.491373	2.43009	-2.09957	0.043767	0.401163	-4.42137
LINC01637	-0.493844	12.3854	-2.24997	0.0314817	0.35168	-4.13507
AL031282.2	-0.498062	11.0583	-3.21909	0.00295181	0.108676	-1.99095
AL160408.2	-0.507376	11.0424	-2.22841	0.033028	0.35973	-4.177
AL118516.1	-0.511979	9.1662	-2.5454	0.0159518	0.293648	-3.53246
LINC00467	-0.512023	9.68507	-2.3497	0.0251431	0.336084	-3.93739
LINC02672	-0.51541	1.9702	-2.04723	0.0489472	0.413521	-4.51753
AL158206.1	-0.530614	9.00328	-2.05136	0.0485195	0.411786	-4.51001
PCED1B-AS1	-0.541008	2.16125	-2.46474	0.0192839	0.308074	-3.70201
AC109460.4	-0.560299	10.5786	-2.9599	0.00576283	0.171182	-2.60827
POC1B-AS1	-0.562744	6.68264	-3.45651	0.00157046	0.0760217	-1.4033
AC124852.1	-0.57363	1.91584	-3.58424	0.00111137	0.0583404	-1.07951
CFAP58-DT	-0.573769	2.17896	-2.52667	0.0166745	0.2986	-3.57215
AC245297.2	-0.574933	8.29614	-2.0811	0.0455366	0.404816	-4.45551
AL009179.2	-0.576224	1.80107	-2.49514	0.0179597	0.2986	-3.63854
LINC00841	-0.578009	2.07323	-2.45207	0.0198617	0.309039	-3.7283
TTTY5	-0.587927	2.12795	-2.19241	0.0357622	0.370962	-4.24636
C9orf147	-0.592723	2.81772	-2.36013	0.0245517	0.336011	-3.91636
LINC01089	-0.596647	11.5781	-2.51741	0.0170431	0.2986	-3.59172
AC026362.1	-0.60237	14.8685	-3.61261	0.00102865	0.0560187	-1.00693
WAC-AS1	-0.610304	9.60981	-4.15818	0.000225165	0.0226377	0.427752
AL451069.2	-0.617786	9.76071	-2.226	0.0332052	0.360159	-4.18167
TBX18-AS1	-0.627194	1.76544	-2.71043	0.0107247	0.235582	-3.17468
AL161421.1	-0.630245	7.3773	-2.59196	0.0142783	0.274438	-3.43297
LINC02293	-0.633535	1.67594	-2.26435	0.0304865	0.347747	-4.10693
CAHM	-0.663502	7.80143	-2.21035	0.0343748	0.366758	-4.21188
SATB2-AS1	-0.671442	2.61798	-2.13413	0.0406182	0.388801	-4.35687
LINC02282	-0.675442	2.1619	-2.8399	0.00779276	0.19777	-2.88438
AL354861.3	-0.6795	2.17714	-2.28754	0.0289421	0.336243	-4.06132
SSSCA1-AS1	-0.682002	5.96306	-2.60887	0.013712	0.269316	-3.39656
AC011462.2	-0.68544	9.58321	-2.52317	0.0168129	0.2986	-3.57955
AC126335.1	-0.686862	2.17448	-2.74468	0.00986238	0.224176	-3.09869
AL136988.1	-0.701019	7.4899	-2.6589	0.0121553	0.256241	-3.28792
AL158212.3	-0.704371	7.04748	-2.62935	0.0130536	0.262478	-3.35224
AC006449.6	-0.711863	7.10601	-2.29451	0.0284916	0.336084	-4.04753
TPM1-AS	-0.722131	2.63653	-2.06962	0.0466679	0.409125	-4.47661
LINC00545	-0.734962	2.51494	-2.23775	0.0323502	0.354752	-4.15888
UBAC2-AS1	-0.737177	2.8775	-2.81321	0.00832759	0.205362	-2.94489
SFTA1P	-0.738732	2.28406	-3.33876	0.00215192	0.0907277	-1.6972
LINC02805	-0.740311	2.36593	-2.30102	0.0280766	0.336084	-4.03463
P4HA2-AS1	-0.742905	10.7603	-2.59674	0.0141161	0.273329	-3.42269
AC092115.2	-0.746552	2.78929	-2.49455	0.0179846	0.2986	-3.63978
AC008440.2	-0.758097	6.18986	-4.03176	0.00032169	0.0251289	0.0894894
USP30-AS1	-0.758834	7.90233	-2.90987	0.00653979	0.181862	-2.72419
AC016924.1	-0.776338	2.65066	-2.43891	0.0204787	0.313049	-3.75553
MIR193BHG	-0.800834	2.43441	-2.40666	0.0220652	0.324036	-3.82181
AC117945.1	-0.802209	2.04576	-2.40011	0.0224007	0.325308	-3.83519
AP002812.5	-0.814172	10.616	-3.8652	0.000512648	0.0343606	-0.351212
AL022324.4	-0.829041	10.4459	-2.63658	0.0128285	0.259952	-3.33656
MCHR2-AS1	-0.832053	2.60001	-2.24354	0.0319356	0.354752	-4.1476
AL365273.1	-0.832071	3.15682	-2.47036	0.0190323	0.308074	-3.6903
AC093673.1	-0.847192	7.55327	-2.11995	0.0418852	0.395873	-4.38344
AC097625.1	-0.849147	2.08426	-2.64771	0.0124885	0.2582	-3.31233
NUTM2B-AS1	-0.84967	5.73461	-2.34623	0.0253428	0.336084	-3.94437
CHROMR	-0.855636	7.8226	-2.69619	0.0111037	0.237909	-3.20612
AC008556.1	-0.868215	3.48591	-2.317	0.0270815	0.336084	-4.00288
DNAAF4-CCPG1	-0.881959	6.77022	-2.84154	0.00776101	0.19777	-2.88065
AC104695.2	-0.901065	3.36846	-3.12728	0.00375071	0.126983	-2.21272
AC018464.1	-0.911607	2.01131	-2.71435	0.0106227	0.23532	-3.16603
TARID	-0.92027	2.59281	-3.19172	0.00317118	0.112888	-2.0574
AL627309.3	-0.968825	5.81942	-2.56797	0.0151192	0.280733	-3.48438
LINC02193	-0.968825	5.81942	-2.56797	0.0151192	0.280733	-3.48438
AP006222.2	-0.968825	5.81942	-2.56797	0.0151192	0.280733	-3.48438
AC091053.1	-0.973051	9.07879	-3.98814	0.000363608	0.026402	-0.0264799
AC135012.3	-0.979146	2.01846	-4.54719	7.4153e-05	0.00923029	1.48477
SMIM2-AS1	-0.990275	6.41756	-3.12856	0.00373828	0.126983	-2.20965
MIR497HG	-0.99126	7.60535	-2.09825	0.0438916	0.401163	-4.42382
FAM225A	-1.00213	2.48834	-3.41687	0.00174689	0.0787304	-1.50276
AC084876.1	-1.00287	5.28158	-2.44554	0.0201659	0.310081	-3.74183
ADAMTS9-AS2	-1.00509	8.6765	-2.42636	0.0210832	0.314922	-3.78138
AC104083.1	-1.03498	6.52885	-2.06676	0.0469538	0.409125	-4.48186
AL353807.5	-1.04816	2.59748	-2.41302	0.0217437	0.322944	-3.80878
AC011298.1	-1.05304	2.69526	-2.43209	0.0208051	0.314361	-3.76958
AC105942.1	-1.08118	4.07337	-3.72017	0.000765948	0.0455043	-0.729739
AL591242.1	-1.08388	3.33444	-2.17176	0.0374203	0.374026	-4.28577
AP000942.2	-1.0839	6.96174	-2.28095	0.0293733	0.339742	-4.0743
LINC00525	-1.0945	3.38226	-2.29052	0.0287484	0.336084	-4.05542
CCDC144NL-AS1	-1.1064	3.47366	-2.38573	0.0231538	0.330733	-3.86449
SLC8A1-AS1	-1.13037	7.91733	-2.51575	0.0171099	0.2986	-3.59521
AL049838.1	-1.14134	7.02695	-3.73513	0.000735014	0.044682	-0.690932
AC055860.1	-1.15643	8.22536	-2.20208	0.0350087	0.367288	-4.22781
AC019131.2	-1.17818	4.22096	-2.79297	0.00875586	0.210674	-2.99054
ADAMTSL4-AS1	-1.18123	4.11516	-3.24105	0.00278643	0.105561	-1.93745
AL365226.2	-1.18855	2.61847	-2.31708	0.0270766	0.336084	-4.00272
LINC01140	-1.18899	2.64312	-4.30917	0.000146616	0.0153302	0.835398
AL390726.3	-1.19246	8.62058	-3.308	0.002335	0.0953703	-1.77321
AC011365.2	-1.19718	9.53771	-2.29596	0.0283988	0.336084	-4.04467
AC079630.1	-1.19899	2.96695	-3.44851	0.00160464	0.0762644	-1.42343
AL391987.4	-1.22332	5.9879	-2.77793	0.00908747	0.210674	-3.02436
AL591926.2	-1.22332	5.9879	-2.77793	0.00908747	0.210674	-3.02436
AL935212.1	-1.22332	5.9879	-2.77793	0.00908747	0.210674	-3.02436
SNHG18	-1.23477	2.91762	-3.64297	0.00094675	0.0538001	-0.929017
AC002470.2	-1.24673	8.11497	-2.70045	0.010989	0.23775	-3.19673
LINC01750	-1.2766	4.96502	-2.06357	0.0472742	0.410547	-4.4877
AL359632.1	-1.28	4.93278	-3.18877	0.00319575	0.112888	-2.06455
LINC01597	-1.35812	6.15782	-3.06359	0.0044216	0.142692	-2.36461
AL513318.2	-1.45071	3.93403	-3.96351	0.000389596	0.0275244	-0.0917999
NALT1	-1.49397	7.94742	-3.24447	0.00276148	0.105561	-1.9291
AC080038.1	-1.52024	5.77721	-2.96337	0.00571237	0.171182	-2.6002
LINC01354	-1.54895	2.92455	-4.03536	0.000318448	0.0251289	0.0990833
AL450467.1	-1.55914	6.5445	-4.00494	0.000346863	0.0259057	0.0181477
AC079328.2	-1.72556	13.2067	-6.77504	1.19422e-07	5.20282e-05	7.64953
HELLPAR	-1.74469	6.2485	-2.75608	0.00959005	0.219898	-3.07327
AC022034.1	-1.76126	6.8127	-3.12336	0.00378908	0.126983	-2.22212
AC044802.2	-1.76263	3.00705	-4.05227	0.000303651	0.0251289	0.144161
HOXC-AS2	-1.78513	4.00954	-2.18285	0.036521	0.371155	-4.26463
FAM225B	-1.80176	3.82769	-5.5736	3.78128e-06	0.00109825	4.33417
AL645929.2	-1.81616	5.73527	-2.14376	0.0397773	0.386535	-4.33876
AC008040.1	-1.85018	6.54343	-5.66184	2.92655e-06	0.000956251	4.58007
LINC01116	-1.94067	3.35987	-3.00219	0.00517504	0.159148	-2.50946
LMO7DN	-1.94266	2.70544	-5.39518	6.35118e-06	0.00164152	3.83665
AP002026.1	-1.987	5.14107	-3.50459	0.00137948	0.0690098	-1.28202
MIR1-1HG-AS1	-1.99154	2.95548	-5.36629	6.90769e-06	0.00164152	3.75609
AL109930.1	-2.00976	4.48815	-3.40796	0.00178908	0.0792652	-1.52504
AC015908.6	-2.05712	3.80998	-3.3898	0.00187815	0.0818248	-1.57037
LINC00689	-2.11623	6.04574	-4.414	0.000108669	0.0123504	1.12049
AC026355.2	-2.20861	3.02695	-9.13244	2.04947e-10	1.33933e-07	13.7109
CARMN	-2.22523	8.81659	-4.71577	4.56149e-05	0.00627565	1.94865
LINC02840	-2.30264	4.17371	-3.49933	0.0013992	0.0690098	-1.29531
SERTAD4-AS1	-2.30372	8.23767	-2.99512	0.00526919	0.160159	-2.52603
PGM5P4-AS1	-2.45825	4.53126	-5.06522	1.6572e-05	0.00247943	2.91734
BX255923.1	-2.45825	4.53126	-5.06522	1.6572e-05	0.00247943	2.91734
PGM5-AS1	-2.45825	4.53126	-5.06522	1.6572e-05	0.00247943	2.91734
PGM5P3-AS1	-2.45825	4.53126	-5.06522	1.6572e-05	0.00247943	2.91734
MYLK-AS1	-2.5755	11.0036	-5.05496	1.70734e-05	0.00247943	2.88879
SNTG2-AS1	-2.98079	3.54597	-5.29387	8.52668e-06	0.00185739	3.55417
HOXA-AS3	-3.13573	7.4876	-2.25024	0.0314626	0.35168	-4.13454
LINC01133	-3.32433	3.02717	-5.8253	1.82165e-06	0.000680257	5.03512
AL133482.1	-3.56818	3.09047	-9.58534	6.53202e-11	5.69157e-08	14.7866
FENDRR	-3.61025	3.49667	-8.7904	4.94784e-10	2.58673e-07	12.8785
LINC00578	-5.68116	3.8161	-19.6992	2.03605e-19	2.66112e-16	31.976
LINC01082	-7.62176	4.84804	-23.0097	1.9709e-21	5.15193e-18	35.5244
